# Supplementary material for: Proteomics- and metabolomics-based analysis of the regulation of germination in Norway maple and sycamore embryonic axes
Source: Tree Physiol. 2025 Jan 6;45(2):tpaf003. doi: 10.1093/treephys/tpaf003 (PMC11791354; doi:10.1093/treephys/tpaf003)
Supplement: Table_S1_tpaf003 [file table_s1_tpaf003.xlsx]

## Sheet: Arkusz1
Table S1. Metabolites identified in embryonic axes of imbibed (I) and germinated (G) seeds of Norway maple ( APL) and sycamore (APS). Differential abundance of metabolites was tested statistically.
APL_G1	APL_G2	APL_G3	APL_I1	APL_I2	APL_I3	APS_G1	APS_G2	APS_G3	APS_I1	APS_I2	APS_I3
APL_G	APL_G	APL_G	APL_I	APL_I	APL_I	APS_G	APS_G	APS_G	APS_I	APS_I	APS_I	Compound name	APL_I	APS_I	APL_G	APS_G	stddev APL_I	stddev APS_I	stddev APL_G	stddev APS_G	Student's T-test Significant APL_I_APS_I	Student's T-test Significant APL_G_APS_G	Student's T-test significant	Student's T-test p-value APL_I_APS_I	Student's T-test Difference APL_I_APS_I	Student's T-test Test statistic APL_I_APS_I	Student's T-test p-value APL_G_APS_G	Student's T-test Difference APL_G_APS_G	Student's T-test Test statistic APL_G_APS_G	stddev APL_G	stddev APL_I	stddev APS_G	stddev APS_I
18000.3	180393	6831.41	3579.76	14221	39548.8	12192799	15656755	23002936	12427656	7084868	11139224	Diethanolamine	19116.5	1.02172e+07	68408.2	16950830	18477.5	2.78817e+06	97142.2	5.52003e+06	+	+	APL_G_APS_G;APL_I_APS_I	0.000743637	-9.61993	-9.30057	0.0029853	-9.18688	-6.44338	97142.2	18477.5	5.52003e+06	2.78817e+06
623453	2.00527e+06	514983	67965.4	75890.7	188324	4.14793e+06	5.31932e+06	3.65248e+06	4.42023e+06	3.5443e+06	4576171	Histamine	110727	4.18023e+06	1.0479e+06	4.37324e+06	67318	556228	830877	855961	+	+	APL_G_APS_G;APL_I_APS_I	0.000357962	-5.39049	-11.2312	0.0214416	-2.32259	-3.66732	830877	67318	855961	556228
606685	765836	226219	324590	589199	998998	31267.3	22463.3	41863.4	16347.7	22128.5	8923.9	D-3-Phenyllactic acid	637596	15800	532913	31864.7	339799	6619.3	277270	9713.86	+	+	APL_G_APS_G;APL_I_APS_I	0.000955517	5.2843	8.71318	0.00276915	3.93452	6.5752	277270	339799	9713.86	6619.3
30905230	96449320	28318684	2.37929e+06	4.89733e+06	8451894	14182461	9706308	39630884	4754331	1.71515e+06	1.81862e+06	beta-D-(+)-Glucose	5.24284e+06	2.7627e+06	51891078	2.11732e+07	3.05101e+06	1.72558e+06	3.86102e+07	1.61407e+07				0.27051	0.910459	1.27758	0.188465	1.31722	1.58356	3.86102e+07	3.05101e+06	1.61407e+07	1.72558e+06
67260.6	181401	59186.9	55281.5	104221	145463	546279	306487	513343	957123	256628	556741	4-Hydroxybenzoic acid	101655	590164	102616	455370	45145.7	351442	68348.8	129984	+	+	APL_G_APS_G;APL_I_APS_I	0.0233942	-2.45007	-3.56912	0.0161662	-2.29834	-3.99731	68348.8	45145.7	129984	351442
5668539	6.6971e+06	4746305	1.14492e+06	1.43083e+06	7235442	367925	333275	552314	764853	248233	391423	DL-Pipecolic acid	3.2704e+06	468170	5.70398e+06	417838	3.4368e+06	266724	975878	117741		+	APL_G_APS_G	0.0642321	2.43912	2.53631	0.000138741	3.7925	14.3048	975878	3.4368e+06	117741	266724
79496.8	180381	62998.5	68375.6	134376	144851	2950.75	1844.13	8452.71	2916.7	1338.9	882.542	3-PHENYL-2-PROPENOIC ACID	115867	1712.71	107625	4415.86	41461.2	1067.36	63546	3539.52		+	APL_G_APS_G;APL_I_APS_I	0.000537576	6.18628	10.1154	0.00394785	4.75384	5.97274	63546	41461.2	3539.52	1067.36
1.09914e+06	5033825	1.19284e+06	805022	1.36268e+06	2197812	1.32195e+06	894847	1.84206e+06	599224	347589	665573	D-(-)-Ribose	1.45517e+06	537462	2.44193e+06	1.35295e+06	700986	167748	2.24513e+06	474364				0.0543009	1.37344	2.69632	0.528905	0.53291	0.68865	2.24513e+06	700986	474364	167748
628.097	15762.5	431.007	1110.71	845.666	1148.34	473316	499292	475924	527420	317543	474973	Pyridoxamine	1034.91	439979	5607.21	482844	164.963	109227	8795.31	14304.1	+	+	APL_G_APS_G;APL_I_APS_I	4.97589e-06	-8.71204	-33.0872	0.00756401	-8.21724	-4.9862	8795.31	164.963	14304.1	109227
116088	336452	146690	46358	25704.2	195920	154899	200845	148634	122627	85193.8	132430	Homoserine	89327.3	113417	199744	168126	92887.6	24928.4	119378	28507.8				0.391808	-0.855698	-0.95913	0.842156	0.103074	0.212433	119378	92887.6	28507.8	24928.4
243321	156590	85842.8	57164.8	160908	301302	109251	124173	78426	65913.8	38743.1	65620.9	guanidinosuccinate	173125	56759.3	161918	103950	122526	15603.2	78874.2	23329.9				0.143968	1.34925	1.81345	0.321975	0.54007	1.12912	78874.2	122526	23329.9	15603.2
876.74	2171.51	460.355	740.954	389.656	203.584	53347.1	30448.9	50452.3	71126.1	17223.6	37804.3	4-Aminobenzoic acid	444.731	42051.3	1169.53	44749.4	272.886	27201.1	892.36	12468.9	+	+	APL_G_APS_G;APL_I_APS_I	0.00122573	-6.52922	-8.16355	0.00140013	-5.50425	-7.88303	892.36	272.886	12468.9	27201.1
2606159	2.70851e+06	4350235	974395	2.69765e+06	7727717	49141.1	347862	27558.8	13727	44759.8	10627.4	trans-Cinnamic acid	3.79992e+06	23038.1	3.22163e+06	141521	3.509e+06	18875.3	978736	179022	+	+	APL_G_APS_G;APL_I_APS_I	0.00258406	7.18963	6.69857	0.00924569	5.33073	4.70912	978736	3.509e+06	179022	18875.3
954282	3.77819e+06	680444	18220.4	21051.6	32996.8	114582	78922.2	321188	17100.1	5846.99	8219.12	thymine	24089.6	10388.7	1.8043e+06	171564	7842.7	5932	1.71491e+06	130799		+	APL_G_APS_G	0.0662891	1.31499	2.50672	0.0287047	3.24074	3.3449	1.71491e+06	7842.7	130799	5932
25082.2	38306.5	69115.5	4523.86	8163.59	6497.85	17962.4	33420.5	23556	7096.91	5116.54	9809.15	dehydroascorbic acid	6395.1	7340.86	44168.1	24979.6	1822.04	2355.8	22594.2	7826.76				0.632429	-0.189922	-0.516998	0.208851	0.743819	1.49655	22594.2	1822.04	7826.76	2355.8
12489.8	36459.2	10400.1	9745.33	23423.8	37522.5	292113	146452	239444	379680	99199.5	194403	3-hydroxy-3-(4'-hydroxy-3'-methoxyphenyl)propionic acid	23563.9	224428	19783	226003	13889.1	142630	14479.8	73754.9	+	+	APL_G_APS_G;APL_I_APS_I	0.0152612	-3.2465	-4.06695	0.00440972	-3.69293	-5.79456	14479.8	13889.1	73754.9	142630
1367497	5.987e+06	925235	21224.9	37469.7	42525.4	157244	101962	508327	27180.7	8056.52	15893.1	Uracil	33740	17043.4	2.75991e+06	255844	11129.3	9613.84	2.80348e+06	220397		+	APL_G_APS_G	0.139387	1.09353	1.84131	0.0375895	3.28675	3.06188	2.80348e+06	11129.3	220397	9613.84
61367.7	226796	72299.5	63352.7	174174	273311	56028.9	20890.2	68070.9	61378.4	10249	26318.9	trans-4-Hydroxy-3-methoxycinnamate	170279	32648.8	120155	48330	105033	26145.9	92516.2	24514.5				0.06167	2.50301	2.57472	0.199245	1.21959	1.53641	92516.2	105033	24514.5	26145.9
176982	687468	475975	60219.3	624067	1.17495e+06	2.59754e+06	1.17139e+06	852118	73608.5	460948	41341.6	lactulose	619747	191966	446808	1.54035e+06	557380	233503	256490	929363				0.377588	1.65877	0.991449	0.0727176	-1.82817	-2.42058	256490	557380	929363	233503
78524.8	53035.2	55049.8	31252.1	51306.5	220904	11904.9	8745.25	10206.3	10380.8	16977.2	19049.8	BENZYLMALONIC ACID METHYL ESTER	101154	15469.2	62203.3	10285.5	104190	4526.95	14170.7	1581.3		+	APL_G_APS_G	0.0652281	2.24039	2.52185	0.000308428	2.58442	11.6683	14170.7	104190	1581.3	4526.95
69750968	184903136	53101196	67209.4	10432716	27334864	23213458	31678314	106776376	3.98871e+06	44855.1	87165.8	Psicose	1.26116e+07	1.37358e+06	102585100	5.38894e+07	1.37638e+07	2.26487e+06	7.17739e+07	4.59966e+07				0.366258	3.42109	1.01796	0.295325	1.04156	1.20296	7.17739e+07	1.37638e+07	4.59966e+07	2.26487e+06
761365	6213401	721446	71068.5	116325	236016	872115	859754	1.34251e+06	1.89426e+06	301897	936750	N-Acetyl-D-glucosamine	141136	1.0443e+06	2.5654e+06	1.02479e+06	85226.8	801612	3.15932e+06	275222	+		APL_I_APS_I	0.0427225	-2.70032	-2.93214	0.603958	0.587161	0.562253	3.15932e+06	85226.8	275222	801612
23896.8	176512	37056.3	7040.61	8002.15	18120.3	135904	101258	188898	92657.1	29302.7	51583.5	2-METHYLPENTANOIC ACID	11054.4	57847.8	79154.9	142020	6138.17	32138.4	84569.7	44139	+		APL_I_APS_I	0.0211025	-2.36667	-3.68547	0.21285	-1.35193	-1.4805	84569.7	6138.17	44139	32138.4
148007	292807	181833	43631.3	102688	177888	1.48797e+06	1.73082e+06	1.03129e+06	1.70707e+06	910757	1.80727e+06	butyrolactam	108069	1.47503e+06	207549	1.41669e+06	67289.7	491238	75747.8	355169	+	+	APL_G_APS_G;APL_I_APS_I	0.00421634	-3.92786	-5.86624	0.00157526	-2.79894	-7.64178	75747.8	67289.7	355169	491238
111690	342322	98372.4	78723.5	175070	262603	1.8261e+06	958864	1.61731e+06	3.05583e+06	751755	1618828	p-Coummaric acid	172132	1.8088e+06	184128	1.46743e+06	91975	1.16372e+06	137162	452631	+	+	APL_G_APS_G;APL_I_APS_I	0.0126919	-3.33498	-4.29538	0.00756009	-3.18546	-4.98693	137162	91975	452631	1.16372e+06
167666	643787	215451	51391.9	122581	204362	262790	149175	264502	180143	51163.4	101750	isothreonic acid	126112	111019	342302	225489	76546	64987.4	262185	66095.6				0.855238	0.152374	0.194535	0.585518	0.388448	0.592285	262185	76546	66095.6	64987.4
147862	945356	366047	20090.8	50362.6	96294.3	1.24309e+06	1.38061e+06	1.5565e+06	716955	492896	795389	Putrescine	55582.6	668413	486422	1.3934e+06	38369	156980	412149	157094	+		APL_I_APS_I	0.00510997	-3.83142	-5.56402	0.0709358	-1.90206	-2.44356	412149	38369	157094	156980
58526.2	11390.7	76573.1	34899	73340.6	105178	110266	67850.7	273422	100833	23302.3	54154	meso-Erythritol	71139.4	59429.9	48830	150513	35191.4	39033.9	33655.6	108535				0.664572	0.360374	0.467352	0.163626	-1.77485	-1.7038	33655.6	35191.4	108535	39033.9
803581	4.77427e+06	1.27518e+06	301641	388800	793294	2.03142e+06	1.36413e+06	3.78333e+06	2.54129e+06	656129	1.5414e+06	3-Aminopropionitrile	494579	1.57961e+06	2.28434e+06	2.39296e+06	262340	943160	2.16919e+06	1.24947e+06				0.0868852	-1.59597	-2.25787	0.698823	-0.366545	-0.415907	2.16919e+06	262340	1.24947e+06	943160
10908.6	15358	13928.4	332.098	1743.99	9484.73	5759.12	12860.8	6203.37	2101.32	3711.14	4787.02	phosphoethanolamine	3853.6	3533.16	13398.3	8274.44	4927.53	1351.67	2271.58	3978.13				0.556891	-0.921537	-0.640172	0.120958	0.781485	1.96429	2271.58	4927.53	3978.13	1351.67
3725.93	6742.92	4180.4	1375.63	2182.3	8558.5	120427	135707	43360.6	100659	69393.1	104700	Niacinamide	4038.81	91583.7	4883.09	99831.4	3934.89	19323.6	1626.62	49498.2	+	+	APL_G_APS_G;APL_I_APS_I	0.00374596	-4.93228	-6.05886	0.00191563	-4.24002	-7.25585	1626.62	3934.89	49498.2	19323.6
12003696	29053174	14515356	3563930	6778871	16894940	2691526	4016697	5401409	1.79864e+06	1.66005e+06	1.80326e+06	L-Threonine	9079247	1.75398e+06	1.85241e+07	4036544	6.95685e+06	81383.8	9.20454e+06	1.35505e+06	+	+	APL_G_APS_G;APL_I_APS_I	0.0332211	2.08143	3.18985	0.0114494	2.14592	4.42691	9.20454e+06	6.95685e+06	1.35505e+06	81383.8
11293.4	162280	32832.9	10506	10556.6	21777.5	102278	76866.6	244646	116859	16933.7	53145	Sinapic acid	14280	62312.6	68802.1	141263	6493.07	50589.5	81667.5	90428.8				0.108532	-1.81478	-2.05935	0.245404	-1.66612	-1.36011	81667.5	6493.07	90428.8	50589.5
58694604	72764800	78694592	2.92009e+06	6.67043e+06	16918902	25102462	35922368	44439824	14074219	20029974	20024070	GABA	8.83647e+06	1.80428e+07	70051332	3.51549e+07	7.24641e+06	3.43685e+06	1.02724e+07	9.6915e+06		+	APL_G_APS_G	0.143228	-1.36613	-1.81789	0.0196955	1.02272	3.76465	1.02724e+07	7.24641e+06	9.6915e+06	3.43685e+06
11985.5	38495.5	11633	19719	30667.8	55263.5	46347	23369.4	44598.8	68185.4	23770.1	44113.3	Benzoic acid	35216.8	45356.2	20704.7	38105.1	18203.6	22233.7	15408.3	12791.3				0.58491	-0.365726	-0.593287	0.180705	-1.05663	-1.61926	15408.3	18203.6	12791.3	22233.7
728426	4499067	871266	200559	346132	512501	622494	373872	975371	72833.4	49699.9	112294	Lyxose	353064	78275.6	2.03292e+06	657246	156087	31649.8	2.13694e+06	302252	+		APL_I_APS_I	0.0143391	2.15055	4.14321	0.25906	1.21763	1.31425	2.13694e+06	156087	302252	31649.8
2216194	7765375	2.53165e+06	8767187	11464168	95544296	13555197	52069800	15313244	935184	2.6444e+06	565701	L-Glutamic acid	3.85919e+07	1.38176e+06	4.17107e+06	2.69794e+07	4.93407e+07	1.10897e+06	3.11675e+06	2.17467e+07	+	+	APL_G_APS_G;APL_I_APS_I	0.0288137	4.2483	3.34082	0.0348754	-2.65155	-3.13918	3.11675e+06	4.93407e+07	2.17467e+07	1.10897e+06
80747.9	848854	137033	50410.9	40727.3	83349.2	193904	227242	521751	432061	153400	286653	N-Methyl-DL-Alanine	58162.5	290705	355545	314299	22343.2	139375	428144	180431	+		APL_I_APS_I	0.0130369	-2.26491	-4.2616	0.720131	-0.430466	-0.384565	428144	22343.2	180431	139375
501686	130357	602715	8608.29	34257.2	226162	102810	240200	115149	23091.3	25099.9	20235.2	Guanine	89675.8	22808.8	411586	152719	118894	2444.63	248735	76011.1				0.574654	0.835864	0.610268	0.187027	1.26434	1.59006	248735	118894	76011.1	2444.63
2.33715e+06	9172014	5.13116e+06	1.26916e+06	1.75158e+06	2.75951e+06	5.84644e+06	4.10248e+06	13400957	1.68099e+06	377235	953385	Xylonic acid	1.92675e+06	1.00387e+06	5.54677e+06	7.78329e+06	760456	653343	3.43633e+06	4.94257e+06				0.190326	1.11432	1.57523	0.536388	-0.515682	-0.675513	3.43633e+06	760456	4.94257e+06	653343
12361.6	12200.5	11378.7	10664.8	5619.15	9506.8	18511.9	17214.6	32440.3	26947.3	4716.25	21877.9	erythronic acid lactone	8596.93	17847.2	11980.3	22722.3	2643.03	11650.8	527.169	8441.03		+	APL_G_APS_G	0.416625	-0.762338	-0.905045	0.041329	-0.863577	-2.96548	527.169	2643.03	8441.03	11650.8
14278.5	44559.1	10849.6	5821.44	7317.94	12400.7	23704.7	26827.4	41040.3	40778.5	12423.5	29262.1	L-Norvaline	8513.36	27488	23229.1	30524.1	3448.7	14260.5	18551.8	9240.13				0.0567991	-1.60351	-2.65308	0.392818	-0.639571	-0.956873	18551.8	3448.7	9240.13	14260.5
58561.6	105327	145312	52194.7	111720	379575	194201	283154	118814	197774	331983	321659	pentitol	181163	283805	103067	198723	174388	74683.8	43419.3	82262.8				0.279588	-1.08475	-1.24955	0.144733	-0.955264	-1.80889	43419.3	174388	82262.8	74683.8
18546722	80283824	31002628	6047072	10793311	22764416	35972984	32658444	49288528	38399592	18294402	26963340	L-Alanine	1.32016e+07	27885778	4.32777e+07	39306652	8.61495e+06	1.00843e+07	3.26478e+07	8.80198e+06				0.125664	-1.22409	-1.93105	0.873958	-0.108986	-0.169054	3.26478e+07	8.61495e+06	8.80198e+06	1.00843e+07
242914	4604859	308314	257699	97362.5	523758	16713744	11845573	66660016	40569800	6.24839e+06	11999254	L-Histidine	292940	1.96058e+07	1.7187e+06	3.17398e+07	215371	1.83816e+07	2.4997e+06	3.03396e+07	+	+	APL_G_APS_G;APL_I_APS_I	0.00495517	-5.94015	-5.61151	0.0312751	-5.07462	-3.2534	2.4997e+06	215371	3.03396e+07	1.83816e+07
47608.5	233639	142324	35728.4	64368.9	158921	703670	644866	816798	46712.4	16309.8	31953.3	tartaric acid	86339.4	31658.5	141190	721778	64468.1	15203.4	93020.3	87384.8		+	APL_G_APS_G	0.164872	1.30272	1.69732	0.0186387	-2.62371	-3.82871	93020.3	64468.1	87384.8	15203.4
268431	945722	161887	36004.1	109677	556632	3.92484e+06	1.83708e+06	3.1939e+06	5.5165e+06	669073	1.7454e+06	mannonic acid	234104	2.64366e+06	458680	2.98528e+06	281736	2.54549e+06	425142	1.0594e+06		+	APL_G_APS_G	0.0566412	-3.83904	-2.65574	0.0210123	-3.0434	-3.69035	425142	281736	1.0594e+06	2.54549e+06
3644354	13353013	4.7875e+06	1.18043e+06	2.46995e+06	5780561	8.10237e+06	9193757	8.37106e+06	8359325	6.71159e+06	9785277	Glycolic acid	3.14365e+06	8.2854e+06	7.26162e+06	8.55573e+06	2.37291e+06	1.53818e+06	5.30617e+06	568645				0.0696118	-1.67522	-2.46106	0.455021	-0.473461	-0.826398	5.30617e+06	2.37291e+06	568645	1.53818e+06
348405	1890457	506226	200260	340141	645558	61473964	37389796	138408128	151417	32962.9	55175.6	1-methylgalactose	395320	79851.9	915029	7.90906e+07	227719	62964.5	848423	5.2763e+07	+	+	APL_G_APS_G;APL_I_APS_I	0.0394365	2.43967	3.01293	0.00199294	-6.62128	-7.17994	848423	227719	5.2763e+07	62964.5
285448	4.58382e+06	784090	137871	265029	341374	1647880	1.15355e+06	4198282	447780	128736	295883	Threonic acid	248091	290800	1.88445e+06	2.33324e+06	102803	159583	2.35098e+06	1.63398e+06				0.830042	-0.150473	-0.229082	0.488822	-0.986515	-0.761424	2.35098e+06	102803	1.63398e+06	159583
234561	1.17388e+06	508313	141912	212261	362985	664784	501408	1.17831e+06	268148	88631.4	148772	L-Iditol	239053	168517	638919	781499	112945	91372.8	483089	353221				0.420749	0.54291	0.896321	0.550728	-0.496205	-0.650697	483089	112945	353221	91372.8
40316732	46175760	50445044	7291985	13940625	42123980	25228958	36874784	23599458	12433145	16374599	16772470	Glycerol	2.11189e+07	1.51934e+07	4.56458e+07	2.85677e+07	1.84922e+07	2.39872e+06	5.08491e+06	7.24011e+06		+	APL_G_APS_G	0.891839	0.108858	0.144844	0.0343178	0.698919	3.15593	5.08491e+06	1.84922e+07	7.24011e+06	2.39872e+06
210874816	359002912	179863712	12301281	35796784	109489176	86869640	116564608	260882704	15294670	56083224	56488780	D-(-)-Fructose	5.25291e+07	4.26222e+07	2.49914e+08	1.54772e+08	5.07085e+07	2.36672e+07	9.57379e+07	9.3086e+07				0.99837	-0.00240262	-0.00217374	0.233164	0.78861	1.40339	9.57379e+07	5.07085e+07	9.3086e+07	2.36672e+07
60416.3	3626072	853113	63513.5	86133.6	161515	4218149	2565919	10759303	2.21772e+06	626095	1.36802e+06	Succinic acid	103721	1.40394e+06	1.5132e+06	5.84779e+06	51313.5	796418	1.87223e+06	4.33298e+06	+		APL_I_APS_I	0.00510871	-3.68998	-5.5644	0.166602	-3.09443	-1.68842	1.87223e+06	51313.5	4.33298e+06	796418
2892184	18037308	5.96617e+06	395688	825227	1.91789e+06	8392812	9569195	1.96517e+06	2511561	1.8872e+06	3857351	L-Aspartic acid	1.04627e+06	2.75204e+06	8.96522e+06	6.64239e+06	784803	1.00685e+06	8.00559e+06	4.09308e+06				0.0881848	-1.62254	-2.24446	0.773542	0.326557	0.307876	8.00559e+06	784803	4.09308e+06	1.00685e+06
3.10708e+06	9420759	4849684	1.14882e+06	3.34788e+06	11055231	9950107	9881467	7.87606e+06	6776353	3.70249e+06	4.63119e+06	Galactinol	5.18398e+06	5.03668e+06	5.79251e+06	9.23588e+06	5.20218e+06	1.57654e+06	3.26072e+06	1.17814e+06				0.646727	-0.483444	-0.494737	0.163017	-0.815873	-1.70697	3.26072e+06	5.20218e+06	1.17814e+06	1.57654e+06
1352.2	10302.3	1710.4	1096.58	1441.78	1932.96	88045.9	60636.7	129930	89069	29439.1	42381.1	Cadaverine	1490.44	53629.7	4454.96	92870.9	420.308	31366.1	5067.1	34897.7	+	+	APL_G_APS_G;APL_I_APS_I	0.000657582	-5.05006	-9.60192	0.00721311	-4.94312	-5.05355	5067.1	420.308	34897.7	31366.1
404037	1.49237e+06	422954	774247	1.38024e+06	1.98744e+06	1.46879e+06	955166	1.64412e+06	1.05261e+06	246324	542729	2-Oxoglutaric acid	1.38064e+06	613889	773119	1.35602e+06	606598	407827	622958	358051				0.145584	1.30526	1.80385	0.184998	-1.05901	-1.59931	622958	606598	358051	407827
21223	32522.2	16943	25954.6	51714.5	266258	5255.07	5421.17	8129.01	6775.83	2236.79	2499.08	Serotonin	114642	3837.23	23562.7	6268.42	131933	2548.28	8048.8	1613.46	+	+	APL_G_APS_G;APL_I_APS_I	0.017024	4.40129	3.93551	0.00529562	1.88605	5.50933	8048.8	131933	1613.46	2548.28
4.83259e+06	12016590	6657274	1.76946e+06	3.19258e+06	8261717	8530881	10510756	8733210	6.77825e+06	6786269	7673434	Glyceric acid	4.40792e+06	7.07932e+06	7.83548e+06	9.25828e+06	3.4125e+06	514535	3.73411e+06	1.08938e+06				0.208943	-0.972977	-1.49617	0.440199	-0.339439	-0.856096	3.73411e+06	3.4125e+06	1.08938e+06	514535
11828.2	43773.5	9913.48	11913	7555.25	12947.9	21834.5	13208.1	34110.1	122459	24596.5	75996.4	Pyruvic acid	10805.4	74350.5	21838.4	23050.9	2861.88	48951.8	19020.5	10503.9	+		APL_I_APS_I	0.0251499	-2.53926	-3.48881	0.709893	-0.312824	-0.399565	19020.5	2861.88	10503.9	48951.8
18267.7	62968.8	12471.4	33665.4	76496.1	88998.7	164861	86792.9	166932	350616	51763.9	130325	D-Panose	66386.7	177568	31236	139528	29018.8	154926	27633.8	45682		+	APL_G_APS_G	0.284108	-1.12246	-1.23592	0.0331809	-2.45979	-3.19112	27633.8	29018.8	45682	154926
572777	2.42018e+06	429438	226505	165511	128330	1.77091e+06	840252	2980581	6368869	614841	1.15749e+06	Linolenic acid	173449	2.71373e+06	1.1408e+06	1.86392e+06	49566.6	3.17705e+06	1.11029e+06	1.07319e+06	+		APL_I_APS_I	0.0334473	-3.29326	-3.18274	0.36055	-0.965767	-1.0316	1.11029e+06	49566.6	1.07319e+06	3.17705e+06
30458.6	147183	45901.4	21363.7	22232.4	71029.4	105938	163582	90155.7	166185	95616	151886	DL-Threo-beta-HydroxyAspartic acid	38208.5	137896	74514.4	119892	28427.1	37306.8	63404.9	38650.9	+		APL_I_APS_I	0.0295611	-2.05355	-3.31337	0.251301	-0.974861	-1.34	63404.9	28427.1	38650.9	37306.8
233305	752836	552903	84649.3	139253	453791	314024	757888	819629	80930.6	70423.8	97520.2	methanolphosphate	225898	82958.2	513015	630514	199241	13661.5	262052	275821				0.210644	1.08888	1.48931	0.644287	-0.335416	-0.498516	262052	199241	275821	13661.5
194686	305525	529494	38098.7	75962.8	279652	1.42096e+06	2.2187e+06	1.01881e+06	60062.7	89678.4	92628.9	2-deoxyerythritol	131238	80790	343235	1.55282e+06	129917	18010.9	170559	610715		+	APL_G_APS_G	0.801675	0.232636	0.268386	0.0136617	-2.22407	-4.2031	170559	129917	610715	18010.9
11503.3	10488.1	8922	7470.74	8758.33	11565	10016	8505.68	16455.7	10841.8	11989.4	11211.7	ethanol phosphate	9264.7	11347.6	10304.5	11659.1	2093.58	585.739	1300.42	4222.03				0.170902	-0.315182	-1.6667	0.698997	-0.127048	-0.415649	1300.42	2093.58	4222.03	585.739
95890	449596	93011.5	36814.3	52267.2	95091.8	68087.1	50556.9	110116	67262.1	453.552	41637.5	L-Rhamnose	61391.1	36451	212833	76253.5	30191.1	33704.9	205048	30608				0.363334	2.39013	1.02492	0.238132	1.13437	1.38556	205048	30191.1	30608	33704.9
436095	1.83272e+06	446527	738909	1.51719e+06	2.16812e+06	1.58769e+06	942504	1875156	1.07187e+06	233316	539470	2-hydroxyglutaric acid	1.47474e+06	614884	905113	1.46845e+06	715551	424331	803346	477623				0.150444	1.39041	1.77565	0.255145	-0.991666	-1.32715	803346	715551	477623	424331
282903	1.21068e+06	574147	112501	162606	245587	455006	322964	1.0267e+06	170616	51160.1	113672	methyl O-D-galactopyranoside	173564	111816	689243	601556	67216.2	59749.7	474475	374056				0.296374	0.726276	1.19994	0.878461	0.127425	0.162947	474475	67216.2	374056	59749.7
6214.43	9871.91	12578	5329.23	14970.7	57888.9	29723.8	49763.6	20985.7	33248.9	66936.4	61856.8	6-deoxyglucitol	26063	54014	9554.77	33491	27980.5	18161.6	3193.6	14754.2		+	APL_G_APS_G	0.193697	-1.63253	-1.56034	0.0192981	-1.77671	-3.78824	3193.6	27980.5	14754.2	18161.6
10423.8	451208	7054.12	76633.4	11198.7	26207.4	1.59716e+06	1.05627e+06	3.14238e+06	3.26467e+06	577242	995479	L-Prolinamide	38013.2	1.61246e+06	156229	1.93194e+06	34277.6	1.44605e+06	255465	1.0826e+06	+	+	APL_G_APS_G;APL_I_APS_I	0.00750391	-5.44931	-4.99746	0.0428397	-5.76192	-2.92939	255465	34277.6	1.0826e+06	1.44605e+06
35012876	78849448	54188396	11084252	21306910	51262164	49978964	50811172	55463844	34977716	25385172	31289590	Inositol	27884442	30550826	5.60169e+07	52084660	2.0881e+07	4.83876e+06	2.19754e+07	2.95589e+06				0.574489	-0.399459	-0.610544	0.93646	0.0289853	0.0848465	2.19754e+07	2.0881e+07	2.95589e+06	4.83876e+06
17925.5	110115	21452.4	8574.13	27397.3	58967	16164.6	4998.16	30095.8	17914.9	2782.17	6834.86	D-(+)-Turanose	31646.2	9177.3	49831	17086.2	25463.7	7833.58	52237.4	12574.2				0.187022	1.78186	1.59008	0.289847	1.37408	1.2189	52237.4	25463.7	12574.2	7833.58
998070	3.59036e+06	731873	1.08994e+06	3.93039e+06	7691594	5807709	2785001	4.11034e+06	25004916	3.85239e+06	8873453	Melezitose	4.23731e+06	1.25769e+07	1.77343e+06	4.23435e+06	3.31151e+06	1.10519e+07	1.57912e+06	1.51516e+06				0.240563	-1.56573	-1.37696	0.112303	-1.55463	-2.02929	1.57912e+06	3.31151e+06	1.51516e+06	1.10519e+07
774301	844096	864874	127922	327691	1.26954e+06	2698606	4.45928e+06	2.47987e+06	1.32878e+06	1.89003e+06	1.92773e+06	Malonic acid	575051	1.71551e+06	827757	3.21259e+06	609683	335452	47445.8	1.0852e+06		+	APL_G_APS_G	0.0905139	-2.16912	-2.22098	0.00207746	-1.90743	-7.10099	47445.8	609683	1.0852e+06	335452
642288	834525	498319	211713	336019	1804029	2.01071e+06	2.55531e+06	2.6351e+06	2.06478e+06	2312310	2.62429e+06	Allantoin	783920	2.33379e+06	658377	2.40037e+06	885624	280372	168679	339808		+	APL_G_APS_G	0.0800275	-2.20308	-2.33256	0.0015897	-1.88787	-7.62338	168679	885624	339808	280372
185655	577988	226135	1084.3	31038.1	169540	131132	143586	104010	85781.2	114752	192053	beta-Lactose	67220.7	130862	329926	126242	89867.6	54937	215779	20236				0.267498	-2.7907	-1.28707	0.082065	1.2104	2.30964	215779	89867.6	20236	54937
5.23717e+06	8076502	8904855	1.01756e+06	3.28176e+06	9369448	9803898	15407287	6.16053e+06	10670794	14958886	16505290	DL-threo-beta-Methylaspartic acid	4.55625e+06	14044990	7.40618e+06	1.04572e+07	4.31935e+06	3.0227e+06	1.92353e+06	4.65787e+06				0.0869408	-2.13195	-2.25729	0.387056	-0.434947	-0.969817	1.92353e+06	4.31935e+06	4.65787e+06	3.0227e+06
39934.2	36956.2	33381.5	15844.9	45085.4	193867	109643	123085	115897	96777.6	51340.1	69325.7	Maltotriose	84932.5	72481.1	36757.3	116208	95466.3	22882.5	3280.88	6726.51		+	APL_G_APS_G	0.705847	-0.438158	-0.405523	4.8379e-05	-1.66287	-18.6771	3280.88	95466.3	6726.51	22882.5
3.37397e+06	17297128	4908765	870930	1.60798e+06	5.85429e+06	2.41222e+06	2.67326e+06	6009955	3444958	1.69685e+06	2.24542e+06	L-Tyrosine	2.77773e+06	2.46241e+06	8.52662e+06	3.69848e+06	2.68975e+06	894026	7.63415e+06	2.00605e+06				0.806059	-0.22632	-0.26228	0.308826	0.961983	1.16481	7.63415e+06	2.68975e+06	2.00605e+06	894026
2.19947e+06	8484081	5.07286e+06	262291	310533	487943	5.00228e+06	4.01638e+06	11309548	600825	273822	240810	glucose-1-phosphate	353589	371819	5.25214e+06	6.77607e+06	118828	199010	3.14614e+06	3.95693e+06				0.997686	0.00151571	0.00308468	0.593503	-0.42108	-0.579207	3.14614e+06	118828	3.95693e+06	199010
8.36329e+06	26459874	15345143	846855	762682	103532	14926467	11686752	38350736	1402368	204064	467684	4-(2-HYDROXY-5-NITROPHENYL)PYRIMIDINE	571023	691372	1.67228e+07	2.16547e+07	407041	629691	9.12661e+06	1.45497e+07				0.806234	-0.333693	-0.262037	0.669699	-0.32609	-0.459561	9.12661e+06	407041	1.45497e+07	629691
17778986	46881992	17268088	67147.9	193505	18550474	32825490	19968764	37960352	27095738	9940654	17880488	D-Ribose 5-phosphate	6.27038e+06	1.83056e+07	2.73097e+07	3.02515e+07	1.06351e+07	8.58544e+06	1.6952e+07	9.26786e+06				0.132169	-4.76211	-1.88725	0.657386	-0.263247	-0.478329	1.6952e+07	1.06351e+07	9.26786e+06	8.58544e+06
9731.29	79257.4	21864.6	4884.78	11803.4	29070.1	37760.9	51947.5	45368	104232	31093.2	53117.4	Mesaconic acid	15252.7	62814.3	36951.1	45025.4	12456.2	37521.5	37137.2	7099.51				0.0682082	-2.22747	-2.48004	0.420083	-0.799924	-0.897725	37137.2	12456.2	7099.51	37521.5
12913130	62479648	11135013	7.3627e+06	6193365	8530769	4.7465e+06	3.74207e+06	14341600	7361602	2436362	4438123	L-Isoleucine	7.36228e+06	4.74536e+06	28842597	7.61006e+06	1.1687e+06	2.47695e+06	2.91441e+07	5.85128e+06				0.187148	0.762979	1.58951	0.160258	1.71343	1.72156	2.91441e+07	1.1687e+06	5.85128e+06	2.47695e+06
38923.2	50109.4	39199.1	1221.88	8984.83	22741.6	4959.74	5872.87	2822.05	11271.5	3989.73	7383.81	Xanthine	10982.8	7548.35	42743.9	4551.55	10898.1	3643.68	6380.2	1565.83		+	APL_G_APS_G	0.922152	-0.137136	-0.104031	0.000650451	3.28708	9.62907	6380.2	10898.1	1565.83	3643.68
195356	305193	429302	53528.4	127457	465063	479999	785568	457884	97541.1	144455	156819	1-deoxyerythritol	215349	132938	309950	574483	219395	31272.2	117045	183138				0.860771	0.174001	0.186988	0.090077	-0.917977	-2.22533	117045	219395	183138	31272.2
56042	301654	118898	41601.2	62028.2	159026	268205	378752	346259	251677	135178	284404	Hydroxyproline	87551.8	223753	158865	331072	62735.4	78433.9	127591	56816.9				0.0835628	-1.51981	-2.29319	0.127702	-1.37641	-1.91707	127591	62735.4	56816.9	78433.9
12705.4	119195	13202.9	2589.07	2054.87	8113.8	43612.4	31823	73953.8	40134.8	8234.29	17817.7	methionine sulfoxide	4252.58	22062.3	48367.9	49796.4	3354.56	16368.3	61338.9	21735.5				0.0584327	-2.36393	-2.62596	0.522915	-0.786627	-0.699262	61338.9	3354.56	21735.5	16368.3
81361.8	278192	115058	15381.1	36050.7	103228	85221.3	72642.6	79152.2	55642.3	34079.6	57005.5	beta-gentiobiose	51553.3	48909.1	158204	79005.4	45929.5	12860.8	105270	6290.64				0.731362	-0.305748	-0.368228	0.205678	0.803332	1.5095	105270	45929.5	6290.64	12860.8
880566	174862448	52173924	4.15242e+06	658198	15197516	24453524	17879470	87380840	4.7175e+06	899618	1.58613e+06	Tagatose	6.66938e+06	2.40108e+06	7.59723e+07	4.32379e+07	7.58942e+06	2.03523e+06	8.93991e+07	3.83699e+07				0.588416	0.87513	0.587526	0.771508	-0.74987	-0.310753	8.93991e+07	7.58942e+06	3.83699e+07	2.03523e+06
3.83947e+06	14902076	4297490	1.09569e+06	1.34126e+06	167362	7194825	4.31466e+06	13654753	1.47101e+06	1.3446e+06	3.26959e+06	galactonic acid	868104	2.0284e+06	7.67968e+06	8.38808e+06	619157	1.07676e+06	6.25897e+06	4.78301e+06				0.204834	-1.57221	-1.51298	0.756897	-0.261898	-0.331515	6.25897e+06	619157	4.78301e+06	1.07676e+06
9206443	29949194	6.83676e+06	4338908	6288971	9800814	22874018	13758187	24143208	10993593	19262.4	7340008	Fumaric acid	6.80956e+06	6.11762e+06	1.53308e+07	20258471	2.76792e+06	5.58835e+06	1.27152e+07	5.66507e+06				0.452737	2.47558	0.830925	0.392591	-0.670333	-0.95738	1.27152e+07	2.76792e+06	5.66507e+06	5.58835e+06
10652.8	8109.26	12246	1940.86	18351.1	70330.5	99920.3	170034	57244.3	146004	188138	203383	glutathione	30207.5	179175	10336	109066	35703.2	29721.2	2086.49	56948.3		+	APL_G_APS_G	0.0709853	-3.70766	-2.44291	0.00250682	-3.28149	-6.75332	2086.49	35703.2	56948.3	29721.2
36808008	124415472	44367616	13657751	19971166	22855912	73508648	45491108	108916448	35082800	13295867	24669298	Myo-Inositol	1.88283e+07	2.43493e+07	6.85304e+07	75972068	4.70438e+06	1.0897e+07	4.85453e+07	3.17843e+07				0.561124	-0.294751	-0.632988	0.691049	-0.280676	-0.427463	4.85453e+07	4.70438e+06	3.17843e+07	1.0897e+07
440230	1.99245e+06	191297	175332	198046	758577	1.47053e+06	1.29434e+06	1815605	1.25913e+06	472127	1.00377e+06	glycerol-alpha-phosphate	377318	911677	874659	1.52683e+06	330375	401503	976004	265152				0.134249	-1.50056	-1.87374	0.219261	-1.45475	-1.45539	976004	330375	265152	401503
45661568	85696536	43465152	11903156	23718068	57506196	85126296	85964680	62331388	30828878	24579414	32685182	L-(-)-Proline	3.10425e+07	2.93645e+07	5.82744e+07	7.78075e+07	2.36674e+07	4.24667e+06	2.37736e+07	1.34092e+07				0.776737	-0.203107	-0.303363	0.246902	-0.47441	-1.35495	2.37736e+07	2.36674e+07	1.34092e+07	4.24667e+06
1593721	417021	2.07667e+06	120173	354364	1.23569e+06	997252	1.21759e+06	655380	554526	528784	437756	Oleic acid	570075	507022	1.36247e+06	956741	588210	61351.2	853647	283286				0.683378	-0.428823	-0.438933	0.746279	0.264799	0.346712	853647	588210	283286	61351.2
12676152	48266440	9717992	6831810	14545747	17074918	48855220	31368122	50286764	90443736	21049184	45740356	5-Oxoproline	1.28175e+07	52411092	23553528	4.35034e+07	5.33577e+06	3.51749e+07	2.14531e+07	1.05338e+07				0.0607666	-1.89381	-2.58871	0.175169	-1.23204	-1.64571	2.14531e+07	5.33577e+06	1.05338e+07	3.51749e+07
255868	673391	202768	255632	555648	701049	181679	104598	160623	266841	79313.1	180595	Threitol	504110	175583	377342	148967	227137	93864.2	257757	39840.7				0.0818338	1.5678	2.31221	0.114512	1.17225	2.01219	257757	227137	39840.7	93864.2
49435	106574	138979	49090.6	36984.2	77528.6	997896	596482	933348	703632	128221	394912	DL-Isocitric acid	54534.5	408922	98329.3	842575	20813.2	287961	45337.9	215553	+	+	APL_G_APS_G;APL_I_APS_I	0.0275692	-2.66123	-3.38846	0.0031978	-3.18915	-6.32477	45337.9	20813.2	215553	287961
13998302	25943504	28063234	4223685	9136468	30612198	7778157	12125989	7.38693e+06	5.4788e+06	9764407	9813819	D-(+)-Galactose	1.46575e+07	8.35234e+06	2.26683e+07	9.09703e+06	1.40339e+07	2.48868e+06	7.58291e+06	2.63044e+06		+	APL_G_APS_G	0.679607	0.389989	0.444598	0.0297272	1.29022	3.30738	7.58291e+06	1.40339e+07	2.63044e+06	2.48868e+06
44913.1	1.51267e+06	81362.7	113994	52442	80852.8	11021388	6389397	11713713	2.8451e+06	654894	1.33659e+06	3-METHYL-3-OXYGLUTARIC ACID	82429.7	1.61219e+06	546314	9708166	30806.5	1.12081e+06	837084	2.89491e+06	+	+	APL_G_APS_G;APL_I_APS_I	0.00403626	-4.11034	-5.93672	0.0228084	-5.72905	-3.59752	837084	30806.5	2.89491e+06	1.12081e+06
958.322	9405.76	2046.3	1450.66	319.233	3642.01	25450.9	11771.2	54636	47996.2	3452.42	8924.72	Citramalic acid	1803.97	20124.5	4136.8	30619.4	1689.33	24292.2	4595.37	21894.8		+	APL_G_APS_G	0.0971353	-3.25871	-2.15774	0.0482032	-3.26449	-2.81232	4595.37	1689.33	21894.8	24292.2
972086	3.5462e+06	710150	1.08255e+06	3.88901e+06	7.50524e+06	5.76185e+06	2.73318e+06	4.0848e+06	24758530	3.81554e+06	8780770	Raffinose	4.15893e+06	1.24516e+07	1.74281e+06	4193276	3.21984e+06	1.09434e+07	1.56726e+06	1.51725e+06				0.237411	-1.57145	-1.38812	0.112466	-1.57192	-2.02802	1.56726e+06	3.21984e+06	1.51725e+06	1.09434e+07
4.58851e+06	2.85845e+06	3934428	327044	706079	3.19236e+06	964013	1.2064e+06	661639	546442	767717	688461	Palmitic acid	1.4085e+06	667540	3.7938e+06	944019	1.55646e+06	112111	873560	272932		+	APL_G_APS_G	0.668342	0.450617	0.461619	0.00332029	2.02249	6.26072	873560	1.55646e+06	272932	112111
73312.8	258155	112220	3028.74	3042.98	14831.9	24624.2	27443.6	35322.6	20837.6	8020.52	15225.8	3,6-anhydro-D-galactose	6967.87	14694.6	147896	29130.1	6810.44	6425	97448.8	5545		+	APL_G_APS_G	0.178904	-1.40614	-1.62777	0.0177229	2.15845	3.88785	97448.8	6810.44	5545	6425
14022.1	164869	14057.1	15387.3	19783.2	35705.3	42561.1	26612.6	90665.1	80338.9	9960.22	19361.4	Urocanate	23625.2	36553.5	64316	53279.6	10690	38209.5	87081.3	33344.3				0.867492	-0.17046	-0.17784	0.690456	-0.553316	-0.428348	87081.3	10690	33344.3	38209.5
528178	4.32255e+06	778336	343190	454078	988646	675636	807263	2.13982e+06	3.64939e+06	884831	1.60284e+06	L-Asparagine	595305	2.04569e+06	1.87635e+06	1.20757e+06	345126	1.4345e+06	2.12216e+06	810030				0.0867853	-1.69005	-2.25891	0.858759	0.202175	0.189731	2.12216e+06	345126	810030	1.4345e+06
5847.57	10967.8	10575.4	1291.45	2106.39	15376	19664.2	35821.5	12127.8	32980.3	59953.7	81477	inositol-4-monophosphate	6257.96	58137	9130.28	22537.8	7906.99	24299.3	2849.67	12105.4	+		APL_I_APS_I	0.0265638	-3.97042	-3.42884	0.0867324	-1.21827	-2.25946	2849.67	7906.99	12105.4	24299.3
50528.6	159815	37605.3	12728.7	20282.7	62649.3	160491	53615	145911	103817	20915.2	37461.2	1-monopalmitin	31886.9	54064.5	82649.7	120006	26907.5	43874	67139	57956.3				0.463933	-0.776765	-0.808912	0.448545	-0.682569	-0.839277	67139	26907.5	57956.3	43874
47333.2	242505	46330	8222.15	15578.6	30974.3	34356.7	5113.83	76178.1	9456.49	9425.62	20091.6	pseudo uridine	18258.4	12991.2	112056	38549.5	11610.4	6149.13	112973	35717.2				0.593901	0.382532	0.578557	0.274816	1.77077	1.26417	112973	11610.4	35717.2	6149.13
7893.74	25526.3	8668.07	15567.3	33114.9	46582.1	5325.68	3081.33	8605.23	10145.2	2035.25	4924.87	benzylalcohol	31754.8	5701.78	14029.4	5670.75	15552.1	4110.42	9964.14	2778.07	+		APL_I_APS_I	0.0323772	2.62785	3.21685	0.15524	1.20953	1.74876	9964.14	15552.1	2778.07	4110.42
3.3074e+06	9114595	2.60611e+06	42389	2.54305e+06	499739	16044754	8519453	16604942	14368036	3.83822e+06	8196419	Lactitol	1.02839e+06	8.80089e+06	5.00937e+06	1.3723e+07	1.33151e+06	5.29087e+06	3.57248e+06	4.51514e+06				0.0736277	-4.34486	-2.40909	0.0637855	-1.61752	-2.54288	3.57248e+06	1.33151e+06	4.51514e+06	5.29087e+06
4371232	44886992	13383836	4.75542e+06	4.79699e+06	11134115	68975256	38041336	79717552	48561124	13556613	26942886	Citric acid	6.89551e+06	2.96869e+07	2.08807e+07	6.22447e+07	3.6708e+06	1.76628e+07	2.12728e+07	2.1638e+07	+		APL_I_APS_I	0.0380776	-2.04196	-3.04867	0.108897	-2.10521	-2.0564	2.12728e+07	3.6708e+06	2.1638e+07	1.76628e+07
85670936	140862256	75803256	9531960	76388064	33308422	92202192	67711408	873422592	288052992	3.93774e+06	18098124	D-(+)-Glucose	3.97428e+07	1.03363e+08	100778816	3.44445e+08	3.38893e+07	1.60103e+08	3.50622e+07	4.58271e+08				0.970117	0.0801786	0.0398576	0.512006	-0.85851	-0.718817	3.50622e+07	3.38893e+07	4.58271e+08	1.60103e+08
157469	227322	255364	33930	54117.2	100409	337202	512104	177250	29289.6	226499	210607	levoglucosan	62818.9	155465	213385	342185	34083.3	109560	50413.7	167483				0.413265	-0.973942	-0.912207	0.303201	-0.581158	-1.18051	50413.7	34083.3	167483	109560
327346	1.50028e+06	633524	143980	443264	1.11327e+06	1.47821e+06	1.18104e+06	1.48527e+06	160230	18691.5	188287	Uridine	566839	122403	820383	1.38151e+06	496322	90905.6	608383	173642				0.16524	2.32575	1.69542	0.189151	-1.01968	-1.58048	608383	496322	173642	90905.6
8520.23	41185.2	8592.81	9380.52	34452.5	25619.7	730676	251803	980365	762454	178874	437099	Sinigrin	23150.9	459476	19432.8	654282	12717	292433	18838.2	370240	+	+	APL_G_APS_G;APL_I_APS_I	0.00684773	-4.27124	-5.12806	0.00533888	-5.28945	-5.49693	18838.2	12717	370240	292433
1.87061e+06	3.60428e+06	1.06761e+06	514380	816206	1.36186e+06	1.58813e+06	760752	1.77098e+06	1.56831e+06	350660	635988	Linoleic acid	897483	851652	2.18083e+06	1.37329e+06	429547	636828	1.29648e+06	538293				0.767758	0.236355	0.316066	0.41055	0.583406	0.918029	1.29648e+06	429547	538293	636828
64839.3	400523	80288.2	41982.6	51354.9	99704.3	640896	444817	886321	726069	101515	291992	cis-Aconitic acid	64347.2	373192	181883	657345	30976.6	320097	189505	221211				0.0701277	-2.21519	-2.4542	0.0582276	-2.30702	-2.62932	189505	30976.6	221211	320097
8194490	11015896	13091249	1.46393e+06	3.71175e+06	13437007	2.24692e+06	4.54537e+06	3.26813e+06	2.95418e+06	5.18887e+06	5.08581e+06	L-Valine	6.20423e+06	4.40962e+06	1.07672e+07	3.35347e+06	6.3638e+06	1.2615e+06	2.45783e+06	1.1516e+06		+	APL_G_APS_G	0.975497	-0.031524	-0.0326781	0.0083484	1.7153	4.84851	2.45783e+06	6.3638e+06	1.1516e+06	1.2615e+06
176229	566688	181053	103846	188051	270386	207250	141778	356454	156953	41845.6	90928.5	Nicotinic acid	187428	96575.9	307990	235161	83271.5	57761.3	224052	110026				0.2003	1.0481	1.53194	0.717606	0.262564	0.388255	224052	83271.5	110026	57761.3
301638	1.88737e+06	300042	169676	176484	458304	1204366	668152	1.69203e+06	1.17315e+06	220909	637698	ribonic acid	268155	677253	829684	1.18818e+06	164709	477352	915985	512131				0.22991	-1.19667	-1.41528	0.359817	-0.998257	-1.03336	915985	164709	512131	477352
1.29734e+06	5406217	1.04851e+06	330237	530592	914340	1.52326e+06	917029	2.38465e+06	743249	217303	397834	Adenine	591723	452795	2.58402e+06	1.60831e+06	296811	267246	2.44726e+06	737497				0.545025	0.439373	0.660512	0.674809	0.380843	0.451828	2.44726e+06	296811	737497	267246
115953	535232	117522	203320	263377	501934	399088	163180	431893	3.42633e+06	832650	2.38986e+06	L-(+)-Lactic acid	322877	2.21628e+06	256236	331387	157949	1.30552e+06	241619	146592	+		APL_I_APS_I	0.0213255	-2.66226	-3.6735	0.492263	-0.649069	-0.755006	241619	157949	146592	1.30552e+06
590641	977877	834475	68117.2	170117	674064	136545	267157	184318	30532.1	37060.5	40011.3	D-(+)-Fucose	304099	35868	800998	196007	324432	4850.8	195777	66085.7		+	APL_G_APS_G	0.0627204	2.47689	2.55876	0.004335	2.05451	5.82179	195777	324432	66085.7	4850.8
943729	661334	117892	759259	811501	2817234	8.12977e+06	3.35636e+06	10511396	7735956	3371037	4362047	16-Hydroxyhexadecanoic acid	1.46266e+06	5.15635e+06	574318	7.33251e+06	1.17338e+06	2.2883e+06	419739	3.64354e+06	+	+	APL_G_APS_G;APL_I_APS_I	0.04717	-2.01139	-2.83365	0.0194682	-3.97619	-3.77807	419739	1.17338e+06	3.64354e+06	2.2883e+06
22294.3	35273.1	52404	4751.71	7684.14	39759.2	73621.7	171442	46192.8	16548.6	33476.8	36874.3	pyrrole-2-carboxylic acid	17398.3	28966.5	36657.2	97085.4	19420.5	10887.6	15102.5	65838.7				0.27113	-1.27157	-1.27563	0.12507	-1.27417	-1.93517	15102.5	19420.5	65838.7	10887.6
119375	46014.4	72429.8	9263.35	11875.8	60431.2	4851.02	7012.48	4403.19	3011.2	4491.56	4748.55	Argininosuccinate	27190.1	4083.77	79273	5422.23	28817.2	937.72	37155.9	1395.28		+	APL_G_APS_G	0.0629889	2.23122	2.55473	0.00105655	3.79171	8.48741	37155.9	28817.2	1395.28	937.72
1.18432e+06	56863052	11435966	126287	204551	1.23617e+06	2.60598e+06	4044374	5.95155e+06	830545	990577	775047	Melibiose	522337	865390	2.31611e+07	4.20064e+06	619438	111910	2.96334e+07	1.67825e+06				0.22596	-1.43988	-1.42994	0.506893	1.20599	0.728088	2.96334e+07	619438	1.67825e+06	111910
11262	13000.6	22341.4	2690.09	5317.34	19141.1	7894.65	17401.3	6709.59	22854.1	7932.34	10125.5	2-ketoglucose dimethylacetal	9049.52	13637.3	15534.7	10668.5	8837.77	8056.95	5958.57	5860.81				0.389791	-0.91503	-0.963652	0.30682	0.609106	1.17038	5958.57	8837.77	5860.81	8056.95
313969	33823044	516557	59893.1	739.34	571711	124381	268692	134658	113810	206540	209316	Allose	210781	176555	1.15512e+07	175910	313970	54357	1.92883e+07	80515.5				0.421452	-2.53418	-0.894841	0.190383	3.41713	1.57497	1.92883e+07	313970	80515.5	54357
11545603	13262493	16182822	1.55178e+06	3.55901e+06	12554135	16669058	24293278	12436976	7671486	12779199	12175257	2-Aminoethanol	5.88831e+06	10875314	1.36636e+07	1.77998e+07	5.85937e+06	2.79098e+06	2.34449e+06	6.00848e+06				0.206106	-1.36854	-1.50774	0.337478	-0.341069	-1.08872	2.34449e+06	5.85937e+06	6.00848e+06	2.79098e+06
39894.2	18528.6	7662.33	17894.7	13643	18389.1	76777.4	45138	53053	116975	34139.3	46925.7	Hydroxylamine	16642.3	66013.5	22028.4	58322.8	2609.15	44595	16398.5	16464.8	+		APL_I_APS_I	0.0309937	-1.79447	-3.26297	0.0819343	-1.67356	-2.31109	16398.5	2609.15	16464.8	44595
3696323	17151890	3.8347e+06	227372	471428	873676	1.355e+06	806415	3928030	422123	99472.4	229381	conduritol-beta-expoxide	524159	250325	8.22764e+06	2.02981e+06	326363	162342	7.72894e+06	1.66663e+06				0.255459	1.0938	1.32611	0.121977	1.94127	1.95698	7.72894e+06	326363	1.66663e+06	162342
90537.2	379084	77654.7	46451.4	59126	147782	211858	158467	387008	196811	41191.9	88743.9	hexaric acid	84453.1	108916	182425	252444	55209.3	79746.7	170433	119554				0.755787	-0.275279	-0.3331	0.406108	-0.761799	-0.927624	170433	55209.3	119554	79746.7
3610.57	25769.3	4577.76	8310.82	7521.95	15024.2	2563.36	1938.96	6018.71	1908.24	875.07	1482.46	2,3-dihydroxybutanoic acid	10285.7	1421.92	11319.2	3507.01	4122.63	519.24	12523.5	2197.49	+		APL_I_APS_I	0.00328342	2.85587	6.27969	0.278648	1.27722	1.25241	12523.5	4122.63	2197.49	519.24
298542	1.1695e+06	513982	43087.9	94488.9	424098	973897	780108	597179	720629	393526	729661	lactose	187225	614605	660674	783728	206742	191514	453630	188385				0.0852014	-2.30166	-2.27558	0.503753	-0.446047	-0.733817	453630	206742	188385	191514
77545.1	362705	66955.3	76954.5	71123.6	117231	484974	334507	720435	592253	155813	296468	2-TERT-BUTYLCYCLOHEXANONE	88436.4	348178	169068	513305	25106.8	222767	167777	194518	+		APL_I_APS_I	0.039549	-1.80469	-3.01004	0.0779882	-1.98521	-2.35617	167777	25106.8	194518	222767
160103	165802	63820.5	26013.4	45417.6	72131.5	139827	81574	106480	169039	53554.2	91928.7	Stearic acid	47854.2	104841	129909	109294	23155.4	58815.2	57304.9	29228.5				0.162302	-1.09589	-1.71073	0.766583	0.160047	0.317734	57304.9	23155.4	29228.5	58815.2
207360	896305	322692	134874	190740	416863	534889	396114	998429	466855	103364	259058	isohexonic acid	247492	276426	475452	643144	149315	182367	369003	315413				0.930587	-0.0737317	-0.0927165	0.457842	-0.606178	-0.820835	369003	149315	315413	182367
89503.4	310150	77701.6	15816.2	41967.5	83171.6	176077	72494.1	224936	23666.7	8836.79	13982.2	beta-mannosylglycerate	46985.1	15495.2	159118	157836	33956.9	7529.81	130930	77840.8				0.154905	1.41291	1.75061	0.872684	-0.137554	-0.170785	130930	33956.9	77840.8	7529.81
7.86495e+06	24070064	6.60532e+06	3.27653e+06	6.62108e+06	16700889	45193176	21524040	46476108	38353780	8657648	20867584	lactobionic acid	8.86616e+06	2.26263e+07	1.28468e+07	37731108	6.98811e+06	1.4926e+07	9.74004e+06	1.40504e+07				0.198879	-1.41913	-1.53797	0.0662934	-1.72536	-2.50666	9.74004e+06	6.98811e+06	1.40504e+07	1.4926e+07
35123312	54567840	24251464	4558352	8328504	15508673	22953842	18073138	60795452	4.00168e+06	26854.5	37897.3	ketohexose	9.46518e+06	1.35548e+06	37980872	3.39408e+07	5.56295e+06	2.29169e+06	1.53589e+07	2.33845e+07				0.0745582	5.71381	2.3975	0.666527	0.294002	0.464377	1.53589e+07	5.56295e+06	2.33845e+07	2.29169e+06
1.1511e+06	65161036	1.16933e+06	176921	31574	207705	679733	412482	8737530	38389.8	10167.3	13817.6	L-Glutamine	138733	20791.6	2.24938e+07	3.27658e+06	94070.4	15349.4	3.69509e+07	4.73121e+06				0.0688516	2.58302	2.47129	0.507916	1.72066	0.726228	3.69509e+07	94070.4	4.73121e+06	15349.4
1672.97	5080.84	1534.59	2730.47	15841.7	1572.1	129883	3604.06	129534	187144	46857.5	105382	Urea	6714.74	113128	2762.8	87673.6	7925.33	70463.1	2008.68	72806.6	+		APL_I_APS_I	0.0168831	-4.57673	-3.94539	0.0883564	-4.06085	-2.24271	2008.68	7925.33	72806.6	70463.1
1.62599e+06	3.31402e+06	1.72855e+06	359835	1.1766e+06	2.39932e+06	3.3435e+06	2.77209e+06	2.87224e+06	2.42315e+06	1.28645e+06	2.32246e+06	Salicyl alcohol-beta-glucoside	1.31192e+06	2.01069e+06	2.22285e+06	2.99594e+06	1.02646e+06	629221	946371	305134				0.329305	-0.944425	-1.1098	0.210543	-0.505016	-1.48971	946371	1.02646e+06	305134	629221
34696.8	86896.6	35740.9	13436.6	38042.1	78959.9	92803.8	120118	91197.9	79067.5	60974.4	71524.6	1-Methyl histidine	43479.5	70522.2	52444.8	101373	33098.4	9088.12	29840.8	16253.2				0.240624	-1.03161	-1.37675	0.0758388	-1.0793	-2.38182	29840.8	33098.4	16253.2	9088.12
94503104	120040768	132243928	23113044	49954324	139709568	78332328	120048384	78163912	54784480	78123208	77357616	Pyrophosphoric acid	7.09256e+07	7.00884e+07	1.15596e+08	9.21815e+07	6.10617e+07	1.32591e+07	1.9259e+07	2.41335e+07				0.676811	-0.345795	-0.448808	0.243813	0.343096	1.36561	1.9259e+07	6.10617e+07	2.41335e+07	1.32591e+07
13674608	81289816	28320294	3.81028e+06	4.10784e+06	7.40579e+06	37974656	28300682	65824888	42706488	16353182	29677386	L-(-)-Malic acid	5.10797e+06	2.9579e+07	41094906	4.40334e+07	1.99552e+06	1.31769e+07	3.55717e+07	1.9482e+07	+		APL_I_APS_I	0.0078127	-2.49408	-4.94073	0.662454	-0.389366	-0.47058	3.55717e+07	1.99552e+06	1.9482e+07	1.31769e+07
394776	265434	673441	18491.1	100301	880496	586602	1.12453e+06	492812	328697	536604	536166	tryptophan	333096	467155	444551	734647	475824	119909	208508	340886				0.297266	-1.95192	-1.19737	0.239198	-0.734574	-1.38178	208508	475824	340886	119909
12771345	52170268	12256914	5109808	8404882	11502821	3346897	2.23916e+06	8.00619e+06	3.96699e+06	1.18287e+06	2465404	Glycine	8.33917e+06	2.53842e+06	2.57328e+07	4.53075e+06	3.19701e+06	1.39349e+06	2.28969e+07	3.06036e+06	+		APL_I_APS_I	0.0418784	1.80542	2.95218	0.0541219	2.36287	2.69951	2.28969e+07	3.19701e+06	3.06036e+06	1.39349e+06
7.26854e+06	9940457	10485260	576514	2.83278e+06	11741188	2844811	5.79209e+06	2868377	2.64894e+06	4476343	4.7419e+06	L-(+)-Lysine	5.05016e+06	3.95573e+06	9.23142e+06	3.83509e+06	5.90339e+06	1.13947e+06	1.72159e+06	1.69485e+06		+	APL_G_APS_G	0.707606	-0.517349	-0.40293	0.024203	1.33421	3.53126	1.72159e+06	5.90339e+06	1.69485e+06	1.13947e+06
1170.97	4797.57	1067.36	26824.8	1764.57	1226.38	12619.8	7583.53	3973.91	4890.86	720.346	1486.23	DL-alpha-Hydroxybutyric acid	9938.58	2365.81	2345.3	8059.08	14626.4	2220.04	2124.36	4342.52				0.514366	1.1569	0.714561	0.0790264	-1.99566	-2.34406	2124.36	14626.4	4342.52	2220.04
624870	211461	658316	30710.6	310804	2.42951e+06	891184	1.17491e+06	303408	1.12705e+06	1.25803e+06	920820	allantoic acid dehydrated	923674	1.10196e+06	498216	789833	1.31159e+06	169998	248899	444502				0.348323	-1.93836	-1.06145	0.479754	-0.622909	-0.778505	248899	1.31159e+06	444502	169998
2.65884e+06	51017144	3.09815e+06	7227822	932609	735472	4.64639e+06	3.13286e+06	1.07179e+06	5.1698e+06	1.03231e+06	841897	gluconic acid	2.9653e+06	2.348e+06	1.89247e+07	2.95035e+06	3.69277e+06	2.4456e+06	2.77937e+07	1.79428e+06				0.973414	0.0473188	0.0354568	0.357053	1.58383	1.04004	2.77937e+07	3.69277e+06	1.79428e+06	2.4456e+06
39704.3	144494	44456.4	16918.3	14450.2	91813.6	76928.2	114906	115843	62543.6	43120.2	81633.9	L-(+)-Arginine	41060.7	62432.6	76218.3	102559	43970.6	19257.1	59176.4	22202				0.286977	-1.098	-1.22737	0.346424	-0.668456	-1.06617	59176.4	43970.6	22202	19257.1
1372115	1.6472e+06	3283.45	88104.8	494516	2.45759e+06	523314	1.21175e+06	552294	540774	927714	974368	4-(3-ACETOXYPHENOXY)BENZOIC ACID	1.01341e+06	814285	1.00753e+06	762454	1.2671e+06	238014	880514	389375				0.632547	-0.730229	-0.516814	0.566796	-1.8535	-0.623419	880514	1.2671e+06	389375	238014
756754	1.51618e+06	498781	469671	775876	792678	1.15213e+06	544181	2.15829e+06	1.33183e+06	452319	984546	1-Amino-1-cyclopentanecarboxylic acid	679408	922899	923905	1.28487e+06	181832	442986	528895	815199				0.546314	-0.345977	-0.658287	0.606261	-0.413844	-0.558544	528895	181832	815199	442986
18433.6	44052.9	14497.9	7010.93	20592.4	24720.9	91127.4	51196.8	111580	95832.4	24553.1	62317	6-deoxygalactofuranose	17441.4	60900.8	25661.5	84634.8	9265.92	35660.7	16048.6	30710.8		+	APL_G_APS_G	0.0923442	-1.78684	-2.20299	0.0370292	-1.82218	-3.07729	16048.6	9265.92	30710.8	35660.7
85403.5	93059.5	111889	16668.4	46707.3	226821	124187	201274	91072.6	66418.5	129545	135431	D-erythro-sphingosine	96732.3	110465	96784.1	138845	113657	38258.6	13630.1	56544.1				0.472287	-0.907401	-0.792758	0.268596	-0.452033	-1.2836	13630.1	113657	56544.1	38258.6
1.76017e+06	5.08052e+06	1.51565e+06	708146	1.24419e+06	2.0108e+06	3892736	2.36778e+06	5200376	3757548	1.19455e+06	2.39748e+06	ononitol	1.32105e+06	2.44986e+06	2.78545e+06	3.8203e+06	654721	1.2823e+06	1.99135e+06	1.41769e+06				0.252001	-0.867561	-1.33765	0.39732	-0.607435	-0.946873	1.99135e+06	654721	1.41769e+06	1.2823e+06
5736511	38859588	8056964	997500	459180	1691054	1.15939e+06	1.46919e+06	3218949	306818	213530	322177	hexitol	1.04924e+06	280842	17551021	1.94918e+06	617565	58797.4	1.84902e+07	1.11051e+06	+	+	APL_G_APS_G;APL_I_APS_I	0.0399163	1.73252	3.00065	0.0440212	2.78521	2.90219	1.84902e+07	617565	1.11051e+06	58797.4
119339	493663	187017	12815.7	50632.4	168515	245259	425807	231210	176486	71867.5	180006	sophorose	77321.1	142787	266673	300759	81208.3	61443	199471	108522				0.275973	-1.46134	-1.2606	0.601524	-0.377316	-0.566183	199471	81208.3	108522	61443
29873.9	26767.3	18576.1	7096.95	8934.3	67035.5	58527.7	181593	47577	37692.5	55498.5	92885.2	ornithine	27688.9	62025.4	25072.5	95899.3	34087.5	28169.3	5836.49	74414.8				0.168767	-1.83818	-1.67741	0.0557869	-1.6964	-2.67033	5836.49	34087.5	74414.8	28169.3
11172.4	65163.7	15539.1	13283.3	16481.3	29928.6	35228.2	26485.4	44559.4	1579.31	12318.7	29467.3	glutamine dehydrated	19897.7	14455.1	30625.1	35424.3	8832.92	14066.2	29990.9	9038.59				0.418302	1.17154	0.901489	0.48305	-0.625914	-0.772269	29990.9	8832.92	9038.59	14066.2
15277714	30425346	18807844	1.28605e+06	1.1897e+06	26746.9	22312876	14283339	61013500	1654967	293954	682765	methylhexose	834164	877229	2.15036e+07	3.25366e+07	700902	701036	7.92548e+06	2.49864e+07				0.637747	-1.00696	-0.508684	0.605046	-0.384434	-0.5605	7.92548e+06	700902	2.49864e+07	701036
5176.99	118160	7413.19	8211	4942.46	11212.8	35207.7	13582.2	101694	42257.7	6997.73	13258.4	D-Fructose 6-phosphate	8122.08	20837.9	43583.4	50161.4	3136.11	18812.3	64594.9	45919.9				0.282012	-1.03567	-1.24221	0.528296	-1.14092	-0.689725	64594.9	3136.11	45919.9	18812.3
230603616	95355896	174128832	233490720	233398448	224258768	238570704	224625520	237076896	227614352	215885888	239500432	Sucrose	2.30383e+08	2.27667e+08	1.66696e+08	2.33424e+08	5.30363e+06	1.18074e+07	6.79295e+07	7.65655e+06				0.721051	0.0181452	0.383223	0.200601	-0.576777	-1.53067	6.79295e+07	5.30363e+06	7.65655e+06	1.18074e+07
27936	75209.2	29029.2	2581.19	25244.5	54823.8	90560.9	64143.8	75607.6	50550.2	20714.9	54900.2	maltitol	27549.8	42055.1	44058.1	76770.8	26197.5	18608.7	26983.2	13246.9				0.393211	-1.33611	-0.955995	0.124104	-0.949397	-1.94191	26983.2	26197.5	13246.9	18608.7
435182	1.51153e+06	345856	113957	323026	608552	10952175	6.35606e+06	11660854	2.83483e+06	652176	1.33062e+06	3-Hydroxy-3-methylglutaric acid	348512	1.60588e+06	764188	9.65636e+06	248280	1.11706e+06	648753	2.88003e+06		+	APL_G_APS_G	0.072673	-2.25965	-2.42114	0.00537775	-3.93365	-5.48589	648753	248280	2.88003e+06	1.11706e+06
466435	8810.81	468720	39623.4	215708	1.63775e+06	397186	343982	101629	956621	711650	393851	allantoic acid (dehydrated)	631029	687374	314655	280932	876284	282169	264872	157544				0.424196	-1.41987	-0.889083	0.661026	-0.949878	-0.47276	264872	876284	157544	282169
2.4863e+06	9803458	5.28602e+06	1514791	1.96952e+06	3233947	615245	334535	758834	2.00868e+06	445762	1.06078e+06	Ribitol	2.23942e+06	1.17174e+06	5.8586e+06	569538	890791	787345	3.69203e+06	215811		+	APL_G_APS_G	0.18967	1.11484	1.57815	0.00866425	3.22939	4.79745	3.69203e+06	890791	215811	787345
3.80755e+06	10231229	3297778	1468584	2881570	6.08086e+06	16658792	8424685	17817834	15064449	3.59761e+06	8056378	D-(+)-Trehalose	3.47701e+06	8.90614e+06	5.77885e+06	14300437	2.36309e+06	5.78046e+06	3.86429e+06	5.12144e+06				0.180952	-1.36156	-1.6181	0.0822499	-1.42761	-2.30759	3.86429e+06	2.36309e+06	5.12144e+06	5.78046e+06
26732.1	24271.2	32248.1	6636.13	9505.67	36607	29679.9	38954.2	15902.1	25041.6	32836.2	26098.3	propane-1,3-diol	17582.9	27992	27750.5	28178.7	16537.7	4228.32	4084.79	11599.2				0.231037	-1.07206	-1.41114	0.8843	0.0621856	0.155038	4084.79	16537.7	11599.2	4228.32
75755	356257	66271.9	54521.7	82400.1	111100	10016.1	3716.5	17514.5	206627	4354.48	7622.79	Ethylmalonic acid	82674	72868.1	166095	10415.7	28290.2	115850	164754	6907.67		+	APL_G_APS_G	0.307037	2.06178	1.16978	0.020048	3.80723	3.74419	164754	28290.2	6907.67	115850
984732	1.31622e+06	345444	121089	186456	297122	593822	202059	723488	440055	123825	213636	4-hydroxybutyric acid	201556	259172	882134	506456	88982.7	162959	493456	271471				0.703664	-0.265061	-0.408745	0.389897	0.788914	0.963413	493456	88982.7	271471	162959
16107	118159	14267.9	7284.23	5601.87	15303.7	7706.11	3419.95	13556	3066.13	581.067	1485.97	guanosine	9396.61	1711.05	49511.3	8227.35	5184.42	1257.73	59457.8	5088.09	+		APL_I_APS_I	0.0326717	2.6273	3.20733	0.142955	2.08269	1.81953	59457.8	5184.42	5088.09	1257.73
18497.1	36503.1	30644.2	474.808	1758.04	3714.72	3983.44	4096.14	4484.5	2679.01	1963.82	2298.95	3,6-anhydro-d-hexose	1982.52	2313.93	28548.2	4188.03	1631.58	357.828	9184.2	262.864		+	APL_G_APS_G	0.496868	-0.654567	-0.746468	0.000810902	2.7145	9.09367	9184.2	1631.58	262.864	357.828
785405	1.58851e+06	783841	54356.5	30476.4	84623	200161	142583	165020	136346	96177.6	150628	fructose-1-phosphate	56485.3	127717	1.05258e+06	169255	27136	28232.1	464124	29021.5		+	APL_G_APS_G	0.0535672	-1.27221	-2.70946	0.00221561	2.566	6.98012	464124	27136	29021.5	28232.1
11584.9	17624.9	22781.6	1964.03	8427.01	38614.2	26915.5	55065.7	22309.9	24470.8	42608.1	50749.5	O-Acetyl-L-serine	16335.1	39276.1	17330.5	34763.7	19563	13452.4	5604.14	17732.2				0.172542	-2.12382	-1.65857	0.125666	-0.943182	-1.93103	5604.14	19563	17732.2	13452.4
1.45421e+06	6680727	2.00057e+06	264126	578393	1.69594e+06	3762350	2.10157e+06	5.95277e+06	3.07476e+06	621539	1.46054e+06	D-(+)-Maltose	846154	1.71895e+06	3.3785e+06	3.93889e+06	752526	1.24685e+06	2.87283e+06	1.93166e+06				0.326846	-1.14313	-1.11624	0.622485	-0.425336	-0.532659	2.87283e+06	752526	1.93166e+06	1.24685e+06
200105	961222	150132	107948	297012	184498	145565	410897	1.22965e+06	1.489e+06	165870	373340	phytosphingosine	196486	676069	437153	595372	95100.3	711619	454544	565096				0.263449	-1.32078	-1.30001	0.730695	-0.449588	-0.369195	454544	95100.3	565096	711619
53216.7	212458	55330.7	23821.3	38443.2	77351.6	71643.1	53828.6	795807	118796	25507.1	66833.7	D-(+)-Pantothenic acid	46538.7	70379	107002	307093	27668.2	46745.4	91333.6	423332				0.568492	-0.505161	-0.62057	0.613002	-0.764827	-0.547737	91333.6	27668.2	423332	46745.4
2313047	13070617	3201895	4825151	1.2201e+06	4872067	5.60541e+06	4.42782e+06	7.42942e+06	4.85295e+06	4340767	6.07106e+06	N-acetylgalactosamine	3.63911e+06	5088257	6.19519e+06	5.82088e+06	2.09505e+06	888821	5.97086e+06	1.51236e+06				0.349177	-0.718885	-1.05933	0.717042	-0.309896	-0.38908	5.97086e+06	2.09505e+06	1.51236e+06	888821
86074.5	122101	132430	2138.07	5390.04	33684.1	34149.8	120538	62336.1	8722.1	27823.6	31313.5	cysteine	13737.4	22619.7	113535	72341.4	17350.7	12161.5	24336.1	44054.7				0.335773	-1.43034	-1.09308	0.219442	0.813131	1.45469	24336.1	17350.7	44054.7	12161.5
23867072	171798704	44615548	4.41923e+06	7.66586e+06	20712920	21662412	28336662	41137016	3.009e+06	2.38037e+06	3.75233e+06	L-Serine	1.09327e+07	3.04723e+06	8.00938e+07	3.03787e+07	8.6241e+06	686775	8.00935e+07	9.89659e+06				0.0820259	1.56882	2.31007	0.341023	0.952305	1.07972	8.00935e+07	8.6241e+06	9.89659e+06	686775
21769.5	77233.6	26547	873.612	1596.89	8064.65	9808.64	9107.77	19734.4	1185.34	453.773	2135.73	D-Glucose 6-phosphate	3511.72	1258.28	41850	12883.6	3959.51	843.347	30736	5943.3				0.396955	1.09729	0.94768	0.0810098	1.55403	2.32143	30736	3959.51	5943.3	843.347
1511824	4.1495e+06	2.81425e+06	204537	369134	1.25687e+06	322540	456231	452858	46407.8	110119	129081	D-Xylulose	610181	95202.8	2.82519e+06	410543	566065	43308.2	1.31887e+06	76231.4		+	APL_G_APS_G	0.0562334	2.3895	2.66267	0.00414235	2.68316	5.89474	1.31887e+06	566065	76231.4	43308.2
1.1945e+06	6929947	1.30547e+06	760147	1.13389e+06	1631621	987148	722734	2.50193e+06	1.65287e+06	451857	925164	L-(-)-Phenylalanine	1.17522e+06	1.00997e+06	3.14331e+06	1.40394e+06	437205	604983	3.2798e+06	960035				0.615096	0.341746	0.544396	0.428932	0.865969	0.879216	3.2798e+06	437205	960035	604983
545281	3.8764e+06	698793	52583.6	78479.4	135248	232646	142579	572961	85883.2	31638.2	75634.2	D-(-)-Arabinose	88770.2	64385.2	1.70683e+06	316062	42281.9	28819	1.88048e+06	226994				0.468708	0.480459	0.79965	0.121074	2.09339	1.96346	1.88048e+06	42281.9	226994	28819
37647.1	247594	50212.8	63904.9	77534.5	106533	137454	99590.4	178817	292092	56246.4	134965	N-Methylnicotinate	82657.6	161101	111818	138621	21771.1	120075	117753	39626.3				0.391661	-0.690207	-0.95946	0.416908	-0.795601	-0.904443	117753	21771.1	39626.3	120075
41240592	44060848	36341056	24280916	38580648	38927716	47248740	38783932	45663500	44792736	38272784	40773648	1,2-anhydro-myo-inositol	33929760	4.12797e+07	4.05475e+07	43898724	8.35795e+06	3.2893e+06	3.90629e+06	4.4999e+06				0.2527	-0.312908	-1.3353	0.395954	-0.113871	-0.949897	3.90629e+06	8.35795e+06	4.4999e+06	3.2893e+06
10680.8	35373.4	12378	5782.63	6604.26	19982.2	19993.6	39516.1	33557.2	28008.2	22972.1	30195	Methylmalonic acid	10789.7	27058.4	19477.4	31022.3	7971.54	3703.96	13792.5	10005				0.0547761	-1.55669	-2.68792	0.249178	-0.834384	-1.34719	13792.5	7971.54	10005	3703.96
509.245	1373.88	6297.56	947.793	2776.46	5913.81	2029.24	5464.83	2584.82	2764.81	7099.28	2281.72	5-ALPHA-CHOLESTAN-3-ALPHA-YL BENZOATE	3212.69	4048.6	2726.89	3359.63	2511.58	2652.98	3122.36	1844.2				0.609385	-0.508334	-0.553526	0.473549	-0.900567	-0.790336	3122.36	2511.58	1844.2	2652.98
137391	895742	246808	101570	207266	419246	752283	994430	727493	582119	452564	563394	alpha-Lactose	242694	532693	426647	824735	161774	70021.8	409915	147481				0.0869627	-1.35728	-2.25706	0.162453	-1.38777	-1.70993	409915	161774	147481	70021.8
602.81	247139	324.877	4387.82	672.675	363.383	205363	155323	1.23088e+06	3191.79	243.85	546.626	L-Theanine	1807.96	1327.42	82689	530522	2239.57	1621.67	142418	607044				0.786979	0.444664	0.288945	0.109768	-6.54324	-2.04938	142418	2239.57	607044	1621.67
69201960	71867344	66583564	55865512	68851256	67685632	68450272	69092168	71606624	68792752	65289348	67366920	pinitol	6.41341e+07	6.71497e+07	6.92176e+07	6.97164e+07	7.18451e+06	1.76178e+06	2.64192e+06	1.66819e+06				0.506235	-0.0722847	-0.729287	0.787788	-0.0107854	-0.28781	2.64192e+06	7.18451e+06	1.66819e+06	1.76178e+06
2.47954e+06	43429884	358760	8154525	1.54076e+06	6032.96	465798	652478	1.47308e+06	2.9236e+06	56943.3	456260	Maleic acid	3.23377e+06	1.1456e+06	1.54227e+07	863786	4.33004e+06	1.55268e+06	2.42781e+07	535859				0.999787	-0.00100644	-0.000283799	0.358791	2.14372	1.03583	2.42781e+07	4.33004e+06	535859	1.55268e+06
138832	519758	149749	67059.4	80124.2	190981	247859	190007	614264	206331	37662.5	98705.1	D-Glucaric acid	112721	114233	269446	350710	68088.5	85399.4	216845	230070				0.877175	0.139964	0.164691	0.58679	-0.473571	-0.590195	216845	68088.5	230070	85399.4
8558.87	31565.8	6168.87	17198.7	27010.1	51328.7	19577.9	8687.69	83643.2	19593.5	6505.48	17445.6	glucoheptulose	31845.8	14514.9	15431.2	37303	17571.4	7018.99	14024	40499.6				0.169315	1.14086	1.67465	0.437248	-1.0312	-0.862104	14024	17571.4	40499.6	7018.99
147513	91722.6	147765	26015.2	100377	244400	241639	380339	147282	174192	222226	275175	vanillic acid	123597	223865	129000	256420	111029	50511.4	32283.6	117229				0.23078	-1.35365	-1.41208	0.114314	-0.919743	-2.01371	32283.6	111029	117229	50511.4
237850	197635	70828.3	155494	129004	324115	571603	330490	320458	681473	271057	399684	5,6-Dihydrouracil	202871	450738	168771	407517	105832	209917	87171.6	142191				0.105085	-1.16844	-2.08786	0.083275	-1.39482	-2.29633	87171.6	105832	142191	209917
2.67622e+06	4413682	2.88668e+06	192620	438355	1.50285e+06	1478885	1.40735e+06	1.76915e+06	360837	283214	333126	glycerol-3-galactoside	711274	325726	3.32553e+06	1.55179e+06	696447	39336.9	948228	191604		+	APL_G_APS_G	0.506128	0.632725	0.729481	0.0121431	1.07035	4.35146	948228	696447	191604	39336.9
52171.7	81366.8	83506.5	56976.4	51825.7	277828	99902.9	82825.1	75096.6	63530.4	91691.4	137928	D-(-)-Sorbitol	128877	97716.8	72348.4	85941.5	129021	37563.2	17506.2	12693.4				0.991151	0.0100234	0.0117992	0.343073	-0.269915	-1.07456	17506.2	129021	12693.4	37563.2
12404.7	24442.4	13609.9	9769.85	9577.44	17033.4	27249.5	25910.9	28158.9	19917.9	14902	27346.5	squalene	12126.9	20722.2	16819	27106.4	4250.27	6261.11	6629.48	1130.83				0.102874	-0.782815	-2.10669	0.0702435	-0.756149	-2.45266	6629.48	4250.27	1130.83	6261.11
73056.5	161315	120496	40022.1	77345.2	198720	1.27678e+06	142819	110373	96632.7	62663.4	97846.1	DL-Homocysteine	105362	85714.1	118289	509990	82975.8	19971.7	44170.7	664255				0.980765	0.0180422	0.0256505	0.336768	-1.27502	-1.09054	44170.7	82975.8	664255	19971.7
88520.5	235444	114015	21987.3	50821.3	164931	180356	231903	185414	178841	121736	184003	5-hydroxynorvaline	79246.5	161526	145993	199224	75592.3	34556.2	78508.7	28413				0.162027	-1.48068	-1.71218	0.264084	-0.568811	-1.29797	78508.7	75592.3	28413	34556.2
