# Supplementary material for: Proteomics- and metabolomics-based analysis of the regulation of germination in Norway maple and sycamore embryonic axes
Source: Tree Physiol. 2025 Jan 6;45(2):tpaf003. doi: 10.1093/treephys/tpaf003 (PMC11791354; doi:10.1093/treephys/tpaf003)
Supplement: Table_S3_tpaf003 [file table_s3_tpaf003.xlsx]

## Sheet: DiffExpression testing
Table S3. Proteins identified in embryonic axes of imbibed (I) seeds of Norway maple ( APL) and sycamore (APS). Differential protein expression was tested statistically.
Significant_APL IvsAPS I_FDR0 05	Significant_APL IvsAPS I_FDR0 01	adj P Val_APL IvsAPS I_	logFC_APL IvsAPS I_	Protein IDs	Majority protein IDs	Protein names	Gene names	log2 LFQ intensity APL I_rep1	log2 LFQ intensity APL I_rep2	log2 LFQ intensity APL I_rep3	log2 LFQ intensity APS I_rep1	log2 LFQ intensity APS I_rep2	log2 LFQ intensity APS I_rep3	t statistic_APL IvsAPS I	P Value_APL IvsAPS I
+	+	6.4e-05	8.28	A0A3Q9D3H9	A0A3Q9D3H9	Cytosolic glyceraldehyde-3-phosphate dehydrogenase (Fragment)		30.47	31.08	30.21	22.39	22.67	21.86	27.35	2.4e-07
+	+	6.4e-05	4.33	A0A5C7GTD5;A0A5C7GT33;A0A5C7GTH8;A0A5C7GU77;A0A5C7GTL5;A0A5C7GUM4	A0A5C7GTD5;A0A5C7GT33;A0A5C7GTH8	DNA helicase;NAD(P)-bd_dom domain-containing protein;NAD(P)-bd_dom domain-containing protein;NAD(P)-bd_dom domain-containing protein;Uncharacterized protein;Uncharacterized protein	EZV62_027177;EZV62_027182;EZV62_027179;EZV62_027186;EZV62_027405;EZV62_027441	26.17	25.96	25.8	21.86	21.52	21.54	27.83	2.1e-07
+	+	6.4e-05	7.42	A0A5C7HS14	A0A5C7HS14	Endoglucanase	EZV62_014353	30.28	30.56	29.77	23.12	22.53	22.69	28.92	1.7e-07
+	+	7.7e-05	4.19	A0A5C7GSH9	A0A5C7GSH9	Uncharacterized protein	EZV62_026721	29.03	29.6	29.52	25.14	25.31	25.13	23.52	5.6e-07
+	+	7.7e-05	4.52	A0A5C7I1S9;A0A5C7HB24;A0A5C7IVS1;A0A5C7I696;A0A5C7GQY5;A0A5C7HTH2;A0A5C7HT27	A0A5C7I1S9	Uncharacterized protein;Uncharacterized protein;Uncharacterized protein;Uncharacterized protein;Uncharacterized protein;Uncharacterized protein;Uncharacterized protein	EZV62_010427;EZV62_018988;EZV62_001757;EZV62_011056;EZV62_026372;EZV62_014741;EZV62_014743	26.71	26.82	26.43	22.05	21.88	22.46	23.24	6e-07
+	+	7.7e-05	6.41	A0A5C7I4X0	A0A5C7I4X0	Peptidase A1 domain-containing protein	EZV62_010610	27.85	28.18	27.5	21.14	21.88	21.28	24.35	4.6e-07
+	+	7.7e-05	3.02	A0A5C7IWK4	A0A5C7IWK4	5-methyltetrahydropteroyltriglutamate--homocysteine S-methyltransferase	EZV62_002057	28.95	28.93	28.69	25.78	25.76	25.96	24.47	4.5e-07
+	+	7.8e-05	6.67	A0A5C7GUD1	A0A5C7GUD1	GLTP domain-containing protein	EZV62_027383	28.81	29.17	28.68	22.82	21.88	21.96	22.82	6.7e-07
+	+	7.8e-05	4.17	A0A5C7H4Y6	A0A5C7H4Y6	PKS_ER domain-containing protein	EZV62_021180	26.48	26.09	26.11	21.87	22.35	21.95	22.51	7.2e-07
+	+	8.3e-05	5.94	A0A5C7H156	A0A5C7H156	Tubulin beta chain	EZV62_023019	28.33	28.3	27.89	22.7	22.24	21.73	21.62	9.1e-07
+	+	8.3e-05	4.51	A0A5C7HEA8	A0A5C7HEA8	Aminotran_1_2 domain-containing protein	EZV62_020364	26.35	26.14	26.44	22.18	21.77	21.46	21.7	8.9e-07
+	+	8.3e-05	5.85	A0A5C7IRP9	A0A5C7IRP9	Uncharacterized protein	EZV62_000642	28.33	27.61	27.98	22.44	21.68	22.24	21.64	9.1e-07
+	+	0.00011	2.39	A0A5C7H0E7	A0A5C7H0E7	1-deoxy-D-xylulose-5-phosphate reductoisomerase	EZV62_022801	24.47	24.61	24.29	22.01	22.06	22.11	20.1	1.4e-06
+	+	0.00011	2.73	A0A5C7H8Z0;A0A5C7H895	A0A5C7H8Z0	Tubulin alpha chain;Laccase	EZV62_021765;EZV62_022389	24.98	24.87	24.75	22.29	22.18	21.94	20.05	1.4e-06
+	+	0.00011	2.95	A0A5C7HX63	A0A5C7HX63	Elongation factor Ts, mitochondrial	EFTS	25.92	25.87	25.8	23.08	23.02	22.65	20.28	1.3e-06
+	+	0.00013	6.25	A0A5C7H3Y3	A0A5C7H3Y3	CCHC-type domain-containing protein	EZV62_024151	27.77	28.55	28.12	22.28	22.11	21.3	19.23	1.8e-06
+	+	0.00013	3.08	A0A5C7H8B7	A0A5C7H8B7	Peroxidase	EZV62_022427	31.79	31.91	32.31	29.01	28.88	28.87	19.06	1.9e-06
+	+	0.00013	2.69	A0A5C7HP99	A0A5C7HP99	Uncharacterized protein	EZV62_016660	30.9	31.07	30.63	28.19	28.09	28.25	18.98	1.9e-06
+	+	0.00013	2.74	A0A5C7IKI1	A0A5C7IKI1	Uncharacterized protein	EZV62_004842	24.81	24.62	24.7	22.04	21.73	22.15	19	1.9e-06
+	+	0.00014	2.57	A0A5C7GRU6	A0A5C7GRU6	Uncharacterized protein	EZV62_026818	24.23	24.34	24.38	21.97	21.72	21.55	18.37	2.3e-06
+	+	0.00015	4.5	A0A5C7HTD2	A0A5C7HTD2	PKS_ER domain-containing protein	EZV62_014627	26.59	26.22	26.84	22.49	21.89	21.78	17.89	2.7e-06
+	+	0.00015	2.68	A0A5C7I2N2	A0A5C7I2N2	Uncharacterized protein	EZV62_010339	24.34	24.45	24.61	21.95	21.54	21.87	17.79	2.8e-06
+	+	0.00015	6.61	A0A5C7IN74	A0A5C7IN74	Oleosin	EZV62_005454	28.39	28.94	28.6	22.53	21.24	22.33	17.88	2.7e-06
+	+	0.00015	5.81	A0A5C7IVT0	A0A5C7IVT0	Uncharacterized protein	EZV62_001989	32.9	33.06	33.05	27.78	26.49	27.3	17.73	2.8e-06
+	+	0.00015	2.87	A0A5C7IW76	A0A5C7IW76	Uncharacterized protein	EZV62_002062	26.93	27.15	26.62	23.93	24.03	24.13	17.63	2.9e-06
+	+	0.00016	2.63	A0A5C7HPL5	A0A5C7HPL5	Uncharacterized protein	EZV62_015951	24.39	24.28	24.01	21.65	21.38	21.75	16.74	3.9e-06
+	+	0.00016	3	A0A5C7HT74	A0A5C7HT74	PKS_ER domain-containing protein	EZV62_014631	27.04	27.16	27.04	24	23.8	24.43	16.6	4.1e-06
+	+	0.00016	2.45	A0A5C7HVL3	A0A5C7HVL3	Glycosyltransferase	EZV62_014805	25.21	25.08	25.07	22.59	22.93	22.5	16.95	3.7e-06
+	+	0.00016	3.49	A0A5C7HYA8	A0A5C7HYA8	Uncharacterized protein	EZV62_013263	26.07	25.95	25.4	22.48	22.21	22.26	17.09	3.5e-06
+	+	0.00016	2.23	A0A5C7IW86	A0A5C7IW86	Structural maintenance of chromosomes protein	EZV62_002064	24.45	24.32	24.53	22.2	22.03	22.38	16.82	3.8e-06
+	+	0.00016	7.75	A0A5C7IWE5	A0A5C7IWE5	Poly [ADP-ribose] polymerase	EZV62_002209	29.27	29.13	28.63	21.31	20.33	22.15	16.35	4.5e-06
+	+	0.00017	3.34	A0A5C7IR41	A0A5C7IR41	Prefoldin subunit 3	EZV62_000147	25.53	25.59	25.1	22.25	22.21	21.73	16.08	5e-06
+	+	0.00018	4.79	A0A5C7GQL9	A0A5C7GQL9	AB hydrolase-1 domain-containing protein	EZV62_026139	26.87	26.58	26.45	21.61	22.5	21.42	15.57	5.9e-06
+	+	0.00018	4.66	A0A5C7H403	A0A5C7H403	AAI domain-containing protein	EZV62_023949	27.2	26.83	26.08	21.87	22.14	22.11	15.78	5.5e-06
+	+	0.00018	2.08	A0A5C7I1I4	A0A5C7I1I4	Uncharacterized protein	EZV62_013645	24.14	24.05	23.93	22.14	21.98	21.78	15.61	5.9e-06
+	+	0.00018	3.15	A0A5C7IKP0	A0A5C7IKP0	30S ribosomal protein S17, chloroplastic	EZV62_003951	25.14	25.24	25.07	21.98	21.64	22.38	15.51	6.1e-06
+	+	0.00018	4.35	A0A5C7ILI7	A0A5C7ILI7	SHSP domain-containing protein	EZV62_004271	26.66	27.01	26.43	22.4	21.87	22.78	15.87	5.3e-06
+	+	0.00019	4.4	A0A5C7HU77	A0A5C7HU77	LRRNT_2 domain-containing protein	EZV62_014325	26.04	27.1	26.19	21.97	22.04	22.12	15.2	6.8e-06
+	+	0.00019	2.18	A0A5C7I1X7;A0A5C7H1X5	A0A5C7I1X7	Pyruvate dehydrogenase E1 component subunit alpha;Pyruvate dehydrogenase E1 component subunit alpha	EZV62_010098;EZV62_023309	25.05	24.77	24.81	22.69	22.89	22.53	15.25	6.7e-06
+	+	0.00019	3.63	A0A5C7IXJ8	A0A5C7IXJ8	Uncharacterized protein	EZV62_002437	25.45	25.46	25.76	21.82	22.39	21.56	15.34	6.5e-06
+	+	0.00021	2.66	A0A5C7GUG1	A0A5C7GUG1	Ferredoxin--NADP reductase, chloroplastic	EZV62_027413	25.29	24.89	25.14	22.57	22.15	22.61	14.94	7.5e-06
+	+	0.00023	2.45	A0A5C7HIK9;A0A5C7HJX1;A0A5C7HHC5	A0A5C7HIK9	Aldo_ket_red domain-containing protein;Aldo_ket_red domain-containing protein;Aldo_ket_red domain-containing protein	EZV62_017525;EZV62_018398;EZV62_017690	26.62	26.77	26.34	24.34	23.94	24.09	14.54	8.8e-06
+	+	0.00023	2.99	A0A5C7IAZ8;A0A5C7IBD0	A0A5C7IAZ8;A0A5C7IBD0	Polynucleotide phosphorylase 1;Polynucleotide phosphorylase 1	EZV62_007690;EZV62_007686	24.22	24.3	24.52	21.77	21.1	21.2	14.44	9.1e-06
+	+	0.00025	5.33	A0A5C7HEY0	A0A5C7HEY0	Isocitrate lyase	EZV62_020604	26.33	26.13	26.34	21.52	21.22	20.08	14.06	1.1e-05
+	+	0.00027	3.48	A0A5C7HSG4	A0A5C7HSG4	Ferredoxin--NADP reductase, chloroplastic	EZV62_014368	25.42	25.29	25.63	21.56	21.85	22.47	13.78	1.2e-05
+	+	0.00027	2.34	A0A5C7IL34;A0A5C7HBG4	A0A5C7IL34;A0A5C7HBG4	Ribose-phosphate diphosphokinase;Ribose-phosphate diphosphokinase	EZV62_004795;EZV62_019600	24.56	24.1	24	21.94	21.87	21.84	13.72	1.2e-05
+	+	0.00028	2.8	A0A5C7HCV0	A0A5C7HCV0	SHSP domain-containing protein	EZV62_020037	24.67	24.49	24.54	21.64	21.47	22.2	13.51	1.3e-05
+	+	0.00028	4.82	A0A5C7HRM4	A0A5C7HRM4	Acetohydroxy-acid synthase small subunit	EZV62_014038	27.11	27.05	27.33	21.54	22.62	22.88	13.41	1.4e-05
+	+	0.00028	2.72	A0A5C7ITQ3	A0A5C7ITQ3	4-methyl-5-beta-hydroxyethylthiazole kinase	EZV62_001078	24.58	24.93	24.28	21.69	22.06	21.88	13.54	1.3e-05
+	+	0.00031	2.42	A0A5C7H802	A0A5C7H802	Phytocyanin domain-containing protein	EZV62_022253	24.93	25.1	24.89	22.77	22.71	22.19	13.07	1.6e-05
+	+	0.00033	2.02	A0A5C7I2P3	A0A5C7I2P3	Uncharacterized protein	EZV62_009890	23.92	23.65	24.04	21.72	22.07	21.78	12.78	1.8e-05
+	+	0.00033	2.68	A0A5C7IND2	A0A5C7IND2	Uncharacterized protein	EZV62_005640	25.24	24.86	24.78	22.6	21.98	22.26	12.84	1.8e-05
+	+	0.00034	2.69	A0A5C7H0A2	A0A5C7H0A2	Uncharacterized protein	EZV62_022988	24.58	24.85	24.41	21.75	21.7	22.3	12.7	1.9e-05
+	+	0.00034	2.75	A0A5C7HEE8	A0A5C7HEE8	ACB domain-containing protein	EZV62_019832	25.79	26.1	25.94	23.48	23.34	22.76	12.68	1.9e-05
+	+	0.00036	2.52	A0A5C7H9F7	A0A5C7H9F7	Peptidase A1 domain-containing protein	EZV62_022351	31.28	31.03	31.67	28.67	29.03	28.71	12.51	2.1e-05
+	+	0.00039	2.54	A0A5C7HP12	A0A5C7HP12	Inorganic diphosphatase	EZV62_016398	24.77	25.44	25.16	22.48	22.46	22.82	12.26	2.3e-05
+	+	0.00042	2.28	A0A5C7HWI4	A0A5C7HWI4	Uncharacterized protein	EZV62_012673	23.94	24.12	24.03	21.67	22.12	21.44	11.94	2.7e-05
+	+	0.00043	2.97	A0A5C7GZT3	A0A5C7GZT3	Mannosyl-glycoprotein endo-beta-N-acetylglucosaminidase	EZV62_025926	24.87	24.71	24.36	22.06	21.74	21.23	11.81	2.8e-05
+	+	0.00043	3.04	A0A5C7HYL5	A0A5C7HYL5	Lysine ketoglutarate reductase	EZV62_013112	26.05	25.13	25.31	22.31	22.54	22.54	11.83	2.8e-05
+	+	0.0005	3.56	A0A5C7IUH1	A0A5C7IUH1	CBM20 domain-containing protein	EZV62_001500	24.86	24.89	24.69	21.84	20.61	21.31	11.35	3.5e-05
+	+	0.00053	2.71	A0A5C7H522	A0A5C7H522	Phosphotransferase	EZV62_021236	24.4	24.39	24.32	21.36	22.21	21.42	11.12	4e-05
+	+	0.00053	2.57	A0A5C7HLB6	A0A5C7HLB6	Uncharacterized protein	EZV62_015646	24.32	24.38	24.07	22.14	21.33	21.59	11.15	3.9e-05
+	+	0.00053	2.39	A0A5C7I5P6	A0A5C7I5P6	WD_REPEATS_REGION domain-containing protein	EZV62_010846	24.87	24.65	24.76	22.06	22.25	22.81	11.13	3.9e-05
+	+	0.00054	4.48	A0A5C7H4W7	A0A5C7H4W7	Acetolactate synthase	EZV62_024303	25.49	25.63	26.11	20.39	21.79	21.62	11.01	4.2e-05
+	+	0.00054	2.08	A0A5C7I8K1	A0A5C7I8K1	Mitochondrial Rho GTPase	EZV62_006800	23.73	23.91	23.82	21.37	22.02	21.83	11.04	4.1e-05
+	+	0.00056	2.69	A0A5C7H427	A0A5C7H427	Uncharacterized protein	EZV62_024278	25.17	24.87	25.14	22.6	21.85	22.66	10.92	4.4e-05
+	+	0.00057	2.6	A0A5C7IU61	A0A5C7IU61	Uncharacterized protein	EZV62_001430	24.4	24.37	24.5	21.29	22.05	22.12	10.81	4.6e-05
+	+	0.00058	2.53	A0A5C7HML3	A0A5C7HML3	U-box domain-containing protein	EZV62_015441	24.09	23.69	24.22	21.61	21.74	21.05	10.69	4.9e-05
+	+	0.00059	2.8	A0A5C7HJW9	A0A5C7HJW9	H15 domain-containing protein	EZV62_018481	25.39	24.74	24.45	21.85	22.22	22.13	10.59	5.2e-05
+	+	0.00061	2.4	A0A5C7IQL7;A0A5C7INX6	A0A5C7IQL7	Glutamyl-tRNA synthetase;Glyco_hydro_18 domain-containing protein	EZV62_006029;EZV62_006022	24.4	24.71	24.56	21.74	22.15	22.56	10.51	5.4e-05
+	+	0.00062	2.72	A0A5C7IUY0	A0A5C7IUY0	Acetohydroxy-acid synthase small subunit	EZV62_001574	24.92	24.8	24.42	22.46	21.94	21.59	10.45	5.6e-05
+	+	0.00069	2.03	A0A5C7I2J3;A0A5C7IYJ1;A0A5C7IYK8	A0A5C7I2J3;A0A5C7IYJ1;A0A5C7IYK8	Nucleolar protein 16;Uncharacterized protein;Protein kinase domain-containing protein	EZV62_010435;EZV62_002914;EZV62_002899	23.88	23.73	24.38	22.13	21.8	21.98	10.11	6.7e-05
+	+	0.00069	2.83	A0A5C7II35	A0A5C7II35	Uncharacterized protein	EZV62_003726	24.89	24.95	25.17	21.87	22.79	21.86	10.14	6.6e-05
+	+	0.00076	6.44	A0A5C7HEL7	A0A5C7HEL7	Uncharacterized protein	EZV62_020653	27.65	29.73	28.04	22.9	21.73	21.47	9.91	7.5e-05
+	+	0.00087	3.03	A0A5C7H341	A0A5C7H341	Uncharacterized protein	EZV62_023723	25.56	25.3	24.74	22.41	21.62	22.49	9.53	9.3e-05
+	+	0.00087	2.75	A0A5C7HMK9	A0A5C7HMK9	Uncharacterized protein	EZV62_015784	25.1	24.42	24.08	21.61	21.68	22.06	9.54	9.3e-05
+	+	0.00088	2.31	A0A5C7GWY3	A0A5C7GWY3	RING-type domain-containing protein	EZV62_025139	24.65	25.09	24.82	22.77	22.06	22.81	9.48	9.6e-05
+	+	0.00089	2.38	A0A5C7ID20	A0A5C7ID20	Uncharacterized protein	EZV62_008054	24.11	23.93	24.57	22.22	21.74	21.49	9.46	9.7e-05
+	+	0.00098	2.95	A0A5C7HM11	A0A5C7HM11	Uncharacterized protein	EZV62_015860	25.17	24.29	24.57	22.21	21.66	21.3	9.24	0.00011
+	+	0.001	3.15	A0A5C7HBX7	A0A5C7HBX7	Helicase ATP-binding domain-containing protein	EZV62_019625	25.33	25.54	25.41	23.01	21.66	22.16	9.19	0.00011
+	+	0.001	2.6	A0A5C7I875	A0A5C7I875	Amidase domain-containing protein	EZV62_006825	24.66	24.97	24.57	22.41	22.47	21.53	9.09	0.00012
+	+	0.0011	2.51	A0A5C7GVC3	A0A5C7GVC3	Uncharacterized protein	EZV62_024528	24.46	24.46	24.51	22.03	21.38	22.48	8.94	0.00013
+	+	0.0011	3.56	A0A5C7HK80	A0A5C7HK80	Probable 6-phosphogluconolactonase	EZV62_017959	25.34	25.58	24.92	20.89	22.28	21.97	9.06	0.00012
+	+	0.0012	2.24	A0A5C7IWT9;A0A5C7IU16	A0A5C7IWT9	Cyclin-dependent kinases regulatory subunit;Cyclin-dependent kinases regulatory subunit	EZV62_002339;EZV62_001198	24.06	24.26	24.54	22.52	21.93	21.67	8.79	0.00014
+	+	0.0013	2.2	A0A5C7GX23;A0A5C7GWW0	A0A5C7GX23	Porphobilinogen synthase;Porphobilinogen synthase	EZV62_024944;EZV62_024936	24.49	24.49	24.58	21.74	22.56	22.64	8.6	0.00016
+	+	0.0013	2.1	A0A5C7GXM5	A0A5C7GXM5	Sulfotransferase	EZV62_025154	24.28	24.52	24.11	22.04	21.88	22.69	8.66	0.00016
+	+	0.0013	2.6	A0A5C7HE42	A0A5C7HE42	Uncharacterized protein	EZV62_019732	25.24	24.29	25.23	22.04	22.55	22.39	8.58	0.00017
+	+	0.0013	2.23	A0A5C7HNK6	A0A5C7HNK6	1,4-alpha-glucan branching enzyme	EZV62_016154	24.38	24.89	24.22	22	22.11	22.68	8.67	0.00016
+	+	0.0013	2.87	A0A5C7I8F9;A0A5C7I9N2;A0A5C7I310;A0A5C7I9G3;A0A5C7HTP4;A0A5C7I9L4	A0A5C7I8F9;A0A5C7I9N2	Cysteine synthase;Cysteine synthase;PALP domain-containing protein;PALP domain-containing protein;Cysteine synthase;Uncharacterized protein	EZV62_007128;EZV62_007126;EZV62_010468;EZV62_007130;EZV62_014863;EZV62_007132	25.56	25.35	25.43	23.26	22.54	21.95	8.67	0.00016
+	+	0.0014	2.14	A0A5C7IX65	A0A5C7IX65	C3H1-type domain-containing protein	EZV62_002440	24.09	23.82	24.21	22.38	21.85	21.46	8.37	0.00019
+	+	0.0015	3.29	A0A5C7H3X0	A0A5C7H3X0	Uncharacterized protein	EZV62_024208	24.44	25.92	25.09	21.96	21.52	22.1	8.34	0.00019
+	+	0.0015	2.11	A0A5C7HMJ2	A0A5C7HMJ2	Leucyl-tRNA synthetase	EZV62_016070	26.84	26.45	26.36	24.23	24.93	24.15	8.33	0.00019
+	+	0.0015	2.3	A0A5C7HQZ6	A0A5C7HQZ6	Pyruvate carboxyltransferase domain-containing protein	EZV62_014036	25.2	24.26	24.49	22.54	22.08	22.44	8.29	0.0002
+	+	0.0015	2.79	A0A5C7IGB3	A0A5C7IGB3	Adenylyltransferase and sulfurtransferase MOCS3	MOCS3	24.57	24.59	24.2	20.97	21.78	22.24	8.26	0.0002
+	+	0.0015	3	A0A6B9M3X4;A0A7G7XUM8;A0A650G4C8	A0A6B9M3X4;A0A7G7XUM8;A0A650G4C8	ATP-dependent Clp protease proteolytic subunit;ATP-dependent Clp protease proteolytic subunit;ATP-dependent Clp protease proteolytic subunit	clpP;clpP;clpP	25.27	25.45	25.19	22.44	22.95	21.51	8.23	0.00021
+	+	0.0016	2.03	A0A5C7GWA7	A0A5C7GWA7	Glutamine--fructose-6-phosphate transaminase (isomerizing)	EZV62_024694	24.66	24.89	24.06	22.73	22.55	22.25	8.11	0.00022
+	+	0.0017	2.16	A0A5C7IY12	A0A5C7IY12	SHSP domain-containing protein	EZV62_002734	29.74	30.18	29.37	27.3	27.97	27.55	8.04	0.00023
+	+	0.0018	2.16	A0A5C7I757	A0A5C7I757	Chitin-binding type-1 domain-containing protein	EZV62_011979	24.18	24.3	24.38	21.69	21.98	22.72	7.86	0.00026
+	+	0.002	3.87	A0A5C7GZ98	A0A5C7GZ98	Uncharacterized protein	EZV62_025700	27.63	27.48	26.1	23.71	22.51	23.37	7.63	0.00031
+	+	0.002	3.05	A0A5C7HYD3;A0A5C7IB78	A0A5C7HYD3	Uncharacterized protein;Alba domain-containing protein	EZV62_013504;EZV62_007264	24.38	24.88	25.79	22.41	21.67	21.82	7.61	0.00032
+	+	0.0021	2.94	A0A5C7I6L5	A0A5C7I6L5	S-methyl-5-thioribose kinase	EZV62_011196	24.61	24.93	25.13	21.34	21.74	22.79	7.51	0.00034
+	+	0.0021	2.6	A0A5C7IP03	A0A5C7IP03	Tubulin beta chain	EZV62_005141	27.08	27.61	26.87	23.93	25.06	24.76	7.55	0.00033
+	+	0.0022	2.22	A0A5C7H9N7	A0A5C7H9N7	WD_REPEATS_REGION domain-containing protein	EZV62_022344	24.09	24.62	23.94	21.94	21.55	22.51	7.39	0.00037
+	+	0.0023	2.58	A0A5C7I1J7	A0A5C7I1J7	tRNA-binding domain-containing protein	EZV62_010155	24.01	24.9	24.53	21.93	21.32	22.43	7.32	0.00039
+	+	0.0024	2.15	A0A5C7HGB6	A0A5C7HGB6	Uncharacterized protein	EZV62_020512	24.45	23.92	24.14	21.6	21.83	22.62	7.23	0.00041
+	+	0.0025	2.99	A0A5C7IAM4	A0A5C7IAM4	Uncharacterized protein	EZV62_007665	24.91	24.83	25	22.29	20.96	22.52	7.2	0.00042
+	+	0.0025	2.1	A0A5C7ILL4	A0A5C7ILL4	Uncharacterized protein	EZV62_004447	24.32	23.92	23.56	22.2	21.97	21.34	7.13	0.00044
+	+	0.0026	2.39	A0A5C7I2F9	A0A5C7I2F9	Uncharacterized protein	EZV62_010687	24.47	24.24	24.24	21.82	22.64	21.32	7.05	0.00047
+	+	0.0028	2.9	A0A5C7HYK7	A0A5C7HYK7	SHSP domain-containing protein	EZV62_013211	29.81	30.04	29.24	25.95	27.09	27.35	6.95	0.00051
+	+	0.0028	2.28	A0A5C7I3L6	A0A5C7I3L6	Tim44 domain-containing protein	EZV62_010814	23.6	24.82	23.83	21.73	21.97	21.72	6.94	0.00051
+	+	0.003	2.04	A0A5C7HY36	A0A5C7HY36	SEC7 domain-containing protein	EZV62_013118	23.59	24.43	23.32	21.9	21.68	21.64	6.83	0.00056
+	+	0.0032	2.47	A0A5C7IRW2;A0A5C7I364	A0A5C7IRW2	Pyruvate kinase;Pyruvate kinase	EZV62_000726;EZV62_010731	25.48	25.18	25.9	22.9	23.77	22.49	6.7	0.00062
+	+	0.0033	2.55	A0A5C7IDK7	A0A5C7IDK7	Bet_v_1 domain-containing protein	EZV62_007801	24.27	24.26	24.68	22.21	22.36	21.01	6.64	0.00064
+	+	0.0035	3.32	A0A5C7IT36;A0A5C7IV68	A0A5C7IT36;A0A5C7IV68	3-isopropylmalate dehydratase;Uncharacterized protein	EZV62_001010;EZV62_001011	26.23	26.01	26.25	23.62	23.23	21.67	6.54	0.0007
+	+	0.0037	2.06	A0A5C7IBN6;A0A5C7IBL1	A0A5C7IBN6;A0A5C7IBL1	Uncharacterized protein;Uncharacterized protein	EZV62_007902;EZV62_007900	24.04	23.97	24.19	21.27	22.39	22.34	6.44	0.00076
+	+	0.0039	2.28	A0A5C7HWG4	A0A5C7HWG4	Uncharacterized protein	EZV62_015055	24.14	23.75	24.33	21.04	22.31	22.02	6.33	0.00083
+	+	0.0043	3.17	A0A5C7HPG8;A0A5C7HQ46	A0A5C7HPG8	Non-specific lipid-transfer protein;Non-specific lipid-transfer protein	EZV62_016792;EZV62_016793	32.84	32.61	30.92	29	28.86	29.01	6.19	0.00093
+	+	0.0045	2.79	A0A5C7HXS6	A0A5C7HXS6	Uncharacterized protein	EZV62_012997	24.61	24.24	24.36	21.17	22.67	21.01	6.09	0.001
+	+	0.0046	3.5	A0A5C7H5Q3;A0A5C7HIF4	A0A5C7H5Q3;A0A5C7HIF4	Uncharacterized protein;Uncharacterized protein	EZV62_021208;EZV62_017947	25.03	25.1	25.02	21.99	22.46	20.21	6.07	0.001
+	+	0.0048	2.49	A0A5C7HCR7	A0A5C7HCR7	Uncharacterized protein	EZV62_019997	25.77	25.46	25.13	23.36	23.48	22.06	5.98	0.0011
+	+	0.0057	2.19	A0A5C7I1J2;A0A5C7I2G2	A0A5C7I1J2	Pept_C1 domain-containing protein;Pept_C1 domain-containing protein	EZV62_010151;EZV62_010152	25.21	24.89	24.85	22.22	23.65	22.5	5.72	0.0014
+	+	0.0067	2.15	A0A5C7GTI3	A0A5C7GTI3	CULLIN_2 domain-containing protein	EZV62_027227	24.49	24.81	24.46	21.74	23.26	22.3	5.51	0.0017
+	+	0.0067	2.12	A0A5C7HA21	A0A5C7HA21	Uncharacterized protein	EZV62_018875	27.78	27.54	26.83	24.57	25.68	25.55	5.51	0.0017
+	+	0.0068	2.46	A0A5C7IFB1;A0A5C7IZU1	A0A5C7IFB1	Uncharacterized protein;Glyco_hydro_3 domain-containing protein	EZV62_008937;EZV62_002671	24.74	24.88	24.42	22.6	22.86	21.21	5.47	0.0017
+	+	0.0072	2.3	A0A5C7HYL2	A0A5C7HYL2	Uncharacterized protein	EZV62_013318	25	24.45	25.15	22.99	21.65	23.05	5.4	0.0019
+	+	0.0094	2.02	A0A5C7IEP9	A0A5C7IEP9	Phytocyanin domain-containing protein	EZV62_008171	24.27	24.05	23.78	22.92	21.55	21.58	5.02	0.0026
+	+	0.0097	2.05	A0A5C7HXL5	A0A5C7HXL5	Hydrolase_4 domain-containing protein	EZV62_012941	24.85	25.69	24.68	22.28	23.51	23.26	4.97	0.0028
+		0.01	2.52	A0A5C7HWV1	A0A5C7HWV1	Aminotran_1_2 domain-containing protein	EZV62_015205	25.47	26.17	26.04	23.87	24.01	22.22	4.89	0.003
+		0.011	2.51	A0A5C7IEK3	A0A5C7IEK3	Uncharacterized protein	EZV62_008733	24.15	23.68	25.12	21.82	22.57	21.04	4.85	0.0031
+		0.012	2.62	A0A5C7HXI3;A0A5C7HZM3;A0A5C7HXH3	A0A5C7HXI3;A0A5C7HZM3	SHSP domain-containing protein;SHSP domain-containing protein;SHSP domain-containing protein	EZV62_013204;EZV62_013209;EZV62_013194	28.14	30.19	29.27	26.06	27.14	26.53	4.64	0.0039
+		0.012	2.84	A0A5C7HZZ2	A0A5C7HZZ2	Uncharacterized protein	EZV62_009817	28.67	27.02	26.37	24.33	24.89	24.33	4.75	0.0035
+		0.015	2.95	A0A5C7HQB5	A0A5C7HQB5	Uncharacterized protein	EZV62_016241	24.94	25.27	24.16	20.88	23.29	21.35	4.36	0.0051
+		0.016	2.32	A0A650G7B1;A0A7G7XS73;A0A7G7XV46;A0A7G7XSP2;A0A7G7XVV1;A0A7G7XVL6;A0A7G7XVD1;A0A7G7XUW1;A0A7G7XUM6;A0A7G7XU56;A0A7G7XTX0;A0A7G7XTN5;A0A7G7XSX7;A0A7L8XKS9;A0A7G7XRY8;A0A6B9MBT9;A0A7D4WFG6;A0A7D4W8D1;A0A7D4W6J6;A0A7D4W624;A0A7D4W5N1;A0A6M8U2G9;A0A6H0CDA5;A0A6C0UHN3;A0A6C0UBE6;A0A7D5AG82;A0A650GK07;A0A650GHM8;A0A3S6YZY2;A0A650G8R4;A0A650G8D0;A0A650G739;A0A650G714;A0A650G6W9;A0A650G6R2;A0A650G5R5;A0A…	A0A650G7B1;A0A7G7XS73;A0A7G7XV46;A0A7G7XSP2;A0A7G7XVV1;A0A7G7XVL6;A0A7G7XVD1;A0A7G7XUW1;A0A7G7XUM6;A0A7G7XU56;A0A7G7XTX0;A0A7G7XTN5;A0A7G7XSX7;A0A7L8XKS9;A0A7G7XRY8;A0A6B9MBT9;A0A7D4WFG6;A0A7D4W8D1;A0A7D4W6J6;A0A7D4W624;A0A7D4W5N1;A0A6M8U2G9;A0A6H0CDA5;A0A6C0UHN3;A0A6C0UBE6;A0A7D5AG82;A0A650GK07;A0A650GHM8;A0A3S6YZY2;A0A650G8R4;A0A650G8D0;A0A650G739;A0A650G714;A0A650G6W9;A0A650G6R2;A0A650G5R5;A0A…	50S ribosomal protein L20, chloroplastic;50S ribosomal protein L20, chloroplastic;50S ribosomal protein L20, chloroplastic;50S ribosomal protein L20, chloroplastic;50S ribosomal protein L20, chloroplastic;50S ribosomal protein L20, chloroplastic;50S ribosomal protein L20, chloroplastic;50S ribosomal protein L20, chloroplastic;50S ribosomal protein L20, chloroplastic;50S ribosomal protein L20, chl…	rpl20;rpl20;rpl20;rpl20;rpl20;rpl20;rpl20;rpl20;rpl20;rpl20;rpl20;rpl20;rpl20;rpl20;rpl20;rpl20;rpl20;rpl20;rpl20;rpl20;rpl20;rpl20;rpl20;rpl20;rpl20;rpl20;rpl20;rpl20;rpl20;rpl20;rpl20;rpl20;rpl20;rpl20;rpl20;rpl20;rpl20;rpl20;rpl20;rpl20;rpl20;rpl20;rpl20;rpl20;rpl20;rpl20;rpl20;rpl20;rpl20;rpl20;rpl20	24.37	24.17	24.62	22.64	22.73	20.84	4.36	0.0052
+		0.017	2.21	A0A5C7HCB8	A0A5C7HCB8	Aldo_ket_red domain-containing protein	EZV62_019775	24.24	24.17	24.78	21.2	23.25	22.1	4.21	0.006
+		0.017	2.84	A0A5C7HZL9	A0A5C7HZL9	Uncharacterized protein	EZV62_012945	24.33	25.01	24.68	23.1	20.41	21.99	4.21	0.0061
+		0.017	2.94	A0A5C7J0K4;A0A5C7IYR8;A0A5C7IYQ7;A0A5C7J121;A0A5C7IYL1;A0A5C7IM31;A0A5C7IZJ5;A0A5C7IYQ8;A0A5C7J0J6	A0A5C7J0K4;A0A5C7IYR8	Glycosyltransferase;Uncharacterized protein;UDPGT domain-containing protein;Glycosyltransferase;Glycosyltransferase;Glycosyltransferase;Glycosyltransferase;Glycosyltransferase;Glycosyltransferase	EZV62_002941;EZV62_002942;EZV62_002940;EZV62_002935;EZV62_002934;EZV62_005155;EZV62_002933;EZV62_002932;EZV62_002931	26.39	25.7	25.73	24.6	22.16	22.23	4.22	0.006
+		0.019	3.02	A0A5C7I3S5;A0A5C7H1E8	A0A5C7I3S5	Starch synthase, chloroplastic/amyloplastic;Starch synthase, chloroplastic/amyloplastic	EZV62_010096;EZV62_023297	25.65	25.75	26.29	24.5	22.57	21.55	4.07	0.0071
+		0.021	2.19	A0A5C7H2G0	A0A5C7H2G0	Trehalase	EZV62_023216	24.19	24.93	24.14	21.35	23.38	21.96	3.98	0.0078
+		0.021	2.07	A0A5C7IVV1	A0A5C7IVV1	NTP_transf_3 domain-containing protein	EZV62_001962	24.72	24.22	23.79	21.39	21.86	23.26	3.95	0.0081
+		0.022	2.04	A0A5C7H742	A0A5C7H742	Phospho-2-dehydro-3-deoxyheptonate aldolase	EZV62_021926	24.12	24.2	24.96	22.7	23.15	21.3	3.94	0.0082
+		0.022	3.8	A0A5C7HPQ0	A0A5C7HPQ0	Uncharacterized protein	EZV62_016810	26.91	26.81	26.58	25.27	22.04	21.59	3.91	0.0084
+		0.022	3.55	A0A5C7IB73	A0A5C7IB73	SWIB domain-containing protein	EZV62_007760	25.79	27.73	27.78	25.23	23.09	22.33	3.91	0.0084
+		0.025	3.64	A0A5C7IGD3;A0A5C7IGQ1;A0A5C7HUB9;A0A5C7IGS6	A0A5C7IGD3;A0A5C7IGQ1;A0A5C7HUB9	Uncharacterized protein;Uncharacterized protein;Uncharacterized protein;Uncharacterized protein	EZV62_003136;EZV62_003134;EZV62_014912;EZV62_003139	27.05	26.75	27.2	25.66	22.12	22.31	3.76	0.01
+		0.03	2.24	A0A5C7HPN3	A0A5C7HPN3	Uncharacterized protein	EZV62_016105	25.24	25.45	24.87	23.59	23.76	21.49	3.57	0.013
+		0.031	2.45	A0A5C7GT35	A0A5C7GT35	Uncharacterized protein	EZV62_027039	24.34	24.5	25.24	21.88	23.75	21.11	3.51	0.013
+		0.032	2.06	A0A5C7HCD4;A0A5C7H0I6	A0A5C7HCD4	PDZ_3 domain-containing protein;PDZ_3 domain-containing protein	EZV62_019880;EZV62_022841	24.13	24.09	24.47	23.56	21.52	21.44	3.49	0.014
+		0.037	2.15	A0A067YPL1;A0A7G7XVW3;A0A1W6FB62;A0A173GKN5;A0A0X9TT20;A0A650G580;A0A6M8U7M2;A0A7G7XS00;A0A7L8XIY2;A0A7G7XVM8;A0A2L1ZBI9;A0A7G7XVE3;A0A7G7XUX3;A0A7G7XUN8;A0A7G7XTP7;A0A7G7XSY9;A0A7G7XSG9;A0A7G7XS85;A0A1X9QHD4;A0A7G3KCL8;A0A3S6Z195;A0A650GI49;A0A650G7A8;A0A455JD85;A0A650G7D7;A0A650G7H6;A0A650G7K1;A0A650G8T7;A0A650GKQ3;A0A6B9M3Y9;A0A6C0UBF3;A0A6C0UB55;A0A650G6X4;A0A650G569;A0A650G538;A0A650G4D6;A0A…	A0A067YPL1;A0A7G7XVW3;A0A1W6FB62;A0A173GKN5;A0A0X9TT20;A0A650G580;A0A6M8U7M2;A0A7G7XS00;A0A7L8XIY2;A0A7G7XVM8;A0A2L1ZBI9;A0A7G7XVE3;A0A7G7XUX3;A0A7G7XUN8;A0A7G7XTP7;A0A7G7XSY9;A0A7G7XSG9;A0A7G7XS85;A0A1X9QHD4;A0A7G3KCL8;A0A3S6Z195;A0A650GI49;A0A650G7A8;A0A455JD85;A0A650G7D7;A0A650G7H6;A0A650G7K1;A0A650G8T7;A0A650GKQ3;A0A6B9M3Y9;A0A6C0UBF3;A0A6C0UB55;A0A650G6X4;A0A650G569;A0A650G538;A0A650G4D6;A0A…	30S ribosomal protein S8, chloroplastic;30S ribosomal protein S8, chloroplastic;30S ribosomal protein S8, chloroplastic;30S ribosomal protein S8, chloroplastic;30S ribosomal protein S8, chloroplastic;30S ribosomal protein S8, chloroplastic;30S ribosomal protein S8, chloroplastic;30S ribosomal protein S8, chloroplastic;Ribosomal protein S8;30S ribosomal protein S8, chloroplastic;30S ribosomal prot…	rps8;rps8;rps8;rps8;rps8;rps8;rps8;rps8;rps8;rps8;rps8;rps8;rps8;rps8;rps8;rps8;rps8;rps8;rps8;rps8;rps8;rps8;rps8;rps8;rps8;rps8;rps8;rps8;rps8;rps8;rps8;rps8;rps8;rps8;rps8;rps8;rps8;rps8;rps8;rps8;rps8;rps8;rps8;rps8;rps8;rps8;rps8;rps8;rps8;rps8;rps8	24.44	24.71	24.49	21.4	23.9	21.88	3.33	0.017
+		0.04	2.48	A0A5C7HU22	A0A5C7HU22	SAP domain-containing protein	EZV62_015186	25.22	25.36	25.45	24.68	22	21.9	3.24	0.018
+		0.04	2.97	A0A5C7INT9	A0A5C7INT9	Tubulin beta chain	EZV62_005845	26.5	26.59	26.63	25.74	22.09	23	3.23	0.019
+		0.045	2.02	A0A5C7GXW3	A0A5C7GXW3	Nfu_N domain-containing protein	EZV62_025212	24.66	24.79	24.79	24.24	21.71	22.23	3.13	0.021
+		0.049	2.43	A0A5C7IJ74	A0A5C7IJ74	CobW C-terminal domain-containing protein	EZV62_004362	25.58	24.95	25.14	22.44	24.57	21.39	3.04	0.024
+	+	4.4e-05	-6.76	A0A5C7H3W8	A0A5C7H3W8	Uncharacterized protein	EZV62_024131	22.66	22.08	22.41	29.23	29.22	28.99	-38.2	3.4e-08
+	+	4.4e-05	-3.92	A0A5C7ILD7	A0A5C7ILD7	Glutamate decarboxylase	EZV62_004834	21.69	21.92	21.82	25.66	25.71	25.82	-35.65	5.1e-08
+	+	4.4e-05	-4.78	A0A5C7IV03	A0A5C7IV03	Uncharacterized protein	EZV62_001498	21.77	22.12	21.95	26.87	26.6	26.71	-34.56	6.1e-08
+	+	6e-05	-5.75	A0A5C7IWN4	A0A5C7IWN4	ML domain-containing protein	EZV62_002087	21.96	21.71	22.33	27.82	27.82	27.61	-31.24	1.1e-07
+	+	6.4e-05	-5.55	A0A5C7I014	A0A5C7I014	Uncharacterized protein	EZV62_013671	22.08	22.73	22.46	27.97	27.78	28.17	-27.46	2.3e-07
+	+	7.6e-05	-4.93	A0A5C7I6Y6	A0A5C7I6Y6	Abhydrolase_3 domain-containing protein	EZV62_011346	22.09	22.29	21.79	26.94	27.26	26.77	-25.68	3.4e-07
+	+	7.6e-05	-3.26	A0A5C7IL80;A0A5C7ILD2	A0A5C7IL80;A0A5C7ILD2	Uncharacterized protein;Uncharacterized protein	EZV62_004880;EZV62_004946	21.76	22.02	22.1	25.15	25.2	25.31	-25.54	3.5e-07
+	+	7.7e-05	-2.79	A0A5C7H0R5	A0A5C7H0R5	SHSP domain-containing protein	EZV62_025751	27.73	27.9	27.99	30.71	30.72	30.57	-24.05	4.9e-07
+	+	7.7e-05	-8.1	A0A5C7HBV8;A0A5C7HAR1	A0A5C7HBV8;A0A5C7HAR1	Uncharacterized protein;Uncharacterized protein	EZV62_019228;EZV62_019223	22.78	21.43	22.35	30.31	30.21	30.34	-23.55	5.6e-07
+	+	7.7e-05	-2.49	A0A5C7HFB4	A0A5C7HFB4	Bet_v_1 domain-containing protein	EZV62_020408	23.71	23.75	23.87	26.28	26.3	26.22	-25.04	3.9e-07
+	+	7.8e-05	-4.76	A0A5C7IAE2	A0A5C7IAE2	Glycosyltransferase	EZV62_007738	21.51	21.98	21.66	26.73	26.59	26.12	-22.48	7.3e-07
+	+	7.8e-05	-2.05	A0A5C7IMI0	A0A5C7IMI0	Uncharacterized protein	EZV62_005233	25.85	25.84	25.87	27.95	27.92	27.85	-22.38	7.5e-07
+	+	9.5e-05	-6.71	A0A5C7H5B5	A0A5C7H5B5	Thioredoxin domain-containing protein	EZV62_021330	21.52	21.57	22.62	28.72	28.44	28.68	-20.95	1.1e-06
+	+	0.00011	-7.17	A0A5C7HD29	A0A5C7HD29	Uncharacterized protein	EZV62_019761	22.29	21.44	20.88	28.82	28.73	28.57	-20.09	1.4e-06
+	+	0.00013	-2.55	A0A5C7IXZ3	A0A5C7IXZ3	SHSP domain-containing protein	EZV62_002730	25.49	25.68	25.65	28.3	27.94	28.24	-18.71	2.1e-06
+	+	0.00014	-2.95	A0A5C7HD20;A0A5C7H3B9	A0A5C7HD20	Glutamate dehydrogenase;Glutamate dehydrogenase	EZV62_019751;EZV62_023753	22.23	21.97	22.44	25.22	25.26	25	-18.57	2.2e-06
+	+	0.00016	-2.61	A0A5C7GRE1	A0A5C7GRE1	Allantoinase	EZV62_026668	26.34	25.87	25.91	28.66	28.62	28.69	-16.94	3.7e-06
+	+	0.00016	-9.76	A0A5C7GUU2	A0A5C7GUU2	Non-specific lipid-transfer protein	EZV62_027511	21.19	22.74	21.68	31.58	30.77	32.54	-16.9	3.7e-06
+	+	0.00016	-6.72	A0A5C7GZL1	A0A5C7GZL1	Oleosin	EZV62_022744	22.54	21.07	21.28	28.5	28.15	28.42	-16.75	3.9e-06
+	+	0.00016	-5.44	A0A5C7H8W5	A0A5C7H8W5	Uncharacterized protein	EZV62_022358	21.54	22.38	22.44	27.12	27.65	27.92	-16.82	3.8e-06
+	+	0.00016	-4.31	A0A5C7H9W3	A0A5C7H9W3	Uncharacterized protein	EZV62_019249	22.63	21.88	21.82	26.21	26.61	26.44	-17.09	3.5e-06
+	+	0.00016	-6.78	A0A5C7HWJ0	A0A5C7HWJ0	PLAT domain-containing protein	EZV62_015269	22.3	21.52	20.64	28.4	28.26	28.16	-16.41	4.4e-06
+	+	0.00016	-5.89	A0A5C7HYY5	A0A5C7HYY5	Uncharacterized protein	EZV62_013674	23.15	21.86	22.34	28.58	28.1	28.34	-17	3.6e-06
+	+	0.00016	-3.96	A0A5C7IT28;A0A5C7IUQ9;A0A5C7ISG7	A0A5C7IT28;A0A5C7IUQ9;A0A5C7ISG7	Fe2OG dioxygenase domain-containing protein;Fe2OG dioxygenase domain-containing protein;Fe2OG dioxygenase domain-containing protein	EZV62_000857;EZV62_000851;EZV62_000849	21.77	21.66	22.29	25.52	25.93	26.16	-16.58	4.2e-06
+	+	0.00017	-5.27	A0A5C7GUE5	A0A5C7GUE5	Uncharacterized protein	EZV62_027030	21.65	22.61	21.58	27.57	27.11	26.97	-16.16	4.8e-06
+	+	0.00018	-2.74	A0A5C7GXN6;A0A5C7HPB4	A0A5C7GXN6	Nudix hydrolase domain-containing protein;Nudix hydrolase domain-containing protein	EZV62_025164;EZV62_015975	21.8	22	22.42	24.87	24.79	24.79	-15.68	5.7e-06
+	+	0.00018	-3.77	A0A5C7H1W7;A0A5C7INR6	A0A5C7H1W7	Uncharacterized protein;Uncharacterized protein	EZV62_023016;EZV62_005846	23.55	22.81	22.98	27.05	26.59	27.01	-15.69	5.7e-06
+	+	0.00018	-3.67	A0A5C7HJG2	A0A5C7HJG2	Bet_v_1 domain-containing protein	EZV62_018464	22.26	21.65	21.76	25.21	25.74	25.72	-15.93	5.2e-06
+	+	0.00019	-3.4	A0A5C7HAH8;A0A5C7H9C2	A0A5C7HAH8;A0A5C7H9C2	YqgFc domain-containing protein;Uncharacterized protein	EZV62_018818;EZV62_018823	21.63	22.12	21.83	25.35	25.54	24.88	-15.41	6.3e-06
+	+	0.00019	-3.82	A0A5C7HR47	A0A5C7HR47	AB hydrolase-1 domain-containing protein	EZV62_014090	21.73	22.18	22.64	26.04	26.14	25.81	-15.33	6.5e-06
+	+	0.00019	-2.94	A0A5C7IV29;A0A5C7I8I7;A0A5C7I9Y4;A0A5C7IAT5	A0A5C7IV29	Lipoxygenase;Lipoxygenase;Lipoxygenase;Lipoxygenase	EZV62_001766;EZV62_006780;EZV62_006777;EZV62_006781	21.8	22.24	22.33	25.21	25.16	24.82	-15.32	6.5e-06
+	+	0.00021	-3.52	A0A5C7IGK8;A0A5C7IEQ2;A0A5C7IEX6;A0A5C7IE63	A0A5C7IGK8;A0A5C7IEQ2;A0A5C7IEX6;A0A5C7IE63	Germin-like protein;Germin-like protein;Germin-like protein;Germin-like protein	EZV62_008861;EZV62_008866;EZV62_008863;EZV62_008865	22.83	22.19	22.51	26.16	25.65	26.27	-14.83	7.8e-06
+	+	0.00021	-4.51	A0A5C7IHG2	A0A5C7IHG2	Uncharacterized protein	EZV62_003668	22.8	22.19	22.93	27.64	27.04	26.76	-14.96	7.5e-06
+	+	0.00023	-2.09	A0A5C7HHL6	A0A5C7HHL6	Bet_v_1 domain-containing protein	EZV62_017662	25.45	25.62	25.53	27.53	27.88	27.46	-14.39	9.3e-06
+	+	0.00024	-4.27	A0A5C7IQN5	A0A5C7IQN5	AB hydrolase-1 domain-containing protein	EZV62_000272	21.05	21.69	21.84	26.2	25.83	25.36	-14.32	9.6e-06
+	+	0.00027	-5.83	A0A5C7HEQ9	A0A5C7HEQ9	Ribosomal_L30_N domain-containing protein	EZV62_020524	20.89	22.06	22.45	27.37	27.62	27.92	-13.93	1.1e-05
+	+	0.00027	-3.81	A0A5C7HMU8	A0A5C7HMU8	Uncharacterized protein	EZV62_016182	21.24	22.17	21.99	25.68	25.8	25.34	-13.7	1.2e-05
+	+	0.00027	-4.2	A0A5C7I3X3;A0A5C7HLP0	A0A5C7I3X3	Uncharacterized protein;Uncharacterized protein	EZV62_010935;EZV62_015633	21.65	22.7	22.4	26.78	26.3	26.26	-13.7	1.2e-05
+	+	0.00027	-2.16	A0A5C7IHX7;A0A5C7IHD4	A0A5C7IHX7;A0A5C7IHD4	M20_dimer domain-containing protein;Uncharacterized protein	EZV62_003620;EZV62_003635	25.22	25.08	24.75	27.31	27.19	27.05	-13.72	1.2e-05
+	+	0.00028	-3.46	A0A5C7ISW7;A0A5C7IUY5	A0A5C7ISW7;A0A5C7IUY5	Fe2OG dioxygenase domain-containing protein;Fe2OG dioxygenase domain-containing protein	EZV62_000854;EZV62_000855	22.88	21.93	22.68	25.9	26.04	25.93	-13.41	1.4e-05
+	+	0.00029	-2.45	A0A5C7H661	A0A5C7H661	Uncharacterized protein	EZV62_021629	22.32	21.81	21.92	24.67	24.46	24.25	-13.27	1.5e-05
+	+	0.00029	-4.07	A0A5C7J0Z2	A0A5C7J0Z2	Uncharacterized protein	EZV62_003011	22.62	21.72	22.84	26.52	26.28	26.58	-13.29	1.5e-05
+	+	0.00031	-3.66	A0A5C7HSX1	A0A5C7HSX1	Chitin-binding type-1 domain-containing protein	EZV62_014458	22.01	21.47	22.1	26.02	25.31	25.22	-13.08	1.6e-05
+	+	0.00033	-2.18	A0A5C7HNY1	A0A5C7HNY1	Uncharacterized protein	EZV62_016540	28.56	28.29	28.64	30.96	30.5	30.58	-12.77	1.8e-05
+	+	0.00033	-2.04	A0A5C7IME8	A0A5C7IME8	Mitochondrial fission 1 protein	EZV62_005193	21.7	21.85	21.75	23.59	23.73	24.1	-12.87	1.7e-05
+	+	0.00034	-3.47	A0A5C7ISX0	A0A5C7ISX0	Inosine triphosphate pyrophosphatase	EZV62_001092	21.88	22.18	21.4	25.3	24.9	25.65	-12.63	1.9e-05
+	+	0.00037	-2.6	A0A5C7IUZ0;A0A5C7HYA3;A0A5C7HMC9	A0A5C7IUZ0	Uncharacterized protein;Uncharacterized protein;Helicase ATP-binding domain-containing protein	EZV62_001662;EZV62_012659;EZV62_015847	24.39	23.92	23.62	26.58	26.68	26.48	-12.42	2.1e-05
+	+	0.00039	-2.27	A0A5C7I8C4;A0A5C7I8D7	A0A5C7I8C4;A0A5C7I8D7	Flavin-containing monooxygenase;Flavin-containing monooxygenase	EZV62_012003;EZV62_012013	22.03	22.43	22.41	24.86	24.45	24.36	-12.15	2.4e-05
+	+	0.00039	-2.48	A0A5C7IV69;A0A5C7IUH7;A0A5C7IMG6;A0A5C7IUK6;A0A5C7INC3;A0A5C7GVF3	A0A5C7IV69	PKS_ER domain-containing protein;PKS_ER domain-containing protein;PKS_ER domain-containing protein;PKS_ER domain-containing protein;Uncharacterized protein;PKS_ER domain-containing protein	EZV62_001568;EZV62_001566;EZV62_005478;EZV62_001572;EZV62_005504;EZV62_027741	24.99	24.91	24.93	27.05	27.81	27.42	-12.25	2.3e-05
+	+	0.0004	-2.06	A0A5C7IXY0;A0A5C7IY42	A0A5C7IXY0;A0A5C7IY42	Uncharacterized protein;SHSP domain-containing protein	EZV62_002622;EZV62_002627	28.92	29.3	29.24	31.45	31.17	31	-12.07	2.5e-05
+	+	0.00044	-2.74	A0A5C7HYA5;A0A5C7I008;A0A5C7IGH3;A0A5C7IH69	A0A5C7HYA5;A0A5C7I008	YqgFc domain-containing protein;YqgFc domain-containing protein;YqgFc domain-containing protein;Uncharacterized protein	EZV62_013486;EZV62_013677;EZV62_003176;EZV62_003097	22.39	23.07	22.37	25.13	25.54	25.39	-11.77	2.9e-05
+	+	0.00044	-3.17	A0A5C7IEZ8;A0A5C7IEZ2	A0A5C7IEZ8;A0A5C7IEZ2	Uncharacterized protein;Uncharacterized protein	EZV62_008966;EZV62_009192	21.75	22.66	22.3	25.66	25.45	25.11	-11.72	3e-05
+	+	0.00048	-2.96	A0A5C7GZW1	A0A5C7GZW1	Uncharacterized protein	EZV62_022727	22.38	21.52	21.83	25.16	24.66	24.79	-11.47	3.3e-05
+	+	0.00048	-3.94	A0A5C7ITV1	A0A5C7ITV1	Acyl carrier protein	EZV62_000385	22.74	21.97	21.51	25.71	26.02	26.31	-11.52	3.3e-05
+	+	0.00054	-2.98	A0A5C7H369	A0A5C7H369	Annexin	EZV62_023446	23.77	23.96	23.2	27	26.29	26.58	-11.01	4.2e-05
+	+	0.00056	-3.3	A0A5C7I5G4	A0A5C7I5G4	Abhydrolase_3 domain-containing protein	EZV62_011338	22.74	22.77	23.76	26.54	26.43	26.19	-10.86	4.5e-05
+	+	0.00057	-2.31	A0A5C7H4P3	A0A5C7H4P3	HABP4_PAI-RBP1 domain-containing protein	EZV62_023730	25.58	25.12	25.81	27.58	27.94	27.93	-10.79	4.7e-05
+	+	0.00059	-3.07	A0A5C7GZE5	A0A5C7GZE5	Chalcone-flavonone isomerase family protein	EZV62_025846	22.79	22.14	21.72	25.31	25.47	25.09	-10.62	5.1e-05
+	+	0.00061	-2.61	A0A5C7H548	A0A5C7H548	Epimerase domain-containing protein	EZV62_021028	21.96	22.77	21.95	24.91	24.7	24.9	-10.49	5.5e-05
+	+	0.00064	-2.59	A0A5C7I8B4	A0A5C7I8B4	Protein DETOXIFICATION	EZV62_011993	22.48	23.03	22.68	24.97	25.77	25.25	-10.35	5.9e-05
+	+	0.00068	-4.17	A0A5C7HCH4	A0A5C7HCH4	Uncharacterized protein	EZV62_019448	22.61	22.3	22.51	27.11	27.11	25.7	-10.21	6.4e-05
+	+	0.00077	-3.48	A0A5C7HK19	A0A5C7HK19	Bet_v_1 domain-containing protein	EZV62_018448	22.1	22.19	20.99	25.2	25.5	25.02	-9.87	7.7e-05
+	+	0.00077	-3.28	A0A5C7IHC0;A0A5C7IGK9;A0A5C7IGJ9;A0A5C7IH31;A0A5C7IHC4	A0A5C7IHC0;A0A5C7IGK9;A0A5C7IGJ9;A0A5C7IH31	Aminopeptidase;Aminopeptidase;Aminopeptidase;Aminopeptidase;Aminopeptidase	EZV62_003390;EZV62_003392;EZV62_003382;EZV62_003386;EZV62_003384	21.17	21.64	22.39	25.25	25.06	24.72	-9.85	7.8e-05
+	+	0.00078	-2.93	A0A5C7H725	A0A5C7H725	Expansin	EZV62_021175	21.71	21.05	22.24	24.58	24.58	24.63	-9.81	7.9e-05
+	+	0.00085	-3.34	A0A5C7I284	A0A5C7I284	U6 snRNA-associated Sm-like protein LSm4	LSM4	22.12	21	21.94	24.61	25.25	25.2	-9.59	9e-05
+	+	0.0009	-2.55	A0A5C7IS67	A0A5C7IS67	Amine oxidase	EZV62_000624	21.36	22.11	22.25	24.57	24.62	24.19	-9.44	9.8e-05
+	+	0.00092	-3.31	A0A5C7HZL1	A0A5C7HZL1	Peptidase A1 domain-containing protein	EZV62_013668	22.77	21.64	21.65	25.39	25.58	25.01	-9.36	0.0001
+	+	0.001	-2.47	A0A5C7GUZ5	A0A5C7GUZ5	Uncharacterized protein	EZV62_024373	21.74	22.65	21.94	24.48	24.85	24.43	-9.19	0.00011
+	+	0.0011	-4.92	A0A5C7IWC6	A0A5C7IWC6	Lipoxygenase	EZV62_001763	21.72	23.95	22.61	27.66	27.76	27.63	-9	0.00013
+	+	0.0012	-2.5	A0A5C7J092	A0A5C7J092	Uncharacterized protein	EZV62_002831	21.95	21.14	21.19	23.96	24.25	23.58	-8.82	0.00014
+	+	0.0013	-2.4	A0A5C7IAS2;A0A5C7IB28	A0A5C7IAS2;A0A5C7IB28	Uncharacterized protein;NADH-cytochrome b5 reductase	EZV62_007715;EZV62_007720	21.28	22	22.34	24.11	24.34	24.38	-8.52	0.00017
+	+	0.0013	-2.27	A0A5C7IWG6	A0A5C7IWG6	Homoserine dehydrogenase	EZV62_002008	21.44	22.45	21.98	24.29	24.13	24.27	-8.67	0.00016
+	+	0.0013	-2.42	A0A5C7IXA6;A0A5C7IVS8	A0A5C7IXA6	Lipoxygenase;Lipoxygenase	EZV62_001761;EZV62_001758	23.4	22.78	22.39	25.49	25.04	25.31	-8.6	0.00016
+	+	0.0013	-5.27	A0A5C7IXI5	A0A5C7IXI5	Uncharacterized protein	EZV62_002569	21.01	22.45	20.93	27.17	27.33	25.68	-8.71	0.00015
+	+	0.0017	-9.09	A0A5C7GTU6	A0A5C7GTU6	Non-specific lipid-transfer protein	EZV62_027508	26.05	21.53	24.88	33.09	33.22	33.41	-8.04	0.00023
+	+	0.0019	-2.92	A0A5C7I519	A0A5C7I519	Uncharacterized protein	EZV62_010963	21.27	22.73	21.82	24.62	24.96	25	-7.73	0.00029
+	+	0.002	-2.67	A0A5C7H4B5	A0A5C7H4B5	Uncharacterized protein	EZV62_024301	22.99	23.94	23.38	26.66	25.65	26.01	-7.69	0.0003
+	+	0.0023	-2.36	A0A5C7I7M6	A0A5C7I7M6	ATP-dependent Clp protease proteolytic subunit	EZV62_006615	21.72	22.72	22.5	25.12	24.47	24.44	-7.32	0.00039
+	+	0.0024	-2.17	A0A5C7GRW5	A0A5C7GRW5	Uncharacterized protein	EZV62_026210	22.25	21.58	22.76	24.48	24.35	24.29	-7.25	0.00041
+	+	0.0024	-2.45	A0A5C7IGH6	A0A5C7IGH6	Peptidase A1 domain-containing protein	EZV62_008831	22.2	22.14	22.34	24.81	25.28	23.95	-7.26	0.00041
+	+	0.0025	-2.12	A0A5C7I8D2;A0A5C7HNV2	A0A5C7I8D2;A0A5C7HNV2	Uncharacterized protein;Uncharacterized protein	EZV62_011846;EZV62_016338	22.24	21.68	21.9	23.52	24.55	24.12	-7.16	0.00044
+	+	0.0025	-4.15	A0A5C7IBE6	A0A5C7IBE6	Uncharacterized protein	EZV62_007739	22.81	22.39	21.19	25.31	26.95	26.57	-7.12	0.00045
+	+	0.0027	-2.64	A0A5C7HBQ2	A0A5C7HBQ2	4-hydroxyphenylpyruvate dioxygenase	EZV62_019789	22.8	22.55	21.76	24.85	24.56	25.6	-7	0.00049
+	+	0.0028	-3.01	A0A5C7IWV4	A0A5C7IWV4	PKS_ER domain-containing protein	EZV62_001565	21.58	22.61	23.31	25.57	25.29	25.65	-6.9	0.00053
+	+	0.003	-2.21	A0A5C7GQG9;A0A5C7GQ15;A0A5C7GRH4;A0A5C7GQ11;A0A5C7GRV4;A0A5C7HH56	A0A5C7GQG9;A0A5C7GQ15;A0A5C7GRH4	Uncharacterized protein;Uncharacterized protein;Uncharacterized protein;Uncharacterized protein;Uncharacterized protein;Uncharacterized protein	EZV62_026192;EZV62_026195;EZV62_026206;EZV62_026178;EZV62_026200;EZV62_017492	21.75	21.37	22.6	24.03	23.99	24.32	-6.77	0.00059
+	+	0.0032	-2.09	A0A5C7H1Z7	A0A5C7H1Z7	PKS_ER domain-containing protein	EZV62_023333	21.15	22.32	21.97	24.06	23.93	23.72	-6.69	0.00062
+	+	0.0032	-4.41	A0A5C7IPQ6	A0A5C7IPQ6	Reticulon-like protein	EZV62_005974	22.61	22.51	20.21	26.14	26.13	26.3	-6.71	0.00061
+	+	0.0036	-8.96	A0A5C7H9X2	A0A5C7H9X2	AAA domain-containing protein	EZV62_018825	26.52	20.85	23.21	32.07	32.69	32.7	-6.5	0.00072
+	+	0.0039	-3.77	A0A5C7IXN2	A0A5C7IXN2	RRM domain-containing protein	EZV62_002594	23.99	22.65	21.59	26.72	26.55	26.27	-6.35	0.00081
+	+	0.0044	-2.34	A0A5C7HZD5;A0A5C7HY21;A0A5C7IWP2;A0A5C7HY24;A0A5C7I9V2;A0A5C7I2J1;A0A5C7IRI3;A0A5C7GQL1;A0A5C7IQK9;A0A5C7GWX4;A0A5C7IBR0;A0A5C7IRF5;A0A5C7HX84	A0A5C7HZD5	Pectinesterase;Pectinesterase;Pectinesterase;Pectinesterase;Pectinesterase;Pectinesterase;Pectinesterase;Pectinesterase;Pectinesterase;Pectinesterase;Pectinesterase;Pectinesterase;Pectinesterase	EZV62_013109;EZV62_013111;EZV62_001505;EZV62_013107;EZV62_006441;EZV62_010384;EZV62_000268;EZV62_026385;EZV62_000266;EZV62_025129;EZV62_007826;EZV62_000267;EZV62_013104	24.72	23.33	24.56	26.47	26.74	26.43	-6.13	0.00098
+	+	0.005	-2.23	A0A5C7HFZ9	A0A5C7HFZ9	Uncharacterized protein	EZV62_017237	22.87	22.17	21.56	24.23	24.17	24.88	-5.93	0.0012
+	+	0.0052	-2.97	A0A5C7HP98	A0A5C7HP98	RRM domain-containing protein	EZV62_016414	21.03	21.96	23.03	24.67	25.2	25.07	-5.87	0.0012
+	+	0.0092	-2.32	A0A5C7HU10	A0A5C7HU10	Uncharacterized protein	EZV62_014898	22.51	21.48	20.75	23.55	24.12	24.04	-5.06	0.0026
+	+	0.0097	-2.33	A0A5C7GSR5	A0A5C7GSR5	Uncharacterized protein	EZV62_027095	22.28	22.74	21.09	24.37	24.82	23.92	-4.97	0.0028
+		0.012	-3.11	A0A5C7H0N1	A0A5C7H0N1	Uncharacterized protein	EZV62_023017	23.81	21.11	22.18	25.47	25.25	25.7	-4.65	0.0038
+		0.012	-2.07	A0A5C7IL82	A0A5C7IL82	Uncharacterized protein	EZV62_004845	21.73	22.86	23.44	24.5	24.97	24.76	-4.7	0.0036
+		0.013	-2.1	A0A5C7HJX4	A0A5C7HJX4	Uncharacterized protein	EZV62_018412	22.79	21.19	22.81	24.57	24.22	24.31	-4.54	0.0043
+		0.013	-2.77	A0A5C7IVU9;A0A5C7ISU3;A0A5C7IU02	A0A5C7IVU9;A0A5C7ISU3;A0A5C7IU02	RRM domain-containing protein;RRM domain-containing protein;RRM domain-containing protein	EZV62_001221;EZV62_000483;EZV62_000481	24.9	25.09	24.91	29.16	27.07	26.98	-4.61	0.004
+		0.017	-2.25	A0A5C7IRW0	A0A5C7IRW0	Peptidase A1 domain-containing protein	EZV62_000534	22.69	21.76	23.75	24.48	25.38	25.09	-4.23	0.0059
+		0.019	-2.49	A0A5C7HW66	A0A5C7HW66	HTH cro/C1-type domain-containing protein	EZV62_012734	21.55	23.64	21.83	25.13	25.19	24.18	-4.06	0.0071
+		0.021	-3	A0A5C7HEU4	A0A5C7HEU4	DUF1421 domain-containing protein	EZV62_020411	21.63	22.21	24.44	26.35	25.36	25.57	-3.96	0.008
+		0.025	-3.16	A0A5C7GR32	A0A5C7GR32	Uncharacterized protein	EZV62_026347	24.99	21.77	22.22	25.99	26.25	26.23	-3.75	0.01
+		0.028	-2.64	A0A5C7GXL1	A0A5C7GXL1	Small nuclear ribonucleoprotein E	EZV62_025353	21.99	21.31	24.2	25.13	25.16	25.12	-3.62	0.012
+		0.033	-2.61	A0A5C7HXA2	A0A5C7HXA2	Uncharacterized protein	EZV62_013124	19.73	19.41	20.12	21.53	21.44	24.11	-3.46	0.014
+		0.037	-2.36	A0A5C7HBK7	A0A5C7HBK7	Uncharacterized protein	EZV62_019563	22.54	21.09	22.93	23.75	24.08	25.8	-3.33	0.017
+		0.038	-2.19	A0A5C7IC74	A0A5C7IC74	Uncharacterized protein	EZV62_007331	21.81	22.14	22.04	24.91	25.03	22.61	-3.29	0.018
+		0.045	-2.02	A0A5C7H8I5	A0A5C7H8I5	Uncharacterized protein	EZV62_021635	25.02	22.99	24.94	25.59	26.91	26.51	-3.12	0.021
+		0.046	-2.93	A0A5C7HH16	A0A5C7HH16	Uncharacterized protein	EZV62_020918	22.18	22.07	25.36	26.8	25.6	26.01	-3.1	0.022
		0.00015	1.96	A0A5C7H3H3	A0A5C7H3H3	Uncharacterized protein	EZV62_023340	27.4	27.45	27.43	25.55	25.54	25.3	17.58	3e-06
		0.00015	1.97	A0A5C7HPG6	A0A5C7HPG6	ATPase_AAA_core domain-containing protein	EZV62_016484	24.24	24.42	24.39	22.3	22.49	22.34	17.69	2.9e-06
		0.00016	-1.5	A0A5C7H4L8	A0A5C7H4L8	Dolichyl-diphosphooligosaccharide--protein glycosyltransferase subunit 1	EZV62_021060	24.7	24.76	24.7	26.22	26.26	26.18	-16.5	4.3e-06
		0.00016	1.71	A0A5C7HU46	A0A5C7HU46	Inositol-3-phosphate synthase	EZV62_015210	23.59	23.73	23.8	22.03	22.03	21.95	16.31	4.6e-06
		0.00016	1.82	A0A5C7HZ18	A0A5C7HZ18	CYTH domain-containing protein	EZV62_013282	24.04	24.13	23.97	22.19	22.15	22.36	16.66	4e-06
		0.00016	-1.71	A0A5C7IBS1	A0A5C7IBS1	Homogentisate 1,2-dioxygenase	EZV62_008098	24.64	24.63	24.5	26.22	26.37	26.32	-16.73	3.9e-06
		0.00018	1.7	A0A5C7HCM6	A0A5C7HCM6	(3R)-hydroxymyristoyl-[acyl-carrier-protein] dehydratase	EZV62_019192	26.8	26.67	26.58	24.96	25.06	24.94	15.89	5.3e-06
		0.00021	1.87	A0A5C7I619	A0A5C7I619	Putative rRNA methyltransferase	EZV62_011558	24.35	24.38	24.37	22.6	22.28	22.6	14.88	7.7e-06
		0.00022	-1.78	A0A5C7GYS4;A0A5C7HBU2	A0A5C7GYS4	Uncharacterized protein;Uncharacterized protein	EZV62_025542;EZV62_019637	27.18	27.24	27.42	29.19	28.96	29.04	-14.69	8.3e-06
		0.00023	-1.5	A0A5C7H1E9	A0A5C7H1E9	PKS_ER domain-containing protein	EZV62_023334	24.59	24.41	24.4	26.03	25.93	25.94	-14.38	9.3e-06
		0.00024	-1.45	A0A5C7HM87;A0A5C7HHV9	A0A5C7HM87	Alpha-1,4 glucan phosphorylase;Alpha-1,4 glucan phosphorylase	EZV62_015738;EZV62_017914	26.38	26.33	26.29	27.84	27.82	27.67	-14.22	9.9e-06
		0.00024	1.54	A0A5C7I5R6	A0A5C7I5R6	Uncharacterized protein	EZV62_011595	29.99	30.16	30.16	28.51	28.65	28.5	14.3	9.6e-06
		0.00027	1.34	A0A5C7HDY5	A0A5C7HDY5	Phospholipase A1	EZV62_020315	31.33	31.37	31.48	30.02	30.06	30.08	13.88	1.1e-05
		0.00027	1.8	A0A5C7HFA0	A0A5C7HFA0	VOC domain-containing protein	EZV62_020966	28.44	28.39	28.34	26.39	26.78	26.61	13.75	1.2e-05
		0.00027	1.66	A0A6B9S303	A0A6B9S303	Tubulin beta chain		29.45	29.49	29.59	27.72	28.03	27.79	13.65	1.3e-05
		0.00028	-1.9	A0A5C7H1Y9	A0A5C7H1Y9	Uncharacterized protein	EZV62_023474	25.66	25.32	25.27	27.31	27.41	27.24	-13.53	1.3e-05
		0.00028	1.21	A0A5C7HQ27	A0A5C7HQ27	Uncharacterized protein	EZV62_016255	25.95	25.95	25.99	24.8	24.74	24.74	13.46	1.4e-05
		0.00028	1.67	A0A5C7HZ85	A0A5C7HZ85	Hydroxyisourate hydrolase	EZV62_009425	26.4	26.63	26.56	25	24.86	24.72	13.57	1.3e-05
		0.00029	1.49	A0A5C7GS32	A0A5C7GS32	DUF3700 domain-containing protein	EZV62_026669	27.18	27.28	27.39	25.82	25.68	25.88	13.31	1.4e-05
		0.00029	-1.79	A0A5C7H123	A0A5C7H123	Uncharacterized protein	EZV62_023055	24.89	25.14	25.16	27.02	26.83	26.72	-13.29	1.5e-05
		0.00029	-1.69	A0A5C7H3S9;A0A5C7H4H2	A0A5C7H3S9;A0A5C7H4H2	Uncharacterized protein;Iso_dh domain-containing protein	EZV62_024142;EZV62_024143	22.36	22.16	22.09	23.82	23.83	24.05	-13.33	1.4e-05
		0.00031	1.39	A0A5C7IP01	A0A5C7IP01	Uncharacterized protein	EZV62_005734	28.37	28.37	28.56	26.97	27.07	27.08	12.99	1.7e-05
		0.00033	-1.99	A0A5C7IXD2	A0A5C7IXD2	L-ascorbate peroxidase	EZV62_002516	27.57	27.75	27.63	29.85	29.71	29.36	-12.87	1.7e-05
		0.00037	1.89	A0A5C7IVD9	A0A5C7IVD9	Assimilatory sulfite reductase (ferredoxin)	EZV62_001866	25.43	25.26	25.39	23.62	23.59	23.18	12.41	2.1e-05
		0.00039	-1.22	A0A5C7H1R9	A0A5C7H1R9	Dihydrothymine dehydrogenase	EZV62_023458	26.64	26.81	26.65	27.95	27.91	27.9	-12.15	2.4e-05
		0.00039	1.72	A0A5C7HU89	A0A5C7HU89	B box-type domain-containing protein	EZV62_014335	27.06	26.8	26.9	25.37	25.23	24.99	12.19	2.4e-05
		0.00039	1.7	A0A5C7HUT7;REV__A0A5C7H5W5	A0A5C7HUT7	Uncharacterized protein	EZV62_012220	30.19	29.77	30.01	28.31	28.37	28.21	12.29	2.3e-05
		0.00039	1.56	A0A5C7HWL9	A0A5C7HWL9	Uncharacterized protein	EZV62_012558	23.72	23.84	23.99	22.45	22.17	22.24	12.21	2.3e-05
		0.00039	1.82	A0A5C7II10	A0A5C7II10	KH domain-containing protein	EZV62_003865	23.54	23.81	23.98	22.07	21.98	21.82	12.17	2.4e-05
		0.0004	1.74	A0A5C7IWI2	A0A5C7IWI2	CP-type G domain-containing protein	EZV62_002154	24.37	24.16	23.9	22.41	22.36	22.43	12.11	2.5e-05
		0.00041	-1.59	A0A5C7GZA9	A0A5C7GZA9	Beta-hexosaminidase	EZV62_025547	25.06	25.18	25.27	26.76	26.93	26.58	-11.98	2.6e-05
		0.00041	1.94	A0A5C7J197	A0A5C7J197	Ubiquitin-like domain-containing protein	EZV62_003015	24.28	24.26	24.12	22.58	22.18	22.08	12.03	2.5e-05
		0.00043	1.51	A0A5C7HXX7	A0A5C7HXX7	AMP_N domain-containing protein	EZV62_012892	26.94	26.74	27.01	25.49	25.43	25.24	11.87	2.7e-05
		0.00043	-1.9	A0A5C7I0U0	A0A5C7I0U0	ThiF domain-containing protein	EZV62_009754	21.89	21.5	21.69	23.41	23.8	23.56	-11.87	2.8e-05
		0.00047	-1.16	A0A5C7HX23	A0A5C7HX23	Ubiquinone biosynthesis protein	EZV62_013046	25.42	25.32	25.35	26.56	26.43	26.58	-11.58	3.2e-05
		0.00047	-1.45	A0A5C7IDS2	A0A5C7IDS2	Uncharacterized protein	EZV62_008354	25.84	25.57	25.77	27.27	27.23	27.04	-11.59	3.1e-05
		0.00048	1.59	A0A5C7HJA0;A0A5C7HGZ2	A0A5C7HJA0	Uncharacterized protein;Uncharacterized protein	EZV62_017599;EZV62_017600	27.75	27.77	27.64	26.36	25.93	26.11	11.46	3.4e-05
		0.00048	-1.16	A0A5C7I2S7	A0A5C7I2S7	Uncharacterized protein	EZV62_010817	31.19	31.04	31.06	32.18	32.29	32.29	-11.49	3.3e-05
		0.0005	1.8	A0A5C7HP63;A0A5C7IM21	A0A5C7HP63	Expansin;Expansin	EZV62_016448;EZV62_004607	28.22	27.73	27.89	26.28	26.07	26.09	11.37	3.5e-05
		0.0005	-1.93	A0A5C7IUD7	A0A5C7IUD7	Uncharacterized protein	EZV62_001569	25.05	25.18	24.61	26.83	26.94	26.86	-11.35	3.5e-05
		0.00051	-1.23	A0A5C7GWR1	A0A5C7GWR1	Uncharacterized protein	EZV62_024812	26.9	26.85	26.73	28.16	27.96	28.04	-11.31	3.6e-05
		0.00051	-1.22	A0A5C7H9G3;A0A5C7H811	A0A5C7H9G3;A0A5C7H811	Inhibitor I9 domain-containing protein;Inhibitor I9 domain-containing protein	EZV62_022294;EZV62_022296	23.63	23.78	23.79	24.86	24.95	25.06	-11.28	3.7e-05
		0.00051	1.83	A0A5C7HY26	A0A5C7HY26	CRC domain-containing protein	EZV62_013390	24.52	24.57	24.18	22.39	22.62	22.77	11.29	3.6e-05
		0.00052	-1.44	A0A5C7GUU1	A0A5C7GUU1	Beta-hexosaminidase	EZV62_027747	24.61	24.39	24.3	25.75	25.96	25.91	-11.23	3.8e-05
		0.00053	1.44	A0A5C7HAQ3	A0A5C7HAQ3	Phospho-2-dehydro-3-deoxyheptonate aldolase	EZV62_019213	25.59	25.9	25.91	24.26	24.41	24.41	11.13	3.9e-05
		0.00053	-1.97	A0A5C7HPI8	A0A5C7HPI8	Uncharacterized protein	EZV62_016819	27.8	27.5	28.11	29.71	29.71	29.9	-11.08	4e-05
		0.00053	-1.12	A0A5C7HRH5;A0A5C7HP90;A0A5C7HP08	A0A5C7HRH5;A0A5C7HP90	Uncharacterized protein;Uncharacterized protein;Uncharacterized protein	EZV62_016651;EZV62_016650;EZV62_016649	26.83	26.68	26.85	27.87	27.9	27.94	-11.07	4.1e-05
		0.00053	1.69	A0A5C7HTX5;A0A5C7HT62	A0A5C7HTX5	Gal_mutarotas_2 domain-containing protein;Uncharacterized protein	EZV62_014858;EZV62_014860	25.65	25.95	25.72	24.18	24.22	23.84	11.09	4e-05
		0.00053	1.32	A0A6B9S1H9;A0A5C7I489	A0A6B9S1H9;A0A5C7I489	Tubulin alpha chain;Tubulin alpha chain	;EZV62_011044	29.04	28.97	28.99	27.52	27.85	27.67	11.09	4e-05
		0.00056	1.62	A0A5C7GXQ2;A0A5C7GY59	A0A5C7GXQ2	Transketolase;Transketolase_C domain-containing protein	EZV62_025385;EZV62_025386	27.16	26.74	27.12	25.39	25.48	25.29	10.9	4.4e-05
		0.00056	1.19	A0A5C7I3U3	A0A5C7I3U3	Uncharacterized protein	EZV62_010748	26.43	26.54	26.34	25.32	25.14	25.29	10.87	4.5e-05
		0.00056	1.09	A0A5C7I6C0	A0A5C7I6C0	Aldo_ket_red domain-containing protein	EZV62_011668	26.24	26.38	26.2	25.21	25.14	25.2	10.9	4.4e-05
		0.00056	-0.96	A0A5C7IXI8	A0A5C7IXI8	Uncharacterized protein	EZV62_002472	31.13	31.1	31.12	32.07	32.1	32.08	-10.91	4.4e-05
		0.00057	1.4	A0A5C7HDU9;A0A5C7HFI2	A0A5C7HDU9	Alpha-mannosidase;RING-type domain-containing protein	EZV62_020204;EZV62_020202	26.94	26.71	26.96	25.42	25.63	25.35	10.75	4.8e-05
		0.00057	-1.12	A0A5C7HKQ7	A0A5C7HKQ7	Uncharacterized protein	EZV62_018741	25.13	24.99	25.08	26.28	26.19	26.09	-10.78	4.7e-05
		0.00057	-1.29	A0A5C7HWF2;A0A5C7HZ70;A0A5C7IK62	A0A5C7HWF2	Malic enzyme;Malic enzyme;Malic enzyme	EZV62_012820;EZV62_013342;EZV62_003771	28.33	28.25	28.18	29.62	29.37	29.64	-10.75	4.8e-05
		0.00057	-1.25	A0A5C7I149	A0A5C7I149	Uncharacterized protein	EZV62_009864	24.68	24.5	24.55	25.97	25.77	25.74	-10.84	4.6e-05
		0.00057	1.73	A0A5C7IMW6	A0A5C7IMW6	WD_REPEATS_REGION domain-containing protein	EZV62_005344	23.67	23.67	23.75	22.19	22.05	21.66	10.74	4.8e-05
		0.00057	1.3	A0A5C7IWI6	A0A5C7IWI6	Amidohydro-rel domain-containing protein	EZV62_002037	26.91	27.09	27.06	25.62	25.67	25.89	10.8	4.6e-05
		0.00057	1.01	A0A5C7IZ96;A0A5C7GWU6	A0A5C7IZ96;A0A5C7GWU6	40S ribosomal protein S4;BED-type domain-containing protein	EZV62_003027;EZV62_024842	26.48	26.36	26.4	25.41	25.44	25.37	10.77	4.7e-05
		0.00059	1.34	A0A5C7GZP3	A0A5C7GZP3	Uncharacterized protein	EZV62_022778	24.77	24.97	24.76	23.66	23.42	23.39	10.65	5e-05
		0.00059	1.19	A0A5C7H3X4;A0A5C7IGY3	A0A5C7H3X4;A0A5C7IGY3	Glycinamide ribonucleotide synthetase;Glycinamide ribonucleotide synthetase	EZV62_024224;EZV62_003189	25.79	25.74	25.53	24.55	24.5	24.44	10.59	5.2e-05
		0.00059	1.03	A0A5C7HBW5	A0A5C7HBW5	Alpha-mannosidase	EZV62_019869	25.26	25.27	25.35	24.34	24.23	24.21	10.66	5e-05
		0.00059	1.9	A0A5C7INW3	A0A5C7INW3	Uncharacterized protein	EZV62_005077	25.11	25.17	25.11	23.53	23.26	22.89	10.66	5e-05
		0.00061	1.22	A0A5C7GRT8	A0A5C7GRT8	Uncharacterized protein	EZV62_026722	30.94	31.22	30.95	29.83	29.83	29.78	10.5	5.5e-05
		0.00061	-1.33	A0A5C7I521	A0A5C7I521	S-methyl-5-thioribose kinase	EZV62_011198	26.74	26.64	26.89	28.25	27.99	28.02	-10.52	5.4e-05
		0.00062	1.94	A0A5C7HUY1	A0A5C7HUY1	Uncharacterized protein	EZV62_014545	23.58	23.3	23.07	21.32	21.63	21.2	10.44	5.6e-05
		0.00063	-1.31	A0A5C7HHP6	A0A5C7HHP6	Aldedh domain-containing protein	EZV62_017641	24.83	24.99	24.65	26.23	26.11	26.06	-10.39	5.8e-05
		0.00063	1.78	A0A5C7IDQ2	A0A5C7IDQ2	Brix domain-containing protein	EZV62_008324	25.5	25.69	25.41	23.46	23.84	23.97	10.42	5.7e-05
		0.00064	1.47	A0A5C7IFS2;A0A5C7IET6	A0A5C7IFS2;A0A5C7IET6	Thiamine thiazole synthase, chloroplastic;Uncharacterized protein	THI1;EZV62_009125	27.62	27.56	27.63	25.88	26.33	26.18	10.37	5.8e-05
		0.00065	1.13	A0A5C7IWL5	A0A5C7IWL5	C2H2-type domain-containing protein	EZV62_002276	29.36	29.36	29.38	28.34	28.28	28.08	10.32	6e-05
		0.00066	1.71	A0A5C7H9G5;A0A5C7H9E9;A0A5C7HC86	A0A5C7H9G5;A0A5C7H9E9;A0A5C7HC86	Superoxide dismutase;Superoxide dismutase;Superoxide dismutase	EZV62_018827;EZV62_018830;EZV62_019745	25.06	25.04	24.89	23.45	23.45	22.97	10.27	6.2e-05
		0.00068	-0.96	A0A5C7HTI4;A0A5C7HT60	A0A5C7HTI4	Uncharacterized protein;Peptidase_M3 domain-containing protein	EZV62_014612;EZV62_014611	25.95	25.96	25.92	26.98	26.89	26.85	-10.2	6.4e-05
		0.00069	1.4	A0A5C7H177	A0A5C7H177	Lipoyl-binding domain-containing protein	EZV62_025911	25.26	25.28	25.17	23.65	23.78	24.07	10.16	6.5e-05
		0.00069	1.27	A0A5C7H1C7	A0A5C7H1C7	Pyr_redox_2 domain-containing protein	EZV62_023089	28.34	28.22	28.35	27.19	27.06	26.85	10.16	6.5e-05
		0.00069	-1.33	A0A5C7HEV3	A0A5C7HEV3	Beta-amylase	EZV62_020574	29.91	29.77	30.03	31.11	31.17	31.41	-10.12	6.7e-05
		0.00069	1.08	A0A5C7I3L0	A0A5C7I3L0	Uncharacterized protein	EZV62_010668	28.63	28.58	28.81	27.64	27.58	27.57	10.12	6.7e-05
		0.00072	1.91	A0A5C7HIU6	A0A5C7HIU6	Photosystem II stability/assembly factor	EZV62_018240	23.5	24.12	23.8	21.99	22	21.72	10.05	7e-05
		0.00072	-1.42	A0A5C7HS53	A0A5C7HS53	Inorganic diphosphatase	EZV62_014248	22.54	22.29	22.37	23.93	23.92	23.59	-10.03	7e-05
		0.00075	-1.51	A0A5C7HML7	A0A5C7HML7	AB hydrolase-1 domain-containing protein	EZV62_016109	23.94	24.25	23.97	25.34	25.62	25.71	-9.94	7.4e-05
		0.00076	1.71	A0A5C7IHK7	A0A5C7IHK7	Uncharacterized protein	EZV62_003536	26.25	25.9	26.49	24.61	24.45	24.46	9.92	7.4e-05
		0.00077	1.69	A0A5C7HAD5;A0A5C7IPB7	A0A5C7HAD5	Endoglucanase;Endoglucanase	EZV62_018778;EZV62_005649	25.22	25.51	25.22	23.59	23.39	23.9	9.86	7.7e-05
		0.00077	1.89	A0A5C7HP00	A0A5C7HP00	D-fructose-1,6-bisphosphate 1-phosphohydrolase	EZV62_016560	23.45	23.52	23.53	21.83	21.2	21.79	9.88	7.6e-05
		0.00077	1.62	A0A5C7ITA3	A0A5C7ITA3	Uncharacterized protein	EZV62_000643	30.51	30.69	30.84	29.26	28.79	29.11	9.84	7.8e-05
		0.0008	-0.95	A0A5C7GZ64;A0A5C7I3N0	A0A5C7GZ64	Ferritin;Ferritin	EZV62_025929;EZV62_010824	28.81	28.93	28.86	29.82	29.76	29.89	-9.76	8.1e-05
		0.0008	1.39	A0A5C7HN27	A0A5C7HN27	PX domain-containing protein	EZV62_016048	23.5	23.38	23.78	22.29	22.13	22.06	9.76	8.2e-05
		0.00083	1.01	A0A5C7H330	A0A5C7H330	Protein-serine/threonine phosphatase	EZV62_023180	25.96	25.93	26.08	25.07	24.92	24.93	9.68	8.6e-05
		0.00083	1.28	A0A5C7IW52;A0A5C7HIZ7	A0A5C7IW52;A0A5C7HIZ7	Nucleolar GTP-binding protein 1;Nucleolar GTP-binding protein 1	EZV62_001888;EZV62_018048	25.39	25.2	25.33	23.84	24.04	24.2	9.67	8.6e-05
		0.00084	1.05	A0A5C7H2X1	A0A5C7H2X1	Uncharacterized protein	EZV62_023336	26.08	25.94	25.89	24.98	24.97	24.82	9.62	8.8e-05
		0.00084	1.1	A0A5C7HHP9	A0A5C7HHP9	Uncharacterized protein	EZV62_017727	25.31	25.41	25.5	24.17	24.36	24.38	9.64	8.7e-05
		0.00085	1.05	A0A5C7HQZ7	A0A5C7HQZ7	TOG domain-containing protein	EZV62_016471	27.14	27.24	27.18	26.26	26.01	26.15	9.6	8.9e-05
		0.00086	-0.91	A0A5C7IYG0	A0A5C7IYG0	Alpha-1,4 glucan phosphorylase	EZV62_002832	25.29	25.31	25.39	26.18	26.28	26.25	-9.56	9.1e-05
		0.00087	0.87	A0A5C7HTI9	A0A5C7HTI9	Uncharacterized protein	EZV62_014085	27.23	27.25	27.3	26.38	26.35	26.43	9.53	9.3e-05
		0.00087	1.93	A0A5C7I2W0	A0A5C7I2W0	CS domain-containing protein	EZV62_010439	27.74	27.1	27.72	25.59	25.47	25.71	9.52	9.4e-05
		0.00092	1.25	A0A5C7GYD3	A0A5C7GYD3	Diphosphomevalonate decarboxylase	EZV62_025207	26.13	26	25.92	24.57	24.92	24.8	9.35	0.0001
		0.00092	1.36	A0A5C7HRJ0	A0A5C7HRJ0	Uncharacterized protein	EZV62_016661	31.64	31.98	31.56	30.32	30.46	30.3	9.38	0.0001
		0.00092	1.1	A0A5C7HZX4	A0A5C7HZX4	Transketolase	EZV62_009675	28.76	28.9	28.63	27.65	27.76	27.58	9.34	0.0001
		0.00092	1.5	A0A5C7I2A9	A0A5C7I2A9	Uncharacterized protein	EZV62_010637	23.76	23.98	24.21	22.68	22.37	22.39	9.38	0.0001
		0.00092	1.47	A0A5C7IIN5;A0A5C7HYC6	A0A5C7IIN5	Abhydrolase_2 domain-containing protein;Abhydrolase_2 domain-containing protein	EZV62_004162;EZV62_013494	23.86	23.65	23.79	22.45	22.43	22.01	9.38	0.0001
		0.00092	-1.42	A0A5C7IRF1	A0A5C7IRF1	Glutamine synthetase	EZV62_000460	22.53	22.12	22.19	23.84	23.67	23.58	-9.36	0.0001
		0.001	1.1	A0A5C7HCV8	A0A5C7HCV8	Uncharacterized protein	EZV62_020003	24.78	24.75	24.73	23.68	23.81	23.47	9.11	0.00012
		0.001	-1.02	A0A5C7HSE4;A0A5C7I404	A0A5C7HSE4	Malate dehydrogenase;Malate dehydrogenase	EZV62_014576;EZV62_010991	27.79	27.75	27.52	28.71	28.72	28.69	-9.11	0.00012
		0.001	1.66	A0A5C7IEV2	A0A5C7IEV2	Uncharacterized protein	EZV62_008767	26.25	26.35	26.85	24.74	24.92	24.8	9.09	0.00012
		0.001	1.17	A0A5C7ILC7	A0A5C7ILC7	Glutamine synthetase	EZV62_004824	28.18	28	28.25	27.14	26.86	26.91	9.16	0.00012
		0.001	1.31	A0A5C7IPP8	A0A5C7IPP8	3-deoxy-8-phosphooctulonate synthase	EZV62_006302	27.48	27.15	27.13	25.97	25.8	26.06	9.08	0.00012
		0.0011	1.83	A0A5C7H220	A0A5C7H220	Clp R domain-containing protein	EZV62_023568	23.81	24.08	23.71	21.7	22.04	22.37	8.91	0.00013
		0.0011	-1.93	A0A5C7IXW5	A0A5C7IXW5	VOC domain-containing protein	EZV62_002602	22.2	22.33	22.96	24.38	24.37	24.52	-8.94	0.00013
		0.0012	1	A0A5C7GW72	A0A5C7GW72	Uncharacterized protein	EZV62_024848	23.75	23.72	23.6	22.72	22.8	22.55	8.76	0.00015
		0.0012	1.51	A0A5C7I4S9	A0A5C7I4S9	Proline iminopeptidase	EZV62_010992	26.71	26.77	26.63	25.53	25.08	24.98	8.85	0.00014
		0.0012	-0.93	A0A5C7I678	A0A5C7I678	VWFA domain-containing protein	EZV62_011765	25.84	25.59	25.67	26.62	26.65	26.63	-8.77	0.00015
		0.0013	-1.26	A0A5C7GYG3	A0A5C7GYG3	Uncharacterized protein	EZV62_025412	26.61	26.71	26.9	28.22	27.82	27.98	-8.61	0.00016
		0.0013	-0.84	A0A5C7GZ05	A0A5C7GZ05	Uncharacterized protein	EZV62_025644	28.91	29.05	28.9	29.83	29.74	29.8	-8.51	0.00017
		0.0013	-1.14	A0A5C7GZD4;A0A5C7HMD2	A0A5C7GZD4	Alpha-galactosidase;Alpha-galactosidase	EZV62_025868;EZV62_018759	25.87	25.96	25.95	27.3	26.99	26.91	-8.54	0.00017
		0.0013	1.17	A0A5C7H989	A0A5C7H989	Glucose-6-phosphate isomerase	EZV62_021865	27.12	27.28	27.24	26.23	25.83	26.06	8.53	0.00017
		0.0013	-1.13	A0A5C7H9Z7	A0A5C7H9Z7	CN hydrolase domain-containing protein	EZV62_019289	25.28	25.62	25.54	26.5	26.71	26.61	-8.56	0.00017
		0.0013	0.8	A0A5C7HUL2	A0A5C7HUL2	Lipocln_cytosolic_FA-bd_dom domain-containing protein	EZV62_012146	28.3	28.26	28.33	27.57	27.48	27.44	8.52	0.00017
		0.0013	-1.01	A0A5C7I638	A0A5C7I638	Knot1 domain-containing protein	EZV62_011578	29.57	29.67	29.39	30.47	30.61	30.55	-8.65	0.00016
		0.0014	0.83	A0A5C7H0U6	A0A5C7H0U6	AMP-binding domain-containing protein	EZV62_023182	26.12	25.97	26.09	25.18	25.25	25.26	8.47	0.00018
		0.0014	-0.82	A0A5C7HAP2	A0A5C7HAP2	Glutathione transferase	EZV62_019257	25.73	25.89	25.78	26.58	26.65	26.62	-8.4	0.00018
		0.0014	-1.21	A0A5C7HFF4;A0A5C7HDG7	A0A5C7HFF4	AB hydrolase-1 domain-containing protein;Uncharacterized protein	EZV62_020448;EZV62_020449	25.66	25.87	25.72	26.84	27.21	26.84	-8.39	0.00019
		0.0014	-0.99	A0A5C7HPC0	A0A5C7HPC0	Delta-1-pyrroline-5-carboxylate synthase	EZV62_016508	25.27	25.39	25.25	26.23	26.45	26.18	-8.42	0.00018
		0.0014	1.43	A0A5C7I522	A0A5C7I522	Aamy domain-containing protein	EZV62_010586	23.06	23.35	23.5	21.7	21.81	22.11	8.36	0.00019
		0.0015	-1.43	A0A5C7GR17	A0A5C7GR17	Uncharacterized protein	EZV62_026254	23.97	23.5	24.03	25.15	25.27	25.37	-8.19	0.00021
		0.0015	-1.21	A0A5C7GTX7	A0A5C7GTX7	(S)-2-hydroxy-acid oxidase	EZV62_027241	22.96	23.19	23.42	24.39	24.3	24.48	-8.21	0.00021
		0.0015	-1.01	A0A5C7H137	A0A5C7H137	Uncharacterized protein	EZV62_023061	25.88	26.04	25.78	27.01	26.77	26.94	-8.24	0.0002
		0.0015	1.33	A0A5C7HJB6	A0A5C7HJB6	Glutamine synthetase	EZV62_018212	28.05	28.39	28.45	27.01	26.77	27.13	8.28	0.0002
		0.0015	1.17	A0A5C7HPI4;A0A5C7HL07	A0A5C7HPI4	Aldo_ket_red domain-containing protein;Aldo_ket_red domain-containing protein	EZV62_016504;EZV62_018325	27.5	27.51	27.37	26.06	26.31	26.5	8.18	0.00021
		0.0015	-1.12	A0A5C7HRE0	A0A5C7HRE0	DAO domain-containing protein	EZV62_013941	22.66	22.58	22.54	23.56	23.63	23.94	-8.35	0.00019
		0.0015	1.02	A0A5C7HT64	A0A5C7HT64	Uncharacterized protein	EZV62_014558	25.72	25.81	25.92	24.65	24.94	24.79	8.33	0.00019
		0.0015	1.07	A0A5C7HZZ6;REV__A0A5C7HY23	A0A5C7HZZ6	Cupin_5 domain-containing protein	EZV62_013045	27.47	27.08	27.25	26.2	26.24	26.15	8.2	0.00021
		0.0015	-0.92	A0A5C7I2F7;A0A5C7I309;A0A5C7I4K3;A0A5C7I1K4;A0A5C7I4A2;A0A5C7GRV0;A0A5C7I7M7	A0A5C7I2F7;A0A5C7I309	AB hydrolase-1 domain-containing protein;AB hydrolase-1 domain-containing protein;AB hydrolase-1 domain-containing protein;AB hydrolase-1 domain-containing protein;AB hydrolase-1 domain-containing protein;AB hydrolase-1 domain-containing protein;AB hydrolase-1 domain-containing protein	EZV62_010395;EZV62_010392;EZV62_010396;EZV62_010397;EZV62_010390;EZV62_026647;EZV62_006446	25.52	25.62	25.57	26.34	26.61	26.51	-8.19	0.00021
		0.0015	-1.03	A0A5C7IYF1	A0A5C7IYF1	Neutral ceramidase	EZV62_002822	24.49	24.47	24.31	25.62	25.32	25.41	-8.26	0.0002
		0.0016	1.93	A0A5C7HLH3	A0A5C7HLH3	NAD(P)-bd_dom domain-containing protein	EZV62_015670	25.01	24.3	24.57	22.46	23.02	22.61	8.12	0.00022
		0.0016	0.82	A0A5C7IMS6	A0A5C7IMS6	NAC-A/B domain-containing protein	EZV62_005069	29.06	29.22	29.18	28.27	28.39	28.34	8.11	0.00022
		0.0016	1.6	A0A5C7IP58;A0A5C7IPT9;A0A5C7IRK9	A0A5C7IP58	Pyruvate kinase;Pyruvate kinase;DYW_deaminase domain-containing protein	EZV62_005986;EZV62_006014;EZV62_006021	26.94	26.52	26.5	24.85	24.95	25.37	8.12	0.00022
		0.0016	0.79	A0A5C7IXL0	A0A5C7IXL0	Carbamoyl-phosphate synthase (glutamine-hydrolyzing)	EZV62_002502	26.23	26.33	26.37	25.53	25.57	25.47	8.15	0.00022
		0.0017	1.97	A0A5C7HE03	A0A5C7HE03	Uncharacterized protein	EZV62_020639	26.56	25.95	26.71	24.56	24.62	24.15	8	0.00024
		0.0017	1.49	A0A5C7HM75	A0A5C7HM75	Uncharacterized protein	EZV62_015787	31.13	31.65	31.28	29.79	29.69	30.11	7.96	0.00025
		0.0017	-1.48	A0A5C7HYU8;A0A5C7HXI4	A0A5C7HYU8;A0A5C7HXI4	SHSP domain-containing protein;SHSP domain-containing protein	EZV62_013212;EZV62_013206	26.57	26.2	26.14	27.62	28.07	27.67	-8.01	0.00024
		0.0017	0.82	A0A5C7HZB2	A0A5C7HZB2	Uncharacterized protein	EZV62_013402	26.93	27.12	26.94	26.16	26.17	26.19	8.02	0.00024
		0.0017	-1.19	A0A5C7I659	A0A5C7I659	Abhydrolase_3 domain-containing protein	EZV62_011343	25.83	25.64	25.41	26.91	26.88	26.66	-8	0.00024
		0.0018	0.82	A0A5C7GZY2	A0A5C7GZY2	Aldedh domain-containing protein	EZV62_022864	30.75	30.56	30.55	29.8	29.79	29.83	7.85	0.00027
		0.0018	1.13	A0A5C7H8Q2	A0A5C7H8Q2	D-fructose-1,6-bisphosphate 1-phosphohydrolase	EZV62_022480	25.51	25.64	25.45	24.52	24.54	24.16	7.9	0.00026
		0.0018	1.18	A0A5C7HB72	A0A5C7HB72	40S ribosomal protein S8	EZV62_019413	28.41	28.84	28.42	27.38	27.41	27.35	7.88	0.00026
		0.0018	0.86	A0A5C7HBI8	A0A5C7HBI8	PAP_fibrillin domain-containing protein	EZV62_019517	26.09	26.17	26.31	25.34	25.4	25.25	7.87	0.00026
		0.0018	1.37	A0A5C7HHZ6	A0A5C7HHZ6	DUF4005 domain-containing protein	EZV62_017771	23.63	23.36	23.46	21.83	22.39	22.12	7.85	0.00027
		0.0018	1.08	A0A5C7HK15	A0A5C7HK15	Uncharacterized protein	EZV62_018531	29.42	29.54	29.16	28.17	28.36	28.36	7.85	0.00027
		0.0018	1.14	A0A5C7HVE9	A0A5C7HVE9	Trafficking protein particle complex subunit	EZV62_012137	24.82	24.62	24.44	23.45	23.37	23.64	7.91	0.00026
		0.0018	1.08	A0A5C7I622	A0A5C7I622	Threonine synthase	EZV62_011442	27.1	26.92	27.19	26.18	25.91	25.87	7.9	0.00026
		0.0018	1.51	A0A5C7ILB3;A0A5C7I8I5	A0A5C7ILB3	Prephenate/arogenate dehydrogenase domain-containing protein;F420_oxidored domain-containing protein	EZV62_004347;EZV62_006663	24.54	24.91	24.37	22.96	23	23.35	7.89	0.00026
		0.0018	0.96	A0A5C7IQ73	A0A5C7IQ73	Uncharacterized protein	EZV62_000020	25.56	25.48	25.23	24.43	24.45	24.49	7.87	0.00026
		0.0018	-1.08	A0A5C7IWY6	A0A5C7IWY6	Uncharacterized protein	EZV62_002376	24.72	25.03	24.97	26.1	26.05	25.82	-7.84	0.00027
		0.0018	0.9	A0A5C7IX25	A0A5C7IX25	Tubulin alpha chain	EZV62_001635	28.68	28.82	28.83	28	27.74	27.89	7.86	0.00027
		0.0019	-0.71	A0A5C7H8G1	A0A5C7H8G1	Peroxidase	EZV62_022430	32.09	32.14	32.1	32.85	32.83	32.77	-7.76	0.00028
		0.0019	0.86	A0A5C7HFL2;A0A5C7H434	A0A5C7HFL2	Uncharacterized protein;Uncharacterized protein	EZV62_017070;EZV62_024215	26.05	26.2	26.2	25.33	25.38	25.17	7.74	0.00029
		0.0019	0.81	A0A5C7HI85	A0A5C7HI85	HATPase_c domain-containing protein	EZV62_018020	26.55	26.67	26.52	25.75	25.69	25.86	7.71	0.00029
		0.0019	-0.9	A0A5C7IV33	A0A5C7IV33	Formyltetrahydrofolate synthetase	EZV62_001712	28.17	28	27.92	28.98	29	28.82	-7.72	0.00029
		0.002	-1.4	A0A5C7GT09;A0A5C7I725	A0A5C7GT09;A0A5C7I725	Uncharacterized protein;Uncharacterized protein	EZV62_027208;EZV62_011842	23.27	23.3	22.96	24.51	24.88	24.34	-7.69	0.0003
		0.002	-1.04	A0A5C7GUL9	A0A5C7GUL9	Uncharacterized protein	EZV62_027100	24.71	24.52	24.68	25.53	25.6	25.88	-7.68	0.0003
		0.002	0.81	A0A5C7HB99	A0A5C7HB99	Pyruvate kinase	EZV62_019596	24.32	24.37	24.18	23.56	23.46	23.42	7.64	0.00031
		0.002	1.99	A0A5C7HTM7	A0A5C7HTM7	SAM_MT_RSMB_NOP domain-containing protein	EZV62_014727	23.86	24.18	24.09	22.56	21.6	22.02	7.66	0.0003
		0.002	0.9	A0A5C7IJH2	A0A5C7IJH2	SOR_SNZ domain-containing protein	EZV62_003999	25.65	25.52	25.36	24.62	24.68	24.54	7.68	0.0003
		0.002	0.91	A0A5C7ITM5;A0A5C7IRZ4	A0A5C7ITM5	Peptidase_S9 domain-containing protein;Peptidase_S9 domain-containing protein	EZV62_000743;EZV62_000742	25.37	25.27	25.15	24.49	24.25	24.32	7.6	0.00032
		0.002	-0.69	A0A5C7IU83	A0A5C7IU83	Protein transport protein SEC23	EZV62_001516	25.15	25.19	25.22	25.86	25.9	25.87	-7.6	0.00032
		0.0021	0.91	A0A5C7GU13;A0A5C7GTH1	A0A5C7GU13	Uncharacterized protein;Uncharacterized protein	EZV62_027354;EZV62_027355	25.15	25.21	25.41	24.26	24.3	24.46	7.54	0.00033
		0.0021	-1.04	A0A5C7HEK3	A0A5C7HEK3	AMP-binding domain-containing protein	EZV62_020829	24.9	25.11	25.31	26.15	26.06	26.21	-7.53	0.00033
		0.0021	1.47	A0A5C7HHV3	A0A5C7HHV3	Serine/threonine-protein phosphatase	EZV62_017711	25.26	24.75	25.11	23.86	23.37	23.48	7.52	0.00034
		0.0021	-1.33	A0A5C7HRH9;A0A5C7GPM9	A0A5C7HRH9	Dolichyl-diphosphooligosaccharide--protein glycosyltransferase 48 kDa subunit;Uncharacterized protein	EZV62_014153;EZV62_028010	23.8	23.35	23.77	25.2	24.83	24.9	-7.54	0.00033
		0.0021	-1.43	A0A5C7IFW4	A0A5C7IFW4	Uncharacterized protein	EZV62_009286	23.51	23.77	23.51	24.67	25.15	25.26	-7.58	0.00032
		0.0021	-1.18	A0A5C7IIL2	A0A5C7IIL2	RanBD1 domain-containing protein	EZV62_004055	27.54	27.56	27.54	28.71	29	28.46	-7.55	0.00033
		0.0021	-0.83	A0A5C7IJY7	A0A5C7IJY7	Uncharacterized protein	EZV62_004642	23.71	23.68	23.92	24.58	24.66	24.56	-7.5	0.00034
		0.0021	1.37	A0A5C7IZ87	A0A5C7IZ87	[Acyl-carrier-protein] S-malonyltransferase	EZV62_003048	25.82	25.99	25.71	24.57	24.13	24.71	7.54	0.00033
		0.0022	1.18	A0A5C7GSW0	A0A5C7GSW0	Uncharacterized protein	EZV62_026706	29.64	29.22	29.15	28.25	28.12	28.09	7.39	0.00037
		0.0022	-0.73	A0A5C7GZ31	A0A5C7GZ31	Uncharacterized protein	EZV62_025630	30.51	30.58	30.64	31.35	31.32	31.24	-7.46	0.00035
		0.0022	0.7	A0A5C7H170	A0A5C7H170	Uncharacterized protein	EZV62_022756	29.01	29.06	28.97	28.37	28.31	28.27	7.47	0.00035
		0.0022	0.91	A0A5C7H413	A0A5C7H413	Peptidyl-prolyl cis-trans isomerase	EZV62_024242	25.67	25.78	25.54	24.63	24.89	24.74	7.4	0.00037
		0.0022	1.33	A0A5C7H559	A0A5C7H559	Uncharacterized protein	EZV62_021283	25.34	25.71	25.16	24.2	24.13	23.88	7.38	0.00037
		0.0022	-1.03	A0A5C7IHX0	A0A5C7IHX0	Uncharacterized protein	EZV62_003247	27.04	26.92	27.25	27.94	28.13	28.22	-7.43	0.00036
		0.0022	0.77	A0A5C7INE3	A0A5C7INE3	Uncharacterized protein	EZV62_005524	26.99	27.14	27.11	26.23	26.29	26.4	7.46	0.00035
		0.0022	-0.67	A0A5C7IPK3	A0A5C7IPK3	Phosphoglycerate kinase	EZV62_006238	29.86	29.93	29.9	30.57	30.57	30.54	-7.44	0.00035
		0.0022	-1.49	A0A5C7IVA1;A0A5C7IYV5	A0A5C7IVA1	Uncharacterized protein;Uncharacterized protein	EZV62_001051;EZV62_002990	22.38	22.06	21.91	23.28	23.82	23.73	-7.45	0.00035
		0.0023	0.76	A0A5C7GVS0	A0A5C7GVS0	Thioredoxin domain-containing protein	EZV62_024693	25.69	25.79	25.68	25.03	24.85	25.01	7.3	0.00039
		0.0023	1.13	A0A5C7HA69	A0A5C7HA69	Uncharacterized protein	EZV62_022621	25.67	25.55	25.58	24.18	24.64	24.6	7.31	0.00039
		0.0023	-1.06	A0A5C7HJW0	A0A5C7HJW0	Glyco_transf_20 domain-containing protein	EZV62_018392	23.91	23.79	24.09	24.78	25.13	25.07	-7.37	0.00037
		0.0023	1.5	A0A5C7IRS2	A0A5C7IRS2	Procollagen-proline 4-dioxygenase	EZV62_000407	23.69	23.67	23.63	22.52	21.76	22.2	7.34	0.00038
		0.0024	1.42	A0A5C7GYN6	A0A5C7GYN6	Uncharacterized protein	EZV62_025502	24.85	25.25	24.94	23.57	23.32	23.91	7.24	0.00041
		0.0024	0.85	A0A5C7H2Y6	A0A5C7H2Y6	Dirigent protein	EZV62_023130	24.94	24.8	25	24.09	23.94	24.18	7.24	0.00041
		0.0024	-0.73	A0A5C7HFH3	A0A5C7HFH3	Citrate synthase	EZV62_020973	26.46	26.41	26.58	27.24	27.15	27.25	-7.25	0.00041
		0.0024	-1.52	A0A5C7HQC7	A0A5C7HQC7	Plasma membrane ATPase	EZV62_016883	22.87	23.12	23.22	24.18	24.83	24.74	-7.25	0.00041
		0.0024	-1.12	A0A5C7IWX0	A0A5C7IWX0	Uncharacterized protein	EZV62_002302	23.28	22.98	22.85	24.16	24.31	24.01	-7.28	0.0004
		0.0025	-0.73	A0A5C7H297	A0A5C7H297	Uncharacterized protein	EZV62_023594	26.59	26.47	26.43	27.19	27.19	27.31	-7.19	0.00043
		0.0025	-0.85	A0A5C7H867;A0A5C7HU14	A0A5C7H867	Uncharacterized protein;Uncharacterized protein	EZV62_022273;EZV62_014983	29.63	29.49	29.8	30.42	30.55	30.49	-7.12	0.00045
		0.0025	-1.05	A0A5C7HGB1	A0A5C7HGB1	DLH domain-containing protein	EZV62_020648	28.87	28.66	29.12	30.03	29.92	29.85	-7.15	0.00044
		0.0025	-1.17	A0A5C7I4M1;A0A5C7I4N6;A0A5C7I5U2;A0A5C7HRD2;A0A5C7I5G2	A0A5C7I4M1	PKS_ER domain-containing protein;PKS_ER domain-containing protein;PKS_ER domain-containing protein;PKS_ER domain-containing protein;PKS_ER domain-containing protein	EZV62_011211;EZV62_011214;EZV62_011213;EZV62_013938;EZV62_011212	24.41	24.73	24.21	25.72	25.51	25.63	-7.16	0.00044
		0.0025	-1.78	A0A5C7ID60	A0A5C7ID60	Uncharacterized protein	EZV62_008057	25.57	25.14	25.06	26.59	27.38	27.13	-7.13	0.00045
		0.0025	1.11	A0A5C7IJP3	A0A5C7IJP3	Nudix hydrolase domain-containing protein	EZV62_004375	27.79	27.95	27.52	26.48	26.66	26.8	7.14	0.00044
		0.0025	1.03	A0A5C7IQT7	A0A5C7IQT7	Uncharacterized protein	EZV62_000194	27.36	27	27.25	26.25	26.26	26.01	7.19	0.00043
		0.0025	0.84	A0A5C7IRM2;A0A5C7ISZ9	A0A5C7IRM2	ATP-dependent (S)-NAD(P)H-hydrate dehydratase;ATP-dependent (S)-NAD(P)H-hydrate dehydratase	EZV62_000549;EZV62_000543	27.34	27.23	27.26	26.34	26.35	26.61	7.17	0.00043
		0.0025	0.72	A0A5C7IV63	A0A5C7IV63	Selenoprotein O	EZV62_001750	25.2	25.13	25.14	24.41	24.54	24.37	7.16	0.00044
		0.0026	0.75	A0A5C7GVZ3	A0A5C7GVZ3	Glucose-6-phosphate 1-dehydrogenase	EZV62_024773	24.6	24.57	24.6	23.98	23.79	23.74	7.04	0.00047
		0.0026	-1.27	A0A5C7IX90	A0A5C7IX90	Uncharacterized protein	EZV62_002460	26.19	25.7	25.68	27.26	27.12	26.98	-7.1	0.00046
		0.0027	1.18	A0A5C7HBF4	A0A5C7HBF4	Glycine cleavage system H protein	EZV62_019590	25.15	25.2	25.19	23.67	24.26	24.06	6.99	0.00049
		0.0027	1.6	A0A5C7HLD5	A0A5C7HLD5	Uncharacterized protein	EZV62_018475	23.94	23.84	23.82	22.6	21.77	22.42	7.01	0.00049
		0.0027	1.06	A0A5C7HRP1	A0A5C7HRP1	Ferritin	EZV62_016711	28.5	28.15	28.19	27.17	27.41	27.06	6.99	0.00049
		0.0027	-1.06	A0A5C7I916	A0A5C7I916	Uncharacterized protein	EZV62_006896	23.46	23.25	23.35	24.68	24.28	24.28	-7.03	0.00048
		0.0027	-0.81	A0A5C7ILT7	A0A5C7ILT7	Uncharacterized protein	EZV62_004749	24.52	24.7	24.55	25.28	25.38	25.52	-7.02	0.00048
		0.0027	1.2	A0A5C7IXL3	A0A5C7IXL3	Uncharacterized protein	EZV62_002606	28.72	28.72	29.07	27.5	27.5	27.9	6.99	0.00049
		0.0028	-1.18	A0A5C7GWA9	A0A5C7GWA9	Uncharacterized protein	EZV62_024845	23.46	23.77	23.91	24.67	24.95	25.05	-6.96	0.00051
		0.0028	-0.72	A0A5C7GX67	A0A5C7GX67	Uncharacterized protein	EZV62_024561	28.85	28.68	28.89	29.56	29.5	29.51	-6.93	0.00052
		0.0028	0.73	A0A5C7H2J7	A0A5C7H2J7	Amine oxidase	EZV62_023601	27.44	27.34	27.24	26.54	26.65	26.64	6.94	0.00051
		0.0028	-0.83	A0A5C7HXZ3	A0A5C7HXZ3	Xylose isomerase	EZV62_012385	25.65	25.91	25.96	26.67	26.71	26.64	-6.92	0.00052
		0.0028	-0.74	A0A5C7IRH3	A0A5C7IRH3	Sucrose synthase	EZV62_000258	25.92	25.78	25.84	26.56	26.7	26.5	-6.94	0.00051
		0.0028	1.45	A0A5C7IXK4;A0A5C7HT42;A0A5C7HZK1	A0A5C7IXK4	Beta-galactosidase;Beta-galactosidase;Beta-galactosidase	EZV62_002447;EZV62_014840;EZV62_012925	28.04	28.43	27.92	26.98	26.68	26.39	6.93	0.00052
		0.0029	1.55	A0A5C7H5F6	A0A5C7H5F6	Uncharacterized protein	EZV62_024196	25	24.61	25.32	23.32	23.24	23.71	6.88	0.00054
		0.0029	0.96	A0A5C7HL25	A0A5C7HL25	Uncharacterized protein	EZV62_015413	23.55	23.76	23.59	22.88	22.48	22.65	6.87	0.00054
		0.0029	-1.03	A0A5C7HMW4;A0A5C7HM04;A0A5C7GXL9	A0A5C7HMW4;A0A5C7HM04	Sucrose-phosphatase;Sucrose-phosphatase;Sucrose-phosphate phosphatase	EZV62_015927;EZV62_015879;EZV62_025112	24.95	24.94	24.73	26.08	25.96	25.65	-6.88	0.00054
		0.003	0.82	A0A5C7GVI2	A0A5C7GVI2	SHSP domain-containing protein	EZV62_024404	28.56	28.41	28.73	27.74	27.81	27.69	6.8	0.00057
		0.003	0.84	A0A5C7H3C4	A0A5C7H3C4	Peptidase A1 domain-containing protein	EZV62_024018	25.99	25.88	26.08	24.98	25.26	25.2	6.82	0.00056
		0.003	1.48	A0A5C7HLJ9	A0A5C7HLJ9	Uncharacterized protein	EZV62_015700	23.73	23.52	23.68	22.34	22.45	21.71	6.83	0.00056
		0.003	0.87	A0A5C7HWS3	A0A5C7HWS3	Uncharacterized protein	EZV62_012946	27.14	27.23	27.09	26.29	26.1	26.46	6.83	0.00056
		0.003	0.86	A0A5C7HZY9	A0A5C7HZY9	Glutathione peroxidase	EZV62_013632	26	25.98	26.12	25.17	25.35	24.99	6.78	0.00058
		0.003	1.79	A0A5C7I8S3	A0A5C7I8S3	Uncharacterized protein	EZV62_006819	29.35	28.97	29.25	27.95	27.14	27.1	6.83	0.00056
		0.003	-1.25	A0A5C7IXP4	A0A5C7IXP4	LRRNT_2 domain-containing protein	EZV62_001795	25.71	25.68	25.71	27.35	26.76	26.76	-6.78	0.00058
		0.0031	-1.68	A0A5C7H105	A0A5C7H105	Gamma-ECS	EZV62_023035	22.77	22	21.93	23.92	24.05	23.76	-6.75	0.0006
		0.0031	-0.68	A0A5C7INT6	A0A5C7INT6	HATPase_c domain-containing protein	EZV62_005948	27.87	28.01	27.85	28.56	28.66	28.57	-6.76	0.00059
		0.0032	1.29	A0A5C7HRF5	A0A5C7HRF5	Uncharacterized protein	EZV62_014216	23.47	23.04	23.58	21.92	22.32	21.98	6.72	0.00061
		0.0032	-0.94	A0A5C7I0Q4	A0A5C7I0Q4	Uncharacterized protein	EZV62_009714	26.02	25.85	25.66	26.87	26.63	26.84	-6.71	0.00061
		0.0033	0.74	A0A5C7GZ86	A0A5C7GZ86	MPN domain-containing protein	EZV62_025786	25.25	25.44	25.45	24.54	24.65	24.73	6.64	0.00065
		0.0033	-0.9	A0A5C7I6P4	A0A5C7I6P4	Glyco_hyd_65N_2 domain-containing protein	EZV62_011180	25.11	25.18	25.1	26.27	25.89	25.93	-6.64	0.00065
		0.0033	0.95	A0A5C7IW29	A0A5C7IW29	Uncharacterized protein	EZV62_001994	24.57	24.4	24.68	23.79	23.61	23.41	6.63	0.00065
		0.0034	1.29	A0A5C7GS40	A0A5C7GS40	Pyruvate decarboxylase	EZV62_026832	27.32	26.81	27.18	26.05	25.84	25.55	6.58	0.00068
		0.0034	0.71	A0A5C7HMY5	A0A5C7HMY5	ANK_REP_REGION domain-containing protein	EZV62_016256	25.4	25.64	25.6	24.8	24.86	24.84	6.6	0.00067
		0.0034	-1.68	A0A5C7IQX1	A0A5C7IQX1	Dihydrolipoamide acetyltransferase component of pyruvate dehydrogenase complex	EZV62_000280	22.67	22.24	23.17	24.58	24.25	24.3	-6.6	0.00067
		0.0035	0.85	A0A5C7I1I0	A0A5C7I1I0	50S ribosomal protein L5, chloroplastic	EZV62_009928	25.32	25.34	25.43	24.36	24.72	24.46	6.56	0.00069
		0.0035	-1.09	A0A5C7ITP4;A0A5C7ITH2	A0A5C7ITP4	Uncharacterized protein;LRRNT_2 domain-containing protein	EZV62_001240;EZV62_001239	27.93	27.45	27.46	28.83	28.67	28.61	-6.56	0.00069
		0.0036	-1.55	A0A5C7HAD4	A0A5C7HAD4	Uncharacterized protein	EZV62_022634	24.77	24	24.21	25.95	26.05	25.62	-6.5	0.00072
		0.0036	0.96	A0A5C7HQ87	A0A5C7HQ87	Uncharacterized protein	EZV62_017030	25.68	26	25.83	25.05	24.67	24.91	6.48	0.00073
		0.0036	-1.04	A0A5C7ICA2	A0A5C7ICA2	Plug_translocon domain-containing protein	EZV62_007980	24.74	24.82	24.92	25.61	26.13	25.86	-6.49	0.00073
		0.0037	-1.73	A0A5C7GY20	A0A5C7GY20	CN hydrolase domain-containing protein	EZV62_025513	23.95	24.63	23.68	25.75	25.66	26.03	-6.44	0.00076
		0.0037	-1.16	A0A5C7HG38	A0A5C7HG38	Uncharacterized protein	EZV62_017277	23.64	23.84	23.63	24.61	24.78	25.2	-6.45	0.00075
		0.0037	0.62	A0A5C7HWM3	A0A5C7HWM3	Glycine cleavage system P protein	EZV62_012561	25.11	24.97	25.06	24.48	24.41	24.39	6.45	0.00075
		0.0037	1.06	A0A5C7I761	A0A5C7I761	Glutamyl-tRNA synthetase	EZV62_012055	25.36	25.31	25.52	24.16	24.65	24.21	6.47	0.00074
		0.0037	-0.71	A0A5C7IJH5;A0A5C7I172	A0A5C7IJH5	Phospholipase D;Phospholipase D	EZV62_004266;EZV62_013525	28.57	28.31	28.35	29.14	29.11	29.1	-6.44	0.00076
		0.0037	-0.94	A0A5C7IZ33	A0A5C7IZ33	Eukaryotic translation initiation factor 3 subunit B	EZV62_002295	23.53	23.53	23.8	24.39	24.76	24.54	-6.45	0.00075
		0.0038	-0.66	A0A5C7HX86	A0A5C7HX86	eIF-5a domain-containing protein	EZV62_012135	29.19	29.17	29.15	29.95	29.83	29.72	-6.38	0.0008
		0.0038	-1.37	A0A5C7IJQ6	A0A5C7IJQ6	Glycerol kinase	EZV62_004343	23.11	23.02	23.51	24.71	24.8	24.23	-6.41	0.00078
		0.0038	1.77	A0A5C7IJR8	A0A5C7IJR8	Uncharacterized protein	EZV62_004458	23.84	23.9	24.06	21.68	22.74	22.08	6.4	0.00079
		0.0038	-1.41	A0A5C7IKG3	A0A5C7IKG3	Uncharacterized protein	EZV62_004636	25.23	25.45	26.03	27.01	27.04	26.88	-6.39	0.00079
		0.0038	-0.74	A0A5C7IM58	A0A5C7IM58	S-formylglutathione hydrolase	EZV62_005230	27.14	27.27	27.33	27.85	28.08	28.03	-6.39	0.00079
		0.0039	-1.16	A0A5C7GY88;A0A5C7IZ15	A0A5C7GY88	Uncharacterized protein;Uncharacterized protein	EZV62_025416;EZV62_002431	24.15	24.45	24.8	25.63	25.68	25.57	-6.35	0.00081
		0.0039	0.76	A0A5C7HCR5	A0A5C7HCR5	Succinate dehydrogenase [ubiquinone] iron-sulfur subunit, mitochondrial	EZV62_020030	25.74	25.89	25.68	25	24.87	25.14	6.37	0.0008
		0.0039	0.72	A0A5C7HY20	A0A5C7HY20	Lactoylglutathione lyase	EZV62_013376	25.57	25.46	25.45	24.79	24.64	24.9	6.35	0.00081
		0.0039	1.25	A0A5C7ILL1;A0A5C7ILU3	A0A5C7ILL1;A0A5C7ILU3	Uncharacterized protein;PPR_long domain-containing protein	EZV62_005118;EZV62_005116	25.23	25.36	25.6	23.8	24.41	24.24	6.33	0.00083
		0.0039	-1.02	A0A5C7IMV1	A0A5C7IMV1	Uncharacterized protein	EZV62_005363	24.43	24.07	24.53	25.39	25.21	25.5	-6.35	0.00082
		0.004	1.65	A0A5C7HBE7	A0A5C7HBE7	PCI domain-containing protein	EZV62_019118	23.6	23.6	22.97	21.48	22.16	21.59	6.32	0.00083
		0.004	-0.56	A0A5C7IUF8	A0A5C7IUF8	Uncharacterized protein	EZV62_001073	28.8	28.83	28.84	29.39	29.36	29.38	-6.29	0.00086
		0.0041	1.04	A0A5C7GUV8	A0A5C7GUV8	MIF4G domain-containing protein	EZV62_027752	27.37	27.18	27.27	26.39	26.38	25.9	6.26	0.00087
		0.0041	-0.79	A0A5C7HHI1	A0A5C7HHI1	Uncharacterized protein	EZV62_017836	23.93	24.13	24.26	24.86	24.83	25	-6.25	0.00088
		0.0041	1.52	A0A5C7HYN0	A0A5C7HYN0	Replication factor C subunit 1	EZV62_013646	24.19	23.89	23.94	22.19	22.26	23	6.25	0.00088
		0.0041	-0.92	A0A5C7I094	A0A5C7I094	Uncharacterized protein	EZV62_013499	22.5	22.58	22.76	23.78	23.43	23.4	-6.25	0.00089
		0.0041	-0.74	A0A5C7IDB3	A0A5C7IDB3	DUF3700 domain-containing protein	EZV62_008323	27.78	27.75	27.55	28.5	28.3	28.5	-6.25	0.00089
		0.0041	0.81	A0A5C7IST3	A0A5C7IST3	Uncharacterized protein	EZV62_000085	25.48	25.38	25.59	24.66	24.85	24.51	6.28	0.00086
		0.0042	-0.91	A0A5C7HAS1;A0A5C7HA18	A0A5C7HAS1	Methylmalonate-semialdehyde dehydrogenase (CoA acylating);Methylmalonate-semialdehyde dehydrogenase (CoA acylating)	EZV62_019310;EZV62_019319	27.47	27.18	27.21	28.34	27.99	28.27	-6.23	0.0009
		0.0043	-1.29	A0A5C7GVI3	A0A5C7GVI3	Uncharacterized protein	EZV62_024588	22.64	22.52	21.97	23.77	23.47	23.76	-6.19	0.00093
		0.0043	0.68	A0A5C7H8B1	A0A5C7H8B1	GFO_IDH_MocA domain-containing protein	EZV62_022370	27.97	28	27.89	27.19	27.23	27.42	6.16	0.00095
		0.0043	1.57	A0A5C7H8T4	A0A5C7H8T4	Uncharacterized protein	EZV62_022520	26.52	26.67	26.54	25.26	24.43	25.32	6.18	0.00094
		0.0043	-1.02	A0A5C7HHX7;A0A5C7IUM5	A0A5C7HHX7	PHB domain-containing protein;O-fucosyltransferase family protein	EZV62_017934;EZV62_001629	23.9	24.26	24.42	25.1	25.21	25.34	-6.19	0.00093
		0.0043	0.98	A0A5C7HMD0	A0A5C7HMD0	Thioredoxin-dependent peroxiredoxin	EZV62_015990	30.38	30.57	30.04	29.44	29.34	29.27	6.17	0.00095
		0.0043	1.49	A0A5C7ICN8	A0A5C7ICN8	Uncharacterized protein	EZV62_007867	23.5	24.13	23.83	21.95	22.57	22.48	6.2	0.00092
		0.0043	1.7	A0A5C7IIP3	A0A5C7IIP3	Utp12 domain-containing protein	EZV62_004172	23.95	23.5	23.75	22.16	22.45	21.48	6.18	0.00094
		0.0043	0.67	A0A5C7ILB1;A0A5C7IU07	A0A5C7ILB1;A0A5C7IU07	Pyridoxal kinase;Pyridoxal kinase	EZV62_004910;EZV62_001177	24.6	24.37	24.56	23.87	23.85	23.81	6.19	0.00093
		0.0044	1.5	A0A5C7H1W6	A0A5C7H1W6	Uncharacterized protein	EZV62_023361	26.02	26.5	26.15	24.96	24.26	24.96	6.14	0.00097
		0.0044	0.74	A0A5C7H2Y5	A0A5C7H2Y5	Uncharacterized protein	EZV62_023629	25.57	25.68	25.5	24.85	24.99	24.7	6.15	0.00096
		0.0044	0.59	A0A5C7H3V9	A0A5C7H3V9	ATP synthase subunit gamma	EZV62_024121	25.83	25.95	25.86	25.25	25.27	25.35	6.14	0.00097
		0.0044	0.92	A0A5C7H648	A0A5C7H648	Peptidyl-prolyl cis-trans isomerase	EZV62_021224	29.65	29.91	29.47	28.75	28.87	28.64	6.16	0.00096
		0.0044	1.68	A0A5C7IC59	A0A5C7IC59	Uncharacterized protein	EZV62_007943	24.19	23.56	23.76	22.64	21.8	22.02	6.12	0.00098
		0.0044	-0.73	A0A5C7IUI3;A0A5C7IB10;A0A5C7HQI8	A0A5C7IUI3	Pyruvate kinase;Pyruvate kinase;Pyruvate kinase	EZV62_001599;EZV62_007556;EZV62_013900	27.32	27.28	27.28	27.83	28.08	28.14	-6.15	0.00096
		0.0045	0.92	A0A5C7H2E5	A0A5C7H2E5	Aconitase_C domain-containing protein	EZV62_023692	27.25	26.8	27.04	26	26.09	26.25	6.11	0.00099
		0.0045	1.66	A0A5C7HEC1	A0A5C7HEC1	Uncharacterized protein	EZV62_020445	23.57	23.34	23.67	21.32	21.93	22.34	6.1	0.001
		0.0045	-1.83	A0A5C7HNX5	A0A5C7HNX5	Clathrin light chain	EZV62_016616	22.27	21.62	22.63	24.33	23.96	23.73	-6.1	0.001
		0.0045	-1.22	A0A5C7I175	A0A5C7I175	Uncharacterized protein	EZV62_009672	25.87	25.94	25.27	26.9	26.85	26.98	-6.09	0.001
		0.0045	0.77	A0A5C7I7L2	A0A5C7I7L2	Uncharacterized protein	EZV62_011763	26.02	26.16	26.27	25.52	25.39	25.23	6.09	0.001
		0.0046	0.99	A0A5C7HWL0	A0A5C7HWL0	Carboxypeptidase	EZV62_012079	23.18	23.57	23.46	22.22	22.36	22.64	6.05	0.001
		0.0046	-0.72	A0A5C7HYC3	A0A5C7HYC3	Alpha-aminoacylpeptide hydrolase	EZV62_013218	27.35	27.27	27.04	28	27.92	27.9	-6.05	0.001
		0.0046	-0.6	A0A5C7I1H3	A0A5C7I1H3	Malic enzyme	EZV62_009813	26.58	26.42	26.58	27.09	27.12	27.15	-6.05	0.001
		0.0046	-1.82	A0A5C7IM07	A0A5C7IM07	SHSP domain-containing protein	EZV62_004819	22.27	22.76	21.68	24.16	24.25	23.76	-6.05	0.001
		0.0047	1.4	A0A5C7HUH3	A0A5C7HUH3	DHQ_synthase domain-containing protein	EZV62_014395	24.06	23.95	23.27	22.48	22.21	22.41	6.02	0.0011
		0.0047	1.57	A0A5C7I4Y1	A0A5C7I4Y1	PKS_ER domain-containing protein	EZV62_011324	25.31	25.37	24.73	23.2	23.58	23.93	6.03	0.0011
		0.0047	0.73	A0A5C7IGF1	A0A5C7IGF1	Uncharacterized protein	EZV62_009364	25.91	25.96	26	25.4	25.22	25.06	6.03	0.0011
		0.0047	-0.9	A0A5C7J098	A0A5C7J098	MBD domain-containing protein	EZV62_002655	30.27	30.07	30.12	31.13	30.79	31.23	-6.03	0.0011
		0.0048	-0.91	A0A5C7H611	A0A5C7H611	Thioredoxin domain-containing protein	EZV62_021328	28.6	28.45	28.33	29.16	29.6	29.36	-5.99	0.0011
		0.0049	-0.71	A0A5C7H8P8;A0A5C7GXX8;A0A5C7HV93	A0A5C7H8P8	Tr-type G domain-containing protein;Tr-type G domain-containing protein;Tr-type G domain-containing protein	EZV62_022483;EZV62_025037;EZV62_014789	24.77	24.58	24.56	25.35	25.46	25.22	-5.97	0.0011
		0.0049	0.7	A0A5C7HBZ7	A0A5C7HBZ7	Uncharacterized protein	EZV62_018952	24.59	24.49	24.54	23.66	23.97	23.88	5.95	0.0011
		0.0049	0.8	A0A5C7HZ78	A0A5C7HZ78	Protein arginine N-methyltransferase	EZV62_013784	25.27	25.09	25.43	24.36	24.6	24.4	5.96	0.0011
		0.0049	-1.86	A0A5C7IME4	A0A5C7IME4	Uncharacterized protein	EZV62_005458	22.54	21.99	21.44	23.63	23.74	24.2	-5.96	0.0011
		0.0049	-1.06	A0A5C7IRA6	A0A5C7IRA6	DLH domain-containing protein	EZV62_000506	25.2	24.87	25.41	26.1	26.42	26.15	-5.95	0.0011
		0.005	-0.58	A0A5C7GVM4	A0A5C7GVM4	Importin N-terminal domain-containing protein	EZV62_024575	25.96	25.94	25.83	26.53	26.53	26.42	-5.93	0.0012
		0.005	-0.62	A0A5C7HBX6	A0A5C7HBX6	Glutamate-1-semialdehyde 2,1-aminomutase	EZV62_019677	25.06	25	25.15	25.6	25.78	25.69	-5.94	0.0012
		0.005	1.03	A0A5C7HTZ6;A0A5C7GS74;A0A5C7GS66	A0A5C7HTZ6	Beta-galactosidase;Beta-galactosidase;Beta-galactosidase	EZV62_014847;EZV62_026601;EZV62_026603	25.53	25.15	25.61	24.63	24.31	24.26	5.93	0.0012
		0.005	-1.54	A0A5C7I0A6	A0A5C7I0A6	HABP4_PAI-RBP1 domain-containing protein	EZV62_009499	25.25	24.72	24.3	26.14	26.25	26.5	-5.93	0.0012
		0.0052	-0.72	A0A5C7H0H9;A0A5C7H008	A0A5C7H0H9	Glutaredoxin domain-containing protein;Glutaredoxin domain-containing protein	EZV62_022779;EZV62_022777	24.57	24.61	24.4	25.27	25.36	25.1	-5.88	0.0012
		0.0052	0.62	A0A5C7H1E3	A0A5C7H1E3	Aldedh domain-containing protein	EZV62_022826	28.65	28.51	28.52	28.03	27.95	27.84	5.86	0.0012
		0.0052	0.89	A0A5C7H6G8	A0A5C7H6G8	Thioredoxin-like_fold domain-containing protein	EZV62_021171	26.98	27.25	27.41	26.45	26.34	26.18	5.88	0.0012
		0.0052	1.86	A0A5C7I1E9	A0A5C7I1E9	Uncharacterized protein	EZV62_009974	24.47	24.2	23.86	21.71	22.81	22.43	5.86	0.0012
		0.0052	-1.42	A0A5C7I2U8	A0A5C7I2U8	Uncharacterized protein	EZV62_010565	22.32	22.97	22.43	23.69	23.98	24.32	-5.87	0.0012
		0.0053	-0.61	A0A5C7HGD3	A0A5C7HGD3	Citrate synthase	EZV62_017058	26.37	26.37	26.18	26.92	26.87	26.95	-5.83	0.0013
		0.0054	1.25	A0A5C7HKR5	A0A5C7HKR5	Uncharacterized protein	EZV62_015462	24.42	24.17	23.99	22.81	23.34	22.69	5.82	0.0013
		0.0054	-0.7	A0A5C7HTB7	A0A5C7HTB7	Cysteine desulfurase	EZV62_014562	25.73	25.88	25.68	26.61	26.42	26.35	-5.8	0.0013
		0.0055	0.56	A0A5C7H6K2	A0A5C7H6K2	HATPase_c domain-containing protein	EZV62_021211	28.36	28.47	28.43	27.94	27.83	27.82	5.78	0.0013
		0.0055	0.58	A0A5C7HCA7	A0A5C7HCA7	Ribonuclease	EZV62_019734	27.42	27.46	27.44	26.76	26.95	26.87	5.78	0.0013
		0.0055	-1.48	A0A5C7HFL5	A0A5C7HFL5	Uncharacterized protein	EZV62_017054	24.45	24.68	25.08	26.27	25.8	26.57	-5.77	0.0013
		0.0055	0.79	A0A5C7HNC0	A0A5C7HNC0	Adenosine kinase	EZV62_016320	28.26	28.19	27.94	27.32	27.21	27.49	5.77	0.0013
		0.0055	0.71	A0A5C7IB53	A0A5C7IB53	Uncharacterized protein	EZV62_007845	29.36	29.52	29.24	28.55	28.75	28.7	5.79	0.0013
		0.0056	-0.87	A0A5C7H2E2	A0A5C7H2E2	Nucleoside diphosphate kinase	EZV62_023196	25.24	25.43	25.34	25.94	26.26	26.41	-5.76	0.0013
		0.0056	-1.66	A0A5C7IRT2	A0A5C7IRT2	Beta-amylase	EZV62_000378	21.76	21.56	22.49	23.93	23.36	23.5	-5.74	0.0014
		0.0058	1.36	A0A5C7HAE2	A0A5C7HAE2	LRRNT_2 domain-containing protein	EZV62_022644	26.62	26.36	26.05	25.24	24.57	25.14	5.71	0.0014
		0.0059	0.77	A0A5C7HSW9	A0A5C7HSW9	Phosphoserine aminotransferase	EZV62_014472	26.95	26.87	27.18	26.11	26.39	26.17	5.68	0.0014
		0.006	0.94	A0A5C7H3N5;A0A5C7HJL6;A0A5C7HBC6;A0A5C7H526	A0A5C7H3N5	Uncharacterized protein;Uncharacterized protein;Uncharacterized protein;NTF2 domain-containing protein	EZV62_024137;EZV62_018381;EZV62_019395;EZV62_021287	25.43	24.92	25.01	24.14	24.1	24.31	5.65	0.0015
		0.006	-0.87	A0A5C7IG87	A0A5C7IG87	Uncharacterized protein	EZV62_009343	25.25	24.77	25.16	25.86	26	25.93	-5.67	0.0015
		0.006	-1.87	A0A5C7IZU4	A0A5C7IZU4	Mitogen-activated protein kinase	EZV62_002515	22.14	21.53	22.56	23.94	23.54	24.37	-5.67	0.0015
		0.0061	-1.52	A0A5C7IFU4	A0A5C7IFU4	Electron transfer flavoprotein subunit alpha	EZV62_009139	23.97	23.82	23.39	24.79	25.28	25.67	-5.64	0.0015
		0.0061	0.59	A0A5C7IYM7	A0A5C7IYM7	Epimerase domain-containing protein	EZV62_002291	25.29	25.08	25.16	24.64	24.57	24.55	5.63	0.0015
		0.0062	0.67	A0A5C7I742	A0A5C7I742	Uncharacterized protein	EZV62_011583	27.1	26.84	26.85	26.18	26.34	26.28	5.62	0.0015
		0.0063	0.67	A0A5C7HLC1	A0A5C7HLC1	Eukaryotic translation initiation factor 3 subunit M	EZV62_015513	27.2	26.97	27.26	26.41	26.47	26.54	5.6	0.0015
		0.0064	-1.21	A0A5C7GRH6	A0A5C7GRH6	PKS_ER domain-containing protein	EZV62_026602	25.55	25.69	25.45	26.5	27.22	26.6	-5.58	0.0016
		0.0064	0.73	A0A5C7HJ74	A0A5C7HJ74	Uncharacterized protein	EZV62_018128	25.59	25.41	25.62	24.7	25	24.73	5.57	0.0016
		0.0065	0.72	A0A5C7HJT7	A0A5C7HJT7	Fructose-bisphosphate aldolase	EZV62_018593	28.72	29.09	28.81	28.1	28.17	28.18	5.56	0.0016
		0.0067	0.66	A0A5C7GWE9	A0A5C7GWE9	Tyrosine--tRNA ligase	EZV62_024923	26.06	26.18	26.15	25.62	25.3	25.48	5.52	0.0017
		0.0067	0.86	A0A5C7H147;A0A5C7H8C5;A0A5C7H5K2	A0A5C7H147	Glutathione peroxidase;Glutathione peroxidase;Uncharacterized protein	EZV62_023009;EZV62_021934;EZV62_021420	29.64	29.95	29.54	28.79	28.73	29.03	5.52	0.0017
		0.0067	1.31	A0A5C7H5H1;A0A5C7HSD2	A0A5C7H5H1;A0A5C7HSD2	Mitogen-activated protein kinase;Protein kinase domain-containing protein	EZV62_021349;EZV62_014282	23.58	24.1	23.93	22.93	22.17	22.57	5.51	0.0017
		0.0067	-0.8	A0A5C7H9S9	A0A5C7H9S9	Uncharacterized protein	EZV62_019209	24.55	24.78	24.8	25.62	25.61	25.28	-5.51	0.0017
		0.0067	0.61	A0A5C7HHF1;A0A5C7I155;A0A5C7H089;A0A5C7IP14	A0A5C7HHF1	Methyltransferase;Methyltransferase;Methyltransferase;Methyltransferase	EZV62_017806;EZV62_009788;EZV62_022689;EZV62_005793	22.5	22.63	22.77	22.01	22.02	22.05	5.5	0.0017
		0.0067	-0.62	A0A5C7HK81	A0A5C7HK81	Uncharacterized protein	EZV62_018045	23.56	23.66	23.63	24.32	24.08	24.32	-5.51	0.0017
		0.0067	-0.51	A0A5C7HRU8	A0A5C7HRU8	Uncharacterized protein	EZV62_014273	26.2	26.2	26.13	26.7	26.73	26.63	-5.52	0.0017
		0.0068	1.59	A0A5C7GUL4	A0A5C7GUL4	Uncharacterized protein	EZV62_027594	24.53	24.1	24.72	23.33	22.36	22.87	5.47	0.0017
		0.0068	0.5	A0A5C7GWX3	A0A5C7GWX3	Ubiquitinyl hydrolase 1	EZV62_025113	25.56	25.55	25.63	25.08	25.12	25.05	5.47	0.0017
		0.0068	1.32	A0A5C7H183	A0A5C7H183	Mannan endo-1,4-beta-mannosidase	EZV62_023113	23.28	23.58	23.32	22.55	21.69	22	5.47	0.0017
		0.0068	0.54	A0A5C7HI98;A0A5C7I6I1	A0A5C7HI98	6-phosphogluconate dehydrogenase, decarboxylating;Uncharacterized protein	EZV62_018034;EZV62_011884	28.24	28.15	28.27	27.6	27.71	27.73	5.48	0.0017
		0.0068	1.1	A0A5C7HZN2	A0A5C7HZN2	Uncharacterized protein	EZV62_013688	23.67	23.58	23.27	22.76	22.16	22.31	5.49	0.0017
		0.0068	-0.55	A0A5C7I842	A0A5C7I842	Calreticulin	EZV62_006582	27.43	27.42	27.45	28.01	28.06	27.87	-5.46	0.0018
		0.0068	0.61	A0A5C7IG90	A0A5C7IG90	SAM_MT_RSMB_NOP domain-containing protein	EZV62_009279	25.53	25.57	25.61	24.79	25.05	25.02	5.47	0.0017
		0.0068	1.08	A0A5C7INH6	A0A5C7INH6	Uncharacterized protein	EZV62_005838	26.01	26.54	26.44	25.03	25.24	25.49	5.49	0.0017
		0.0068	-0.66	A0A5C7IVD1	A0A5C7IVD1	Epimerase domain-containing protein	EZV62_001859	26.99	26.97	26.92	27.57	27.8	27.48	-5.47	0.0017
		0.0071	-0.7	A0A5C7ITE5	A0A5C7ITE5	Sucrose-phosphate synthase	EZV62_001199	25.72	25.52	25.63	26.35	26.48	26.14	-5.42	0.0018
		0.0073	-0.62	A0A5C7GUV2	A0A5C7GUV2	Sm domain-containing protein	EZV62_027521	25.04	25.1	24.85	25.57	25.56	25.72	-5.39	0.0019
		0.0073	1.58	A0A5C7HE80	A0A5C7HE80	Tr-type G domain-containing protein	EZV62_020334	23.28	23.35	23.76	21.31	22.35	21.97	5.39	0.0019
		0.0073	-0.67	A0A5C7HF79	A0A5C7HF79	Glucose-1-phosphate adenylyltransferase	EZV62_020857	26.29	26.04	26.39	26.91	26.92	26.9	-5.39	0.0019
		0.0073	-1.09	A0A5C7IP89	A0A5C7IP89	Cytochrome b5 heme-binding domain-containing protein	EZV62_005814	25.69	25.76	26.24	26.74	27.2	27.01	-5.38	0.0019
		0.0073	-1.09	A0A5C7IY51	A0A5C7IY51	Uncharacterized protein	EZV62_002618	28.52	28.74	29.16	29.67	30.02	30	-5.38	0.0019
		0.0074	1.21	A0A5C7HJ02	A0A5C7HJ02	Protein SDA1	EZV62_017665	23.6	24.08	23.29	22.26	22.61	22.48	5.35	0.0019
		0.0074	-1.1	A0A5C7I7X8	A0A5C7I7X8	RRM domain-containing protein	EZV62_011540	29.22	28.62	28.86	29.74	30.06	30.2	-5.36	0.0019
		0.0074	1.39	A0A5C7IS56	A0A5C7IS56	Peptidase A1 domain-containing protein	EZV62_000537	26.11	26.45	25.72	24.57	25.1	24.44	5.37	0.0019
		0.0074	1.09	A0A5C7ITC2	A0A5C7ITC2	PUM-HD domain-containing protein	EZV62_000241	25.16	25.12	24.63	23.61	24.03	24.01	5.36	0.0019
		0.0075	0.54	A0A5C7HJH0	A0A5C7HJH0	Phosphoglucomutase (alpha-D-glucose-1,6-bisphosphate-dependent)	EZV62_018483	28.6	28.41	28.53	28.02	27.96	27.94	5.34	0.002
		0.0075	0.68	A0A5C7HZ33	A0A5C7HZ33	ER membrane protein complex subunit 1	EZV62_013387	24.24	24.14	24.41	23.69	23.43	23.62	5.34	0.002
		0.0075	0.54	A0A5C7I7B8;A0A5C7IZ01	A0A5C7I7B8	Uncharacterized protein;Uncharacterized protein	EZV62_011663;EZV62_002693	25.22	25.18	25.25	24.76	24.71	24.57	5.34	0.002
		0.0075	-0.7	A0A5C7J033;A0A5C7IXV6;A0A5C7HQS4;A0A5C7HN01	A0A5C7J033;A0A5C7IXV6;A0A5C7HQS4;A0A5C7HN01	Histone H2B;Histone H2B;Histone H2B;Histone H2B	EZV62_002585;EZV62_002592;EZV62_016401;EZV62_016242	28.4	28.37	28.27	28.91	28.97	29.27	-5.33	0.002
		0.0076	0.71	A0A5C7IMB7	A0A5C7IMB7	Cystatin domain-containing protein	EZV62_004667	27.76	28.08	27.71	27.07	27.15	27.2	5.32	0.002
		0.0076	1.19	A0A5C7IPN0	A0A5C7IPN0	Uncharacterized protein	EZV62_005699	25.27	24.69	24.63	23.85	23.39	23.77	5.32	0.002
		0.0077	-1.02	A0A5C7GV35	A0A5C7GV35	Uncharacterized protein	EZV62_027663	24.16	24.18	24.68	25.6	25.31	25.19	-5.28	0.0021
		0.0077	0.51	A0A5C7H4X2	A0A5C7H4X2	Uncharacterized protein	EZV62_024006	27.63	27.72	27.74	27.25	27.18	27.13	5.29	0.0021
		0.0077	0.57	A0A5C7H6U7	A0A5C7H6U7	Catalase	EZV62_021105	30.24	30.38	30.35	29.76	29.85	29.65	5.29	0.0021
		0.0077	0.61	A0A5C7HYT2	A0A5C7HYT2	WD_REPEATS_REGION domain-containing protein	EZV62_012685	25.08	25.35	25.28	24.56	24.66	24.66	5.3	0.002
		0.0077	1.08	A0A5C7HZW2	A0A5C7HZW2	Methionine aminopeptidase	EZV62_009665	25.04	24.52	25.09	24.06	23.71	23.66	5.29	0.002
		0.0077	0.52	A0A5C7IVH8;F1LK76	A0A5C7IVH8	Uncharacterized protein;Xanthine dehydrogenase (Fragment)	EZV62_001906;Xdh	25.34	25.23	25.19	24.79	24.7	24.73	5.3	0.002
		0.0078	-0.74	A0A5C7GRT5;A0A5C7I592	A0A5C7GRT5;A0A5C7I592	Uncharacterized protein;Uncharacterized protein	EZV62_026544;EZV62_011033	25.59	25.63	25.49	26.2	26.17	26.56	-5.26	0.0021
		0.0078	1.47	A0A5C7GV52	A0A5C7GV52	ANK_REP_REGION domain-containing protein	EZV62_027719	24.98	24.82	24.7	22.75	23.71	23.63	5.27	0.0021
		0.0078	-0.64	A0A5C7H5J5	A0A5C7H5J5	Ornithine carbamoyltransferase	EZV62_021366	27.35	27.4	27.19	27.8	28.08	27.99	-5.27	0.0021
		0.0078	-0.69	A0A5C7HGN9;A0A5C7HGB8;A0A5C7HGD1	A0A5C7HGN9	Uncharacterized protein;Uncharacterized protein;Uncharacterized protein	EZV62_017454;EZV62_017456;EZV62_017453	24.47	24.38	24.7	25.07	25.28	25.28	-5.26	0.0021
		0.0078	-1.88	A0A5C7IMI3	A0A5C7IMI3	AAI domain-containing protein	EZV62_004966	23.43	24.38	23.21	25.36	25.32	25.96	-5.27	0.0021
		0.0079	-1.38	A0A5C7GYS5	A0A5C7GYS5	Uncharacterized protein	EZV62_025775	22.5	21.78	22.62	23.95	23.45	23.65	-5.24	0.0021
		0.0079	0.8	A0A5C7HW48	A0A5C7HW48	Ribulose bisphosphate carboxylase small chain	EZV62_012322	29.17	29.57	29.12	28.47	28.58	28.41	5.25	0.0021
		0.0079	1.49	A0A5C7ISP6	A0A5C7ISP6	Sulfate adenylyltransferase	EZV62_000717	24.14	24.08	24.42	22.36	22.48	23.33	5.26	0.0021
		0.0081	0.56	A0A5C7H7R5	A0A5C7H7R5	Biotin carboxylase	EZV62_022186	27.31	27.47	27.3	26.8	26.88	26.7	5.21	0.0022
		0.0081	0.64	A0A5C7HTB2	A0A5C7HTB2	Uncharacterized protein	EZV62_014119	27.96	27.87	27.73	27.09	27.35	27.21	5.21	0.0022
		0.0082	-0.99	A0A5C7IV19	A0A5C7IV19	Uncharacterized protein	EZV62_000905	33.11	33.46	33.33	34.05	34.19	34.64	-5.2	0.0022
		0.0083	1.01	A0A5C7GWF3	A0A5C7GWF3	Uncharacterized protein	EZV62_024885	25.76	26.01	25.95	24.53	25.2	24.95	5.18	0.0023
		0.0083	0.84	A0A5C7HMM9	A0A5C7HMM9	Probable cytosolic iron-sulfur protein assembly protein CIAO1 homolog	EZV62_016102	24.76	24.48	24.75	23.94	23.98	23.56	5.18	0.0023
		0.0084	1.44	A0A5C7GR53	A0A5C7GR53	NADH:ubiquinone reductase (non-electrogenic)	EZV62_026578	23.59	24.14	23.41	21.86	22.31	22.65	5.17	0.0023
		0.0084	-0.53	A0A5C7IE15	A0A5C7IE15	Uncharacterized protein	EZV62_008805	29.08	29	28.86	29.52	29.52	29.49	-5.17	0.0023
		0.0085	0.51	A0A5C7HCH6	A0A5C7HCH6	Uncharacterized protein	EZV62_019930	26.71	26.55	26.67	26.11	26.18	26.1	5.15	0.0023
		0.0086	-0.53	A0A5C7HI22	A0A5C7HI22	Uncharacterized protein	EZV62_018003	25.02	24.96	25.06	25.61	25.59	25.42	-5.14	0.0024
		0.0086	-0.64	A0A5C7HVU2	A0A5C7HVU2	MBD domain-containing protein	EZV62_012604	22.69	22.78	22.46	23.31	23.36	23.19	-5.13	0.0024
		0.0087	1.16	A0A5C7H1Z8	A0A5C7H1Z8	Uncharacterized protein	EZV62_023484	25.77	25.23	25.77	24.23	24.28	24.78	5.12	0.0024
		0.0088	1.08	A0A5C7H4C8;A0A5C7H4J4;A0A5C7H4C9	A0A5C7H4C8	Epimerase domain-containing protein;Epimerase domain-containing protein;3Beta_HSD domain-containing protein	EZV62_021032;EZV62_021030;EZV62_021033	27.62	27.32	27.28	26.72	26.25	26.02	5.12	0.0024
		0.0088	-1.73	A0A5C7H894	A0A5C7H894	HMA domain-containing protein	EZV62_022350	22	22.21	23.25	24.32	24.23	24.09	-5.11	0.0024
		0.0088	-0.62	A0A5C7HWW2;A0A5C7HVK8;A0A5C7HVM5;A0A5C7HWH7	A0A5C7HWW2;A0A5C7HVK8;A0A5C7HVM5;A0A5C7HWH7	Uncharacterized protein;Uncharacterized protein;Uncharacterized protein;Uncharacterized protein	EZV62_012532;EZV62_012520;EZV62_012526;EZV62_012527	24.83	24.75	25.03	25.46	25.59	25.41	-5.1	0.0024
		0.0088	1.59	A0A5C7HWG0	A0A5C7HWG0	Starch synthase, chloroplastic/amyloplastic	EZV62_012501	24.55	23.76	23.81	22.83	22.55	21.97	5.11	0.0024
		0.0089	1.08	A0A5C7GUK8	A0A5C7GUK8	Proteasome subunit alpha type	EZV62_027657	27.07	26.81	26.54	25.56	25.54	26.08	5.09	0.0025
		0.0089	0.5	A0A5C7IUG6	A0A5C7IUG6	Acyl-[acyl-carrier-protein] desaturase	EZV62_001278	26.34	26.42	26.28	25.82	25.82	25.92	5.09	0.0025
		0.0091	-0.59	A0A5C7GZ87	A0A5C7GZ87	CCT-beta	EZV62_025724	27.13	27.36	27.25	27.81	27.75	27.97	-5.07	0.0025
		0.0093	0.84	A0A5C7GS21;A0A5C7GPK8;A0A5C7GSL2	A0A5C7GS21;A0A5C7GPK8;A0A5C7GSL2	Acetohydroxy-acid reductoisomerase;Acetohydroxy-acid reductoisomerase;Acetohydroxy-acid reductoisomerase	EZV62_026855;EZV62_028043;EZV62_026859	27.73	27.33	27.88	26.86	26.74	26.83	5.04	0.0026
		0.0093	0.52	A0A5C7H0G0	A0A5C7H0G0	Aldedh domain-containing protein	EZV62_022825	27.05	27.14	26.91	26.51	26.53	26.48	5.04	0.0026
		0.0093	0.7	A0A5C7H5G3	A0A5C7H5G3	Uncharacterized protein	EZV62_021462	25.28	25.09	25.02	24.25	24.61	24.41	5.03	0.0026
		0.0094	-0.78	A0A5C7HCW2;A0A5C7HFL3	A0A5C7HCW2	Glucose-6-phosphate 1-dehydrogenase;Glucose-6-phosphate 1-dehydrogenase	EZV62_020047;EZV62_020784	26.9	26.41	26.6	27.42	27.51	27.31	-5.03	0.0026
		0.0095	0.63	A0A5C7HDD3	A0A5C7HDD3	WD_REPEATS_REGION domain-containing protein	EZV62_019871	26.24	25.91	26.22	25.46	25.54	25.47	5.01	0.0027
		0.0095	-1.6	A0A5C7I5Z2	A0A5C7I5Z2	SWIM-type domain-containing protein	EZV62_011661	21.92	21.87	22.89	23.83	24.11	23.54	-5.01	0.0027
		0.0096	-1.11	A0A5C7HH65	A0A5C7HH65	Uncharacterized protein	EZV62_017338	24.51	24.33	24.55	26.03	25.24	25.45	-5	0.0027
		0.0096	-1.64	A0A5C7IP36	A0A5C7IP36	Cytochrome b5 heme-binding domain-containing protein	EZV62_005813	24.34	23.02	23.71	25.37	25.26	25.38	-4.99	0.0027
		0.0097	-0.86	A0A5C7GT62	A0A5C7GT62	Proteasome subunit beta	EZV62_027245	27.1	27.48	26.89	27.95	28.13	28	-4.98	0.0028
		0.0097	-0.62	A0A5C7GYA0	A0A5C7GYA0	ADF-H domain-containing protein	EZV62_025599	26.01	25.89	25.75	26.6	26.36	26.55	-4.98	0.0028
		0.0097	1.59	A0A5C7H027	A0A5C7H027	Uncharacterized protein	EZV62_025501	22.55	23.63	23.59	21.67	21.47	21.86	4.97	0.0028
		0.0097	1.1	A0A5C7HJ26	A0A5C7HJ26	Transmembrane 9 superfamily member	EZV62_018324	23.59	23.59	23.86	22.12	22.85	22.75	4.97	0.0028
		0.0097	1.79	A0A5C7HSU3	A0A5C7HSU3	Phospholipase D	EZV62_014437	24.4	23.5	23.89	21.6	22.1	22.73	4.98	0.0028
		0.0097	1.3	A0A5C7I0D0;A0A5C7HY56	A0A5C7I0D0;A0A5C7HY56	SHSP domain-containing protein;SHSP domain-containing protein	EZV62_013205;EZV62_013193	26.82	26.79	26.99	25.36	26.13	25.19	4.97	0.0028
		0.0098	-0.87	A0A5C7H151	A0A5C7H151	HATPase_c domain-containing protein	EZV62_023083	26.38	26.31	26.23	26.83	27.42	27.28	-4.95	0.0028
		0.0098	-0.65	A0A5C7H1U4	A0A5C7H1U4	Protein-L-isoaspartate O-methyltransferase	EZV62_023341	26.63	26.89	26.81	27.49	27.26	27.54	-4.96	0.0028
		0.0098	0.56	A0A5C7HB42	A0A5C7HB42	Uncharacterized protein	EZV62_019344	23.8	23.78	23.74	23.08	23.19	23.37	4.95	0.0028
		0.0098	-0.65	A0A5C7HJ59	A0A5C7HJ59	Uncharacterized protein	EZV62_018207	25.89	25.78	25.76	26.24	26.59	26.55	-4.95	0.0028
		0.01	0.47	A0A7G7XUL1;A0A077KP56;A4KC57;A4KC33;A0A0F7EVU9;A4KCP8;A0A455JBG0;A0A2L1ZBR1;A0A173GKK4;A4KC56;A4KC24;A4KC68;A0A077KQ62;A0A6M8U7N2;A0A077KVT2;A0A077KVS8;A0A077KP70;A4KC35;A0A7G7XRX3;A0A650G8H9;A0A173CTK1;A0A077KQU4;A4KC28;A0A650G5D6;A0A7G7XVK1;A0A077KQS4;A4KC65;A0A7G7XUU6;A0A077KVS4;A0A077KVR4;A0A077KQ36;A0A6B9MBS7;A4KC58;A0A650G8U8;A0A650G7Y4;A0A7D4W8P7;A4KC48;F1AEF5;A4KC69;A4KC31;A0A077KVT6;A0A0…	A0A7G7XUL1;A0A077KP56;A4KC57;A4KC33;A0A0F7EVU9;A4KCP8;A0A455JBG0;A0A2L1ZBR1;A0A173GKK4;A4KC56;A4KC24;A4KC68;A0A077KQ62;A0A6M8U7N2;A0A077KVT2;A0A077KVS8;A0A077KP70;A4KC35;A0A7G7XRX3;A0A650G8H9;A0A173CTK1;A0A077KQU4;A4KC28;A0A650G5D6;A0A7G7XVK1;A0A077KQS4;A4KC65;A0A7G7XUU6;A0A077KVS4;A0A077KVR4;A0A077KQ36;A0A6B9MBS7;A4KC58;A0A650G8U8;A0A650G7Y4;A0A7D4W8P7;A4KC48;F1AEF5;A4KC69;A4KC31;A0A077KVT6;A0A0…	Ribulose bisphosphate carboxylase large chain;Ribulose bisphosphate carboxylase large chain (Fragment);Ribulose bisphosphate carboxylase large chain (Fragment);Ribulose bisphosphate carboxylase large chain (Fragment);Ribulose bisphosphate carboxylase large chain (Fragment);Ribulose bisphosphate carboxylase large chain (Fragment);Ribulose bisphosphate carboxylase large chain;Ribulose bisphosphate …	rbcL;rbcL;rbcL;rbcL;rbcL;rbcL;rbcL;rbcL;rbcL;rbcL;rbcL;rbcL;rbcL;rbcL;rbcL;rbcL;rbcL;rbcL;rbcL;rbcL;rbcL;rbcL;rbcL;rbcL;rbcL;rbcL;rbcL;rbcL;rbcL;rbcL;rbcL;rbcL;rbcL;rbcL;rbcL;rbcL;rbcL;;rbcL;rbcL;rbcL;rbcL;rbcL;rbcL;rbcL;rbcL;rbcL;rbcL;rbcL;rbcL;rbcL;rbcL;rbcL;rbcL;rbcL;rbcL;rbcL;rbcL;rbcL;rbcL;rbcL;rbcL;rbcL;rbcL;rbcL;rbcL;rbcL;rbcL;rbcL;rbcL;rbcL;rbcL;rbcL;rbcL;rbcL;rbcL;rbcL;rbcL;rbcL;rbcL;rbc…	29.62	29.63	29.53	29.13	29.18	29.05	4.91	0.003
		0.01	0.72	A0A5C7H198	A0A5C7H198	Mitochondrial import inner membrane translocase subunit	EZV62_023322	25.73	25.71	25.51	25.02	25.07	24.68	4.91	0.0029
		0.01	1.92	A0A5C7HFK5	A0A5C7HFK5	ADP/ATP translocase	EZV62_017097	24.24	24.06	24.94	22.01	23.23	22.24	4.9	0.003
		0.01	-0.55	A0A5C7HRN5;A0A5C7H7C1	A0A5C7HRN5	Aminotran_1_2 domain-containing protein;Aminotran_1_2 domain-containing protein	EZV62_016785;EZV62_022043	25.88	26	25.77	26.49	26.49	26.33	-4.93	0.0029
		0.01	0.64	A0A5C7HYV1	A0A5C7HYV1	Oleosin	EZV62_013321	29.56	29.66	29.9	29.09	28.95	29.15	4.91	0.0029
		0.01	1.26	A0A5C7IAH9;A0A5C7I9E9;A0A5C7I9A2	A0A5C7IAH9;A0A5C7I9E9;A0A5C7I9A2	Uncharacterized protein;VWFA domain-containing protein;VWFA domain-containing protein	EZV62_007024;EZV62_007023;EZV62_007019	23.41	23.64	22.88	22.39	21.99	21.76	4.91	0.0029
		0.01	0.88	A0A5C7IG54	A0A5C7IG54	UMP pyrophosphorylase	EZV62_009303	24.8	24.91	25.1	24.03	23.79	24.36	4.93	0.0029
		0.011	-0.43	A0A5C7GYQ0	A0A5C7GYQ0	Transket_pyr domain-containing protein	EZV62_025596	27.52	27.54	27.51	27.95	27.94	27.97	-4.85	0.0031
		0.011	0.62	A0A5C7HBA9	A0A5C7HBA9	Aldo_ket_red domain-containing protein	EZV62_019375	25.28	25.1	25.39	24.5	24.76	24.66	4.77	0.0034
		0.011	0.49	A0A5C7HMT7	A0A5C7HMT7	Clp R domain-containing protein	EZV62_015455	27.29	27.4	27.24	26.86	26.76	26.85	4.84	0.0032
		0.011	1.16	A0A5C7HVG4;A0A5C7HX83	A0A5C7HVG4	Ribosome biogenesis regulatory protein;Ribosome biogenesis regulatory protein	EZV62_012198;EZV62_012662	26.12	25.91	25.62	24.38	24.65	25.15	4.84	0.0031
		0.011	-0.68	A0A5C7HZU1	A0A5C7HZU1	Sucrose-phosphate synthase	EZV62_013552	25.44	25.21	25.51	25.87	26.17	26.16	-4.83	0.0032
		0.011	-0.92	A0A5C7I228	A0A5C7I228	Uncharacterized protein	EZV62_010204	24.4	24.04	23.96	24.78	25.29	25.1	-4.85	0.0031
		0.011	-1.32	A0A5C7I707;A0A5C7I8E4	A0A5C7I707	40S ribosomal protein S21;40S ribosomal protein S21	EZV62_006365;EZV62_006730	26.19	26.17	26.54	27.22	27.46	28.19	-4.77	0.0034
		0.011	0.74	A0A5C7IFL3	A0A5C7IFL3	WD_REPEATS_REGION domain-containing protein	EZV62_009362	24.86	24.52	24.67	24.16	23.78	23.9	4.82	0.0032
		0.011	-0.66	A0A5C7IQU6	A0A5C7IQU6	Stress-response A/B barrel domain-containing protein	EZV62_000018	25.71	25.97	25.86	26.71	26.38	26.43	-4.78	0.0033
		0.012	1.44	A0A6B9M0U5;A0A7G7XVK2;A0A7D5A678;A0A7D5A8H7;A0A7D5ARS8;A0A7G7XS59;A0A650G791;A0A7G7XT49;A0A650G706;A0A7G7XTV6;A0A7G7XVB7;A0A7G7XVT7;A0A650GIZ2;A0A650G657;A0A650G557;A0A7G7XV32;A0A1V0G129;A0A7G7XTM1;A0A499QUC6;A0A3G1J4P0;A0A650G5B2;A0A650G7K5;A0A6C0UBK3;A0A7G7XUL2;A0A7D4WH84;A0A7G7XU42;A0A7D5AHJ3;A0A7D5A658;A0A6H0CCC3;A0A650G625;A0A482P5E2;A0A173CTT9;A0A0X9U7F0;A0A650GKW7;A0A650G6E0;A0A7G7XSM8;A0A…	A0A6B9M0U5;A0A7G7XVK2;A0A7D5A678;A0A7D5A8H7;A0A7D5ARS8;A0A7G7XS59;A0A650G791;A0A7G7XT49;A0A650G706;A0A7G7XTV6;A0A7G7XVB7;A0A7G7XVT7;A0A650GIZ2;A0A650G657;A0A650G557;A0A7G7XV32;A0A1V0G129;A0A7G7XTM1;A0A499QUC6;A0A3G1J4P0;A0A650G5B2;A0A650G7K5;A0A6C0UBK3;A0A7G7XUL2;A0A7D4WH84;A0A7G7XU42;A0A7D5AHJ3;A0A7D5A658;A0A6H0CCC3;A0A650G625;A0A482P5E2;A0A173CTT9;A0A0X9U7F0;A0A650GKW7;A0A650G6E0;A0A7G7XSM8;A0A…	Acetyl-coenzyme A carboxylase carboxyl transferase subunit beta, chloroplastic;Acetyl-coenzyme A carboxylase carboxyl transferase subunit beta, chloroplastic;Acetyl-coenzyme A carboxylase carboxyl transferase subunit beta, chloroplastic;Acetyl-coenzyme A carboxylase carboxyl transferase subunit beta, chloroplastic;Acetyl-coenzyme A carboxylase carboxyl transferase subunit beta, chloroplastic;Acet…	accD;accD;accD;accD;accD;accD;accD;accD;accD;accD;accD;accD;accD;accD;accD;accD;accD;accD;accD;accD;accD;accD;accD;accD;accD;accD;accD;accD;accD;accD;accD;accD;accD;accD;accD;accD;accD;accD;accD;accD;accD;accD;accD;accD;accD;accD;accD;accD;accD;accD;accD;accD;accD;accD;accD;accD;EZV62_010970;accD	23.73	24.07	23.96	23.15	22.1	22.2	4.76	0.0034
		0.012	0.77	A0A5C7GR01	A0A5C7GR01	Uncharacterized protein	EZV62_026223	25.89	25.92	26.22	25.48	25.06	25.18	4.73	0.0035
		0.012	0.58	A0A5C7GRC9	A0A5C7GRC9	Glyoxalase I	EZV62_026291	31.25	31.31	31.26	30.49	30.76	30.83	4.74	0.0035
		0.012	0.63	A0A5C7GWD7;A0A5C7GVI0	A0A5C7GWD7	W2 domain-containing protein;V-type proton ATPase subunit C	EZV62_024680;EZV62_024679	25.83	25.68	25.87	25.34	25.18	24.98	4.72	0.0036
		0.012	0.6	A0A5C7GXD5	A0A5C7GXD5	Malate dehydrogenase [NADP], chloroplastic	EZV62_025289	27	26.92	26.67	26.34	26.27	26.16	4.71	0.0036
		0.012	0.79	A0A5C7GXG2	A0A5C7GXG2	Uncharacterized protein	EZV62_025285	24.23	24.17	24.65	23.72	23.42	23.54	4.67	0.0038
		0.012	0.71	A0A5C7GYD5;A0A5C7GYD4	A0A5C7GYD5	N-acetyltransferase domain-containing protein;N-acetyltransferase domain-containing protein	EZV62_025380;EZV62_025382	26.99	27.21	26.79	26.42	26.31	26.12	4.67	0.0038
		0.012	-0.57	A0A5C7H037	A0A5C7H037	Uncharacterized protein	EZV62_025511	27.67	27.71	27.87	28.47	28.22	28.26	-4.75	0.0035
		0.012	-1.01	A0A5C7H1U0	A0A5C7H1U0	UBX domain-containing protein	EZV62_023273	25.28	25.1	24.68	26.25	26.09	25.73	-4.7	0.0036
		0.012	1.01	A0A5C7H5J2	A0A5C7H5J2	Pentose-5-phosphate 3-epimerase	EZV62_024236	26.18	26.43	25.7	24.89	25.13	25.25	4.66	0.0038
		0.012	0.45	A0A5C7HBV9;A0A5C7HD11	A0A5C7HBV9	Uncharacterized protein;Clp R domain-containing protein	EZV62_019700;EZV62_019741	26.71	26.87	26.8	26.32	26.32	26.37	4.66	0.0038
		0.012	0.71	A0A5C7HDM1	A0A5C7HDM1	Uncharacterized protein	EZV62_020124	24.09	24.17	24.13	23.32	23.7	23.23	4.74	0.0035
		0.012	0.88	A0A5C7HF55	A0A5C7HF55	Protoporphyrinogen oxidase	EZV62_020082	24.47	24.62	24.21	23.44	23.87	23.35	4.71	0.0036
		0.012	1.49	A0A5C7HFN5	A0A5C7HFN5	Uncharacterized protein	EZV62_020468	24.24	24.73	24.37	22.87	23.58	22.41	4.68	0.0037
		0.012	-0.46	A0A5C7HGQ0	A0A5C7HGQ0	Dihydrolipoyllysine-residue succinyltransferase	EZV62_020642	26.18	26.19	26.15	26.56	26.6	26.73	-4.67	0.0038
		0.012	-0.84	A0A5C7HGQ8	A0A5C7HGQ8	Ribosomal_L18e/L15P domain-containing protein	EZV62_017546	27.45	27.23	27.85	28.27	28.46	28.32	-4.68	0.0037
		0.012	0.66	A0A5C7HGZ7	A0A5C7HGZ7	Annexin	EZV62_017278	26.65	26.27	26.37	25.89	25.77	25.65	4.66	0.0038
		0.012	1.15	A0A5C7HHT9	A0A5C7HHT9	DUF1338 domain-containing protein	EZV62_017767	25.27	25.39	25.17	24.65	23.9	23.82	4.76	0.0034
		0.012	1.32	A0A5C7HJ33	A0A5C7HJ33	Importin N-terminal domain-containing protein	EZV62_018187	23.97	24.43	23.64	23.15	22.44	22.49	4.67	0.0037
		0.012	1.18	A0A5C7HXM6	A0A5C7HXM6	Uncharacterized protein	EZV62_013023	25.48	25.52	24.86	24.24	23.73	24.36	4.64	0.0039
		0.012	-0.62	A0A5C7I476	A0A5C7I476	Uncharacterized protein	EZV62_000992	29.02	29.14	29.3	29.61	29.81	29.9	-4.72	0.0036
		0.012	-0.77	A0A5C7I4N0	A0A5C7I4N0	Small ubiquitin-related modifier	EZV62_010951	26.02	26.38	26.47	26.92	27.02	27.26	-4.63	0.0039
		0.012	-1.76	A0A5C7I5M9;A0A5C7I5F9	A0A5C7I5M9	NmrA domain-containing protein;NmrA domain-containing protein	EZV62_011555;EZV62_011554	23.68	22.37	23.45	24.59	25.07	25.11	-4.69	0.0037
		0.012	-0.57	A0A5C7I6D2;A0A5C7HTU3;A0A5C7ISK7	A0A5C7I6D2	Peptidylprolyl isomerase;Peptidylprolyl isomerase;Peptidyl-prolyl cis-trans isomerase	EZV62_011825;EZV62_014841;EZV62_000962	31.7	31.63	31.67	32.08	32.22	32.41	-4.71	0.0036
		0.012	0.94	A0A5C7IHC7	A0A5C7IHC7	CS domain-containing protein	EZV62_003618	28.03	28.29	28.13	27.14	26.9	27.6	4.63	0.0039
		0.012	0.47	A0A5C7IMA8	A0A5C7IMA8	Uncharacterized protein	EZV62_005114	26.34	26.41	26.31	25.94	25.78	25.92	4.74	0.0035
		0.012	-0.58	A0A5C7IQG1	A0A5C7IQG1	GDP-L-fucose synthase	EZV62_000129	24.85	24.71	24.59	25.33	25.16	25.4	-4.71	0.0036
		0.013	-1	A0A5C7H1U1;A0A5C7H2D2	A0A5C7H1U1;A0A5C7H2D2	SHSP domain-containing protein;SHSP domain-containing protein	EZV62_023472;EZV62_023469	25.64	25.99	25.69	26.72	27.16	26.43	-4.58	0.0041
		0.013	-0.48	A0A5C7H1Y5	A0A5C7H1Y5	UBX domain-containing protein	EZV62_023507	24.69	24.88	24.9	25.34	25.27	25.31	-4.6	0.004
		0.013	-1.15	A0A5C7H2A8;A0A5C7H2P3	A0A5C7H2A8;A0A5C7H2P3	L-lactate dehydrogenase;L-lactate dehydrogenase	EZV62_023652;EZV62_023651	23.75	24.34	23.97	25.56	25.15	24.78	-4.58	0.0041
		0.013	-0.82	A0A5C7H478	A0A5C7H478	Succinate--CoA ligase [ADP-forming] subunit alpha, mitochondrial	EZV62_024334	26.14	26.53	26.55	27.01	27.21	27.46	-4.61	0.004
		0.013	0.79	A0A5C7HNS1	A0A5C7HNS1	Uncharacterized protein	EZV62_016542	29.79	30.15	29.74	28.93	29.06	29.34	4.63	0.0039
		0.013	0.86	A0A5C7HNU3	A0A5C7HNU3	Acetyl-CoA carboxytransferase	EZV62_016579	24.8	25.02	24.99	23.73	24.15	24.36	4.61	0.004
		0.013	-0.76	A0A5C7HW44;A0A5C7GUC9	A0A5C7HW44	Uncharacterized protein;Uncharacterized protein	EZV62_012716;EZV62_027439	26.75	26.82	26.78	27.67	27.21	27.76	-4.58	0.0041
		0.013	-1.03	A0A5C7HXG9	A0A5C7HXG9	Histone acetyltransferase	EZV62_012878	24.86	24.94	24.9	25.96	26.35	25.48	-4.54	0.0043
		0.013	0.53	A0A5C7I2L5	A0A5C7I2L5	Glutathione transferase	EZV62_010465	32.71	32.63	32.53	31.95	32.11	32.22	4.57	0.0042
		0.013	1.25	A0A5C7I9K1	A0A5C7I9K1	Uncharacterized protein	EZV62_006627	23.18	23.36	23.47	22.3	21.48	22.46	4.54	0.0043
		0.013	-1	A0A5C7IAR4;A0A5C7IBK1;A0A5C7GNL3	A0A5C7IAR4;A0A5C7IBK1;A0A5C7GNL3	Superoxide dismutase;Superoxide dismutase;Sod_Cu domain-containing protein	EZV62_007057;EZV62_007061;EZV62_028319	30.12	30.91	30.36	31.53	31.36	31.49	-4.61	0.004
		0.013	-1.75	A0A5C7ICI1;A0A5C7H5G6	A0A5C7ICI1;A0A5C7H5G6	Uncharacterized protein;Integrase_H2C2 domain-containing protein	EZV62_008139;EZV62_024206	22.11	23.41	22.12	24.56	24.24	24.11	-4.57	0.0042
		0.013	1.68	A0A5C7IJR2	A0A5C7IJR2	Uncharacterized protein	EZV62_004572	23.61	23.9	23.91	21.52	21.94	22.92	4.58	0.0041
		0.013	0.55	A0A5C7ILD3	A0A5C7ILD3	Amylomaltase	EZV62_005152	25.89	25.85	25.76	25.13	25.28	25.44	4.61	0.004
		0.014	0.59	A0A5C7H9W6	A0A5C7H9W6	Uncharacterized protein	EZV62_022444	26.9	27.16	27.28	26.45	26.59	26.54	4.45	0.0047
		0.014	-1.57	A0A5C7HBJ4	A0A5C7HBJ4	Uncharacterized protein	EZV62_019729	22.1	22.04	21.28	24	22.99	23.15	-4.46	0.0046
		0.014	-1.79	A0A5C7HIX6	A0A5C7HIX6	Knot1 domain-containing protein	EZV62_018274	28.12	28.5	28.13	29.14	30.45	30.54	-4.48	0.0045
		0.014	1.8	A0A5C7HKG7	A0A5C7HKG7	Uncharacterized protein	EZV62_015349	25.09	25.05	25.16	23.61	23.91	22.37	4.49	0.0045
		0.014	1.23	A0A5C7HNI6	A0A5C7HNI6	Threonine dehydratase	EZV62_016203	24.13	24.24	25.08	23.41	23.27	23.07	4.46	0.0046
		0.014	0.96	A0A5C7HP30	A0A5C7HP30	DOG1 domain-containing protein	EZV62_016652	27.32	26.96	27.49	26.47	26.48	25.95	4.45	0.0047
		0.014	-0.52	A0A5C7HQ26	A0A5C7HQ26	Importin N-terminal domain-containing protein	EZV62_016694	24.24	24.33	24.17	24.83	24.86	24.62	-4.51	0.0044
		0.014	-0.51	A0A5C7HWI5;A0A5C7GWR5;A0A5C7GRE8	A0A5C7HWI5	Arginyl-tRNA synthetase;Arginyl-tRNA synthetase;Arginyl-tRNA synthetase	EZV62_012846;EZV62_024800;EZV62_026176	25.97	25.7	25.86	26.41	26.29	26.36	-4.48	0.0045
		0.014	0.51	A0A5C7HXW1	A0A5C7HXW1	Proteasome subunit alpha type	EZV62_013038	27.66	27.75	27.52	27.13	27.23	27.04	4.49	0.0045
		0.014	-0.67	A0A5C7HY03	A0A5C7HY03	Uncharacterized protein	EZV62_012395	25.4	24.94	25.29	25.88	25.93	25.82	-4.51	0.0044
		0.014	0.66	A0A5C7IU58	A0A5C7IU58	PAP_fibrillin domain-containing protein	EZV62_000953	25.36	25.59	25.29	24.96	24.6	24.69	4.49	0.0045
		0.014	1.83	A0A5C7IYY0	A0A5C7IYY0	Pyruvate decarboxylase	EZV62_003002	27.14	27.32	27.41	24.58	26.17	25.65	4.51	0.0044
		0.015	0.63	A0A5C7GRX7	A0A5C7GRX7	Uncharacterized protein	EZV62_026501	28.39	28.2	28.26	27.46	27.89	27.6	4.38	0.0051
		0.015	-0.54	A0A5C7H2N7	A0A5C7H2N7	Uncharacterized protein	EZV62_023732	26.13	26.42	26.11	26.73	26.81	26.74	-4.39	0.005
		0.015	0.45	A0A5C7H2Q7	A0A5C7H2Q7	Uncharacterized protein	EZV62_023828	26.37	26.43	26.37	25.83	25.95	26.04	4.42	0.0048
		0.015	0.75	A0A5C7HBF0;A0A5C7H6Y2	A0A5C7HBF0	Uncharacterized protein;Uncharacterized protein	EZV62_019503;EZV62_021967	24.1	23.52	23.8	23.13	23.05	22.97	4.45	0.0047
		0.015	0.62	A0A5C7HIV2	A0A5C7HIV2	3-oxoacyl-[acyl-carrier-protein] reductase	EZV62_017419	26.98	27.14	27.18	26.26	26.51	26.66	4.42	0.0048
		0.015	1.07	A0A5C7HKQ9	A0A5C7HKQ9	Uncharacterized protein	EZV62_018722	23.57	23.08	23.94	22.41	22.29	22.67	4.41	0.0049
		0.015	0.44	A0A5C7HLQ1	A0A5C7HLQ1	ATP synthase subunit beta	EZV62_018575	28.57	28.59	28.44	28.03	28.09	28.15	4.43	0.0048
		0.015	0.53	A0A5C7HLQ9	A0A5C7HLQ9	Uncharacterized protein	EZV62_015786	29.18	29.02	29.23	28.75	28.6	28.49	4.39	0.005
		0.015	0.53	A0A5C7HMW5	A0A5C7HMW5	Uncharacterized protein	EZV62_016210	30.95	30.85	30.98	30.31	30.58	30.3	4.39	0.005
		0.015	0.41	A0A5C7HZ97;A0A5C7I1K3	A0A5C7HZ97	Eukaryotic translation initiation factor 3 subunit B;eIF2A domain-containing protein	EZV62_013663;EZV62_013665	27	26.97	26.91	26.5	26.6	26.55	4.39	0.005
		0.015	0.48	A0A5C7I7W2;A0A5C7I7T8;A0A5C7HJ61	A0A5C7I7W2	AAA domain-containing protein;Uncharacterized protein;Uncharacterized protein	EZV62_006423;EZV62_006403;EZV62_018354	27.27	27.39	27.34	26.99	26.83	26.75	4.42	0.0048
		0.015	0.94	A0A5C7I856	A0A5C7I856	Uncharacterized protein	EZV62_006626	23.74	23.94	23.71	22.93	22.43	23.19	4.43	0.0048
		0.015	-0.83	A0A5C7IE43	A0A5C7IE43	Uncharacterized protein	EZV62_008858	26.84	26.99	27.16	27.52	27.84	28.14	-4.39	0.005
		0.015	-1.26	A0A5C7IEA1	A0A5C7IEA1	Uncharacterized protein	EZV62_008011	23.03	23.17	22.31	24.48	23.96	23.85	-4.38	0.005
		0.015	0.68	A0A5C7IL64	A0A5C7IL64	CENP-V/GFA domain-containing protein	EZV62_004843	24.27	24.08	23.83	23.21	23.49	23.44	4.42	0.0049
		0.015	0.63	A0A5C7IM93;A0A5C7INY3	A0A5C7IM93	Pyrroline-5-carboxylate reductase;Pyrroline-5-carboxylate reductase	EZV62_005094;EZV62_005097	24.82	25.01	24.67	24.25	24.34	24.02	4.42	0.0048
		0.015	1.91	A0A5C7ITR9	A0A5C7ITR9	Uncharacterized protein	EZV62_001260	23.96	23.84	23.14	20.85	22.31	22.05	4.36	0.0051
		0.016	-0.66	A0A5C7GWU8	A0A5C7GWU8	Isopentenyl-diphosphate Delta-isomerase	EZV62_024677	26.03	25.84	25.52	26.45	26.44	26.5	-4.35	0.0052
		0.016	-0.57	A0A5C7GZ37	A0A5C7GZ37	Elongation factor 1-alpha	EZV62_025467	29.47	29.64	29.48	29.92	30.29	30.1	-4.34	0.0053
		0.016	-0.7	A0A5C7HXV5;A0A5C7H0D6	A0A5C7HXV5;A0A5C7H0D6	Iron-sulfur cluster assembly protein;Iron-sulfur cluster assembly protein	EZV62_013316;EZV62_022793	25.19	25.16	25.63	25.9	26.15	26.04	-4.29	0.0056
		0.016	-0.42	A0A5C7H1P4	A0A5C7H1P4	Uncharacterized protein	EZV62_023223	28.98	29.03	29.05	29.37	29.41	29.53	-4.29	0.0056
		0.016	-0.54	A0A5C7H420	A0A5C7H420	Nascent polypeptide-associated complex subunit beta	EZV62_024267	28.09	28.15	28.15	28.65	28.5	28.88	-4.3	0.0055
		0.016	0.92	A0A5C7HDS5	A0A5C7HDS5	Thioredoxin domain-containing protein	EZV62_020416	25.26	24.88	25.64	24.5	24.3	24.24	4.29	0.0055
		0.016	-1.36	A0A5C7HEP0	A0A5C7HEP0	Uncharacterized protein	EZV62_020869	24.34	24.27	25.39	26.05	25.91	26.12	-4.29	0.0056
		0.016	0.44	A0A5C7HF90	A0A5C7HF90	Uncharacterized protein	EZV62_020956	25.77	25.86	25.81	25.39	25.46	25.26	4.27	0.0057
		0.016	0.84	A0A5C7HH95	A0A5C7HH95	Uncharacterized protein	EZV62_017532	24.83	25.28	24.56	24.01	24.12	24.01	4.29	0.0055
		0.016	0.92	A0A5C7HHB3	A0A5C7HHB3	Uncharacterized protein	EZV62_017085	24.96	25.74	25.52	24.43	24.54	24.49	4.33	0.0053
		0.016	0.44	A0A5C7HIU8	A0A5C7HIU8	Allene-oxide cyclase	EZV62_018111	28.5	28.58	28.61	28.2	28.15	28.03	4.29	0.0055
		0.016	-1.28	A0A5C7HLD7	A0A5C7HLD7	Uncharacterized protein	EZV62_015418	27.05	26.55	27.41	28.62	28.41	27.83	-4.33	0.0053
		0.016	1.26	A0A5C7HLK6	A0A5C7HLK6	Uncharacterized protein	EZV62_015729	25.67	24.59	25.27	24.06	23.68	24	4.31	0.0055
		0.016	-0.6	A0A5C7HN40	A0A5C7HN40	Uncharacterized protein	EZV62_016316	26.67	27.04	26.79	27.36	27.37	27.58	-4.32	0.0054
		0.016	0.77	A0A5C7HPM4	A0A5C7HPM4	Peptidylprolyl isomerase	EZV62_016544	22.91	23.31	22.87	22.41	22.36	22.02	4.32	0.0054
		0.016	-1.69	A0A5C7HRZ9	A0A5C7HRZ9	U2 snRNP auxiliary factor large subunit	EZV62_014178	22.08	21.26	22.25	24.13	22.94	23.59	-4.33	0.0054
		0.016	1.13	A0A5C7HS92;A0A5C7HSV9;A0A5C7HS38	A0A5C7HS92;A0A5C7HSV9;A0A5C7HS38	Str_synth domain-containing protein;Str_synth domain-containing protein;Str_synth domain-containing protein	EZV62_014464;EZV62_014462;EZV62_014466	23.3	23.71	24.02	22.16	22.59	22.89	4.31	0.0055
		0.016	-0.58	A0A5C7HWU7	A0A5C7HWU7	NADH-cytochrome b5 reductase	EZV62_012648	26.7	26.58	26.36	26.99	27.19	27.21	-4.33	0.0053
		0.016	0.71	A0A5C7I3T2	A0A5C7I3T2	Tryptophan synthase	EZV62_010738	25.2	25.36	25.19	24.24	24.61	24.77	4.33	0.0054
		0.016	-0.93	A0A5C7I8F3	A0A5C7I8F3	Uncharacterized protein	EZV62_011866	23.1	22.79	22.33	23.55	23.67	23.8	-4.36	0.0052
		0.016	-0.75	A0A5C7I8J4	A0A5C7I8J4	Uncharacterized protein	EZV62_006790	24.59	24.43	24.07	24.91	25.18	25.24	-4.27	0.0057
		0.016	0.51	A0A5C7ITH8;A0A5C7HW50	A0A5C7ITH8	Glutamine amidotransferase type-1 domain-containing protein;Glutamine amidotransferase type-1 domain-containing protein	EZV62_000265;EZV62_015119	25.84	26.14	25.9	25.4	25.46	25.5	4.3	0.0055
		0.016	0.52	A0A5C7IVN4	A0A5C7IVN4	EF1_GNE domain-containing protein	EZV62_001940	29.38	29.7	29.5	28.94	29.02	29.06	4.28	0.0056
		0.017	0.6	A0A5C7GT90	A0A5C7GT90	Clathrin light chain	EZV62_026650	25.83	26.12	26.23	25.45	25.57	25.36	4.21	0.006
		0.017	1.24	A0A5C7H1L2;A0A5C7H2K8	A0A5C7H1L2	Uncharacterized protein;Uncharacterized protein	EZV62_023398;EZV62_023493	27.36	27.64	27.52	26.92	26.02	25.87	4.22	0.006
		0.017	-0.46	A0A5C7H2V9	A0A5C7H2V9	Uncharacterized protein	EZV62_023812	24.5	24.65	24.51	25.01	25.12	24.91	-4.24	0.0059
		0.017	-0.68	A0A5C7H6N6	A0A5C7H6N6	NAD(P)H-hydrate epimerase	EZV62_021877	25.76	25.59	25.23	26.12	26.22	26.27	-4.24	0.0058
		0.017	1.81	A0A5C7HLH4	A0A5C7HLH4	Coproporphyrinogen oxidase	EZV62_015547	24.27	24.33	23.98	23.35	22.05	21.76	4.25	0.0058
		0.017	0.62	A0A5C7HN04	A0A5C7HN04	Ribosome biogenesis protein WDR12 homolog	EZV62_015515	24.15	24.2	24.1	23.28	23.55	23.76	4.22	0.006
		0.017	-1.77	A0A5C7HSD3;A0A5C7HSI8	A0A5C7HSD3;A0A5C7HSI8	Uncharacterized protein;Uncharacterized protein	EZV62_014566;EZV62_014564	21.26	22.12	22.56	23.21	23.78	24.26	-4.27	0.0057
		0.017	-0.58	A0A5C7IAS7;A0A5C7IQY3	A0A5C7IAS7	Protein-synthesizing GTPase;Tr-type G domain-containing protein	EZV62_007572;EZV62_000290	26.55	26.27	26.65	26.99	27.15	27.07	-4.27	0.0057
		0.017	0.84	A0A5C7IMS0	A0A5C7IMS0	Uncharacterized protein	EZV62_004827	29.51	29.4	29.7	28.31	28.93	28.84	4.24	0.0058
		0.017	1.83	A0A5C7IQU7	A0A5C7IQU7	60S ribosome subunit biogenesis protein NIP7 homolog	EZV62_000332	24.27	24.68	23.95	21.67	22.45	23.28	4.23	0.0059
		0.018	-0.39	A0A5C7GWK9;A0A5C7HH46	A0A5C7GWK9	Phytochrome;Uncharacterized protein	EZV62_024836;EZV62_020792	25.37	25.38	25.43	25.73	25.85	25.76	-4.13	0.0066
		0.018	-1.41	A0A5C7GXR6	A0A5C7GXR6	Lactase	EZV62_024977	22.29	22.94	21.84	24.21	23.47	23.6	-4.15	0.0064
		0.018	0.91	A0A5C7GXS7	A0A5C7GXS7	Uncharacterized protein	EZV62_025204	26.21	25.95	26.36	25.56	25.37	24.86	4.18	0.0062
		0.018	0.41	A0A5C7H0C0	A0A5C7H0C0	Elongation factor Tu	EZV62_022719	27.7	27.85	27.79	27.37	27.42	27.3	4.14	0.0065
		0.018	0.53	A0A5C7H0V5;A0A5C7HNZ0	A0A5C7H0V5	6-phosphogluconate dehydrogenase, decarboxylating;NAD_binding_2 domain-containing protein	EZV62_023138;EZV62_016373	28.17	27.91	28.16	27.48	27.69	27.48	4.2	0.0062
		0.018	-0.97	A0A5C7H511	A0A5C7H511	Nucleoside diphosphate kinase	EZV62_023850	25.09	25.27	24.47	25.81	25.83	26.09	-4.19	0.0062
		0.018	0.44	A0A5C7HMJ1	A0A5C7HMJ1	EGF_CA domain-containing protein	EZV62_015345	27.04	27.07	26.87	26.61	26.55	26.51	4.18	0.0062
		0.018	-0.42	A0A5C7HRY9	A0A5C7HRY9	Vacuolar protein sorting-associated protein 35	EZV62_014400	24.75	24.91	24.73	25.22	25.25	25.2	-4.19	0.0062
		0.018	1.18	A0A5C7HUG1	A0A5C7HUG1	Uncharacterized protein	EZV62_012096	24.05	23.31	24.05	22.82	22.84	22.2	4.2	0.0062
		0.018	0.5	A0A5C7HV22	A0A5C7HV22	Uncharacterized protein	EZV62_012108	27.05	27.23	26.92	26.53	26.52	26.64	4.15	0.0065
		0.018	-1.77	A0A5C7HWZ4	A0A5C7HWZ4	Protein kinase domain-containing protein	EZV62_012697	21.89	22.77	21.25	23.27	24.05	23.88	-4.16	0.0064
		0.018	0.72	A0A5C7HXJ5	A0A5C7HXJ5	WD_REPEATS_REGION domain-containing protein	EZV62_012921	25.83	25.38	25.53	25.09	24.69	24.82	4.2	0.0061
		0.018	-0.56	A0A5C7I5B0	A0A5C7I5B0	Polyadenylate-binding protein	EZV62_011268	26.82	26.62	26.97	27.24	27.5	27.36	-4.14	0.0065
		0.018	-0.72	A0A5C7I5P3;A0A5C7H628	A0A5C7I5P3	VID27 domain-containing protein;VID27 domain-containing protein	EZV62_011302;EZV62_021576	23.82	23.91	24.17	24.96	24.62	24.47	-4.14	0.0065
		0.018	-1.89	A0A5C7I5Z1	A0A5C7I5Z1	Uncharacterized protein	EZV62_011674	22.88	21.67	23.47	24.59	24.48	24.6	-4.2	0.0062
		0.018	-0.6	A0A5C7IGG4	A0A5C7IGG4	Aminotran_1_2 domain-containing protein	EZV62_003083	26.5	26.57	26.15	27.03	26.91	27.09	-4.13	0.0066
		0.018	1.27	A0A5C7IM77	A0A5C7IM77	Glutaredoxin domain-containing protein	EZV62_005462	29.35	28.96	29.2	27.46	28.56	27.69	4.13	0.0066
		0.018	0.37	A0A5C7IWA1	A0A5C7IWA1	CN hydrolase domain-containing protein	EZV62_002176	26.39	26.42	26.4	26.02	26.07	26.02	4.14	0.0065
		0.018	-1.27	A0A5C7J069	A0A5C7J069	SHSP domain-containing protein	EZV62_002625	21.27	21.82	22.4	23.36	22.91	23.02	-4.16	0.0064
		0.019	-0.95	A0A5C7GTN4;A0A5C7GSY9;A0A5C7GU47;A0A5C7HCE7;A0A5C7I105	A0A5C7GTN4;A0A5C7GSY9;A0A5C7GU47;A0A5C7HCE7;A0A5C7I105	Chlorophyll a-b binding protein, chloroplastic;Chlorophyll a-b binding protein, chloroplastic;Chlorophyll a-b binding protein, chloroplastic;Chlorophyll a-b binding protein, chloroplastic;Chlorophyll a-b binding protein, chloroplastic	EZV62_027141;EZV62_027142;EZV62_027146;EZV62_019805;EZV62_010217	23.65	23.7	23.56	24.1	24.95	24.71	-4.1	0.0068
		0.019	0.96	A0A5C7H2X6	A0A5C7H2X6	Uncharacterized protein	EZV62_023619	27.4	27.2	27.44	25.88	26.66	26.61	4.07	0.007
		0.019	-0.46	A0A5C7H2Y8;A0A5C7H8G5	A0A5C7H2Y8	Uncharacterized protein;Uncharacterized protein	EZV62_023874;EZV62_022383	26.78	26.59	26.76	27.07	27.28	27.16	-4.09	0.0069
		0.019	-1.47	A0A5C7H739	A0A5C7H739	Microsomal prostaglandin E synthase 2	EZV62_021195	22.84	22.37	21.47	23.92	23.63	23.54	-4.1	0.0069
		0.019	0.48	A0A5C7HG86	A0A5C7HG86	Proteasome subunit beta	EZV62_017393	28.22	27.98	28.13	27.69	27.52	27.71	4.1	0.0068
		0.019	-0.53	A0A5C7HGV6	A0A5C7HGV6	Aminotran_1_2 domain-containing protein	EZV62_017534	26.16	25.79	25.91	26.43	26.46	26.58	-4.06	0.0071
		0.019	0.54	A0A5C7HPT8	A0A5C7HPT8	Pyruvate decarboxylase	EZV62_016668	27.98	27.64	27.72	27.23	27.14	27.35	4.12	0.0067
		0.019	-1.63	A0A5C7HT79	A0A5C7HT79	RING-type domain-containing protein	EZV62_014886	22.11	21.25	22.85	23.8	23.75	23.55	-4.09	0.0069
		0.019	-0.8	A0A5C7ICU1;A0A5C7IAN8	A0A5C7ICU1	Uncharacterized protein;Uncharacterized protein	EZV62_007531;EZV62_007532	25.51	25.71	25.81	26.17	26.42	26.83	-4.09	0.0069
		0.019	1.6	A0A5C7IIZ8	A0A5C7IIZ8	Uncharacterized protein	EZV62_004178	30.15	30.82	31.02	29.6	29.26	28.34	4.08	0.007
		0.019	-0.67	A0A5C7IL45	A0A5C7IL45	MBD domain-containing protein	EZV62_004277	26.29	26.01	26.56	26.97	27.05	26.87	-4.12	0.0067
		0.019	-0.48	A0A5C7IM35	A0A5C7IM35	Glutamine amidotransferase type-2 domain-containing protein	EZV62_005103	26.63	26.73	26.51	27.05	27.23	27.02	-4.07	0.007
		0.019	-0.87	A0A5C7IUZ1	A0A5C7IUZ1	Uncharacterized protein	EZV62_001739	25.35	24.73	25.29	26.22	25.94	25.81	-4.11	0.0067
		0.02	0.4	A0A5C7GQK9;A0A5C7GQV8;A0A5C7GP59	A0A5C7GQK9	AAA domain-containing protein;Uncharacterized protein;ATPase_AAA_core domain-containing protein	EZV62_026129;EZV62_026131;EZV62_028153	27.26	27.27	27.33	26.94	26.93	26.77	4.03	0.0074
		0.02	1.32	A0A5C7GTP2	A0A5C7GTP2	WD_REPEATS_REGION domain-containing protein	EZV62_027287	24.02	23.73	24.38	22.78	23.28	22.13	4.01	0.0075
		0.02	1.35	A0A5C7H276	A0A5C7H276	UDP-glucose 4-epimerase	EZV62_023485	23.96	23.64	23.66	21.66	22.71	22.85	4.01	0.0075
		0.02	0.79	A0A5C7H2J5	A0A5C7H2J5	Transaldolase	EZV62_023625	25.64	25.97	26.09	25.35	25.18	24.81	4.05	0.0072
		0.02	0.64	A0A5C7H4B2	A0A5C7H4B2	AMP-binding domain-containing protein	EZV62_024069	23.91	23.64	24.16	23.36	23.17	23.24	4.03	0.0074
		0.02	0.52	A0A5C7HCU7	A0A5C7HCU7	GHMP_kinases_N domain-containing protein	EZV62_019993	26.14	26.02	26.27	25.78	25.49	25.62	4.04	0.0073
		0.02	-0.61	A0A5C7HDW7	A0A5C7HDW7	Uncharacterized protein	EZV62_019662	29.1	28.87	29.14	29.42	29.84	29.69	-4.05	0.0072
		0.02	0.57	A0A5C7I2I3;A0A5C7I4Y6	A0A5C7I2I3;A0A5C7I4Y6	MPN domain-containing protein;Uncharacterized protein	EZV62_010541;EZV62_010536	26.07	26.3	25.94	25.39	25.66	25.55	4.05	0.0072
		0.02	1.24	A0A5C7I2P9	A0A5C7I2P9	Uncharacterized protein	EZV62_009696	24.22	23.74	23.72	22.89	23.04	22.03	4.03	0.0074
		0.02	0.71	A0A5C7I4Z9	A0A5C7I4Z9	Ribosome-recycling factor, chloroplastic	EZV62_010650	26.17	26.28	26.36	25.88	25.52	25.27	4.01	0.0075
		0.02	1.05	A0A5C7I9R7	A0A5C7I9R7	Barwin domain-containing protein	EZV62_007240	28.42	27.99	27.71	26.82	27.4	26.74	4.03	0.0074
		0.02	0.38	A0A5C7IV70	A0A5C7IV70	mRNA cap-binding protein	EZV62_000985	26.9	26.95	26.98	26.54	26.53	26.63	4.01	0.0075
		0.02	0.58	A0A5C7IX52	A0A5C7IX52	Uncharacterized protein	EZV62_002382	26.3	26.2	26.08	25.83	25.61	25.41	4.01	0.0076
		0.021	-0.41	A0A5C7GST1	A0A5C7GST1	Uncharacterized protein	EZV62_027115	25.74	25.52	25.62	26.02	26.07	26.03	-4	0.0076
		0.021	0.54	A0A5C7H6K8	A0A5C7H6K8	SAICAR synthetase	EZV62_021882	26.07	26.22	25.94	25.72	25.48	25.4	3.95	0.0081
		0.021	-0.4	A0A5C7H715;A0A5C7I6K0	A0A5C7H715;A0A5C7I6K0	Vacuolar proton pump subunit B;Vacuolar proton pump subunit B	EZV62_021165;EZV62_011904	27.01	26.83	26.86	27.32	27.32	27.26	-3.95	0.0081
		0.021	-0.62	A0A5C7HGW0	A0A5C7HGW0	PPDK_N domain-containing protein	EZV62_017560	24.41	24.53	24.75	25.37	24.96	25.23	-3.98	0.0078
		0.021	-0.47	A0A5C7HGW1;A0A5C7I9R1	A0A5C7HGW1;A0A5C7I9R1	PKS_ER domain-containing protein;PKS_ER domain-containing protein	EZV62_017613;EZV62_006697	23.83	24.15	23.93	24.41	24.42	24.49	-3.95	0.008
		0.021	-1.75	A0A5C7HYE3	A0A5C7HYE3	Uncharacterized protein	EZV62_013480	22.76	21.12	22.59	23.87	23.94	23.89	-3.97	0.0079
		0.021	-0.4	A0A5C7I6J5	A0A5C7I6J5	WD_REPEATS_REGION domain-containing protein	EZV62_011748	24.69	24.8	24.88	25.24	25.18	25.14	-3.95	0.008
		0.021	0.39	A0A5C7I9J4	A0A5C7I9J4	eIF-2B GDP-GTP exchange factor subunit epsilon	EZV62_007073	23.96	24.08	23.91	23.63	23.6	23.56	3.95	0.0081
		0.021	0.43	A0A5C7II60	A0A5C7II60	Uncharacterized protein	EZV62_003337	25.85	25.8	25.8	25.33	25.29	25.53	3.99	0.0077
		0.021	-1.8	A0A5C7IIF4;A0A5C7IQ50;A0A5C7IF47	A0A5C7IIF4;A0A5C7IQ50	Glycosyltransferase;Glycosyltransferase;Glycosyltransferase	EZV62_003843;EZV62_005437;EZV62_009118	23.02	21.44	21.59	23.63	24.18	23.64	-3.97	0.0079
		0.021	1.99	A0A5C7IRX9;A0A5C7II24	A0A5C7IRX9	Tr-type G domain-containing protein;Tr-type G domain-containing protein	EZV62_006151;EZV62_003912	28.53	28.46	28.72	27.2	25.4	27.12	3.99	0.0077
		0.021	-0.36	A0A5C7IU81	A0A5C7IU81	Adenosylhomocysteinase	EZV62_001228	30.39	30.31	30.37	30.71	30.73	30.7	-3.98	0.0078
		0.022	-1.9	A0A5C7GWV1	A0A5C7GWV1	Uncharacterized protein	EZV62_024874	23.07	22.54	21.2	24.36	24.22	23.93	-3.94	0.0082
		0.022	0.99	A0A5C7H1I2	A0A5C7H1I2	Tubulin beta chain	EZV62_023374	25.6	25.07	25.97	24.37	24.77	24.53	3.92	0.0084
		0.022	-0.48	A0A5C7H4R9	A0A5C7H4R9	Uncharacterized protein	EZV62_021133	27.59	27.38	27.27	27.9	27.96	27.81	-3.91	0.0084
		0.022	-0.64	A0A5C7H7A3	A0A5C7H7A3	Ubiquitin-fold modifier-conjugating enzyme 1	EZV62_021778	24.48	24.89	24.49	25.42	25.25	25.11	-3.94	0.0081
		0.022	-0.44	A0A5C7HBU3	A0A5C7HBU3	Uncharacterized protein	EZV62_019663	28.55	28.39	28.52	28.85	29.07	28.88	-3.93	0.0083
		0.022	0.83	A0A5C7HNF2	A0A5C7HNF2	Uncharacterized protein	EZV62_016436	27.82	28.43	27.76	27	27.23	27.29	3.93	0.0082
		0.022	-0.87	A0A5C7HPA7	A0A5C7HPA7	ADF-H domain-containing protein	EZV62_016424	27.02	27.18	27.42	27.64	28.3	28.27	-3.91	0.0084
		0.022	-0.39	A0A5C7HRF0	A0A5C7HRF0	E1 ubiquitin-activating enzyme	EZV62_016705	26.72	26.8	26.69	27.06	27.22	27.1	-3.88	0.0087
		0.022	1.95	A0A5C7HZI4	A0A5C7HZI4	Nuclear nucleic acid-binding protein C1D	EZV62_013638	24.36	24.43	24.54	22.24	21.62	23.62	3.89	0.0086
		0.022	-0.82	A0A5C7I3C0	A0A5C7I3C0	Uncharacterized protein	EZV62_010735	24.29	24.28	24.11	25.33	25.2	24.61	-3.92	0.0083
		0.022	-0.37	A0A5C7IJV7;A0A5C7GW20;A0A5C7HB51;A0A5C7H9E4;A0A5C7GX17	A0A5C7IJV7	MPN domain-containing protein;Uncharacterized protein;PRP8_domainIV domain-containing protein;Uncharacterized protein;Uncharacterized protein	EZV62_004304;EZV62_027580;EZV62_019018;EZV62_019019;EZV62_024511	25.36	25.29	25.26	25.73	25.62	25.67	-3.92	0.0083
		0.022	0.39	A0A5C7ILN7	A0A5C7ILN7	Non-reducing end alpha-L-arabinofuranosidase	EZV62_005056	26.05	26	25.91	25.57	25.67	25.56	3.9	0.0085
		0.022	-0.41	A0A5C7IS86	A0A5C7IS86	VOC domain-containing protein	EZV62_000644	26.44	26.25	26.22	26.69	26.73	26.72	-3.89	0.0086
		0.022	1.49	A0A5C7ITG2	A0A5C7ITG2	WD_REPEATS_REGION domain-containing protein	EZV62_000235	23.9	24.49	23.82	22.01	22.41	23.33	3.92	0.0083
		0.022	0.45	A0A5C7IXT2	A0A5C7IXT2	Ribosomal_L23eN domain-containing protein	EZV62_002572	29.78	30.04	29.92	29.54	29.48	29.38	3.89	0.0086
		0.023	0.49	A0A067YPB5;A0A2L1ZBS7;A0A1V0G159;A0A7D4WGZ3;A0A7D4WPG9;A0A7G7XVE6;A0A7L8XGT3;A0A7G7XVW6;A0A7G7XVN1;A0A7G7XV61;A0A7D5A6E0;A0A7G7XUX6;A0A7G7XUP1;A0A7G7XTY5;A0A7G7XTQ0;A0A7G7XT78;A0A7G7XSZ2;A0A7G7XS88;A0A7G7XS03;A0A7D5B485;A0A7D5AHU4;A0A1W6FBB7;A0A650G6T5;A0A3S6Z1C0;A0A455JBG6;A0A173CTS2;A0A650G7J4;A0A6M8U2F7;A0A6H0CCX8;A0A6C0UB42;A0A6C0UAW5;A0A6B9MBV5;A0A6B7DVX7;A0A650GKP0;A0A650GI40;A0A650G8S8;A0A…	A0A067YPB5;A0A2L1ZBS7;A0A1V0G159;A0A7D4WGZ3;A0A7D4WPG9;A0A7G7XVE6;A0A7L8XGT3;A0A7G7XVW6;A0A7G7XVN1;A0A7G7XV61;A0A7D5A6E0;A0A7G7XUX6;A0A7G7XUP1;A0A7G7XTY5;A0A7G7XTQ0;A0A7G7XT78;A0A7G7XSZ2;A0A7G7XS88;A0A7G7XS03;A0A7D5B485;A0A7D5AHU4;A0A1W6FBB7;A0A650G6T5;A0A3S6Z1C0;A0A455JBG6;A0A173CTS2;A0A650G7J4;A0A6M8U2F7;A0A6H0CCX8;A0A6C0UB42;A0A6C0UAW5;A0A6B9MBV5;A0A6B7DVX7;A0A650GKP0;A0A650GI40;A0A650G8S8;A0A…	30S ribosomal protein S3, chloroplastic;30S ribosomal protein S3, chloroplastic;30S ribosomal protein S3, chloroplastic;30S ribosomal protein S3, chloroplastic;30S ribosomal protein S3, chloroplastic;30S ribosomal protein S3, chloroplastic;Ribosomal protein S3;30S ribosomal protein S3, chloroplastic;30S ribosomal protein S3, chloroplastic;30S ribosomal protein S3, chloroplastic;30S ribosomal prot…	rps3;rps3;rps3;rps3;rps3;rps3;rps3;rps3;rps3;rps3;rps3;rps3;rps3;rps3;rps3;rps3;rps3;rps3;rps3;rps3;rps3;rps3;rps3;rps3;rps3;rps3;rps3;rps3;rps3;rps3;rps3;rps3;rps3;rps3;rps3;rps3;rps3;rps3;rps3;rps3;rps3;rps3;rps3;rps3;rps3;rps3;rps3;rps3;rps3;rps3;rps3;rps3;rps3	26.57	26.63	26.88	26.25	26.1	26.27	3.85	0.0091
		0.023	1.83	A0A5C7HCI3	A0A5C7HCI3	Uncharacterized protein	EZV62_019824	24.78	24.25	24.11	22.33	21.77	23.54	3.87	0.0088
		0.023	0.55	A0A5C7HGP8	A0A5C7HGP8	Ribosomal protein	EZV62_017168	25.45	25.08	25.09	24.71	24.71	24.55	3.88	0.0088
		0.023	-0.52	A0A5C7HNM9	A0A5C7HNM9	Endo-1,3(4)-beta-glucanase	EZV62_015691	23.88	23.86	23.58	24.32	24.43	24.14	-3.84	0.0091
		0.023	1.56	A0A5C7HR74	A0A5C7HR74	Uncharacterized protein	EZV62_014116	24.44	25.02	24.6	23.19	23.86	22.34	3.88	0.0088
		0.023	-0.42	A0A5C7HZE5	A0A5C7HZE5	Uncharacterized protein	EZV62_009495	25.37	25.5	25.45	25.82	26	25.76	-3.85	0.0091
		0.024	0.91	A0A5C7GZY3;A0A5C7GZU2	A0A5C7GZY3	Uncharacterized protein;Uncharacterized protein	EZV62_025930;EZV62_025934	27.01	26.29	27.01	25.64	25.99	25.95	3.84	0.0092
		0.024	1.4	A0A5C7H0Y4	A0A5C7H0Y4	Uncharacterized protein	EZV62_023011	26.68	27.23	26.56	26.16	24.99	25.11	3.83	0.0092
		0.024	0.75	A0A5C7HBQ9;A0A5C7HAG8	A0A5C7HBQ9;A0A5C7HAG8	Probable tRNA N6-adenosine threonylcarbamoyltransferase;Probable tRNA N6-adenosine threonylcarbamoyltransferase	GCP2;GCP2	23.36	23.75	23.09	22.63	22.83	22.49	3.81	0.0095
		0.024	-0.47	A0A5C7HK28;A0A5C7H057;A0A5C7HZ22	A0A5C7HK28	Cysteinyl-tRNA synthetase;Cysteinyl-tRNA synthetase;Cysteinyl-tRNA synthetase	EZV62_018680;EZV62_022827;EZV62_013563	23.56	23.75	23.5	24.09	23.94	24.19	-3.82	0.0093
		0.024	0.64	A0A5C7HKP0;A0A5C7IBH6;A0A5C7HE32;A0A5C7HTG1;A0A5C7H3S8;A0A5C7H140;A0A5C7IPZ1;A0A5C7HUU7;A0A5C7IQ74	A0A5C7HKP0;A0A5C7IBH6	Protein kinase domain-containing protein;Protein kinase domain-containing protein;Protein kinase domain-containing protein;Protein kinase domain-containing protein;[RNA-polymerase]-subunit kinase;Protein kinase domain-containing protein;Protein kinase domain-containing protein;Protein kinase domain-containing protein;Protein kinase domain-containing protein	EZV62_018638;EZV62_007769;EZV62_019988;EZV62_014169;EZV62_023913;EZV62_022726;EZV62_006250;EZV62_015238;EZV62_000116	23.33	23.47	23.41	23.06	22.74	22.48	3.84	0.0092
		0.024	-0.98	A0A5C7HN10	A0A5C7HN10	Matrin-type domain-containing protein	EZV62_016252	23.16	22.86	23.21	23.56	24.47	24.15	-3.83	0.0092
		0.024	0.58	A0A5C7HNG1	A0A5C7HNG1	Trafficking protein particle complex subunit	EZV62_016446	23.24	23.33	23.42	22.65	22.56	23.02	3.83	0.0092
		0.024	-0.41	A0A5C7HPZ7;A0A5C7HPW9	A0A5C7HPZ7	Peptidase_M24 domain-containing protein;Uncharacterized protein	EZV62_016664;EZV62_016962	29.07	29.17	29.23	29.65	29.45	29.62	-3.8	0.0095
		0.024	-0.68	A0A5C7HTY7;A0A5C7GXE8;A0A5C7HTV5	A0A5C7HTY7	Uncharacterized protein;PRP21_like_P domain-containing protein;SURP motif domain-containing protein	EZV62_014837;EZV62_025136;EZV62_014838	24.5	24.11	24.65	25.29	25.04	24.97	-3.8	0.0095
		0.024	-1.08	A0A5C7HVE8	A0A5C7HVE8	Uncharacterized protein	EZV62_012273	22.68	21.87	21.6	23.08	23.21	23.1	-3.79	0.0097
		0.024	-1.01	A0A5C7HWS7	A0A5C7HWS7	Glutaredoxin-dependent peroxiredoxin	EZV62_012773	28.23	28.86	28.68	29.13	29.83	29.84	-3.83	0.0092
		0.024	-0.44	A0A5C7I9B1	A0A5C7I9B1	Protein kinase domain-containing protein	EZV62_011950	25.9	26.01	25.83	26.51	26.26	26.29	-3.79	0.0097
		0.024	1.69	A0A5C7IGM8	A0A5C7IGM8	CBF domain-containing protein	EZV62_003130	24.49	24.13	24.67	23.54	22.89	21.81	3.78	0.0097
		0.024	-0.39	A0A5C7IGQ0	A0A5C7IGQ0	Acetyltransferase component of pyruvate dehydrogenase complex	EZV62_003432	27.28	27.22	27.21	27.54	27.75	27.61	-3.81	0.0094
		0.024	0.4	A0A5C7IL96	A0A5C7IL96	DNA topoisomerase 2	EZV62_005112	25.13	25.23	25.05	24.65	24.79	24.78	3.82	0.0094
		0.024	1.86	A0A5C7IS32;A0A5C7IRC7	A0A5C7IS32	Amine oxidase;Amine oxidase	EZV62_000594;EZV62_000512	23.29	23.64	23.62	22.07	20.53	22.37	3.79	0.0096
		0.024	0.43	A0A5C7IT50	A0A5C7IT50	Aldo_ket_red domain-containing protein	EZV62_001096	25.54	25.63	25.68	25.31	25.05	25.19	3.79	0.0097
		0.024	-0.4	A0A5C7IX98;A0A5C7IZ71	A0A5C7IX98;A0A5C7IZ71	Elongation factor 1-alpha;GTP_EFTU_D3 domain-containing protein	EZV62_002470;EZV62_002491	31.88	31.8	31.86	32.12	32.31	32.32	-3.83	0.0092
		0.025	0.52	A0A067YPK5;A0A7G7XTU9;A0A7D4W631;A0A7L8XH36;A0A7G7XVT0;A0A7G7XVB0;A0A7G7XV25;A0A7G7XUU0;A0A7G7XU35;A0A7G7XTL4;A0A6C0UB73;A0A7G7XSV6;A0A7G7XSM1;A0A7D5AG94;A0A7D4W8E0;A0A7D4W876;A0A7D4W6J8;A0A7D4W6G4;A0A6C0UES6;A0A6H0CD83;A0A0X9RJA7;A0A650G3P4;A0A650GHD2;A0A650G709;A0A650G6X2;A0A650G6V7;A0A650G6M6;A0A650G5Y2;A0A650G5F7;A0A650G4H5;A0A499QYT5;A0A3S6YZW1;A0A3G1J4P3;A0A1X9QHC5;A0A1W6FB75;A0A1V0G130;A0A…	A0A067YPK5;A0A7G7XTU9;A0A7D4W631;A0A7L8XH36;A0A7G7XVT0;A0A7G7XVB0;A0A7G7XV25;A0A7G7XUU0;A0A7G7XU35;A0A7G7XTL4;A0A6C0UB73;A0A7G7XSV6;A0A7G7XSM1;A0A7D5AG94;A0A7D4W8E0;A0A7D4W876;A0A7D4W6J8;A0A7D4W6G4;A0A6C0UES6;A0A6H0CD83;A0A0X9RJA7;A0A650G3P4;A0A650GHD2;A0A650G709;A0A650G6X2;A0A650G6V7;A0A650G6M6;A0A650G5Y2;A0A650G5F7;A0A650G4H5;A0A499QYT5;A0A3S6YZW1;A0A3G1J4P3;A0A1X9QHC5;A0A1W6FB75;A0A1V0G130;A0A…	30S ribosomal protein S4, chloroplastic;30S ribosomal protein S4, chloroplastic;30S ribosomal protein S4, chloroplastic;Ribosomal protein S4;30S ribosomal protein S4, chloroplastic;30S ribosomal protein S4, chloroplastic;30S ribosomal protein S4, chloroplastic;30S ribosomal protein S4, chloroplastic;30S ribosomal protein S4, chloroplastic;30S ribosomal protein S4, chloroplastic;30S ribosomal prot…	rps4;rps4;rps4;rps4;rps4;rps4;rps4;rps4;rps4;rps4;rps4;rps4;rps4;rps4;rps4;rps4;rps4;rps4;rps4;rps4;rps4;rps4;rps4;rps4;rps4;rps4;rps4;rps4;rps4;rps4;rps4;rps4;rps4;rps4;rps4;rps4;rps4;rps4;rps4;rps4;rps4	25.23	25.56	25.55	24.87	24.84	25.06	3.77	0.0099
		0.025	0.44	R4JMS6;M1TIB5;A0A5C7GZ91	R4JMS6;M1TIB5;A0A5C7GZ91	Chalcone-flavonone isomerase family protein (Fragment);Chalcone-flavonone isomerase family protein;Chalcone-flavonone isomerase family protein	CHI;;EZV62_025527	25	24.88	24.87	24.64	24.39	24.42	3.75	0.01
		0.025	1.15	A0A5C7H0I0	A0A5C7H0I0	Uncharacterized protein	EZV62_022845	23.38	23.16	23.64	22.71	21.62	22.41	3.75	0.01
		0.025	-0.49	A0A5C7HBQ1	A0A5C7HBQ1	14_3_3 domain-containing protein	EZV62_019221	26.1	26.16	25.98	26.78	26.44	26.5	-3.75	0.01
		0.025	0.71	A0A5C7HRC9	A0A5C7HRC9	Uncharacterized protein	EZV62_016685	28.92	28.9	29.49	28.48	28.35	28.35	3.78	0.0098
		0.025	-0.34	A0A5C7HV96	A0A5C7HV96	Uncharacterized protein	EZV62_012087	28.95	28.92	28.91	29.23	29.29	29.28	-3.74	0.01
		0.025	1.93	A0A5C7HVI7	A0A5C7HVI7	Nas2_N domain-containing protein	EZV62_012112	23.74	23.82	23.73	20.99	21.5	23.02	3.75	0.01
		0.025	-0.48	A0A5C7I0K7	A0A5C7I0K7	Phytocyanin domain-containing protein	EZV62_013639	24.1	23.89	23.99	24.5	24.63	24.3	-3.76	0.01
		0.025	0.5	A0A5C7I8C2;A0A5C7I6T4;A0A5C7I5E1;A0A5C7I6I5;A0A5C7I817	A0A5C7I8C2;A0A5C7I6T4	Uncharacterized protein;Uncharacterized protein;Uncharacterized protein;Uncharacterized protein;Uncharacterized protein	EZV62_011836;EZV62_011838;EZV62_011737;EZV62_011738;EZV62_011736	25.52	25.75	25.64	24.97	25.32	25.11	3.75	0.01
		0.025	-0.53	A0A5C7I9R8	A0A5C7I9R8	Cupin_2 domain-containing protein	EZV62_007153	27.13	27.16	27.2	27.54	27.96	27.59	-3.76	0.01
		0.025	1.65	A0A5C7I9Y2;A0A5C7I8R9	A0A5C7I9Y2	Uncharacterized protein;Uncharacterized protein	EZV62_007262;EZV62_007258	24.02	23.96	24.09	22.67	23.08	21.37	3.78	0.0098
		0.025	-0.45	A0A5C7IEE3	A0A5C7IEE3	Uncharacterized protein	EZV62_008051	28.93	28.99	28.74	29.32	29.24	29.45	-3.76	0.01
		0.025	0.86	A0A5C7IW14	A0A5C7IW14	Lysine--tRNA ligase	EZV62_001643	23.06	23.53	22.94	22.45	22.53	21.95	3.78	0.0098
		0.026	-0.37	A0A5C7H224;A0A5C7HK85	A0A5C7H224	WD_REPEATS_REGION domain-containing protein;WD_REPEATS_REGION domain-containing protein	EZV62_023359;EZV62_018542	25.09	25.17	25.11	25.51	25.55	25.4	-3.72	0.01
		0.026	-0.64	A0A5C7HY34	A0A5C7HY34	Aspartate aminotransferase	EZV62_013400	26.28	26.48	26.07	27.08	27.02	26.65	-3.7	0.011
		0.026	-1.01	A0A5C7HZD8	A0A5C7HZD8	Uncharacterized protein	EZV62_012855	24.5	24.79	23.79	25.45	25.42	25.22	-3.72	0.01
		0.026	0.6	A0A5C7IDQ0	A0A5C7IDQ0	Usp domain-containing protein	EZV62_008450	26.99	26.86	27.03	26.66	26.26	26.16	3.7	0.011
		0.026	0.43	A0A5C7IQ86	A0A5C7IQ86	BP28CT domain-containing protein	EZV62_005477	26.11	25.81	25.97	25.53	25.58	25.49	3.7	0.011
		0.026	-1.53	A0A5C7ISY8	A0A5C7ISY8	Uncharacterized protein	EZV62_000533	22.86	23.55	23.76	24.47	25.72	24.57	-3.73	0.01
		0.026	-0.41	A0A5C7IWY0;A0A5C7HF21	A0A5C7IWY0	Uncharacterized protein;Uncharacterized protein	EZV62_001983;EZV62_020685	27.59	27.66	27.53	28.13	27.99	27.88	-3.71	0.011
		0.026	0.46	A0A5C7IXN7	A0A5C7IXN7	Uncharacterized protein	EZV62_002458	26.13	26.34	26.18	25.61	25.88	25.8	3.71	0.011
		0.027	0.37	A0A5C7H7W1	A0A5C7H7W1	Proteasome subunit beta	EZV62_022229	27.95	27.95	28.12	27.68	27.59	27.63	3.68	0.011
		0.027	-0.89	A0A5C7HZ73	A0A5C7HZ73	Methylthioribose-1-phosphate isomerase	EZV62_013039	25.37	25.66	24.85	26.12	26	26.43	-3.67	0.011
		0.027	-0.43	A0A5C7INH5	A0A5C7INH5	PfkB domain-containing protein	EZV62_005756	25.55	25.59	25.82	26.15	26	26.11	-3.66	0.011
		0.027	0.61	A0A5C7IWB3;A0A5C7ID35;A0A5C7IDE7;A0A5C7IES2;A0A5C7ID06	A0A5C7IWB3;A0A5C7ID35;A0A5C7IDE7	RNA helicase;RNA helicase;Uncharacterized protein;Uncharacterized protein;Uncharacterized protein	EZV62_001967;EZV62_008210;EZV62_008194;EZV62_008191;EZV62_008193	23.4	22.84	23.04	22.42	22.47	22.56	3.68	0.011
		0.028	0.58	A0A650G6D2;A0A650G5D7;A0A0X9RP42;A0A1V0G186;A0A2L1ZBN0;A0A3S6YZY4;A0A650G3B4;A0A650G3N1;A0A650G4D5;A0A650G5Z3;A0A650G8Y4;A0A7G7XST3;A0A650G6K6;A0A650G6T8;A0A650G6V4;A0A650G8B4;A0A7G7XVQ7;A0A067YP59;A0A7G7XU11;A0A650G8F3;A0A650G9A8;A0A173CTW1;A0A6H0CFI1;A0A7D4WGY8;A0A7D4WNZ4;A0A7D4WPG4;A0A7D5A6D7;A0A7D5A6K9;A0A7G7XSJ8;A0A7G7XT18;A0A7G7XVZ2;A0A7G7XTS6;A0A7G7XU97;A0A7G7XUR7;A0A7G7XV02;A0A7G7XV87;A0A…	A0A650G6D2;A0A650G5D7;A0A0X9RP42;A0A1V0G186;A0A2L1ZBN0;A0A3S6YZY4;A0A650G3B4;A0A650G3N1;A0A650G4D5;A0A650G5Z3;A0A650G8Y4;A0A7G7XST3;A0A650G6K6;A0A650G6T8;A0A650G6V4;A0A650G8B4;A0A7G7XVQ7;A0A067YP59;A0A7G7XU11;A0A650G8F3;A0A650G9A8;A0A173CTW1;A0A6H0CFI1;A0A7D4WGY8;A0A7D4WNZ4;A0A7D4WPG4;A0A7D5A6D7;A0A7D5A6K9;A0A7G7XSJ8;A0A7G7XT18;A0A7G7XVZ2;A0A7G7XTS6;A0A7G7XU97;A0A7G7XUR7;A0A7G7XV02;A0A7G7XV87;A0A…	50S ribosomal protein L2, chloroplastic;50S ribosomal protein L2, chloroplastic;50S ribosomal protein L2, chloroplastic;50S ribosomal protein L2, chloroplastic;50S ribosomal protein L2, chloroplastic;50S ribosomal protein L2, chloroplastic;50S ribosomal protein L2, chloroplastic;50S ribosomal protein L2, chloroplastic;50S ribosomal protein L2, chloroplastic;50S ribosomal protein L2, chloroplastic…	rpl2;rpl2;rpl2;rpl2;rpl2;rpl2;rpl2;rpl2;rpl2;rpl2;rpl2;rpl2;rpl2;rpl2;rpl2;rpl2;rpl2;rpl2;rpl2;rpl2;rpl2;rpl2;rpl2;rpl2;rpl2;rpl2;rpl2;rpl2;rpl2;rpl2;rpl2;rpl2;rpl2;rpl2;rpl2;rpl2;rpl2;rpl2;rpl2;rpl2;rpl2;rpl2;rpl2;rpl2;rpl2;rpl2;rpl2;rpl2;rpl2;rpl2;rpl2;rpl2;rpl2;rpl2;rpl2;rpl2;rpl2;rpl2;rpl2;rpl2;rpl2;rpl2;rpl2;rpl2;rpl2;rpl2;rpl2;rpl2;rpl2;rpl2;rpl2;rpl2;rpl2;rpl2;rpl2;rpl2;rpl2;rpl2;rpl2;rpl2…	25.78	26.08	25.83	25.49	25.06	25.39	3.61	0.012
		0.028	0.4	A0A5C7H345	A0A5C7H345	Uncharacterized protein	EZV62_023416	27.31	27.44	27.29	26.81	26.98	27.04	3.63	0.012
		0.028	1.46	A0A5C7H3I2	A0A5C7H3I2	Uncharacterized protein	EZV62_023789	24.07	24.27	23.69	22.83	21.69	23.13	3.63	0.012
		0.028	0.84	A0A5C7H8L7;A0A5C7H6D1	A0A5C7H8L7;A0A5C7H6D1	Uncharacterized protein;Uncharacterized protein	EZV62_021675;EZV62_021676	26.19	25.85	25.42	24.77	25.21	24.97	3.65	0.011
		0.028	1.02	A0A5C7H6N2;A0A5C7HTS0	A0A5C7H6N2	Protein phosphatase;Protein phosphatase	EZV62_021434;EZV62_014175	23.14	23.38	23.29	21.98	22.88	21.88	3.61	0.012
		0.028	1.4	A0A5C7H7Q1	A0A5C7H7Q1	Delta-aminolevulinic acid dehydratase	EZV62_022166	24.23	24.67	23.95	23.63	22.26	22.77	3.62	0.012
		0.028	-1.43	A0A5C7HBD7	A0A5C7HBD7	Fn3_like domain-containing protein	EZV62_019108	23.35	21.77	22.44	23.97	23.85	24.03	-3.63	0.012
		0.028	-0.46	A0A5C7IXW4;A0A5C7HEU2	A0A5C7IXW4;A0A5C7HEU2	40S ribosomal protein S27;40S ribosomal protein S27	EZV62_002716;EZV62_020228	28.84	29.02	29.17	29.57	29.44	29.39	-3.63	0.012
		0.028	1.08	A0A5C7HFD3	A0A5C7HFD3	Serine/threonine-protein phosphatase 5	EZV62_020970	24.97	24.68	25	24.22	24.03	23.15	3.61	0.012
		0.028	0.39	A0A5C7HFR3	A0A5C7HFR3	HATPase_c domain-containing protein	EZV62_020761	27.54	27.67	27.47	27.2	27.08	27.24	3.62	0.012
		0.028	0.58	A0A5C7HJ92	A0A5C7HJ92	ATP-dependent Clp protease proteolytic subunit	EZV62_018237	26.29	26.65	26.33	25.89	25.62	26.01	3.64	0.012
		0.028	-0.57	A0A5C7ISF6	A0A5C7ISF6	Uncharacterized protein	EZV62_000906	34	33.65	34.04	34.37	34.38	34.65	-3.65	0.011
		0.028	0.78	A0A5C7IVQ8;A0A5C7HA70	A0A5C7IVQ8	UBA domain-containing protein;UBA domain-containing protein	EZV62_001181;EZV62_019379	26.89	26.26	26.51	25.72	26.05	25.54	3.64	0.011
		0.028	-0.59	A0A5C7IWP4	A0A5C7IWP4	Eukaryotic translation initiation factor 3 subunit H	EZV62_001521	27.44	27.26	27.23	27.86	27.66	28.18	-3.63	0.012
		0.029	0.49	A0A5C7GXZ8;A0A5C7IXE3	A0A5C7GXZ8	Carboxypeptidase;Carboxypeptidase	EZV62_025326;EZV62_002367	26.57	26.41	26.54	26.24	25.85	25.96	3.59	0.012
		0.029	0.42	A0A5C7GZ92	A0A5C7GZ92	S1 motif domain-containing protein	EZV62_025959	27.71	27.77	27.8	27.18	27.49	27.34	3.6	0.012
		0.029	0.7	A0A5C7GZV4	A0A5C7GZV4	50S ribosomal protein L22, chloroplastic	EZV62_022717	24.97	24.84	25.28	24.26	24.65	24.09	3.58	0.012
		0.029	1.19	A0A5C7H5Y7	A0A5C7H5Y7	Uncharacterized protein	EZV62_021530	24.19	23.39	24.28	23.23	22.31	22.74	3.58	0.012
		0.029	1.52	A0A5C7H8S2	A0A5C7H8S2	Aminotran_1_2 domain-containing protein	EZV62_022308	23.49	23.34	23.28	22.25	20.87	22.44	3.59	0.012
		0.029	-0.91	A0A5C7HAP3	A0A5C7HAP3	RRM domain-containing protein	EZV62_019529	23.69	24.07	24.38	24.57	25.29	25.02	-3.58	0.012
		0.029	1.44	A0A5C7HHX1;A0A5C7HH89	A0A5C7HHX1	Tetratricopeptide repeat protein 38;Tetratricopeptide repeat protein 38	EZV62_017742;EZV62_017743	24.3	24.46	23.67	22.1	22.53	23.48	3.58	0.012
		0.029	1.67	A0A5C7HNQ7	A0A5C7HNQ7	Uncharacterized protein	EZV62_016247	24.6	23.48	23.36	21.75	21.78	22.91	3.58	0.012
		0.029	-0.43	A0A5C7HXL4	A0A5C7HXL4	BED-type domain-containing protein	EZV62_013236	24.66	24.39	24.6	24.89	25.09	24.98	-3.57	0.012
		0.029	-0.41	A0A5C7I182	A0A5C7I182	Malic enzyme	EZV62_009450	25.49	25.48	25.4	25.9	25.98	25.71	-3.59	0.012
		0.029	-0.48	A0A5C7I9K7	A0A5C7I9K7	Uncharacterized protein	EZV62_007139	24.38	24.12	24.53	24.84	24.79	24.85	-3.59	0.012
		0.03	0.84	A0A5C7GU91;A0A5C7ITK8	A0A5C7GU91;A0A5C7ITK8	Uncharacterized protein;Uncharacterized protein	EZV62_027562;EZV62_001124	25.36	25.35	25.28	23.97	24.8	24.7	3.55	0.013
		0.03	1.4	A0A5C7HDG6	A0A5C7HDG6	Uncharacterized protein	EZV62_020290	24.71	25.38	24.6	22.7	23.87	23.9	3.54	0.013
		0.03	-0.46	A0A5C7HEA0	A0A5C7HEA0	Cytosolic Fe-S cluster assembly factor NBP35	NBP35	24.44	24.53	24.51	25.17	24.78	24.93	-3.55	0.013
		0.03	-0.37	A0A5C7HES7	A0A5C7HES7	T-complex protein 1 subunit gamma	EZV62_019952	27.52	27.49	27.6	27.8	27.93	27.99	-3.57	0.012
		0.03	0.38	A0A5C7HL76;A0A5C7HK16;A0A5C7HBS5;A0A5C7IW26	A0A5C7HL76;A0A5C7HK16;A0A5C7HBS5	Uncharacterized protein;Uncharacterized protein;Uncharacterized protein;Uncharacterized protein	EZV62_015580;EZV62_018537;EZV62_019565;EZV62_001867	29.84	29.89	29.8	29.33	29.58	29.48	3.54	0.013
		0.031	0.37	A0A5C7H809	A0A5C7H809	3-isopropylmalate dehydrogenase	EZV62_022382	26.88	26.85	26.88	26.62	26.5	26.39	3.51	0.013
		0.031	0.62	A0A5C7H9T7;A0A5C7GW75	A0A5C7H9T7	40S ribosomal protein S6;Uncharacterized protein	EZV62_019219;EZV62_024919	29.36	29.63	29.44	28.54	28.97	29.07	3.53	0.013
		0.031	-0.77	A0A5C7HMV5	A0A5C7HMV5	Uncharacterized protein	EZV62_015531	22.97	22.32	22.47	23.33	23.13	23.61	-3.52	0.013
		0.031	-0.72	A0A5C7HRQ0	A0A5C7HRQ0	Uncharacterized protein	EZV62_014306	28.55	28.28	28.95	29.52	29.17	29.26	-3.51	0.013
		0.031	-0.46	A0A5C7IVF9	A0A5C7IVF9	Uncharacterized protein	EZV62_001802	25.16	24.99	24.8	25.54	25.37	25.42	-3.52	0.013
		0.032	0.89	A0A5C7GXC9	A0A5C7GXC9	SH3 domain-containing protein	EZV62_025010	24.69	24.36	24.7	23.17	24.06	23.84	3.48	0.014
		0.032	-0.77	A0A5C7GYS8	A0A5C7GYS8	UDP-glucuronate decarboxylase	EZV62_025626	24.8	24.86	24.85	26.04	25.2	25.57	-3.48	0.014
		0.032	0.34	A0A5C7H7Q5	A0A5C7H7Q5	Xylulose kinase	EZV62_021764	26.43	26.54	26.51	26.16	26.1	26.22	3.5	0.013
		0.032	0.44	A0A5C7HDS1	A0A5C7HDS1	Ketol-acid reductoisomerase	EZV62_020307	29.18	29.1	29.11	28.61	28.55	28.89	3.5	0.014
		0.032	0.42	A0A5C7HVD7	A0A5C7HVD7	40S ribosomal protein S6	EZV62_014725	29.58	29.42	29.64	29.28	29.05	29.06	3.49	0.014
		0.032	-1.17	A0A5C7HVH4	A0A5C7HVH4	Uncharacterized protein	EZV62_012208	21.94	22.15	23.09	23.89	23.32	23.48	-3.48	0.014
		0.032	-1.82	A0A5C7IKJ0	A0A5C7IKJ0	RRM domain-containing protein	EZV62_004852	23.53	23.64	24.21	26.76	25.17	24.89	-3.48	0.014
		0.032	0.64	A0A5C7ISE4	A0A5C7ISE4	Uncharacterized protein	EZV62_006341	26.13	25.85	25.97	25	25.41	25.6	3.48	0.014
		0.033	0.33	A0A5C7H4G9	A0A5C7H4G9	Malate synthase	EZV62_023836	29.26	29.2	29.15	28.8	28.93	28.89	3.44	0.015
		0.033	-0.45	A0A5C7H4N7	A0A5C7H4N7	1,4-alpha-glucan branching enzyme	EZV62_021099	24.74	24.95	25.14	25.39	25.44	25.36	-3.47	0.014
		0.033	-0.42	A0A5C7HE89	A0A5C7HE89	Prohibitin	EZV62_020344	24.92	24.98	25.25	25.47	25.45	25.49	-3.47	0.014
		0.033	-0.33	A0A5C7HH92	A0A5C7HH92	CCT-epsilon	EZV62_017461	27.96	28.07	27.97	28.29	28.31	28.39	-3.46	0.014
		0.033	0.59	A0A5C7HL01	A0A5C7HL01	ANK_REP_REGION domain-containing protein	EZV62_015536	27.17	27.3	27.17	26.28	26.81	26.78	3.44	0.015
		0.033	0.54	A0A5C7HSJ3	A0A5C7HSJ3	Eukaryotic translation initiation factor 6	EIF6	27.22	27.08	26.74	26.56	26.36	26.49	3.47	0.014
		0.033	-0.69	A0A5C7HVB2;A0A5C7IV58	A0A5C7HVB2;A0A5C7IV58	Histone H3;Histone H3	EZV62_001783;EZV62_001789	26.3	26.83	26.19	27.11	27.28	26.99	-3.47	0.014
		0.033	-0.59	A0A5C7HZQ8	A0A5C7HZQ8	Uncharacterized protein	EZV62_013249	24.03	24.05	24.31	24.41	24.85	24.88	-3.46	0.014
		0.033	0.37	A0A5C7I6F5	A0A5C7I6F5	J domain-containing protein	EZV62_011592	24.67	24.66	24.59	24.16	24.23	24.4	3.46	0.014
		0.033	0.93	A0A5C7IM32	A0A5C7IM32	DNA-directed RNA polymerase subunit	EZV62_005402	23.64	23.6	23.03	22.94	22.13	22.42	3.45	0.014
		0.033	0.4	A0A5C7IRY6	A0A5C7IRY6	Uncharacterized protein	EZV62_000669	27.84	27.68	27.77	27.43	27.45	27.2	3.46	0.014
		0.034	1.04	A0A5C7GTC3	A0A5C7GTC3	C3HC-type domain-containing protein	EZV62_027272	23.38	22.58	22.5	21.82	22.12	21.4	3.43	0.015
		0.034	1.53	A0A5C7GX49	A0A5C7GX49	40S ribosomal protein S25	EZV62_025193	24.12	24.35	24.12	22.12	23.71	22.18	3.43	0.015
		0.034	-0.44	A0A5C7H1L1	A0A5C7H1L1	Uncharacterized protein	EZV62_023251	24.77	24.92	25.11	25.27	25.41	25.47	-3.42	0.015
		0.034	-0.68	A0A5C7H410	A0A5C7H410	Malate dehydrogenase	EZV62_024258	27.79	27.9	27.53	28.21	28.27	28.79	-3.4	0.015
		0.034	-0.48	A0A5C7H4I8	A0A5C7H4I8	SHSP domain-containing protein	EZV62_023660	27.5	27.71	27.86	28.18	28.3	28.02	-3.42	0.015
		0.034	1.25	A0A5C7HB13	A0A5C7HB13	Thiamine-phosphate pyrophosphorylase	EZV62_018981	24.05	23.88	23.77	22.07	23.46	22.42	3.43	0.015
		0.034	1.18	A0A5C7HDJ0	A0A5C7HDJ0	Tyrosine--tRNA ligase	EZV62_020243	23.89	22.92	23.25	22.38	21.6	22.53	3.41	0.015
		0.034	0.48	A0A5C7HFV8	A0A5C7HFV8	Peptidyl-prolyl cis-trans isomerase	EZV62_017326	27.94	27.82	27.57	27.2	27.26	27.44	3.42	0.015
		0.034	0.47	A0A5C7HIH1	A0A5C7HIH1	Uncharacterized protein	EZV62_018146	26.35	26.28	26.04	25.88	25.58	25.8	3.4	0.015
		0.034	0.35	A0A5C7HPF9	A0A5C7HPF9	Ubiquitinyl hydrolase 1	EZV62_015891	26.01	26.05	26.08	25.79	25.58	25.71	3.42	0.015
		0.034	0.44	A0A5C7HZ14;A0A5C7HZI7	A0A5C7HZ14	NAD(P)-bd_dom domain-containing protein;ANF_receptor domain-containing protein	EZV62_013690;EZV62_013693	25.69	25.63	25.67	25.15	25.44	25.07	3.43	0.015
		0.034	0.33	A0A5C7I4H9	A0A5C7I4H9	Glutathione transferase	EZV62_010470	27.88	27.91	27.91	27.48	27.61	27.63	3.42	0.015
		0.034	-0.45	A0A5C7I4P4;A0A5C7ILX3	A0A5C7I4P4	D-3-phosphoglycerate dehydrogenase;D-3-phosphoglycerate dehydrogenase	EZV62_011225;EZV62_004411	28.08	27.95	27.86	28.56	28.23	28.43	-3.43	0.015
		0.034	-0.47	A0A5C7INZ6;A0A5C7INQ3	A0A5C7INZ6	PKS_ER domain-containing protein;Uncharacterized protein	EZV62_005773;EZV62_005770	25.22	25.42	25.61	25.76	25.92	25.98	-3.41	0.015
		0.035	-0.38	A0A5C7H4R7	A0A5C7H4R7	Uncharacterized protein	EZV62_021129	26.57	26.32	26.35	26.75	26.82	26.81	-3.39	0.015
		0.035	-0.45	A0A5C7H8U1	A0A5C7H8U1	W2 domain-containing protein	EZV62_022064	25.24	25.38	25.26	25.63	25.97	25.64	-3.39	0.016
		0.035	-0.49	A0A5C7HZX8;A0A5C7HZQ6	A0A5C7HZX8	Clp R domain-containing protein;Clp R domain-containing protein	EZV62_013612;EZV62_013611	25.23	25.05	25.27	25.82	25.78	25.43	-3.38	0.016
		0.035	0.37	A0A5C7I2F0	A0A5C7I2F0	Uncharacterized protein	EZV62_010677	33.86	33.72	33.94	33.43	33.41	33.56	3.38	0.016
		0.035	0.75	A0A5C7ISL1	A0A5C7ISL1	Inosine-5-monophosphate dehydrogenase	EZV62_006307	25.55	25.84	25.05	24.62	24.68	24.88	3.39	0.015
		0.036	0.61	A0A5C7GXH4	A0A5C7GXH4	Carboxypeptidase	EZV62_025329	26.07	26.18	26.35	25.84	25.26	25.68	3.35	0.016
		0.036	-0.69	A0A5C7HCL0	A0A5C7HCL0	Ribosomal_L18e/L15P domain-containing protein	EZV62_019970	25.87	25.56	26.3	26.72	26.51	26.57	-3.35	0.016
		0.036	0.52	A0A5C7HED7	A0A5C7HED7	Uncharacterized protein	EZV62_020646	27.26	27.16	27.35	26.54	26.67	27.01	3.37	0.016
		0.036	0.71	A0A5C7HEM7	A0A5C7HEM7	Eukaryotic translation initiation factor 4C	EZV62_020710	25.7	26.15	25.66	25.4	25.17	24.82	3.35	0.016
		0.036	1.42	A0A5C7HFM2	A0A5C7HFM2	XET_C domain-containing protein	EZV62_020242	23.88	24.17	23.83	23.5	22.12	21.97	3.37	0.016
		0.036	0.7	A0A5C7HVC6	A0A5C7HVC6	Glucose-6-phosphate 1-epimerase	EZV62_012430	25.64	24.91	25.25	24.62	24.39	24.67	3.36	0.016
		0.036	0.54	A0A5C7HYJ8	A0A5C7HYJ8	PITH domain-containing protein	EZV62_013298	27.18	26.73	27.23	26.56	26.54	26.41	3.36	0.016
		0.036	-0.38	A0A5C7IC07;A0A5C7HFZ5	A0A5C7IC07	PPM-type phosphatase domain-containing protein;PPM-type phosphatase domain-containing protein	EZV62_008145;EZV62_020372	26.25	26.43	26.28	26.83	26.61	26.66	-3.37	0.016
		0.036	-0.44	A0A5C7IEE1	A0A5C7IEE1	Uncharacterized protein	EZV62_008679	24.73	25.01	24.94	25.4	25.17	25.42	-3.34	0.016
		0.037	-0.39	A0A5C7GZM4	A0A5C7GZM4	Superoxide dismutase	EZV62_025864	29.48	29.37	29.22	29.86	29.7	29.68	-3.31	0.017
		0.037	0.6	A0A5C7H3N9	A0A5C7H3N9	Uncharacterized protein	EZV62_023616	25.7	25.98	26.11	25.61	25.23	25.14	3.34	0.016
		0.037	0.36	A0A5C7H6R0	A0A5C7H6R0	HECT-type E3 ubiquitin transferase	EZV62_021810	25.66	25.77	25.69	25.46	25.36	25.21	3.31	0.017
		0.037	-0.94	A0A5C7I391;A0A5C7HJI1	A0A5C7I391;A0A5C7HJI1	Uncharacterized protein;Uncharacterized protein	EZV62_010751;EZV62_018238	27.1	26.35	27.39	28.08	27.73	27.87	-3.33	0.017
		0.037	-0.33	A0A5C7HKE4;A0A5C7HXV8	A0A5C7HKE4;A0A5C7HXV8	Uncharacterized protein;Uncharacterized protein	EZV62_018687;EZV62_012539	26.1	26	26.17	26.37	26.47	26.41	-3.32	0.017
		0.037	0.91	A0A5C7I002	A0A5C7I002	ATP-dependent DNA helicase 2 subunit KU80	EZV62_009695	23.47	23.41	23.23	22.15	23.07	22.17	3.32	0.017
		0.037	-0.36	A0A5C7IGQ6	A0A5C7IGQ6	Aminotran_1_2 domain-containing protein	EZV62_003109	27.93	27.99	27.88	28.35	28.37	28.16	-3.34	0.016
		0.037	-0.42	A0A5C7IY35;A0A5C7I2R2	A0A5C7IY35	UDP-glucuronate decarboxylase;UDP-glucuronate decarboxylase	EZV62_002598;EZV62_010418	26.02	26.11	26	26.55	26.6	26.26	-3.32	0.017
		0.038	-0.7	A0A5C7GRD1	A0A5C7GRD1	Uncharacterized protein	EZV62_026542	24.9	24.49	24.57	25.63	25.45	24.97	-3.29	0.017
		0.038	0.64	A0A5C7GZU0	A0A5C7GZU0	RNase III domain-containing protein	EZV62_022832	28.4	27.77	28.33	27.65	27.52	27.43	3.29	0.018
		0.038	0.88	A0A5C7H2K6	A0A5C7H2K6	Ubiquitin carboxyl-terminal hydrolase	EZV62_023724	28.11	27.15	27.93	26.9	26.7	26.95	3.3	0.017
		0.038	1.13	A0A5C7H2T4	A0A5C7H2T4	Flavoprotein domain-containing protein	EZV62_023868	24.54	24.54	24.48	22.69	24.06	23.43	3.3	0.017
		0.038	0.51	A0A5C7HJ48	A0A5C7HJ48	Aspartate-semialdehyde dehydrogenase	EZV62_018376	25.73	25.94	25.73	25.07	25.54	25.25	3.29	0.017
		0.038	0.54	A0A5C7HJT4;A0A5C7IKW5	A0A5C7HJT4	Methionine aminopeptidase 2;Peptidase_M24 domain-containing protein	EZV62_018451;EZV62_004858	26.28	26.28	26.25	25.81	25.97	25.41	3.29	0.017
		0.038	0.5	A0A5C7HYR9;A0A5C7H8M6	A0A5C7HYR9	PPM-type phosphatase domain-containing protein;Protein-serine/threonine phosphatase	EZV62_013686;EZV62_022248	24.5	24.41	24.66	24.29	23.88	23.92	3.29	0.017
		0.038	1.53	A0A5C7HZE8	A0A5C7HZE8	Peptidylprolyl isomerase	EZV62_013491	24.56	23.62	23.6	23.09	22.55	21.54	3.28	0.018
		0.038	1.36	A0A5C7ICX8	A0A5C7ICX8	Thioredoxin domain-containing protein	EZV62_008276	25.87	25.53	25.74	25.25	24.16	23.64	3.29	0.017
		0.038	-0.36	A0A5C7IJA8	A0A5C7IJA8	Tr-type G domain-containing protein	EZV62_004084	25.34	25.12	25.15	25.55	25.51	25.64	-3.29	0.017
		0.039	1.23	A0A5C7I214;A0A5C7I3W6	A0A5C7I214	Brix domain-containing protein;Brix domain-containing protein	EZV62_010138;EZV62_010136	23.25	22.94	23.63	21.84	22.8	21.48	3.26	0.018
		0.039	-1.83	A0A5C7IC65;A0A5C7ID11;A0A5C7IEB1;A0A5C7ICE7	A0A5C7IC65;A0A5C7ID11	Bulb-type lectin domain-containing protein;Bulb-type lectin domain-containing protein;Bulb-type lectin domain-containing protein;Uncharacterized protein	EZV62_008016;EZV62_008017;EZV62_008021;EZV62_008020	23.3	24.03	22.1	24.74	25.67	24.5	-3.26	0.018
		0.04	0.88	A0A5C7H3D1	A0A5C7H3D1	MRP-S28 domain-containing protein	EZV62_023945	23.71	23.97	23.72	22.44	22.88	23.46	3.24	0.018
		0.04	0.3	A0A5C7H8H5	A0A5C7H8H5	Uncharacterized protein	EZV62_022188	28.26	28.2	28.25	27.99	27.87	27.94	3.24	0.019
		0.04	0.88	A0A5C7H902	A0A5C7H902	tRNA_edit domain-containing protein	EZV62_022124	24.39	24.79	23.82	23.21	23.51	23.63	3.25	0.018
		0.04	1.13	A0A5C7HJU1	A0A5C7HJU1	Carboxypeptidase	EZV62_018358	25.88	25.44	25.25	23.67	24.78	24.71	3.25	0.018
		0.04	0.71	A0A5C7HW62	A0A5C7HW62	Aldedh domain-containing protein	EZV62_012736	25.2	25.7	25.54	24.96	24.97	24.39	3.24	0.018
		0.04	-0.66	A0A5C7IEP5	A0A5C7IEP5	Uncharacterized protein	EZV62_008740	23.39	23.43	23.95	24	24.42	24.33	-3.24	0.019
		0.04	-0.46	A0A5C7IIC6;A0A5C7IRQ7;A0A5C7IS37;A0A5C7IR85	A0A5C7IIC6	Uncharacterized protein;RRM domain-containing protein;RRM domain-containing protein;RRM domain-containing protein	EZV62_003191;EZV62_000484;EZV62_000478;EZV62_000486	24.74	24.77	24.72	24.99	25.16	25.44	-3.25	0.018
		0.04	-0.85	A0A5C7IRK3	A0A5C7IRK3	Uncharacterized protein	EZV62_000582	23.61	23.71	23.08	24.07	24.77	24.11	-3.24	0.019
		0.041	-0.53	A0A5C7H1U7	A0A5C7H1U7	Uncharacterized protein	EZV62_022996	27.74	27.5	27.39	28.26	27.82	28.14	-3.22	0.019
		0.041	-0.61	A0A5C7H490	A0A5C7H490	Dolichyl-diphosphooligosaccharide--protein glycotransferase	EZV62_024332	24.15	23.73	24.26	24.43	24.72	24.83	-3.22	0.019
		0.041	0.68	A0A5C7HMR1	A0A5C7HMR1	tRNA (guanine(26)-N(2))-dimethyltransferase	EZV62_015491	23.61	24.02	23.43	23.1	23.21	22.7	3.21	0.019
		0.041	-0.31	A0A5C7IL30	A0A5C7IL30	V-ATPase 69 kDa subunit	EZV62_004499	27.08	27.12	26.99	27.32	27.44	27.37	-3.22	0.019
		0.041	0.51	A0A5C7IQ43	A0A5C7IQ43	TPR_MLP1_2 domain-containing protein	EZV62_006345	26.79	26.8	26.56	26.29	26.39	25.94	3.22	0.019
		0.042	0.39	A0A5C7GP09;A0A5C7I3H5;A0A5C7HR96;A0A5C7I3W1	A0A5C7GP09;A0A5C7I3H5;A0A5C7HR96	Uncharacterized protein;Uncharacterized protein;Uncharacterized protein;Uncharacterized protein	EZV62_027947;EZV62_010764;EZV62_016571;EZV62_010799	28.28	28.13	28.35	27.7	27.95	27.93	3.19	0.02
		0.042	-0.45	A0A5C7HUK0	A0A5C7HUK0	RuvB-like helicase	EZV62_014519	25.49	25.08	25.25	25.69	25.83	25.65	-3.19	0.02
		0.042	0.36	A0A5C7HXX3	A0A5C7HXX3	ATP-dependent 6-phosphofructokinase	PFK	24.67	24.75	24.54	24.34	24.37	24.18	3.18	0.02
		0.042	0.4	A0A5C7IH12;A0A5C7HZT5;A0A5C7HVB6	A0A5C7IH12	Transmembrane 9 superfamily member;Transmembrane 9 superfamily member;Transmembrane 9 superfamily member	EZV62_003535;EZV62_013641;EZV62_012107	25.23	25.52	25.4	24.91	24.91	25.13	3.18	0.02
		0.042	-0.97	A0A5C7IUL2	A0A5C7IUL2	Transket_pyr domain-containing protein	EZV62_001596	22.73	22.53	23.46	23.73	24.3	23.62	-3.18	0.02
		0.043	-0.33	A0A5C7H251	A0A5C7H251	Alanine--tRNA ligase	EZV62_023592	25.5	25.47	25.31	25.77	25.7	25.79	-3.17	0.02
		0.043	-0.54	A0A5C7H808	A0A5C7H808	Fn3_like domain-containing protein	EZV62_022008	24.54	24.5	24.26	24.85	25.28	24.8	-3.17	0.02
		0.043	0.56	A0A5C7HHW2	A0A5C7HHW2	Clustered mitochondria protein homolog	EZV62_017119	24.74	24.83	24.9	24.19	24.6	23.99	3.17	0.02
		0.043	0.32	A0A5C7HWR0	A0A5C7HWR0	WD_REPEATS_REGION domain-containing protein	EZV62_012930	26.83	26.91	26.77	26.43	26.55	26.57	3.16	0.02
		0.043	0.87	A0A5C7I3R3	A0A5C7I3R3	Uncharacterized protein	EZV62_011167	28.55	28.82	27.98	27.9	27.63	27.23	3.16	0.02
		0.043	1.08	A0A5C7ICX0	A0A5C7ICX0	Uncharacterized protein	EZV62_007967	22.56	22.6	22.76	21	22.31	21.38	3.18	0.02
		0.043	-0.57	A0A5C7IDL8	A0A5C7IDL8	Uncharacterized protein	EZV62_008274	24.38	24.43	24.96	25.09	25.15	25.24	-3.17	0.02
		0.043	0.41	A0A5C7IHK1;A0A5C7GU32	A0A5C7IHK1	LEA_2 domain-containing protein;Uncharacterized protein	EZV62_003484;EZV62_027374	26.37	26.62	26.38	26.12	25.89	26.13	3.16	0.02
		0.043	1.62	A0A7G7XUP3	A0A7G7XUP3	30S ribosomal protein S19, chloroplastic	rps19	24.43	23.49	24.06	23.34	22.31	21.47	3.16	0.021
		0.044	0.75	A0A5C7GUZ8	A0A5C7GUZ8	Calcyclin-binding protein	EZV62_027220	25.54	25.32	25.04	24.81	24.73	24.09	3.14	0.021
		0.044	0.33	A0A5C7INS9	A0A5C7INS9	Uncharacterized protein	EZV62_005835	29.08	29.05	29.27	28.79	28.8	28.83	3.14	0.021
		0.045	-1.02	A0A5C7GWW8	A0A5C7GWW8	Biotin carboxyl carrier protein of acetyl-CoA carboxylase	EZV62_024697	24.74	24.44	23.68	24.91	25.39	25.6	-3.12	0.021
		0.045	0.75	A0A5C7GZR0	A0A5C7GZR0	Pantothenate kinase 2	EZV62_022794	23.11	23.78	23.18	22.63	22.88	22.3	3.13	0.021
		0.045	0.38	A0A5C7HBE9	A0A5C7HBE9	PCI domain-containing protein	EZV62_019477	27.52	27.47	27.23	26.94	27.03	27.11	3.12	0.022
		0.045	0.41	A0A5C7HPU4	A0A5C7HPU4	C2H2-type domain-containing protein	EZV62_016175	26.9	27.25	27.09	26.59	26.78	26.64	3.13	0.021
		0.045	-0.73	A0A5C7I9B5	A0A5C7I9B5	Uncharacterized protein	EZV62_007039	25.15	24.89	24.46	25.53	25.3	25.86	-3.13	0.021
		0.046	1.78	A0A5C7GT85	A0A5C7GT85	Pyruvate dehydrogenase E1 component subunit beta	EZV62_027232	25.14	25.3	25.6	24.2	24.27	22.23	3.11	0.022
		0.046	0.8	A0A5C7H6S7	A0A5C7H6S7	Uncharacterized protein	EZV62_021917	25.4	24.82	24.63	23.96	23.98	24.51	3.11	0.022
		0.046	-0.36	A0A5C7HD30	A0A5C7HD30	UBC core domain-containing protein	EZV62_020299	24.08	24.13	24.18	24.64	24.49	24.34	-3.11	0.022
		0.046	1.72	A0A5C7HJ88	A0A5C7HJ88	Dihydrolipoamide acetyltransferase component of pyruvate dehydrogenase complex	EZV62_018138	25.71	26.46	26.33	24.79	25.3	23.25	3.1	0.022
		0.046	-0.35	A0A5C7IX49;A0A5C7HNY6	A0A5C7IX49;A0A5C7HNY6	Uncharacterized protein;Uncharacterized protein	EZV62_002429;EZV62_016337	30.31	30.51	30.29	30.67	30.82	30.67	-3.1	0.022
		0.046	0.56	A0A5C7HUD7	A0A5C7HUD7	3(2),5-bisphosphate nucleotidase	EZV62_014967	26.26	26.07	26.48	25.92	25.8	25.41	3.09	0.022
		0.046	-0.42	A0A5C7IGJ7	A0A5C7IGJ7	Uncharacterized protein	EZV62_008851	29.92	29.79	29.91	30.1	30.51	30.28	-3.11	0.022
		0.047	1.12	A0A5C7IZC6	A0A5C7IZC6	PX domain-containing protein	EZV62_003057	23.54	23.14	23.55	22.43	22.91	21.54	3.08	0.023
		0.048	0.47	A0A5C7I7G6	A0A5C7I7G6	Phenylalanine--tRNA ligase	EZV62_011536	24.38	24.48	24.09	23.67	24.01	23.84	3.07	0.023
		0.048	0.4	A0A5C7IP39	A0A5C7IP39	Trafficking protein particle complex subunit	EZV62_005966	24.16	24.37	24.17	23.69	23.81	24	3.06	0.023
		0.049	0.59	A0A5C7GWS0;A0A5C7GX19	A0A5C7GWS0	Uncharacterized protein;MHD1 domain-containing protein	EZV62_025025;EZV62_025006	22.74	22.63	22.67	22.01	21.78	22.48	3.04	0.024
		0.049	0.82	A0A5C7H4Q7	A0A5C7H4Q7	Uncharacterized protein	EZV62_021119	22.53	22.49	23.02	21.78	21.47	22.34	3.04	0.024
		0.049	0.46	A0A5C7HXL3	A0A5C7HXL3	Uncharacterized protein	EZV62_012917	24.95	24.67	25.01	24.2	24.46	24.58	3.03	0.024
		0.049	0.4	A0A5C7HXN9	A0A5C7HXN9	Uncharacterized protein	EZV62_012958	28.4	28.02	28.29	27.88	27.74	27.88	3.05	0.024
		0.049	1.09	A0A5C7I2U2	A0A5C7I2U2	Uncharacterized protein	EZV62_010243	25.8	26.46	26.41	25.7	25.23	24.46	3.04	0.024
		0.05	-0.6	A0A5C7GVT5	A0A5C7GVT5	Uncharacterized protein	EZV62_024713	25.22	25.11	24.56	25.67	25.58	25.44	-3.01	0.025
		0.05	-0.34	A0A5C7H9S8;A0A5C7IY07;A0A5C7GZD6;A0A5C7H237;A0A5C7HTJ9;A0A5C7HHE3;A0A5C7IKX6;A0A5C7I171;A0A5C7HAM7	A0A5C7H9S8	Uncharacterized protein;Uncharacterized protein;Uncharacterized protein;Uncharacterized protein;Uncharacterized protein;Uncharacterized protein;Uncharacterized protein;Uncharacterized protein;Uncharacterized protein	EZV62_018950;EZV62_002756;EZV62_025740;EZV62_023369;EZV62_014728;EZV62_017115;EZV62_004674;EZV62_010065;EZV62_019509	25.37	25.5	25.51	25.93	25.73	25.72	-3.02	0.024
		0.05	-0.64	A0A5C7HF87;A0A5C7I542	A0A5C7HF87	ADP/ATP translocase;ADP/ATP translocase	EZV62_020378;EZV62_010993	25.71	25.66	26.18	26.17	26.58	26.72	-3.02	0.024
		0.05	0.51	A0A5C7HR67;A0A5C7H6E3	A0A5C7HR67;A0A5C7H6E3	Protein kinase domain-containing protein;Protein kinase domain-containing protein	EZV62_013882;EZV62_021686	24.09	24.21	24.07	23.93	23.54	23.36	3.03	0.024
		0.05	0.29	A0A5C7HUH5	A0A5C7HUH5	CYTOSOL_AP domain-containing protein	EZV62_012110	28.71	28.72	28.61	28.42	28.34	28.42	3.02	0.024
		0.05	0.8	A0A5C7HYL6	A0A5C7HYL6	Cytochrome b5 heme-binding domain-containing protein	EZV62_013626	27.02	26.53	26.66	25.97	26.37	25.46	3.02	0.024
		0.05	0.46	A0A5C7IJF4	A0A5C7IJF4	Uncharacterized protein	EZV62_004180	31.85	32.16	32.17	31.72	31.68	31.38	3.02	0.024
		0.05	-1.35	A0A5C7IM85	A0A5C7IM85	5-phosphoribosylglycinamide transformylase	EZV62_004627	22.64	22.33	22.09	23.05	24.69	23.37	-3.03	0.024
		0.051	-0.39	A0A5C7HG25	A0A5C7HG25	Uncharacterized protein	EZV62_017092	25.32	25.46	25.69	25.93	25.79	25.92	-3	0.025
		0.051	0.3	A0A5C7HPU3	A0A5C7HPU3	Peptidyl-prolyl cis-trans isomerase	EZV62_016041	24.66	24.54	24.7	24.4	24.28	24.31	3	0.025
		0.051	0.46	A0A5C7HVD2	A0A5C7HVD2	Lysine--tRNA ligase	EZV62_012440	26.06	25.98	26.09	25.28	25.77	25.69	2.99	0.025
		0.051	2.36	A0A5C7HYR4	A0A5C7HYR4	Uncharacterized protein	EZV62_013277	26.15	25.62	25.26	24.23	21.51	24.22	3	0.025
		0.051	0.27	A0A5C7I488	A0A5C7I488	Sucrose synthase	EZV62_010380	28.68	28.72	28.61	28.4	28.4	28.4	2.99	0.025
		0.051	-0.59	A0A5C7IDR5;A0A5C7IEQ3;A0A5C7IE72	A0A5C7IDR5;A0A5C7IEQ3	Glycerophosphodiester phosphodiesterase;Glycerophosphodiester phosphodiesterase;Glycerophosphodiester phosphodiesterase	EZV62_008722;EZV62_008717;EZV62_008716	24.34	24.37	24.44	25.26	24.56	25.11	-3	0.025
		0.052	1.19	A0A5C7H5C7	A0A5C7H5C7	Quinolinate phosphoribosyltransferase [decarboxylating]	EZV62_024339	23.74	24.66	23.92	22.2	23.47	23.08	2.98	0.026
		0.052	0.79	A0A5C7I877	A0A5C7I877	Uncharacterized protein	EZV62_006660	25.5	25.21	26.11	24.55	25.03	24.87	2.99	0.025
		0.052	0.67	A0A5C7ICR8	A0A5C7ICR8	Lactamase_B domain-containing protein	EZV62_007907	26.15	25.81	26.02	25.52	24.87	25.58	2.98	0.026
		0.052	0.33	A0A5C7IJ77;A0A5C7H524	A0A5C7IJ77	Coatomer subunit beta;Coatomer_WDAD domain-containing protein	EZV62_004054;EZV62_021243	25.88	25.82	26	25.48	25.7	25.53	2.97	0.026
		0.053	0.47	A0A5C7H9V5	A0A5C7H9V5	Leucyl-tRNA synthetase	EZV62_018947	25.79	25.59	26.01	25.47	25.13	25.38	2.97	0.026
		0.053	-0.48	A0A5C7ICZ1;A0A5C7IQL4;A0A5C7I1Y1	A0A5C7ICZ1;A0A5C7IQL4;A0A5C7I1Y1	Ribosomal_S13_N domain-containing protein;Ribosomal_S13_N domain-containing protein;Ribosomal_S13_N domain-containing protein	EZV62_007591;EZV62_005691;EZV62_009680	29.1	29.52	29.58	29.77	29.89	29.99	-2.97	0.026
		0.053	-0.4	A0A5C7IWA8	A0A5C7IWA8	Uncharacterized protein	EZV62_001743	28.47	28.17	28.08	28.64	28.64	28.63	-2.97	0.026
		0.054	1.57	A0A5C7H5A4	A0A5C7H5A4	Uncharacterized protein	EZV62_021377	23.7	23.27	23.65	22.98	22.1	20.84	2.93	0.027
		0.054	-0.3	A0A5C7HED0	A0A5C7HED0	Uncharacterized protein	EZV62_020620	28.61	28.53	28.56	28.76	28.95	28.89	-2.95	0.027
		0.054	0.4	A0A5C7HEX1	A0A5C7HEX1	Uncharacterized protein	EZV62_020800	24.82	24.55	24.56	24.39	24.25	24.08	2.94	0.027
		0.054	0.59	A0A5C7HYU6	A0A5C7HYU6	Uncharacterized protein	EZV62_013307	26.57	26.65	26.62	26.35	25.62	26.12	2.93	0.027
		0.054	-0.35	A0A5C7I142	A0A5C7I142	AA_kinase domain-containing protein	EZV62_013779	25.53	25.28	25.5	25.89	25.75	25.71	-2.95	0.027
		0.054	0.31	A0A5C7I501	A0A5C7I501	M16C_associated domain-containing protein	EZV62_011331	25.37	25.47	25.24	25.03	25.08	25.04	2.94	0.027
		0.054	0.4	A0A5C7IIB4	A0A5C7IIB4	WD_REPEATS_REGION domain-containing protein	EZV62_003803	25.18	25.47	25.19	25.04	24.79	24.83	2.94	0.027
		0.054	1.62	A0A5C7IJ89	A0A5C7IJ89	Uncharacterized protein	EZV62_004153	24.86	24.72	24.67	22.67	22.3	24.42	2.94	0.027
		0.054	0.35	A0A5C7INQ6	A0A5C7INQ6	Uncharacterized protein	EZV62_005836	30.04	29.96	30.17	29.75	29.81	29.56	2.95	0.027
		0.054	0.35	A0A5C7IXN9	A0A5C7IXN9	Uncharacterized protein	EZV62_002604	30.45	30.58	30.69	30.09	30.27	30.3	2.94	0.027
		0.055	1.31	A0A5C7HDZ9	A0A5C7HDZ9	Uncharacterized protein	EZV62_020101	23.71	23.7	23.25	22.77	22.73	21.23	2.93	0.027
		0.056	1.64	A0A5C7GRZ8	A0A5C7GRZ8	Uncharacterized protein	EZV62_026521	25.84	26.28	26.24	25.37	24.88	23.2	2.9	0.028
		0.056	-1.63	A0A5C7GUT0	A0A5C7GUT0	Leucine zipper-EF-hand-containing transmembrane protein 1	EZV62_027737	23.53	22.61	21.34	24.35	24.32	23.69	-2.9	0.028
		0.056	0.31	A0A5C7I006	A0A5C7I006	Uncharacterized protein	EZV62_013055	28.6	28.73	28.61	28.26	28.29	28.45	2.91	0.028
		0.056	-1.62	A0A5C7I8S8	A0A5C7I8S8	AIR carboxylase	EZV62_007268	23.76	25.83	24.93	25.97	26.43	26.98	-2.9	0.028
		0.056	0.73	A0A5C7IAS0	A0A5C7IAS0	Uncharacterized protein	EZV62_007798	23.75	23.41	23.26	22.89	22.26	23.07	2.91	0.028
		0.056	0.42	A0A5C7IG13	A0A5C7IG13	Proteasome subunit alpha type	EZV62_003118	28.8	28.5	28.89	28.21	28.45	28.25	2.92	0.028
		0.056	-0.39	A0A5C7ITM6	A0A5C7ITM6	TCTP domain-containing protein	EZV62_000305	27	27.27	27.31	27.71	27.46	27.56	-2.9	0.028
		0.056	-0.36	A0A5C7ITU4	A0A5C7ITU4	Ubiquinone biosynthesis monooxygenase COQ6, mitochondrial	COQ6	23.77	23.84	23.74	23.95	24.29	24.19	-2.91	0.028
		0.056	-0.6	A0A5C7IYX4	A0A5C7IYX4	Uncharacterized protein	EZV62_003010	27.03	27.61	27.03	28.01	27.62	27.84	-2.91	0.028
		0.057	-0.28	A0A5C7H2U9	A0A5C7H2U9	TPR_REGION domain-containing protein	EZV62_023613	27.74	27.66	27.82	28.03	28.07	27.97	-2.9	0.029
		0.057	0.38	A0A5C7H615	A0A5C7H615	SKP1-like protein	EZV62_021184	27.91	27.85	27.99	27.48	27.75	27.37	2.89	0.029
		0.057	0.55	A0A5C7HB91;A0A5C7HT05;A0A5C7HPB1	A0A5C7HB91	CRAL-TRIO domain-containing protein;Uncharacterized protein;Uncharacterized protein	EZV62_022585;EZV62_014800;EZV62_016732	27.33	27.17	26.74	26.71	26.53	26.35	2.9	0.029
		0.057	-0.45	A0A5C7IY13;A0A5C7HP29;A0A5C7IXX9;A0A5C7HV55;A0A5C7HN84;A0A5C7H2Z2	A0A5C7IY13;A0A5C7HP29;A0A5C7IXX9;A0A5C7HV55	Histone H4;Histone H4;Histone H4;Histone H4;DUF659 domain-containing protein;Histone H4	EZV62_002597;EZV62_016413;EZV62_002548;EZV62_012344;EZV62_015601;EZV62_023795	27.77	27.82	27.44	28.15	28.28	27.94	-2.89	0.029
		0.057	-0.31	A0A5C7I0Q9	A0A5C7I0Q9	CCT-alpha	EZV62_009593	27.37	27.48	27.32	27.76	27.78	27.58	-2.88	0.029
		0.057	0.54	A0A5C7INH8	A0A5C7INH8	Uncharacterized protein	EZV62_005690	24.56	24.22	24.75	24.21	23.81	23.89	2.88	0.029
		0.057	-2.15	A0A5C7IUK7	A0A5C7IUK7	Uncharacterized protein	EZV62_000715	24.31	22.07	24.63	26.07	25.07	26.3	-2.88	0.029
		0.058	-0.43	A0A5C7GW05;A0A5C7IUR8	A0A5C7GW05	ATP citrate synthase;ATP citrate synthase	EZV62_024783;EZV62_000861	24.49	24.47	24.66	25.24	24.89	24.79	-2.87	0.029
		0.058	0.55	A0A5C7HVZ4	A0A5C7HVZ4	Alba domain-containing protein	EZV62_012660	27.09	26.47	27.08	26.34	26.34	26.31	2.88	0.029
		0.059	1.11	A0A5C7H3D2;A0A5C7IAK3;A0A5C7GWQ8	A0A5C7H3D2	Uncharacterized protein;Uncharacterized protein;Uncharacterized protein	EZV62_023300;EZV62_007386;EZV62_024401	23.2	23.25	23.31	22.55	22.64	21.23	2.85	0.03
		0.059	1.25	A0A5C7HNX7	A0A5C7HNX7	Uncharacterized protein	EZV62_016327	27.52	27.41	25.99	26.01	25.69	25.48	2.86	0.03
		0.059	1.53	A0A5C7IAV6	A0A5C7IAV6	DUF2470 domain-containing protein	EZV62_007599	24.41	24.44	23.97	21.81	23.91	22.5	2.86	0.03
		0.06	1.21	A0A5C7HNM6	A0A5C7HNM6	Uncharacterized protein	EZV62_016258	26.31	26.66	27.21	24.68	26.1	25.77	2.84	0.031
		0.061	0.32	A0A5C7GRB7	A0A5C7GRB7	AB hydrolase-1 domain-containing protein	EZV62_026645	27.02	26.82	26.73	26.49	26.54	26.57	2.82	0.031
		0.061	-0.63	A0A5C7GT50;A0A5C7H0H8	A0A5C7GT50	Glyco_transf_20 domain-containing protein;Glyco_transf_20 domain-containing protein	EZV62_026953;EZV62_022831	23.54	24.38	23.84	24.6	24.56	24.5	-2.82	0.031
		0.061	-0.9	A0A5C7GVX9	A0A5C7GVX9	PHB domain-containing protein	EZV62_024357	22.33	22.18	22.75	22.68	23.52	23.76	-2.83	0.031
		0.061	-0.34	A0A5C7GWW9	A0A5C7GWW9	LRRcap domain-containing protein	EZV62_024850	25.11	24.91	24.82	25.39	25.23	25.24	-2.83	0.031
		0.061	0.33	A0A5C7GXK1	A0A5C7GXK1	Cysteine proteinase inhibitor	EZV62_025080	29.61	29.88	29.73	29.33	29.45	29.46	2.82	0.031
		0.061	1.29	A0A5C7H7L8	A0A5C7H7L8	M20_dimer domain-containing protein	EZV62_022126	24.01	23.64	23.95	23.61	21.89	22.21	2.82	0.032
		0.061	1.59	A0A5C7HSS9	A0A5C7HSS9	Fe2OG dioxygenase domain-containing protein	EZV62_014432	24.92	24.86	24.88	22.33	24.58	22.96	2.82	0.031
		0.061	-0.34	A0A5C7HV36;A0A5C7H6K9;A0A5C7I3R9;A0A5C7I3T6	A0A5C7HV36	Phosphoenolpyruvate carboxykinase (ATP);Phosphoenolpyruvate carboxykinase (ATP);Phosphoenolpyruvate carboxykinase (ATP);Phosphoenolpyruvate carboxykinase (ATP)	EZV62_014595;EZV62_021779;EZV62_010885;EZV62_010884	25.4	25.31	25.12	25.71	25.55	25.59	-2.83	0.031
		0.062	0.69	A0A5C7GW19;A0A5C7I8X6;A0A5C7HZL8;A0A5C7IA09;A0A5C7HZV5	A0A5C7GW19	Uncharacterized protein;Uncharacterized protein;WD_REPEATS_REGION domain-containing protein;WD_REPEATS_REGION domain-containing protein;Uncharacterized protein	EZV62_024572;EZV62_006464;EZV62_013571;EZV62_006501;EZV62_013572	23.6	23	23.86	22.9	22.58	22.91	2.8	0.032
		0.062	0.35	A0A5C7GYA6	A0A5C7GYA6	Glycerol-3-phosphate dehydrogenase	EZV62_025350	26.02	25.81	25.8	25.65	25.37	25.55	2.81	0.032
		0.062	1.04	A0A5C7H6N9;A0A5C7HL06	A0A5C7H6N9;A0A5C7HL06	Uncharacterized protein;Uncharacterized protein	EZV62_021912;EZV62_015377	23.47	23.92	23.36	23.33	22.27	22.03	2.81	0.032
		0.062	1.37	A0A5C7HFE8;A0A5C7ITS4	A0A5C7HFE8	Uncharacterized protein;Uncharacterized protein	EZV62_017073;EZV62_001349	24.16	23.74	23.39	21.4	23.21	22.58	2.81	0.032
		0.062	-0.96	A0A5C7I2G4	A0A5C7I2G4	Uncharacterized protein	EZV62_010259	24.52	24.9	24.81	26.27	25.85	24.98	-2.8	0.032
		0.062	2.03	A0A5C7I5R0	A0A5C7I5R0	Uncharacterized protein	EZV62_011581	24.72	24.63	24.95	22.42	21.43	24.36	2.8	0.032
		0.062	0.3	A0A5C7IZL0	A0A5C7IZL0	Protein disulfide-isomerase	EZV62_002435	27.41	27.61	27.41	27.22	27.19	27.14	2.8	0.032
		0.063	1.9	A0A5C7H2X2	A0A5C7H2X2	ATP-dependent Clp protease proteolytic subunit	EZV62_023751	24.48	24.51	24.81	24.31	21.97	21.83	2.8	0.032
		0.063	0.58	A0A5C7HE70	A0A5C7HE70	Ribosomal_L2_C domain-containing protein	EZV62_020560	26.11	26.77	26.76	25.9	25.92	26.08	2.79	0.033
		0.063	0.34	A0A5C7HRA9	A0A5C7HRA9	Uncharacterized protein	EZV62_014164	26.47	26.51	26.53	26.3	26.22	25.96	2.79	0.033
		0.063	1.08	A0A5C7HS99;A0A5C7HS94;A0A5C7IMQ6	A0A5C7HS99;A0A5C7HS94	WD_REPEATS_REGION domain-containing protein;WD_REPEATS_REGION domain-containing protein;WD_REPEATS_REGION domain-containing protein	EZV62_014291;EZV62_014288;EZV62_005400	24.24	25.29	24.78	23.5	24.35	23.21	2.79	0.033
		0.063	0.29	A0A5C7HYC1	A0A5C7HYC1	Uncharacterized protein	EZV62_012545	26.89	27	27.05	26.74	26.73	26.59	2.79	0.033
		0.064	0.25	A0A5C7HDM3	A0A5C7HDM3	26S proteasome non-ATPase regulatory subunit 2 homolog	EZV62_020356	27.27	27.28	27.25	27.01	27.05	27	2.77	0.033
		0.064	0.66	A0A5C7HVG0	A0A5C7HVG0	LisH domain-containing protein	EZV62_012474	28.04	27.52	27.15	26.82	27.03	26.87	2.78	0.033
		0.064	0.48	A0A5C7HZ34	A0A5C7HZ34	MPN domain-containing protein	EZV62_013724	24.98	24.41	24.68	24.08	24.28	24.29	2.78	0.033
		0.064	-1.75	A0A5C7IBZ1	A0A5C7IBZ1	Glutamate dehydrogenase	EZV62_007594	22.59	22.59	22.93	23.59	23.84	25.93	-2.77	0.034
		0.064	-0.34	A0A5C7IVJ6	A0A5C7IVJ6	Uncharacterized protein	EZV62_001135	26.5	26.38	26.28	26.87	26.6	26.69	-2.77	0.033
		0.065	-0.55	A0A5C7GU68	A0A5C7GU68	Glycine cleavage system H protein	EZV62_027595	27.14	27.56	26.84	27.81	27.64	27.72	-2.76	0.034
		0.065	0.78	A0A5C7H956	A0A5C7H956	AAA domain-containing protein	EZV62_022174	24.71	24.63	23.9	24.02	23.38	23.49	2.76	0.034
		0.065	0.51	A0A5C7HDE8	A0A5C7HDE8	Aspartate aminotransferase	EZV62_020270	25.53	25.5	25.61	25.42	24.82	24.86	2.76	0.034
		0.065	0.47	A0A5C7HJP1	A0A5C7HJP1	Uncharacterized protein	EZV62_017729	25.82	26.03	25.69	25.08	25.52	25.53	2.75	0.034
		0.065	-0.34	A0A5C7HNF0	A0A5C7HNF0	Glutaredoxin-dependent peroxiredoxin	EZV62_016178	28.74	28.56	28.53	28.92	28.82	29.09	-2.75	0.034
		0.065	0.52	A0A5C7HX02;A0A2P0ZJX8;A0A2P0ZJX6;A0A2P0ZJW8;A0A2P0ZJY6;A0A2P0ZJX1;A0A2P0ZJZ0;A0A2P0ZK08;A0A2P0ZK05;A0A2P0ZJW7;A0A2P0ZJY1;A0A2P0ZJY0;A0A2P0ZJX9;A0A2P0ZJW9;A0A2P0ZJY2;A0A2P0ZJY3;A0A2P0ZJW6;A0A2P0ZJY4;A0A2P0ZK00;A0A2P0ZJX2;A0A2P0ZJX0;A0A2P0ZJZ6	A0A5C7HX02	Epimerase domain-containing protein;UDP-sulfoquinovose synthase (Fragment);UDP-sulfoquinovose synthase (Fragment);UDP-sulfoquinovose synthase (Fragment);UDP-sulfoquinovose synthase (Fragment);UDP-sulfoquinovose synthase (Fragment);UDP-sulfoquinovose synthase (Fragment);UDP-sulfoquinovose synthase (Fragment);UDP-sulfoquinovose synthase (Fragment);UDP-sulfoquinovose synthase (Fragment);UDP-sulfoqui…	EZV62_012572;SQD1;SQD1;SQD1;SQD1;SQD1;SQD1;SQD1;SQD1;SQD1;SQD1;SQD1;SQD1;SQD1;SQD1;SQD1;SQD1;SQD1;SQD1;SQD1;SQD1;SQD1	25.79	25.86	26.05	25.43	25.03	25.67	2.77	0.034
		0.065	0.71	A0A5C7IA12	A0A5C7IA12	Serine/threonine-protein phosphatase	EZV62_007299	22.76	23.61	22.9	22.3	22.62	22.22	2.76	0.034
		0.065	-1.35	A0A5C7IJP1	A0A5C7IJP1	Glucose-6-phosphate 1-epimerase	EZV62_004428	23.49	23.22	21.84	24.74	24.04	23.82	-2.76	0.034
		0.066	0.39	A0A5C7GS06	A0A5C7GS06	14_3_3 domain-containing protein	EZV62_026868	26.36	26.42	26.19	25.74	26.13	25.94	2.75	0.035
		0.066	0.33	A0A5C7HCS3;A0A5C7HGM7	A0A5C7HCS3	Proteasome subunit beta;Proteasome subunit beta	EZV62_020007;EZV62_017480	28.92	28.78	28.73	28.54	28.59	28.31	2.74	0.035
		0.066	-0.24	A0A5C7HK05;A0A5C7INW5;A0A5C7IPB0;A0A5C7IP88;A0A5C7H9S6;A0A5C7IPE0;A0A5C7IQK8	A0A5C7HK05	Glutamyl-tRNA synthetase;Glutamyl-tRNA synthetase;Uncharacterized protein;Uncharacterized protein;Uncharacterized protein;tRNA-synt_1c domain-containing protein;Uncharacterized protein	EZV62_018527;EZV62_006012;EZV62_005990;EZV62_005995;EZV62_022394;EZV62_006020;EZV62_006019	26.33	26.31	26.31	26.56	26.57	26.55	-2.75	0.035
		0.066	0.77	A0A5C7HMD8;REV__A0A5C7HMD8	A0A5C7HMD8	6,7-dimethyl-8-ribityllumazine synthase	EZV62_015857	26.29	26.38	26.29	24.92	25.73	25.98	2.75	0.035
		0.066	-0.58	A0A5C7HXW4	A0A5C7HXW4	Uncharacterized protein	EZV62_013314	24.3	23.86	24.57	24.72	25.02	24.74	-2.75	0.034
		0.067	0.6	A0A5C7HMI1	A0A5C7HMI1	Uncharacterized protein	EZV62_016076	23.83	24.39	23.62	23.42	23.43	23.2	2.74	0.035
		0.067	1.2	A0A5C7IJI3	A0A5C7IJI3	WD_REPEATS_REGION domain-containing protein	EZV62_004164	23.97	23.97	23.72	22.14	22.2	23.71	2.72	0.036
		0.067	1.35	A0A5C7IV98	A0A5C7IV98	Glucosidase 2 subunit beta	EZV62_001598	24.11	24.17	24.14	22.21	23.96	22.2	2.73	0.035
		0.067	0.39	P00063	P00063	Cytochrome c		24.3	24.52	24.64	24.24	23.92	24.11	2.73	0.035
		0.068	-0.37	A0A5C7IA62	A0A5C7IA62	Peptidyl-prolyl cis-trans isomerase	EZV62_007293	27.53	27.71	27.91	28.14	27.96	28.15	-2.71	0.036
		0.069	0.28	A0A067YP58;A0A7G7XTT3;A0A7G7XTJ8;A0A6H0CBW9;A0A7L8XIT5;A0A7G7XVR4;A0A7G7XVH9;A0A7G7XV94;A0A7G7XV09;A0A7G7XUS4;A0A7G7XUI9;A0A7G7XSU0;A0A5C7GQ09;A0A7G7XSK5;A0A7G7XS36;A0A7G7XRV1;A0A7D5B4H5;A0A7D5AHL9;A0A7D5A6I3;A0A7D4W650;A0A7D4W5X6;A0A6M8U7J7;A0A6C0UAR3;A0A6C0UB34;A0A173CTV4;A0A173GL74;A0A650GHS3;A0A650GGV2;A0A650G8I0;A0A650G7A0;A0A650G780;A0A650G763;A0A650G6V8;A0A650G6F5;A0A650G549;A0A650G4T6;A0A…	A0A067YP58;A0A7G7XTT3;A0A7G7XTJ8;A0A6H0CBW9;A0A7L8XIT5;A0A7G7XVR4;A0A7G7XVH9;A0A7G7XV94;A0A7G7XV09;A0A7G7XUS4;A0A7G7XUI9;A0A7G7XSU0;A0A5C7GQ09;A0A7G7XSK5;A0A7G7XS36;A0A7G7XRV1;A0A7D5B4H5;A0A7D5AHL9;A0A7D5A6I3;A0A7D4W650;A0A7D4W5X6;A0A6M8U7J7;A0A6C0UAR3;A0A6C0UB34;A0A173CTV4;A0A173GL74;A0A650GHS3;A0A650GGV2;A0A650G8I0;A0A650G7A0;A0A650G780;A0A650G763;A0A650G6V8;A0A650G6F5;A0A650G549;A0A650G4T6;A0A…	ATP synthase subunit alpha, chloroplastic;ATP synthase subunit alpha, chloroplastic;ATP synthase subunit alpha, chloroplastic;ATP synthase subunit alpha, chloroplastic;ATP synthase CF1 alpha subunit;ATP synthase subunit alpha, chloroplastic;ATP synthase subunit alpha, chloroplastic;ATP synthase subunit alpha, chloroplastic;ATP synthase subunit alpha, chloroplastic;ATP synthase subunit alpha, chlo…	atpA;atpA;atpA;atpA;atpA;atpA;atpA;atpA;atpA;atpA;atpA;atpA;atpA;atpA;atpA;atpA;atpA;atpA;atpA;atpA;atpA;atpA;atpA;atpA;atpA;atpA;atpA;atpA;atpA;atpA;atpA;atpA;atpA;atpA;atpA;atpA;atpA;atpA;atpA;atpA;atpA;atpA;atpA;atpA;atpA;atpA;atpA;atpA;atpA;atpA;EZV62_004986	25.14	25.06	25.11	24.71	24.87	24.9	2.7	0.037
		0.069	-1.37	A0A5C7H5F2	A0A5C7H5F2	Uncharacterized protein	EZV62_021370	23.76	21.71	22.81	24.18	24.26	23.95	-2.7	0.037
		0.07	1.26	A0A5C7H8A0	A0A5C7H8A0	Dihydrolipoamide acetyltransferase component of pyruvate dehydrogenase complex	EZV62_022313	24.77	24.95	24.6	24.15	23.96	22.43	2.69	0.037
		0.071	0.31	A0A5C7GRZ9	A0A5C7GRZ9	Uncharacterized protein	EZV62_026366	23.5	23.77	23.56	23.22	23.38	23.29	2.67	0.038
		0.071	-0.29	A0A5C7H1H9;A0A5C7IFA0	A0A5C7H1H9	Uncharacterized protein;PRP1_N domain-containing protein	EZV62_023337;EZV62_008944	24.54	24.73	24.7	25.03	24.92	24.88	-2.68	0.038
		0.071	-0.68	A0A5C7HJX9	A0A5C7HJX9	THO complex subunit 2	EZV62_018408	23.13	23.76	23.29	24.22	23.65	24.34	-2.68	0.038
		0.071	1.09	A0A5C7HMB3;A0A5C7HKP6;A0A5C7HKC1	A0A5C7HMB3	Uncharacterized protein;Uncharacterized protein;Uncharacterized protein	EZV62_018739;EZV62_018731;EZV62_018734	24.28	25.18	25.29	23.14	24.34	24	2.68	0.038
		0.071	1.57	A0A5C7HW81;A0A5C7IBR7	A0A5C7HW81;A0A5C7IBR7	Cysteine desulfurase;Cysteine desulfurase	EZV62_014975;EZV62_007942	23.62	22.99	23.05	21.96	22.62	20.37	2.68	0.038
		0.071	0.26	A0A5C7HXD9	A0A5C7HXD9	KH type-2 domain-containing protein	EZV62_013166	29.35	29.39	29.48	29.09	29.21	29.13	2.68	0.038
		0.071	1.51	A0A5C7I452	A0A5C7I452	TPR_REGION domain-containing protein	EZV62_010889	24.56	24.43	24.64	22.62	24.35	22.15	2.67	0.038
		0.072	0.83	A0A5C7HD60	A0A5C7HD60	Uncharacterized protein	EZV62_020180	26.46	27.05	27.47	26.31	26.43	25.74	2.67	0.038
		0.072	0.42	A0A5C7HKN4	A0A5C7HKN4	Pectinesterase	EZV62_015419	28.23	27.94	27.72	27.59	27.6	27.43	2.66	0.039
		0.072	-0.42	A0A5C7HZC0	A0A5C7HZC0	Uncharacterized protein	EZV62_012835	26.28	26.22	25.78	26.54	26.48	26.52	-2.67	0.038
		0.072	-0.45	A0A5C7IWC2	A0A5C7IWC2	40S ribosomal protein S25	EZV62_002179	27.27	27.15	27.31	28.02	27.5	27.56	-2.67	0.038
		0.073	-0.95	A0A5C7GNU7	A0A5C7GNU7	Complex1_30kDa domain-containing protein	EZV62_027790	24.65	24.13	25.25	26.17	25.3	25.43	-2.65	0.039
		0.073	-0.26	A0A5C7GWN2	A0A5C7GWN2	Clp R domain-containing protein	EZV62_025028	28.4	28.36	28.5	28.71	28.62	28.69	-2.65	0.039
		0.074	-0.3	A0A5C7HMN0;A0A5C7II72	A0A5C7HMN0;A0A5C7II72	40S ribosomal protein SA;40S ribosomal protein SA	EZV62_015461;EZV62_003131	30.23	30.21	30.32	30.4	30.59	30.69	-2.64	0.04
		0.075	-1.81	A0A5C7H0T1;A0A5C7HHV5	A0A5C7H0T1;A0A5C7HHV5	UBC core domain-containing protein;UBC core domain-containing protein	EZV62_022963;EZV62_017722	24.93	23.68	22.33	26.09	25.32	24.95	-2.63	0.04
		0.075	-0.26	A0A5C7H1W4	A0A5C7H1W4	Uncharacterized protein	EZV62_023477	24.93	25.01	24.9	25.3	25.14	25.19	-2.62	0.041
		0.075	-1.08	A0A5C7H7K9	A0A5C7H7K9	Uncharacterized protein	EZV62_022143	24.96	26.05	24.55	26.13	26.62	26.05	-2.63	0.04
		0.075	-0.25	A0A5C7HXN5	A0A5C7HXN5	Glycylpeptide N-tetradecanoyltransferase	EZV62_012961	25.26	25.11	25.22	25.47	25.43	25.44	-2.63	0.041
		0.075	1.09	A0A5C7HYI2	A0A5C7HYI2	Uncharacterized protein	EZV62_013576	24.18	23.46	24.39	22.72	22.34	23.69	2.62	0.041
		0.075	2.51	A0A5C7I267;A0A5C7HC02	A0A5C7I267	[Phosphatase 2A protein]-leucine-carboxy methyltransferase 1;Uncharacterized protein	EZV62_009506;EZV62_019268	25.05	25.75	25.49	25.12	22.22	21.42	2.63	0.04
		0.075	-0.66	A0A5C7I4I0	A0A5C7I4I0	Epimerase domain-containing protein	EZV62_010902	23.31	23.26	23.7	23.89	24.57	23.79	-2.63	0.04
		0.075	-0.24	A0A5C7IU22	A0A5C7IU22	Methionyl-tRNA synthetase	EZV62_001197	25.58	25.61	25.61	25.88	25.85	25.79	-2.63	0.04
		0.076	-0.39	A0A5C7HI50	A0A5C7HI50	N-acetyltransferase domain-containing protein	EZV62_017219	24.48	24.56	24.73	25.1	25.1	24.73	-2.62	0.041
		0.076	-1.47	A0A5C7I0N4	A0A5C7I0N4	Uncharacterized protein	EZV62_009472	21.2	22.17	23.47	23.96	23.58	23.7	-2.61	0.041
		0.076	0.26	A0A5C7IAV7;A0A5C7I8I1	A0A5C7IAV7;A0A5C7I8I1	40S ribosomal protein S24;40S ribosomal protein S24	EZV62_007144;EZV62_007148	27.77	27.8	27.83	27.63	27.44	27.54	2.61	0.041
		0.076	0.39	A0A5C7ICB1	A0A5C7ICB1	DOG1 domain-containing protein	EZV62_007993	26.1	26.18	25.92	25.81	25.78	25.42	2.62	0.041
		0.077	0.9	A0A5C7H9G9	A0A5C7H9G9	Ribosome biogenesis protein BOP1 homolog	EZV62_019049	23.21	23.08	23.36	22.85	21.55	22.56	2.61	0.042
		0.077	-0.3	A0A5C7HSY1	A0A5C7HSY1	Iso_dh domain-containing protein	EZV62_014468	26.39	26.43	26.16	26.58	26.66	26.65	-2.6	0.042
		0.077	0.31	A0A5C7I699;A0A5C7I8U3	A0A5C7I699	N-acetyl-glutamate semialdehyde dehydrogenase;Semialdhyde_dhC domain-containing protein	EZV62_011393;EZV62_012036	26.54	26.55	26.29	26.15	26.05	26.24	2.6	0.042
		0.077	-2.57	A0A5C7I961;A0A5C7I390;A0A5C7I220;A0A5C7IBB4	A0A5C7I961;A0A5C7I390;A0A5C7I220	Histone H2A;Histone H2A;Histone H2A;Histone H2A	EZV62_006959;EZV62_010548;EZV62_010547;EZV62_006971	25.36	21.95	25.55	27.24	26.71	26.62	-2.6	0.042
		0.077	0.56	A0A5C7IGK1;A0A5C7HWN3	A0A5C7IGK1	DYW_deaminase domain-containing protein;DYW_deaminase domain-containing protein	EZV62_009414;EZV62_012900	24.49	24.9	24.09	23.9	23.97	23.94	2.61	0.042
		0.078	0.96	A0A5C7H0L2	A0A5C7H0L2	Uroporphyrinogen decarboxylase	EZV62_025877	23.14	22.87	23.15	21.5	22.92	21.87	2.58	0.043
		0.078	1.11	A0A5C7HJL4;A0A5C7HTG9	A0A5C7HJL4	UBX domain-containing protein;UBX domain-containing protein	EZV62_018268;EZV62_014934	24.69	24.67	24.71	24.24	22.59	23.92	2.59	0.043
		0.078	-0.27	A0A5C7HWP9	A0A5C7HWP9	Aldedh domain-containing protein	EZV62_012119	25.53	25.56	25.47	25.67	25.85	25.86	-2.59	0.043
		0.078	-0.53	A0A5C7I2L4	A0A5C7I2L4	Uncharacterized protein	EZV62_010414	28.11	27.98	28.67	28.65	28.87	28.83	-2.59	0.042
		0.08	0.46	A0A5C7GZC3	A0A5C7GZC3	Uncharacterized protein	EZV62_025730	26.21	25.62	26.16	25.52	25.49	25.58	2.57	0.044
		0.08	-0.81	A0A5C7H7W5	A0A5C7H7W5	Uncharacterized protein	EZV62_021761	23.59	23.2	22.42	23.84	23.7	24.09	-2.57	0.044
		0.08	-0.39	A0A5C7I0V4	A0A5C7I0V4	WD_REPEATS_REGION domain-containing protein	EZV62_009689	24.45	24.82	24.45	25.14	24.9	24.87	-2.57	0.044
		0.081	0.54	A0A5C7H4N2	A0A5C7H4N2	Plastocyanin	EZV62_021152	26.81	26.88	26.45	25.8	26.37	26.36	2.55	0.045
		0.081	-1.1	A0A5C7H9D9	A0A5C7H9D9	Phosphoglucomutase (alpha-D-glucose-1,6-bisphosphate-dependent)	EZV62_022331	27.23	27.94	26.5	28.89	27.97	28.1	-2.56	0.044
		0.081	0.55	A0A5C7HUM7;A0A5C7HSX4	A0A5C7HUM7;A0A5C7HSX4	Rhodanese domain-containing protein;Uncharacterized protein	EZV62_014445;EZV62_014467	25.59	25.78	25.07	24.73	25.09	24.97	2.56	0.044
		0.081	1.16	A0A5C7I0K6	A0A5C7I0K6	Uncharacterized protein	EZV62_009568	23.84	23.79	24.05	23.76	21.99	22.46	2.56	0.044
		0.081	1.17	A0A5C7IDU6;A0A5C7HG37	A0A5C7IDU6	Uncharacterized protein;Uncharacterized protein	EZV62_008725;EZV62_020964	24.39	24.13	24.23	22.1	23.19	23.95	2.56	0.044
		0.081	-0.48	A0A5C7IKR6	A0A5C7IKR6	Uncharacterized protein	EZV62_004736	25.88	26.18	25.83	26.75	26.42	26.17	-2.56	0.044
		0.082	-0.37	A0A5C7HG06	A0A5C7HG06	GRAM domain-containing protein	EZV62_017293	28.88	28.49	28.92	29.17	29.14	29.11	-2.54	0.045
		0.082	-0.4	A0A5C7HJP7	A0A5C7HJP7	Small nuclear ribonucleoprotein Sm D2	EZV62_018397	25.53	25.59	25.21	26.05	25.69	25.78	-2.54	0.046
		0.082	0.38	A0A5C7HYY2	A0A5C7HYY2	Aldedh domain-containing protein	EZV62_012735	25.36	25.34	25.52	25.11	25.21	24.78	2.54	0.045
		0.082	0.8	A0A5C7IKV7	A0A5C7IKV7	Uncharacterized protein	EZV62_004177	30.32	30.48	30.53	30.33	29.5	29.12	2.54	0.046
		0.082	1.09	A0A5C7IT33	A0A5C7IT33	Uncharacterized protein	EZV62_001152	27.36	27.44	28.39	25.87	27	27.04	2.55	0.045
		0.082	-0.36	A0A5C7IYA8	A0A5C7IYA8	Proliferating cell nuclear antigen	EZV62_002824	26.37	26.59	26.55	26.7	26.81	27.1	-2.54	0.045
		0.083	0.58	A0A5C7I5J0;A0A5C7I2Q3	A0A5C7I5J0	Poly [ADP-ribose] polymerase;Poly [ADP-ribose] polymerase	EZV62_010786;EZV62_010408	23.92	24.17	24.1	22.99	23.67	23.78	2.53	0.046
		0.083	-0.29	A0A5C7I6Q8	A0A5C7I6Q8	Uncharacterized protein	EZV62_011483	24.96	24.79	25.08	25.27	25.2	25.23	-2.53	0.046
		0.083	1.17	A0A5C7IZ29;A0A5C7HVJ4	A0A5C7IZ29	YTH domain-containing protein;YTH domain-containing protein	EZV62_003069;EZV62_012500	24.83	24.14	24	23.81	22.22	23.45	2.53	0.046
		0.084	1.41	A0A5C7HGX0	A0A5C7HGX0	ATP citrate synthase	EZV62_017570	23.81	23.17	23.75	22.31	23.19	21.01	2.52	0.047
		0.084	1.94	A0A5C7HND4	A0A5C7HND4	SRP54 domain-containing protein	EZV62_016074	25.39	25.48	25.1	22.2	25.18	22.75	2.52	0.047
		0.084	0.67	A0A5C7HVR8	A0A5C7HVR8	Uncharacterized protein	EZV62_014865	25.36	25.98	26.15	25.3	25.38	24.79	2.52	0.047
		0.084	-0.49	A0A5C7I1U3	A0A5C7I1U3	Protein kinase domain-containing protein	EZV62_009922	24.76	24.5	24.29	24.81	24.89	25.33	-2.51	0.047
		0.085	0.62	A0A5C7H4M8	A0A5C7H4M8	Uncharacterized protein	EZV62_021127	26.04	25.9	26.11	25.29	25.91	24.98	2.51	0.047
		0.085	0.32	A0A5C7HZI5	A0A5C7HZI5	Mechanosensitive ion channel protein	EZV62_013169	26.27	26.57	26.25	26	26.13	25.98	2.51	0.047
		0.085	0.47	A0A5C7I854;A0A5C7I9E2;A0A5C7I995;A0A5C7I9B4;A0A5C7IBE8	A0A5C7I854;A0A5C7I9E2;A0A5C7I995;A0A5C7I9B4;A0A5C7IBE8	Uncharacterized protein;Uncharacterized protein;Uncharacterized protein;Uncharacterized protein;Uncharacterized protein	EZV62_007028;EZV62_007026;EZV62_007009;EZV62_007012;EZV62_007011	23.17	23.34	23.21	22.97	22.38	22.96	2.5	0.048
		0.085	2.12	A0A5C7IG84	A0A5C7IG84	Uncharacterized protein	EZV62_008741	25.51	24.52	25.42	21.11	23.96	24.02	2.5	0.048
		0.085	-1.09	A0A5C7IKU7	A0A5C7IKU7	Inositol-tetrakisphosphate 1-kinase	EZV62_004021	23.48	22.19	21.89	23.32	23.63	23.89	-2.5	0.048
		0.085	0.24	A0A5C7IUL6;A0A5C7HUR2;A0A5C7HIY9	A0A5C7IUL6	Uncharacterized protein;Uncharacterized protein;Uncharacterized protein	EZV62_001619;EZV62_012204;EZV62_018038	29.03	29.06	28.95	28.82	28.71	28.78	2.51	0.047
		0.085	-1.23	A0A5C7IWW9	A0A5C7IWW9	50S ribosomal protein L2, chloroplastic	EZV62_001575	23.46	21.84	21.63	23.38	23.6	23.65	-2.5	0.048
		0.086	1.08	A0A5C7H502;A0A5C7HBS9	A0A5C7H502	S1 motif domain-containing protein;Uncharacterized protein	EZV62_023840;EZV62_019643	23.54	23.02	23.23	22.4	21.24	22.9	2.5	0.048
		0.086	0.31	A0A5C7H6Y7;A0A5C7IS01;A0A5C7I1U1	A0A5C7H6Y7	Glucose-1-phosphate adenylyltransferase;Glucose-1-phosphate adenylyltransferase;NTP_transferase domain-containing protein	EZV62_021361;EZV62_000564;EZV62_010154	25.55	25.43	25.64	25.06	25.33	25.3	2.49	0.049
		0.086	-1.08	A0A5C7HC55	A0A5C7HC55	Uncharacterized protein	EZV62_019757	22.11	22.86	23.86	24.01	24.07	23.96	-2.49	0.048
		0.086	-0.32	A0A5C7HYT5;A0A5C7H0C9;A0A5C7H9X3;A0A5C7HZS9	A0A5C7HYT5;A0A5C7H0C9	Serine hydroxymethyltransferase;Serine hydroxymethyltransferase;SHMT domain-containing protein;SHMT domain-containing protein	EZV62_013297;EZV62_025797;EZV62_019259;EZV62_013269	27.1	27.18	27.14	27.66	27.39	27.31	-2.5	0.048
		0.086	0.31	A0A5C7ILF5	A0A5C7ILF5	Uncharacterized protein	EZV62_004950	26.4	26.54	26.5	26.12	26.03	26.35	2.5	0.048
		0.086	-0.53	A0A5C7IRV7	A0A5C7IRV7	Cysteine synthase	EZV62_000639	24.78	24.2	24.78	25.17	24.87	25.33	-2.49	0.048
		0.086	-0.28	A0A5C7IX89	A0A5C7IX89	AP-2 complex subunit alpha	EZV62_002288	23.13	23.08	23.13	23.55	23.37	23.26	-2.5	0.048
		0.087	-0.29	A0A5C7GZX0	A0A5C7GZX0	Ribosomal_L18e/L15P domain-containing protein	EZV62_022737	27.64	27.65	27.92	28.04	28.03	28.01	-2.48	0.049
		0.087	-1.09	A0A5C7H7V6;A0A5C7GXQ5	A0A5C7H7V6	Uncharacterized protein;Uncharacterized protein	EZV62_022297;EZV62_025140	24.43	23.85	22.93	24.49	25.39	24.62	-2.48	0.049
		0.087	0.36	A0A5C7HTN2	A0A5C7HTN2	Uncharacterized protein	EZV62_015046	25.51	25.32	25.38	24.87	24.98	25.29	2.48	0.049
		0.088	-0.3	A0A5C7HTQ3	A0A5C7HTQ3	14_3_3 domain-containing protein	EZV62_014682	27.25	27.19	27.34	27.45	27.73	27.49	-2.47	0.05
		0.089	-0.39	A0A5C7GS03	A0A5C7GS03	Uncharacterized protein	EZV62_026593	24.11	23.63	23.88	24.15	24.39	24.24	-2.46	0.05
		0.089	-0.28	A0A5C7H081;A0A5C7HNP0	A0A5C7H081;A0A5C7HNP0	60S acidic ribosomal protein P0;60S acidic ribosomal protein P0	EZV62_026030;EZV62_016512	29.23	29.14	29.44	29.52	29.59	29.55	-2.46	0.05
		0.089	0.26	A0A5C7H190;A0A5C7HJF9;A0A5C7HJC7	A0A5C7H190	Uncharacterized protein;Uncharacterized protein;Uncharacterized protein	EZV62_023274;EZV62_018460;EZV62_018456	26.19	26.38	26.2	26.07	25.92	25.98	2.47	0.05
		0.089	-0.44	A0A5C7HCY1	A0A5C7HCY1	Acetate--CoA ligase	EZV62_020249	25.07	25.31	25.04	25.83	25.27	25.65	-2.46	0.05
		0.089	1.9	A0A5C7HHY5	A0A5C7HHY5	RRM domain-containing protein	EZV62_017963	25.57	25.55	25.74	24.6	24.69	21.87	2.45	0.051
		0.089	-0.68	A0A5C7HXW2	A0A5C7HXW2	Uncharacterized protein	EZV62_012872	24.38	24.99	25.44	25.68	25.48	25.67	-2.46	0.051
		0.089	-0.29	A0A5C7IU90;A0A5C7IU36	A0A5C7IU90	Serine hydroxymethyltransferase;Serine hydroxymethyltransferase	EZV62_001227;EZV62_001456	28.6	28.57	28.64	28.92	29.04	28.72	-2.46	0.051
		0.09	0.96	A0A5C7GUQ4	A0A5C7GUQ4	Uncharacterized protein	EZV62_027523	23.89	24.93	25.11	23.47	24.2	23.37	2.44	0.052
		0.09	-0.48	A0A5C7GV95	A0A5C7GV95	Uncharacterized protein	EZV62_024435	24.45	24.43	23.86	24.59	24.71	24.88	-2.44	0.052
		0.09	0.8	A0A5C7H721	A0A5C7H721	Fn3_like domain-containing protein	EZV62_022007	24.49	24.02	25.15	24.14	23.61	23.51	2.45	0.051
		0.09	0.49	A0A5C7I0P8	A0A5C7I0P8	Elongation factor G, mitochondrial	EZV62_009583	22.56	22.54	23	22.03	22.52	22.09	2.45	0.051
		0.09	-0.88	A0A5C7IB01	A0A5C7IB01	H/ACA ribonucleoprotein complex subunit	EZV62_007593	26.12	25.24	24.89	26.69	26.22	25.98	-2.45	0.051
		0.091	0.37	A0A5C7GXJ1	A0A5C7GXJ1	Uncharacterized protein	EZV62_025315	25.18	24.95	25.36	24.61	24.91	24.86	2.44	0.052
		0.091	-0.26	A0A5C7I8G6	A0A5C7I8G6	Uncharacterized protein	EZV62_012043	23.95	23.86	23.87	24.03	24.17	24.24	-2.44	0.052
		0.092	-0.31	A0A5C7H3K9	A0A5C7H3K9	Glyceraldehyde-3-phosphate dehydrogenase	EZV62_023843	31.11	31.3	31.38	31.67	31.42	31.64	-2.43	0.053
		0.092	-0.9	A0A5C7HND9	A0A5C7HND9	Histone H2A	EZV62_016402	26.36	25.15	25.23	26.72	26.1	26.61	-2.43	0.053
		0.092	-0.26	A0A5C7IF37	A0A5C7IF37	DEK_C domain-containing protein	EZV62_009232	25.44	25.58	25.39	25.66	25.7	25.82	-2.43	0.053
		0.093	-0.29	A0A5C7HBN7	A0A5C7HBN7	M20_dimer domain-containing protein	EZV62_019567	27.3	27.36	27.04	27.56	27.5	27.52	-2.42	0.053
		0.093	-0.81	A0A5C7HFM3	A0A5C7HFM3	Uncharacterized protein	EZV62_017117	23.03	21.91	23.09	23.47	23.4	23.58	-2.42	0.054
		0.093	0.53	A0A5C7IC24	A0A5C7IC24	mRNA cap-binding protein	EZV62_007607	23.84	23.74	24.3	23.75	23.36	23.18	2.42	0.053
		0.094	-0.67	A0A5C7H3L6	A0A5C7H3L6	Ribonucloprotein	EZV62_024082	26.49	25.51	25.94	26.92	26.61	26.42	-2.4	0.054
		0.094	-0.32	A0A5C7HVA0	A0A5C7HVA0	Uncharacterized protein	EZV62_012400	24.79	24.84	24.65	25.15	25.22	24.87	-2.41	0.054
		0.094	0.34	A0A5C7IA45	A0A5C7IA45	Uncharacterized protein	EZV62_007322	25.23	25	24.8	24.74	24.67	24.62	2.41	0.054
		0.095	-2.33	A0A5C7GSB4	A0A5C7GSB4	Plug_translocon domain-containing protein	EZV62_026955	21.94	20.74	24.64	25.05	24.47	24.79	-2.4	0.055
		0.095	0.31	A0A5C7ITR6	A0A5C7ITR6	ApaG domain-containing protein	EZV62_001372	24.13	24.13	24.33	24.06	23.86	23.74	2.4	0.055
		0.096	-0.23	A0A5C7GW57;A0A5C7IDY4	A0A5C7GW57	Diadenosine tetraphosphate synthetase;HGTP_anticodon domain-containing protein	EZV62_024899;EZV62_008387	26.84	26.94	26.84	27.03	27.16	27.13	-2.39	0.056
		0.096	-0.27	A0A5C7HHI8	A0A5C7HHI8	Uncharacterized protein	EZV62_017145	27.44	27.56	27.65	27.9	27.7	27.86	-2.39	0.056
		0.096	-0.44	A0A5C7HJS0	A0A5C7HJS0	Uncharacterized protein	EZV62_017769	23.88	24.34	24.48	24.69	24.55	24.77	-2.39	0.055
		0.097	-0.5	A0A5C7H5E8	A0A5C7H5E8	PCI domain-containing protein	EZV62_021427	23.86	24.24	23.53	24.34	24.59	24.21	-2.38	0.057
		0.097	0.47	A0A5C7H7N9	A0A5C7H7N9	Serine/threonine-protein phosphatase 2A activator	EZV62_021928	24.93	24.97	25.4	24.67	24.35	24.87	2.38	0.056
		0.097	-1.04	A0A5C7HDD0	A0A5C7HDD0	Phosducin domain-containing protein	EZV62_020074	21.55	22.4	23.29	23.64	23.37	23.34	-2.38	0.056
		0.097	-0.72	A0A5C7IAR3;A0A5C7IBE7;A0A5C7IRD1;A0A5C7I2S2;A0A5C7GQN2;A0A5C7HEI9;A0A5C7HE92;A0A5C7I1R0;A0A5C7IR09;A0A5C7HEG3;A0A5C7I2M0;A0A5C7IRV3	A0A5C7IAR3	Peroxidase;Peroxidase;Peroxidase;Peroxidase;Peroxidase;Peroxidase;Peroxidase;Peroxidase;Peroxidase;Peroxidase;Peroxidase;Peroxidase	EZV62_007705;EZV62_007706;EZV62_000394;EZV62_010535;EZV62_026398;EZV62_020597;EZV62_020596;EZV62_010231;EZV62_000392;EZV62_020593;EZV62_010232;EZV62_000398	25.87	24.97	24.84	26.15	25.99	25.69	-2.38	0.057
		0.098	1.02	A0A5C7IXM8;A0A5C7GP58	A0A5C7IXM8;A0A5C7GP58	Adenylate kinase isoenzyme 6 homolog;Adenylate kinase isoenzyme 6 homolog	EZV62_002477;EZV62_028101	24.56	24.3	24.27	23.75	22.36	23.95	2.37	0.057
		0.098	-0.96	A0A5C7HTP2	A0A5C7HTP2	Uncharacterized protein	EZV62_015056	23.25	21.81	23.19	23.82	23.62	23.7	-2.37	0.057
		0.098	-0.62	A0A5C7HUW8	A0A5C7HUW8	Sm protein F	EZV62_012335	25.39	25.19	24.97	25.66	25.42	26.33	-2.37	0.057
		0.098	0.85	A0A5C7HXE5	A0A5C7HXE5	Ribosomal_S17_N domain-containing protein	EZV62_012195	29.51	30.08	29.73	29.4	28.15	29.21	2.37	0.057
		0.098	-0.24	A0A5C7I868	A0A5C7I868	Importin subunit alpha	EZV62_006533	27.2	27.06	27.11	27.37	27.28	27.45	-2.37	0.057
		0.099	-0.67	A0A5C7GS36	A0A5C7GS36	U2 snRNP auxiliary factor large subunit	EZV62_026654	24.06	22.94	23.42	24.2	24.13	24.09	-2.36	0.058
		0.099	0.46	A0A5C7I680	A0A5C7I680	Aa_trans domain-containing protein	EZV62_012027	25.51	25.75	25.89	25.49	24.9	25.38	2.36	0.058
		0.099	-0.27	A0A5C7IJK9	A0A5C7IJK9	Uncharacterized protein	EZV62_004039	28.29	28.16	28.42	28.53	28.5	28.65	-2.36	0.058
		0.099	0.26	A0A5C7IT64	A0A5C7IT64	Malate dehydrogenase	EZV62_000897	30.07	29.85	30.05	29.69	29.81	29.69	2.35	0.058
		0.099	0.26	A0A7G7XUL0;A0A650G4G4;A0A1X9QHC6;A0A650G6C5;A0A650G5U3;A0A650G5D0;A0A455J8T9;A0A499QZC2;A0A1W6FB65;A0A650G6L9;A0A6B9M9Y5;A0A650G857;A0A7G7XUU5;A0A650G6I7;A0A6M8U7P0;A0A7G7XRX2;A0A650G6H8;A0A650G7Y7;A0A7G7XS57;A0A067YP85;A0A6C0UB14;A0A6C0UB47;A0A7G7XSW1;A0A7G7XV30;A0A7G7XVT5;A0A2L1ZBI3;A0A173GKJ2;A0A650G856;A0A650G8A9;A0A650G4V7;A0A7D5A6Q8;A0A7D5A6C1;A0A7D4W653;A0A7G7XSM6;A0A173CTJ0;A0A0X9SF04;A0A…	A0A7G7XUL0;A0A650G4G4;A0A1X9QHC6;A0A650G6C5;A0A650G5U3;A0A650G5D0;A0A455J8T9;A0A499QZC2;A0A1W6FB65;A0A650G6L9;A0A6B9M9Y5;A0A650G857;A0A7G7XUU5;A0A650G6I7;A0A6M8U7P0;A0A7G7XRX2;A0A650G6H8;A0A650G7Y7;A0A7G7XS57;A0A067YP85;A0A6C0UB14;A0A6C0UB47;A0A7G7XSW1;A0A7G7XV30;A0A7G7XVT5;A0A2L1ZBI3;A0A173GKJ2;A0A650G856;A0A650G8A9;A0A650G4V7;A0A7D5A6Q8;A0A7D5A6C1;A0A7D4W653;A0A7G7XSM6;A0A173CTJ0;A0A0X9SF04;A0A…	ATP synthase subunit beta, chloroplastic;ATP synthase subunit beta, chloroplastic;ATP synthase subunit beta;ATP synthase subunit beta, chloroplastic;ATP synthase subunit beta, chloroplastic;ATP synthase subunit beta, chloroplastic;ATP synthase subunit beta, chloroplastic;ATP synthase subunit beta, chloroplastic;ATP synthase subunit beta, chloroplastic;ATP synthase subunit beta, chloroplastic;ATP …	atpB;atpB;atpB;atpB;atpB;atpB;atpB;atpB;atpB;atpB;atpB;atpB;atpB;atpB;atpB;atpB;atpB;atpB;atpB;atpB;atpB;atpB;atpB;atpB;atpB;atpB;atpB;atpB;atpB;atpB;atpB;atpB;atpB;atpB;atpB;atpB;atpB;atpB;atpB;atpB;atpB;atpB;atpB;EZV62_001951;atpE;atpB;atpB;atpB;atpB;atpB;atpB;atpB;atpB;atpB;EZV62_012260	27.16	27.12	27.12	26.72	26.99	26.9	2.36	0.058
		0.1	-0.28	A0A5C7GW74;A0A5C7ILE8	A0A5C7GW74	AICAR transformylase;AICAR transformylase	EZV62_027630;EZV62_004231	26.73	26.82	26.65	26.98	26.88	27.19	-2.31	0.062
		0.1	0.39	A0A5C7GXZ6	A0A5C7GXZ6	Uncharacterized protein	EZV62_025499	25.24	24.71	24.75	24.49	24.5	24.55	2.32	0.061
		0.1	0.35	A0A5C7GZ14	A0A5C7GZ14	40S ribosomal protein S26	EZV62_025865	29.04	28.91	29.3	28.62	28.91	28.68	2.34	0.06
		0.1	-0.56	A0A5C7H1K9	A0A5C7H1K9	H15 domain-containing protein	EZV62_023367	25.57	25.12	25.91	25.88	26.38	26.03	-2.31	0.062
		0.1	0.55	A0A5C7H310	A0A5C7H310	PH domain-containing protein	EZV62_023791	23.39	23.22	23.28	22.33	22.71	23.21	2.35	0.058
		0.1	-0.24	A0A5C7H3B1	A0A5C7H3B1	T-complex protein 1 subunit delta	EZV62_023925	27.81	27.6	27.71	27.98	27.94	27.91	-2.32	0.061
		0.1	0.21	A0A5C7H4W3	A0A5C7H4W3	PCI domain-containing protein	EZV62_021173	26.69	26.61	26.69	26.47	26.47	26.41	2.3	0.062
		0.1	-0.36	A0A5C7H5T1	A0A5C7H5T1	SERPIN domain-containing protein	EZV62_021503	28.84	28.88	28.63	29.39	29.03	28.99	-2.33	0.06
		0.1	0.4	A0A5C7H7I2	A0A5C7H7I2	SCP2 domain-containing protein	EZV62_021581	26.04	25.58	26.1	25.42	25.44	25.65	2.32	0.061
		0.1	1.37	A0A5C7H8S4	A0A5C7H8S4	Uncharacterized protein	EZV62_022513	24.58	24.29	24.3	23.82	21.64	23.6	2.33	0.06
		0.1	0.87	A0A5C7HB62	A0A5C7HB62	Nuclear proteasome inhibitor UBLCP1	EZV62_019028	24.36	23.71	23.89	23.56	23.47	22.34	2.32	0.061
		0.1	1.4	A0A5C7HD24	A0A5C7HD24	Uncharacterized protein	EZV62_020136	25.88	26.07	24.43	25.03	23.8	23.34	2.31	0.062
		0.1	-1.26	A0A5C7HNI5;A0A5C7IGX7	A0A5C7HNI5;A0A5C7IGX7	Uncharacterized protein;Uncharacterized protein	EZV62_016134;EZV62_009347	23.74	22.07	24.16	24.52	24.55	24.67	-2.33	0.06
		0.1	-0.91	A0A5C7HV51;A0A5C7HYJ7	A0A5C7HV51;A0A5C7HYJ7	Uncharacterized protein;Uncharacterized protein	EZV62_012163;EZV62_013596	25.54	25.92	26.12	26.58	27.58	26.16	-2.35	0.059
		0.1	-0.46	A0A5C7HZ42	A0A5C7HZ42	Lactoylglutathione lyase	EZV62_012795	25.78	25.85	25.2	25.96	26.15	26.11	-2.32	0.061
		0.1	0.28	A0A5C7HZQ2	A0A5C7HZQ2	Proteasome subunit beta	EZV62_009697	27.83	27.87	28.08	27.75	27.6	27.59	2.35	0.059
		0.1	-0.36	A0A5C7I0Q6	A0A5C7I0Q6	Nucleoside diphosphate kinase	EZV62_009492	29.51	29.4	29.69	29.7	29.84	30.13	-2.33	0.06
		0.1	-0.27	A0A5C7I6T2	A0A5C7I6T2	Uncharacterized protein	EZV62_011984	25.45	25.4	25.41	25.53	25.84	25.7	-2.35	0.059
		0.1	-0.34	A0A5C7I9M3	A0A5C7I9M3	Uncharacterized protein	EZV62_007265	26.4	26.29	26.76	26.81	26.79	26.88	-2.31	0.061
		0.1	-0.22	A0A5C7IAE1	A0A5C7IAE1	Uncharacterized protein	EZV62_007429	25.99	25.88	25.95	26.15	26.19	26.13	-2.35	0.058
		0.1	1.28	A0A5C7IGP9	A0A5C7IGP9	eIF-2B GDP-GTP exchange factor subunit alpha	EZV62_003160	23.44	23.58	23.8	22.64	21.09	23.25	2.34	0.059
		0.1	-0.39	A0A5C7IQT1	A0A5C7IQT1	Uncharacterized protein	EZV62_000259	23.78	24.35	24.01	24.49	24.35	24.48	-2.32	0.061
		0.1	-0.48	A0A5C7IV57	A0A5C7IV57	Uncharacterized protein	EZV62_000991	27.66	27.09	27.17	27.89	27.52	27.96	-2.34	0.059
		0.11	1.7	A0A5C7GQQ3;A0A5C7HGT9	A0A5C7GQQ3	Fe2OG dioxygenase domain-containing protein;Fe2OG dioxygenase domain-containing protein	EZV62_026169;EZV62_020682	26.58	24.99	26.64	22.93	25.01	25.17	2.26	0.066
		0.11	0.68	A0A5C7GYD7	A0A5C7GYD7	Peptidase_M28 domain-containing protein	EZV62_025414	22.95	23.01	22.98	22.64	21.61	22.66	2.25	0.067
		0.11	-0.36	A0A5C7H398	A0A5C7H398	Acyl-coenzyme A oxidase	EZV62_023699	25.44	25.06	25.03	25.41	25.5	25.68	-2.29	0.063
		0.11	0.27	A0A5C7H4F9	A0A5C7H4F9	Citrulline--aspartate ligase	EZV62_023826	27.98	27.68	27.91	27.57	27.65	27.54	2.26	0.066
		0.11	1.72	A0A5C7H6Z7;A0A5C7I808	A0A5C7H6Z7;A0A5C7I808	Protein RER1;Protein RER1	EZV62_021371;EZV62_011570	24.96	25.27	25.02	25.17	22.76	22.18	2.23	0.069
		0.11	0.48	A0A5C7H8S7	A0A5C7H8S7	DUF4149 domain-containing protein	EZV62_022546	22.65	22.92	22.81	22.19	22.74	22	2.25	0.067
		0.11	0.32	A0A5C7HH41	A0A5C7HH41	AP-1 complex subunit gamma	EZV62_017650	24.52	24.8	24.95	24.47	24.33	24.49	2.26	0.066
		0.11	-2.07	A0A5C7HKB5	A0A5C7HKB5	BRO1 domain-containing protein	EZV62_018572	24.5	24.03	21.06	25.74	24.94	25.12	-2.24	0.068
		0.11	1.7	A0A5C7HKS5	A0A5C7HKS5	Uncharacterized protein	EZV62_018732	24.19	23.98	24.43	24.29	21.51	21.71	2.24	0.068
		0.11	-1.18	A0A5C7HNH2	A0A5C7HNH2	Protein CLP1 homolog	EZV62_016380	21.82	23.46	21.47	23.49	23.43	23.38	-2.29	0.063
		0.11	-0.21	A0A5C7HQJ1;A0A5C7IDD6	A0A5C7HQJ1	Isocitrate dehydrogenase [NAD] subunit, mitochondrial;Iso_dh domain-containing protein	EZV62_016321;EZV62_008174	26.19	26.18	26.18	26.44	26.42	26.32	-2.26	0.066
		0.11	0.53	A0A5C7HUF8;A0A5C7HTD6	A0A5C7HUF8	Uncharacterized protein;Uncharacterized protein	EZV62_014992;EZV62_014946	28.67	28.81	28.5	28.5	28.22	27.65	2.24	0.068
		0.11	-0.37	A0A5C7HUP2	A0A5C7HUP2	Uncharacterized protein	EZV62_012184	26.19	26.28	26.2	26.86	26.62	26.3	-2.29	0.063
		0.11	-0.78	A0A5C7HWT2	A0A5C7HWT2	Ribosomal_L7Ae domain-containing protein	EZV62_015185	27.43	27.3	27.11	27.27	28.39	28.53	-2.22	0.069
		0.11	-1.17	A0A5C7HZ77	A0A5C7HZ77	Protein-serine/threonine phosphatase	EZV62_013633	21.02	22.31	23.13	23.22	23.21	23.55	-2.23	0.069
		0.11	0.28	A0A5C7I1D3	A0A5C7I1D3	Aspartate aminotransferase	EZV62_013595	26.36	26.58	26.44	26.33	26.06	26.14	2.28	0.064
		0.11	-0.35	A0A5C7I3C5	A0A5C7I3C5	Uncharacterized protein	EZV62_009936	22.96	23.26	23.24	23.51	23.71	23.29	-2.27	0.065
		0.11	-0.71	A0A5C7I636	A0A5C7I636	Uncharacterized protein	EZV62_011715	24.99	25.23	24.18	25.89	25.35	25.3	-2.24	0.068
		0.11	-0.4	A0A5C7I6E7	A0A5C7I6E7	Senescence domain-containing protein	EZV62_011761	26.74	26.85	26.37	27.23	26.86	27.07	-2.3	0.063
		0.11	2.03	A0A5C7IB44	A0A5C7IB44	Ribokinase	EZV62_007835	25.83	25.76	25.68	24.95	24.64	21.61	2.28	0.064
		0.11	0.3	A0A5C7IDJ2;A0A5C7GTF0	A0A5C7IDJ2	Trafficking protein particle complex subunit;Uncharacterized protein	EZV62_008665;EZV62_027292	24.09	23.74	23.99	23.74	23.61	23.58	2.3	0.063
		0.11	0.26	A0A5C7IEN4;A0A5C7HQB0	A0A5C7IEN4	40S ribosomal protein S8;Uncharacterized protein	EZV62_008697;EZV62_013804	29.5	29.6	29.4	29.15	29.2	29.37	2.27	0.065
		0.11	-0.66	A0A5C7IFM5	A0A5C7IFM5	SUI1 domain-containing protein	EZV62_009123	32.02	32.52	31.82	32.35	32.75	33.25	-2.29	0.064
		0.11	-0.9	A0A5C7INE0	A0A5C7INE0	MFS domain-containing protein	EZV62_004997	22.99	22.01	23.58	23.85	23.64	23.8	-2.3	0.063
		0.11	0.39	A0A5C7IP27	A0A5C7IP27	Protein-serine/threonine phosphatase	EZV62_006072	24.67	24.94	24.95	24.76	24.31	24.3	2.3	0.063
		0.11	0.29	A0A5C7IR33	A0A5C7IR33	Peptide-methionine (R)-S-oxide reductase	EZV62_000422	25.85	25.5	25.73	25.3	25.5	25.41	2.22	0.07
		0.11	1.26	A0A5C7ISR1	A0A5C7ISR1	CCHC-type domain-containing protein	EZV62_000021	23.29	23.57	23.75	21.47	23.58	21.78	2.22	0.069
		0.11	0.42	A0A5C7IUC0;A0A5C7IWA2	A0A5C7IUC0	Electron transfer flavoprotein-ubiquinone oxidoreductase;Electron transfer flavoprotein-ubiquinone oxidoreductase	EZV62_001374;EZV62_001375	24.35	24.35	24.06	24.06	23.94	23.5	2.29	0.063
		0.11	0.42	A0A5C7IUX8	A0A5C7IUX8	2-isopropylmalate synthase	EZV62_001468	24.91	24.3	24.56	23.98	24.3	24.24	2.22	0.07
		0.11	-0.52	A0A5C7IWJ5	A0A5C7IWJ5	Ribosomal_L7Ae domain-containing protein	EZV62_002047	28.21	27.93	27.89	28.05	28.73	28.81	-2.23	0.068
		0.11	-0.35	A0A5C7IX82;A0A5C7IVX8	A0A5C7IX82	Proteasome subunit beta;Uncharacterized protein	EZV62_002466;EZV62_001944	28.07	28.08	27.97	28.59	28.09	28.5	-2.25	0.067
		0.11	-2.53	A0A5C7IY89;A0A5C7GYH6	A0A5C7IY89;A0A5C7GYH6	Uncharacterized protein;Uncharacterized protein	EZV62_002423;EZV62_025410	21.5	21.43	25.57	25.26	25.51	25.32	-2.22	0.07
		0.12	0.22	A0A5C7HUN3;A0A2S1KMY5	A0A5C7HUN3;A0A2S1KMY5	Uncharacterized protein;Actin	EZV62_015121;	30.44	30.46	30.56	30.22	30.37	30.22	2.17	0.075
		0.12	0.22	A0A5C7GRM8	A0A5C7GRM8	Eukaryotic translation initiation factor 3 subunit D	EZV62_026705	26.27	26.27	26.3	26.06	26.16	25.97	2.21	0.071
		0.12	-0.63	A0A5C7GVP6	A0A5C7GVP6	Importin N-terminal domain-containing protein	EZV62_024464	24.36	24.14	23.82	24.92	24.17	25.13	-2.17	0.075
		0.12	0.27	A0A5C7GZD8	A0A5C7GZD8	Adenylosuccinase	EZV62_025774	25.14	25.3	24.95	24.85	24.94	24.78	2.17	0.074
		0.12	0.43	A0A5C7H1J7	A0A5C7H1J7	Uncharacterized protein	EZV62_023372	24.43	24.72	24.89	24.42	24.41	23.92	2.18	0.073
		0.12	-0.34	A0A5C7H203	A0A5C7H203	Uncharacterized protein	EZV62_023401	24	24.2	24.5	24.64	24.55	24.52	-2.2	0.072
		0.12	0.22	A0A5C7H2S0	A0A5C7H2S0	Ribosomal protein L15	EZV62_023691	29.23	29.38	29.38	29.05	29.17	29.1	2.18	0.073
		0.12	-0.87	A0A5C7H482	A0A5C7H482	Uncharacterized protein	EZV62_024039	27.5	27.35	27.49	27.4	28.75	28.82	-2.2	0.072
		0.12	-0.56	A0A5C7H494	A0A5C7H494	Uncharacterized protein	EZV62_023756	25.02	24.69	25.41	25.42	26	25.35	-2.15	0.077
		0.12	-0.23	A0A5C7H4B0;A0A5C7GVC9;A0A5C7IQM5;A0A5C7ISD9	A0A5C7H4B0;A0A5C7GVC9	Uncharacterized protein;Uncharacterized protein;Uncharacterized protein;Uncharacterized protein	EZV62_021012;EZV62_027370;EZV62_006333;EZV62_006331	30.13	30	30.11	30.41	30.35	30.19	-2.16	0.076
		0.12	0.32	A0A5C7H6G6	A0A5C7H6G6	RING-type E3 ubiquitin transferase	EZV62_024340	22.91	22.6	22.91	22.39	22.39	22.68	2.18	0.073
		0.12	0.27	A0A5C7H7G1	A0A5C7H7G1	Uncharacterized protein	EZV62_021838	26.22	26.29	26.31	25.88	25.94	26.2	2.15	0.076
		0.12	0.23	A0A5C7H9F0;A0A5C7HMT9;A0A5C7IEG3	A0A5C7H9F0	Eukaryotic translation initiation factor 3 subunit C;Eukaryotic translation initiation factor 3 subunit C;eIF-3c_N domain-containing protein	EZV62_022558;EZV62_015864;EZV62_008071	27.09	27.16	27.32	26.94	26.91	27.02	2.15	0.077
		0.12	0.59	A0A5C7H9X9	A0A5C7H9X9	Methionine S-methyltransferase	EZV62_018835	26.32	26.65	26.94	25.82	26.54	25.78	2.19	0.072
		0.12	0.36	A0A5C7HBM6	A0A5C7HBM6	Ribosomal_L6e_N domain-containing protein	EZV62_019759	29.75	29.49	29.39	29.4	29.2	28.94	2.17	0.074
		0.12	0.24	A0A5C7HFA7	A0A5C7HFA7	Uncharacterized protein	EZV62_017126	25.04	25.26	25.02	24.86	24.81	24.92	2.17	0.075
		0.12	0.77	A0A5C7HFX9;A0A5C7HY91	A0A5C7HFX9	J domain-containing protein;J domain-containing protein	EZV62_020352;EZV62_013444	24.17	23.88	23.94	22.42	23.71	23.56	2.15	0.076
		0.12	-0.23	A0A5C7HS15;A0A5C7HQ12	A0A5C7HS15	Succinate dehydrogenase [ubiquinone] flavoprotein subunit, mitochondrial;FAD_binding_2 domain-containing protein	EZV62_014198;EZV62_016245	27.97	27.97	27.94	28.08	28.33	28.17	-2.18	0.073
		0.12	0.43	A0A5C7HSG6	A0A5C7HSG6	Uncharacterized protein	EZV62_016941	27.24	26.74	27.07	26.39	26.88	26.5	2.21	0.07
		0.12	0.93	A0A5C7HVK3	A0A5C7HVK3	OTU domain-containing protein	EZV62_014795	24.68	24.66	24.5	24.01	24.32	22.7	2.2	0.072
		0.12	-0.26	A0A5C7HZ08	A0A5C7HZ08	Aspartyl-tRNA synthetase	EZV62_013776	26.62	26.92	26.67	27.03	26.96	27.02	-2.21	0.071
		0.12	-0.65	A0A5C7I2I1	A0A5C7I2I1	Uncharacterized protein	EZV62_010279	23.21	23.14	23.07	23.11	24.18	24.06	-2.19	0.073
		0.12	-0.29	A0A5C7I844	A0A5C7I844	HECT domain-containing protein	EZV62_011756	23.69	23.72	23.61	24.03	24.12	23.74	-2.21	0.071
		0.12	1.76	A0A5C7I8G2	A0A5C7I8G2	PNP_UDP_1 domain-containing protein	EZV62_011720	26.05	26.61	26.34	22.65	25.63	25.44	2.15	0.076
		0.12	-0.38	A0A5C7I988	A0A5C7I988	Guanosine nucleotide diphosphate dissociation inhibitor	EZV62_006953	26.15	26.19	26.34	26.94	26.49	26.4	-2.21	0.07
		0.12	0.44	A0A5C7II48;A0A5C7HWJ6	A0A5C7II48	Serine/threonine-protein phosphatase 2A 55 kDa regulatory subunit B;Serine/threonine-protein phosphatase 2A 55 kDa regulatory subunit B	EZV62_003589;EZV62_012547	23.98	24.22	23.66	23.68	23.21	23.64	2.16	0.075
		0.12	-1.06	A0A5C7IIS8	A0A5C7IIS8	Uncharacterized protein	EZV62_004098	23.42	22.26	21.53	23.27	23.82	23.32	-2.19	0.072
		0.12	-0.23	A0A5C7INC9	A0A5C7INC9	PKS_ER domain-containing protein	EZV62_005543	26.16	26.19	26.17	26.54	26.35	26.31	-2.15	0.076
		0.12	-0.36	A0A5C7IUW6;A0A5C7HA10	A0A5C7IUW6	Uncharacterized protein;Glyco_transf_24 domain-containing protein	EZV62_001458;EZV62_018993	25.43	25.04	25.38	25.7	25.42	25.81	-2.15	0.076
		0.13	1.37	A0A7G7XUK5;A0A7G7XRW7;A0A6M8U8K4;A0A650G8G9;A0A455J8Q8;A0A2L1ZBF7;A0A173GKM1;A0A7G7XVJ5;A0A650G6S6;A0A650G644	A0A7G7XUK5;A0A7G7XRW7;A0A6M8U8K4;A0A650G8G9;A0A455J8Q8;A0A2L1ZBF7;A0A173GKM1;A0A7G7XVJ5;A0A650G6S6;A0A650G644	30S ribosomal protein S4, chloroplastic;30S ribosomal protein S4, chloroplastic;30S ribosomal protein S4, chloroplastic;30S ribosomal protein S4, chloroplastic;30S ribosomal protein S4, chloroplastic;30S ribosomal protein S4, chloroplastic;30S ribosomal protein S4, chloroplastic;30S ribosomal protein S4, chloroplastic;30S ribosomal protein S4, chloroplastic;30S ribosomal protein S4, chloroplastic	rps4;rps4;rps4;rps4;rps4;rps4;rps4;rps4;rps4;rps4	22.99	22.94	24.95	22.58	22.73	21.44	2.11	0.081
		0.13	1.48	A0A5C7GWS9	A0A5C7GWS9	RING-type E3 ubiquitin transferase	EZV62_025035	25.77	25.71	25.47	24.86	22.49	25.15	2.09	0.084
		0.13	-0.58	A0A5C7GXQ0;A0A5C7IV28	A0A5C7GXQ0;A0A5C7IV28	Uncharacterized protein;Cyclic nucleotide-binding domain-containing protein	EZV62_024721;EZV62_001634	23.48	23.17	24	23.75	24.3	24.34	-2.13	0.078
		0.13	0.3	A0A5C7GYZ7	A0A5C7GYZ7	Eukaryotic translation initiation factor 3 subunit F	EZV62_025788	26.59	26.94	26.65	26.43	26.55	26.29	2.12	0.08
		0.13	1.04	A0A5C7H173	A0A5C7H173	Serine/threonine-protein phosphatase	EZV62_023103	24.32	24.13	24.12	23.65	22.01	23.8	2.14	0.078
		0.13	-0.52	A0A5C7H3E7	A0A5C7H3E7	Uncharacterized protein	EZV62_024047	23.71	23.72	23.7	23.66	24.52	24.51	-2.07	0.085
		0.13	0.34	A0A5C7HP94	A0A5C7HP94	2-isopropylmalate synthase	EZV62_015955	26.01	26.14	25.97	25.4	25.91	25.8	2.07	0.085
		0.13	0.34	A0A5C7HZV9	A0A5C7HZV9	Uncharacterized protein	EZV62_013582	25.39	25.05	25.44	25.16	24.82	24.88	2.13	0.079
		0.13	0.24	A0A5C7I1K9	A0A5C7I1K9	Methenyltetrahydrofolate cyclohydrolase	EZV62_009822	25.13	25.36	25.15	25.09	24.89	24.94	2.08	0.085
		0.13	0.96	A0A5C7I4L5	A0A5C7I4L5	Uncharacterized protein	EZV62_010406	24.13	24.32	24.21	22.72	24.34	22.72	2.09	0.083
		0.13	0.38	A0A5C7I6F9	A0A5C7I6F9	PCI domain-containing protein	EZV62_011855	25.45	26.08	25.71	25.48	25.34	25.27	2.1	0.082
		0.13	-0.23	A0A5C7IE04	A0A5C7IE04	Ubiquitin carboxyl-terminal hydrolase	EZV62_008444	27.09	27.24	27	27.34	27.29	27.38	-2.13	0.079
		0.13	0.3	A0A5C7IE70	A0A5C7IE70	Aconitate hydratase	EZV62_008875	28.12	27.97	28.36	27.98	27.78	27.8	2.13	0.079
		0.13	-0.2	A0A5C7IFK6	A0A5C7IFK6	HATPase_c domain-containing protein	EZV62_009352	29.85	29.77	29.93	30.03	30.08	30.05	-2.08	0.084
		0.13	0.34	A0A5C7IKD9	A0A5C7IKD9	Uncharacterized protein	EZV62_004603	25.95	25.71	26.21	25.68	25.71	25.47	2.09	0.083
		0.13	0.38	A0A5C7IKG9	A0A5C7IKG9	Uncharacterized protein	EZV62_004718	25	25.11	25.26	24.44	25.06	24.73	2.07	0.085
		0.13	1.02	A0A5C7INX1	A0A5C7INX1	Clp R domain-containing protein	EZV62_005704	24.43	24.02	23.82	23.19	22.06	23.97	2.08	0.084
		0.13	0.74	A0A5C7IWU0	A0A5C7IWU0	Superoxide dismutase [Cu-Zn]	EZV62_002346	29.64	28.88	28.36	28.34	28.42	27.89	2.13	0.079
		0.13	0.2	A0A5C7IX58	A0A5C7IX58	Uncharacterized protein	EZV62_002392	28.27	28.33	28.26	28.05	28.05	28.16	2.11	0.081
		0.13	-0.66	A0A5C7IXH0	A0A5C7IXH0	RRM domain-containing protein	EZV62_001841	24.84	24.68	25.01	24.82	25.81	25.9	-2.13	0.078
		0.13	1.36	A0A5C7IXL4	A0A5C7IXL4	Molybdopterin molybdenumtransferase	EZV62_001911	24.42	24.08	24.56	21.52	23.54	23.93	2.13	0.079
		0.13	0.58	A0A5C7IY36	A0A5C7IY36	PUM-HD domain-containing protein	EZV62_002682	24.62	23.89	24.5	23.32	24.03	23.93	2.1	0.082
		0.14	1.68	A0A5C7HAI9	A0A5C7HAI9	Uncharacterized protein	EZV62_018791	25.88	25.94	25.79	25.11	22.2	25.25	2.03	0.09
		0.14	-1.06	A0A5C7HND8	A0A5C7HND8	V-type proton ATPase subunit G	EZV62_016340	23.82	25.88	25.01	26.18	25.81	25.9	-2.07	0.086
		0.14	1.71	A0A5C7HP02	A0A5C7HP02	Diaminopimelate epimerase	EZV62_016388	26.02	25.92	25.79	22.22	24.96	25.42	2.04	0.088
		0.14	1.04	A0A5C7I402	A0A5C7I402	Nucleolar protein 10	EZV62_010839	26.58	25.6	25.76	26	24.45	24.38	2.02	0.092
		0.14	-0.19	A0A5C7I543	A0A5C7I543	RF_PROK_I domain-containing protein	EZV62_010616	25.82	25.78	25.73	26.03	25.97	25.92	-2.02	0.091
		0.14	0.24	A0A5C7IKK3	A0A5C7IKK3	Uncharacterized protein	EZV62_004748	25.03	24.87	24.88	24.69	24.81	24.56	2.06	0.087
		0.15	-0.92	A0A5C7IHT0;A0A5C7GNM3	A0A5C7IHT0;A0A5C7GNM3	RWD domain-containing protein;RWD domain-containing protein	EZV62_003603;EZV62_028094	22.2	22.23	23.85	23.74	23.63	23.67	-2.01	0.093
		0.15	0.56	A0A5C7GQQ9	A0A5C7GQQ9	Pectinesterase	EZV62_015005	23.25	23.38	22.66	22.36	22.23	23.01	1.97	0.098
		0.15	-0.19	A0A5C7GSC4	A0A5C7GSC4	Uncharacterized protein	EZV62_026837	24.1	24.22	24.06	24.29	24.32	24.34	-1.97	0.098
		0.15	0.36	A0A5C7GW71	A0A5C7GW71	Uncharacterized protein	EZV62_024447	25.26	25.53	25.03	24.66	25.11	24.96	1.97	0.098
		0.15	-0.39	A0A5C7H0B3;A0A5C7ISK9	A0A5C7H0B3;A0A5C7ISK9	Uncharacterized protein;Uncharacterized protein	EZV62_023004;EZV62_000393	28.88	28.75	29.26	29.12	29.33	29.61	-2	0.095
		0.15	-0.26	A0A5C7H7J8	A0A5C7H7J8	Ubiquitin-fold modifier 1	EZV62_022096	25.95	25.65	25.81	25.9	26.18	26.12	-2	0.094
		0.15	0.32	A0A5C7H7J9	A0A5C7H7J9	Uncharacterized protein	EZV62_021611	25.03	25.23	25.02	25.02	24.78	24.51	2.01	0.093
		0.15	0.86	A0A5C7H9P9;A0A5C7H6P8	A0A5C7H9P9	Protein kinase domain-containing protein;Protein kinase domain-containing protein	EZV62_019016;EZV62_021922	23.66	23.49	24.07	22.89	22.03	23.72	1.96	0.099
		0.15	0.41	A0A5C7HCX1	A0A5C7HCX1	Isocitrate dehydrogenase [NADP]	EZV62_019945	28.73	28.59	28.33	27.76	28.4	28.27	1.97	0.099
		0.15	-0.29	A0A5C7I264;A0A5C7HH11;A0A5C7HCP9;A0A5C7IQ90	A0A5C7I264;A0A5C7HH11;A0A5C7HCP9;A0A5C7IQ90	Uncharacterized protein;Uncharacterized protein;Uncharacterized protein;Uncharacterized protein	EZV62_010244;EZV62_017594;EZV62_019933;EZV62_000040	27.22	27.5	27.13	27.54	27.44	27.74	-1.97	0.098
		0.15	0.22	A0A5C7I3Y2;A0A5C7HSV6	A0A5C7I3Y2	Uncharacterized protein;Uncharacterized protein	EZV62_011237;EZV62_013949	25.03	25.11	25.24	24.84	24.99	24.91	2	0.094
		0.15	0.41	A0A5C7I5I9	A0A5C7I5I9	Uncharacterized protein	EZV62_011515	26.02	26.24	26.44	25.48	26.13	25.86	1.99	0.095
		0.15	-0.23	A0A5C7I957;A0A5C7HDJ4	A0A5C7I957	PUA domain-containing protein;PUA domain-containing protein	EZV62_006447;EZV62_019941	29.7	29.8	29.96	30.06	29.96	30.13	-2	0.094
		0.15	0.23	A0A5C7IA46;A0A5C7I8L4;A0A5C7I9R5;A0A5C7IBW5;A0A5C7I9M0;A0A5C7IB47;A0A5C7I9V8;A0A5C7I9Q5;A0A5C7IB09;A0A5C7I9Z6	A0A5C7IA46	Aldo_ket_red domain-containing protein;Aldo_ket_red domain-containing protein;Aldo_ket_red domain-containing protein;Aldo_ket_red domain-containing protein;Aldo_ket_red domain-containing protein;Aldo_ket_red domain-containing protein;Uncharacterized protein;Aldo_ket_red domain-containing protein;Aldo_ket_red domain-containing protein;Aldo_ket_red domain-containing protein	EZV62_007273;EZV62_007188;EZV62_007192;EZV62_007191;EZV62_007190;EZV62_007187;EZV62_007193;EZV62_007189;EZV62_007194;EZV62_007186	25.14	25.08	25.29	24.93	24.83	25.06	2	0.094
		0.15	-0.67	A0A5C7IGK0	A0A5C7IGK0	Nop domain-containing protein	EZV62_003100	28.75	28.7	27.54	29.01	28.89	29.1	-1.96	0.1
		0.15	0.28	A0A5C7IJP4	A0A5C7IJP4	Ubiquitin carboxyl-terminal hydrolase	EZV62_003601	26.42	26.63	26.61	26.17	26.5	26.17	1.99	0.095
		0.15	1.63	A0A5C7IKA8;A0A5C7IK61	A0A5C7IKA8;A0A5C7IK61	Uncharacterized protein;Uncharacterized protein	EZV62_004530;EZV62_004526	26.5	26.04	26.02	25.55	25.53	22.6	1.96	0.099
		0.16	0.62	A0A5C7GPE2;A0A7L8XGT1;A0A7G7XT76;A0A7G7XSZ0;A0A7G7XVW4;A0A7G7XVM9;A0A7G7XVE4;A0A7G7XV59;A0A7G7XUX4;A0A7G7XUN9;A0A7G7XU69;A0A7G7XTY3;A0A7G7XTP8;A0A7G7XSQ5;A0A6C0UB56;A0A6B9M0X5;A0A7G7XS86;A0A7G7XS01;A0A7D5AH53;A0A7D4WP74;A0A7D4WH49;A0A7D4W644;A0A6M8U8L5;A0A6H0CC15;A0A6C0UH91;A0A650GL03;A0A650GJ21;A0A650G8P8;A0A650G4I6;A0A650G3S9;A0A650G8G7;A0A650G8C6;A0A650G7C3;A0A650G656;A0A650G650;A0A650G627;A0A…	A0A5C7GPE2;A0A7L8XGT1;A0A7G7XT76;A0A7G7XSZ0;A0A7G7XVW4;A0A7G7XVM9;A0A7G7XVE4;A0A7G7XV59;A0A7G7XUX4;A0A7G7XUN9;A0A7G7XU69;A0A7G7XTY3;A0A7G7XTP8;A0A7G7XSQ5;A0A6C0UB56;A0A6B9M0X5;A0A7G7XS86;A0A7G7XS01;A0A7D5AH53;A0A7D4WP74;A0A7D4WH49;A0A7D4W644;A0A6M8U8L5;A0A6H0CC15;A0A6C0UH91;A0A650GL03;A0A650GJ21;A0A650G8P8;A0A650G4I6;A0A650G3S9;A0A650G8G7;A0A650G8C6;A0A650G7C3;A0A650G656;A0A650G650;A0A650G627;A0A…	50S ribosomal protein L14, chloroplastic;Ribosomal protein L14;50S ribosomal protein L14, chloroplastic;50S ribosomal protein L14, chloroplastic;50S ribosomal protein L14, chloroplastic;50S ribosomal protein L14, chloroplastic;50S ribosomal protein L14, chloroplastic;50S ribosomal protein L14, chloroplastic;50S ribosomal protein L14, chloroplastic;50S ribosomal protein L14, chloroplastic;50S ribo…	rpl14;rpl14;rpl14;rpl14;rpl14;rpl14;rpl14;rpl14;rpl14;rpl14;rpl14;rpl14;rpl14;rpl14;rpl14;rpl14;rpl14;rpl14;rpl14;rpl14;rpl14;rpl14;rpl14;rpl14;rpl14;rpl14;rpl14;rpl14;rpl14;rpl14;rpl14;rpl14;rpl14;rpl14;rpl14;rpl14;rpl14;rpl14;rpl14;rpl14;rpl14;rpl14;rpl14;rpl14;rpl14;rpl14;rpl14;rpl14;rpl14;rpl14;rpl14;rpl14	24.56	24.54	24.4	24.32	24.18	23.13	1.91	0.11
		0.16	-0.37	A0A5C7GRB4	A0A5C7GRB4	Uncharacterized protein	EZV62_026281	24.12	23.77	24.32	24.65	24.23	24.43	-1.95	0.1
		0.16	0.26	A0A5C7GUZ2	A0A5C7GUZ2	Coatomer subunit delta	EZV62_027613	26.19	26.49	26.55	26.23	26.05	26.18	1.92	0.11
		0.16	-0.26	A0A5C7H0S3	A0A5C7H0S3	Reticulon-like protein	EZV62_023114	27.2	27.2	27.26	27.72	27.37	27.35	-1.92	0.11
		0.16	0.39	A0A5C7H415	A0A5C7H415	Clp R domain-containing protein	EZV62_024191	27.99	27.47	28.12	27.66	27.29	27.45	1.9	0.11
		0.16	0.36	A0A5C7HA61	A0A5C7HA61	ATP phosphoribosyltransferase	EZV62_019047	26.4	26.68	26	25.95	26.06	25.99	1.91	0.11
		0.16	0.3	A0A5C7HC47	A0A5C7HC47	Uncharacterized protein	EZV62_019705	24.54	24.88	24.88	24.31	24.67	24.43	1.9	0.11
		0.16	-0.34	A0A5C7HFB2	A0A5C7HFB2	Ubiquitin-like domain-containing protein	EZV62_020674	26.35	26.67	26.55	27.1	26.56	26.91	-1.91	0.11
		0.16	0.99	A0A5C7HFX6;A0A5C7HGN8;A0A5C7HG81;A0A5C7HFL8;A0A5C7HGF3;A0A5C7HFD9	A0A5C7HFX6;A0A5C7HGN8;A0A5C7HG81;A0A5C7HFL8;A0A5C7HGF3	Epimerase domain-containing protein;Epimerase domain-containing protein;Epimerase domain-containing protein;Epimerase domain-containing protein;Uncharacterized protein;Uncharacterized protein	EZV62_017164;EZV62_017158;EZV62_017152;EZV62_017153;EZV62_017161;EZV62_017156	24.43	24.01	24.07	23.82	21.97	23.74	1.92	0.11
		0.16	0.95	A0A5C7HHZ2	A0A5C7HHZ2	Uncharacterized protein	EZV62_017930	26.3	26.09	25.57	25.57	25.58	23.97	1.94	0.1
		0.16	3.27	A0A5C7HIC4;A0A5C7HIB8	A0A5C7HIC4	Purple acid phosphatase;Purple acid phosphatase	EZV62_017912;EZV62_017911	29.5	29.77	29.63	28.4	28.36	22.33	1.95	0.1
		0.16	0.26	A0A5C7HJE2;A0A5C7ICA8	A0A5C7HJE2	Eukaryotic translation initiation factor 3 subunit I;Uncharacterized protein	EZV62_018287;EZV62_008122	26.7	26.91	27.1	26.58	26.65	26.71	1.93	0.1
		0.16	0.39	A0A5C7HL99	A0A5C7HL99	UDP-arabinopyranose mutase	EZV62_015493	26.32	26.53	25.98	26.18	25.83	25.65	1.92	0.1
		0.16	-1.06	A0A5C7HMP4;A0A5C7IYZ4	A0A5C7HMP4	RAB6-interacting golgin;RAB6-interacting golgin	EZV62_016156;EZV62_002255	24.52	23.6	22.28	24.51	24.48	24.58	-1.94	0.1
		0.16	-0.19	A0A5C7HNN0	A0A5C7HNN0	Uncharacterized protein	EZV62_016217	26.3	26.29	26.4	26.59	26.55	26.44	-1.92	0.11
		0.16	-1.27	A0A5C7HRH8	A0A5C7HRH8	Glucose-6-phosphate 1-epimerase	EZV62_014236	21.38	22.39	24.07	23.95	23.77	23.93	-1.93	0.1
		0.16	0.26	A0A5C7HU23	A0A5C7HU23	Protein kinase domain-containing protein	EZV62_014802	25.43	25.15	25.23	24.94	25.19	24.9	1.94	0.1
		0.16	-0.42	A0A5C7HVL2	A0A5C7HVL2	RPN13_C domain-containing protein	EZV62_012524	25.13	25.06	25.17	25.39	26.02	25.22	-1.91	0.11
		0.16	0.2	A0A5C7HZ46	A0A5C7HZ46	Eukaryotic translation initiation factor 3 subunit L	EZV62_013397	26.11	26.13	26.11	26.05	25.84	25.88	1.92	0.1
		0.16	1.26	A0A5C7I2F4	A0A5C7I2F4	Uncharacterized protein	EZV62_010142	24.16	24.09	24	21.9	24.39	22.19	1.91	0.11
		0.16	0.25	A0A5C7I486;A0A5C7GU81;A0A5C7I3V1	A0A5C7I486	Uncharacterized protein;Uncharacterized protein;Uncharacterized protein	EZV62_010888;EZV62_027615;EZV62_010915	29.39	29.56	29.56	29.44	29.11	29.24	1.93	0.1
		0.16	0.76	A0A5C7ICH1	A0A5C7ICH1	Uncharacterized protein	EZV62_008129	24.43	24.61	25.88	24.38	24.27	23.98	1.9	0.11
		0.16	1.59	A0A5C7IDZ1;A0A5C7IE28;A0A5C7GR03	A0A5C7IDZ1;A0A5C7IE28	NAD(P)H dehydrogenase (quinone);NAD(P)H dehydrogenase (quinone);NAD(P)H dehydrogenase (quinone)	EZV62_008569;EZV62_008570;EZV62_026518	24.94	25.11	24.72	24.19	21.37	24.44	1.92	0.1
		0.16	-0.57	A0A5C7IMV8	A0A5C7IMV8	2Fe-2S ferredoxin-type domain-containing protein	EZV62_005526	23.76	23.61	23.46	23.58	24.26	24.68	-1.95	0.1
		0.16	-0.46	A0A5C7IUF6	A0A5C7IUF6	WD_REPEATS_REGION domain-containing protein	EZV62_001268	24.43	24.88	24.76	24.69	25.43	25.32	-1.91	0.11
		0.16	0.31	A0A5C7IX03	A0A5C7IX03	Uncharacterized protein	EZV62_002217	23.21	23.14	22.94	23	22.83	22.51	1.94	0.1
		0.17	0.26	A0A5C7GRL5	A0A5C7GRL5	Thioredoxin domain-containing protein	EZV62_026499	26.1	25.73	26.07	25.66	25.67	25.79	1.89	0.11
		0.17	-0.31	A0A5C7GRP0	A0A5C7GRP0	GB1/RHD3-type G domain-containing protein	EZV62_026768	24.21	23.94	24.52	24.55	24.59	24.47	-1.87	0.11
		0.17	-0.28	A0A5C7GWA1	A0A5C7GWA1	Uncharacterized protein	EZV62_024477	24.22	24.27	24.62	24.54	24.79	24.62	-1.85	0.12
		0.17	-0.18	A0A5C7GY09	A0A5C7GY09	Leuk-A4-hydro_C domain-containing protein	EZV62_025503	27.03	27.06	26.96	27.14	27.21	27.23	-1.87	0.11
		0.17	1.33	A0A5C7GYF6	A0A5C7GYF6	Uncharacterized protein	EZV62_025486	24.37	24.12	24.39	23.64	21.27	23.98	1.85	0.12
		0.17	1.08	A0A5C7GYI7	A0A5C7GYI7	PUM-HD domain-containing protein	EZV62_025689	23.67	24.06	23.05	22.01	21.78	23.76	1.86	0.11
		0.17	-0.23	A0A5C7H271	A0A5C7H271	Uncharacterized protein	EZV62_023597	24.75	24.84	24.64	24.95	25.14	24.83	-1.86	0.11
		0.17	0.37	A0A5C7H465	A0A5C7H465	Uncharacterized protein	EZV62_024019	24.64	24.1	24.39	24.04	24.23	23.73	1.89	0.11
		0.17	0.38	A0A5C7H8R0;A0A5C7HL09	A0A5C7H8R0;A0A5C7HL09	Coilin;Coilin	EZV62_022682;EZV62_018768	25.44	25.32	24.78	24.85	24.92	24.61	1.86	0.11
		0.17	0.23	A0A5C7HAL2	A0A5C7HAL2	RRM domain-containing protein	EZV62_018848	24.71	24.75	24.52	24.44	24.55	24.28	1.87	0.11
		0.17	0.69	A0A5C7HCP7	A0A5C7HCP7	Phosphoacetylglucosamine mutase	EZV62_019611	22.55	22.93	22.43	21.14	22.44	22.26	1.87	0.11
		0.17	0.2	A0A5C7HHD6;A0A5C7I2D3;A0A5C7IFI0;A0A5C7HN71;A0A5C7IE27;A0A5C7IFC6;A0A5C7HN93;A0A5C7IDL3;A0A5C7IF45;A0A5C7HNX1;A0A5C7HQD4;A0A6B9S1J0;A0A5C7IFG6;A0A5C7IEI3;A0A5C7IFJ1;A0A5C7HNV0;A0A5C7IG14;A0A5C7HMJ6;A0A5C7IWP9	A0A5C7HHD6;A0A5C7I2D3;A0A5C7IFI0;A0A5C7HN71;A0A5C7IE27;A0A5C7IFC6;A0A5C7HN93;A0A5C7IDL3;A0A5C7IF45;A0A5C7HNX1;A0A5C7HQD4;A0A6B9S1J0;A0A5C7IFG6;A0A5C7IEI3;A0A5C7IFJ1;A0A5C7HNV0;A0A5C7IG14	Ubiquitin;Ubiquitin;Uncharacterized protein;Uncharacterized protein;Uncharacterized protein;Uncharacterized protein;Uncharacterized protein;Uncharacterized protein;Uncharacterized protein;Uncharacterized protein;Uncharacterized protein;Polyubiquitin 10 protein;Uncharacterized protein;Uncharacterized protein;Uncharacterized protein;Uncharacterized protein;Uncharacterized protein;Ubiquitin-like dom…	EZV62_017582;EZV62_010229;EZV62_009007;EZV62_016354;EZV62_008666;EZV62_009013;EZV62_016352;EZV62_008668;EZV62_009016;EZV62_016353;EZV62_016365;;EZV62_009009;EZV62_008670;EZV62_009017;EZV62_016333;EZV62_008671;EZV62_016062;EZV62_002234	29.8	29.94	30.04	29.77	29.66	29.74	1.89	0.11
		0.17	1.37	A0A5C7HI20	A0A5C7HI20	Protein HGH1 homolog	EZV62_017802	25.89	25.89	26.09	25.84	22.88	25.04	1.84	0.12
		0.17	2.2	A0A5C7HN13	A0A5C7HN13	Uncharacterized protein	EZV62_015581	27.84	26.89	28.19	26.8	26.8	22.7	1.86	0.11
		0.17	0.23	A0A5C7HPW4;A0A5C7IYQ2	A0A5C7HPW4	SOR_SNZ domain-containing protein;Phosphoinositide phospholipase C	EZV62_016634;EZV62_002974	26.35	26.25	26.54	26.02	26.21	26.22	1.86	0.11
		0.17	0.19	A0A5C7HRW5	A0A5C7HRW5	Uncharacterized protein	EZV62_014293	29.29	29.46	29.34	29.17	29.09	29.25	1.85	0.11
		0.17	-0.21	A0A5C7HUL1	A0A5C7HUL1	PCI domain-containing protein	EZV62_015052	27.56	27.43	27.64	27.86	27.65	27.76	-1.87	0.11
		0.17	-0.18	A0A5C7HWR6	A0A5C7HWR6	Aspartate aminotransferase	EZV62_012763	28.26	28.37	28.37	28.52	28.52	28.48	-1.88	0.11
		0.17	1.06	A0A5C7HXG0;A0A5C7HXH0	A0A5C7HXG0	SHSP domain-containing protein;Uncharacterized protein	EZV62_013186;EZV62_013196	23.79	24.03	23.65	22.37	24.07	21.87	1.86	0.11
		0.17	0.39	A0A5C7HXY1	A0A5C7HXY1	Beta-ketoacyl-[acyl-carrier-protein] synthase I	EZV62_013058	26.82	26.7	26.88	26.84	26.27	26.13	1.89	0.11
		0.17	-1.77	A0A5C7I9L1	A0A5C7I9L1	PITH domain-containing protein	EZV62_007180	21.64	25.29	22.29	24.98	24.84	24.71	-1.88	0.11
		0.17	0.41	A0A5C7II22	A0A5C7II22	4-hydroxy-4-methyl-2-oxoglutarate aldolase	EZV62_009411	25.94	25.97	25.86	25.08	25.55	25.9	1.9	0.11
		0.17	-0.25	A0A5C7ILF4	A0A5C7ILF4	Uncharacterized protein	EZV62_005058	24.93	24.97	24.82	25.09	24.99	25.38	-1.85	0.12
		0.17	-0.37	A0A5C7IMW0	A0A5C7IMW0	S5 DRBM domain-containing protein	EZV62_005373	29.33	28.95	29.2	29.18	29.6	29.8	-1.86	0.11
		0.17	0.61	A0A5C7IMZ0	A0A5C7IMZ0	WD_REPEATS_REGION domain-containing protein	EZV62_005403	22.81	23.76	23	22.99	22.16	22.59	1.87	0.11
		0.17	-0.33	A0A5C7IPU6	A0A5C7IPU6	Phosphoglycerate kinase	EZV62_006235	28.9	28.46	28.49	28.72	29.09	29.02	-1.87	0.11
		0.17	-0.36	A0A5C7IQX0	A0A5C7IQX0	Uncharacterized protein	EZV62_000289	28.49	28.53	28.65	29.27	28.91	28.56	-1.84	0.12
		0.17	-0.61	A0A5C7IRF9	A0A5C7IRF9	DUF1794 domain-containing protein	EZV62_006349	22.19	21.36	20.91	22.07	22.02	22.19	-1.87	0.11
		0.17	-0.37	A0A5C7ITE1;A0A5C7I3V7	A0A5C7ITE1	Hcy-binding domain-containing protein;Hcy-binding domain-containing protein	EZV62_000683;EZV62_010682	23.84	23.62	24.3	24.12	24.39	24.37	-1.85	0.12
		0.17	-0.39	A0A5C7IW33	A0A5C7IW33	Uncharacterized protein	EZV62_002089	25.39	24.78	24.7	25.52	25.27	25.26	-1.85	0.12
		0.17	-1.29	A0A5C7IXW7	A0A5C7IXW7	Uncharacterized protein	EZV62_002557	23.68	24.29	21.6	24.37	24.34	24.74	-1.86	0.11
		0.18	-0.23	A0A5C7GQL7	A0A5C7GQL7	PAP_fibrillin domain-containing protein	EZV62_026167	25.54	25.36	25.64	25.85	25.76	25.61	-1.82	0.12
		0.18	-0.22	A0A5C7GW82	A0A5C7GW82	Orotate phosphoribosyltransferase	EZV62_024929	25.22	25.06	25.19	25.47	25.44	25.21	-1.82	0.12
		0.18	-1.4	A0A5C7GWE5	A0A5C7GWE5	Uncharacterized protein	EZV62_024527	25.23	22.37	25.02	25.7	25.62	25.52	-1.82	0.12
		0.18	0.33	A0A5C7GY17	A0A5C7GY17	Histidinol dehydrogenase, chloroplastic	EZV62_025294	26.82	26.71	26.72	26.03	26.61	26.61	1.81	0.12
		0.18	0.37	A0A5C7H0J1	A0A5C7H0J1	Uncharacterized protein	EZV62_022853	27.65	27.96	28.35	27.64	27.45	27.76	1.83	0.12
		0.18	0.28	A0A5C7H9H7	A0A5C7H9H7	Uncharacterized protein	EZV62_022314	25.17	25.62	25.34	25.25	25.06	24.97	1.82	0.12
		0.18	1.3	A0A5C7HC40	A0A5C7HC40	Inorganic diphosphatase	EZV62_019371	24.54	23.67	24.69	21.9	24.56	22.52	1.8	0.12
		0.18	0.74	A0A5C7HC82	A0A5C7HC82	Polynucleotide phosphorylase 1	EZV62_019946	24.28	23.77	23.97	23.25	24.06	22.5	1.83	0.12
		0.18	0.2	A0A5C7HGN2	A0A5C7HGN2	Signal recognition particle subunit SRP72	EZV62_017437	25.08	25.1	25.13	24.98	24.98	24.74	1.83	0.12
		0.18	0.69	A0A5C7HIJ6	A0A5C7HIJ6	Delta(24)-sterol reductase	EZV62_018176	23.82	23.87	24.27	22.57	24.06	23.25	1.79	0.13
		0.18	-0.18	A0A5C7HIK4;Q6Q263;Q1AK44;A0A5C7GSE8	A0A5C7HIK4;Q6Q263	DNA-directed RNA polymerase subunit beta;DNA-directed RNA polymerase subunit beta (Fragment);DNA-directed RNA polymerase (Fragment);DNA-directed RNA polymerase subunit beta	EZV62_018183;RPB2;RPB2;EZV62_026681	23.75	23.63	23.65	23.81	23.82	23.94	-1.8	0.12
		0.18	-0.3	A0A5C7HL86	A0A5C7HL86	Uncharacterized protein	EZV62_015590	25.49	25.79	25.51	25.63	26.09	25.97	-1.79	0.12
		0.18	-0.27	A0A5C7HNZ5;A0A5C7I2Y1;A0A5C7HHS3;A0A5C7H0Q7	A0A5C7HNZ5	J domain-containing protein;DnaJ_C domain-containing protein;J domain-containing protein;J domain-containing protein	EZV62_016636;EZV62_010438;EZV62_017747;EZV62_022931	25.77	25.4	25.46	25.65	25.81	25.99	-1.8	0.12
		0.18	1.86	A0A5C7HPR3	A0A5C7HPR3	Uncharacterized protein	EZV62_016820	23.85	24.09	23.83	22.12	19.9	24.18	1.8	0.12
		0.18	0.2	A0A5C7I836;A0A5C7I7F3;A0A5C7IA27	A0A5C7I836	Lon protease homolog, mitochondrial;Lon proteolytic domain-containing protein;Lon proteolytic domain-containing protein	EZV62_006606;EZV62_006525;EZV62_006521	24.92	24.86	25.09	24.68	24.73	24.85	1.83	0.12
		0.18	0.23	A0A5C7IFK8	A0A5C7IFK8	WHy domain-containing protein	EZV62_009103	30.54	30.63	30.6	30.38	30.16	30.54	1.8	0.12
		0.18	0.44	A0A5C7IY10;A0A5C7ISY6	A0A5C7IY10;A0A5C7ISY6	4-hydroxy-tetrahydrodipicolinate synthase;4-hydroxy-tetrahydrodipicolinate synthase	EZV62_002353;EZV62_000091	24.62	25	24.99	24.31	24.09	24.89	1.82	0.12
		0.18	3.65	CON__Q9UE12;CON__Q15323	CON__Q9UE12;CON__Q15323			23.9	30.6	23.01	22.16	22.48	21.92	1.83	0.12
		0.19	-0.19	A0A5C7GTJ2	A0A5C7GTJ2	3-oxoacyl-[acyl-carrier-protein] synthase	EZV62_027174	27.53	27.44	27.56	27.59	27.83	27.69	-1.79	0.13
		0.19	-0.64	A0A5C7GVJ9	A0A5C7GVJ9	Uncharacterized protein	EZV62_024400	24.77	24.05	24.1	24.25	25.3	25.28	-1.77	0.13
		0.19	0.31	A0A5C7H8G7;A0A5C7I7R2	A0A5C7H8G7;A0A5C7I7R2	Proteasome subunit beta;Proteasome subunit beta	EZV62_022178;EZV62_006655	28.78	28.94	28.52	28.7	28.24	28.37	1.75	0.13
		0.19	0.2	A0A5C7H9J9;A0A5C7HYE5	A0A5C7H9J9	TIP120 domain-containing protein;Transposase_23 domain-containing protein	EZV62_018857;EZV62_012575	27.7	27.6	27.7	27.31	27.53	27.56	1.75	0.13
		0.19	1.6	A0A5C7HBH1	A0A5C7HBH1	Uncharacterized protein	EZV62_019138	26.48	26.91	26.58	25.94	26.32	22.89	1.76	0.13
		0.19	-0.33	A0A5C7HEP9	A0A5C7HEP9	Uncharacterized protein	EZV62_020188	23.09	23.46	23.66	23.64	23.62	23.95	-1.76	0.13
		0.19	0.17	A0A5C7HIA0	A0A5C7HIA0	Glyceraldehyde-3-phosphate dehydrogenase	EZV62_017425	31.47	31.5	31.52	31.26	31.38	31.36	1.77	0.13
		0.19	1.53	A0A5C7HPF5	A0A5C7HPF5	Uncharacterized protein	EZV62_016474	25.16	25.01	25.3	21.56	24.9	24.43	1.75	0.13
		0.19	-0.25	A0A5C7HUI7	A0A5C7HUI7	Uncharacterized protein	EZV62_015143	24.97	25.34	24.99	25.3	25.28	25.48	-1.78	0.13
		0.19	-0.18	A0A5C7HYU2;A0A5C7HW10	A0A5C7HYU2;A0A5C7HW10	GTP-binding nuclear protein;GTP-binding nuclear protein	EZV62_013483;EZV62_012676	29.51	29.49	29.44	29.58	29.62	29.77	-1.76	0.13
		0.19	-1.21	A0A5C7I087	A0A5C7I087	Peptidyl-prolyl cis-trans isomerase	EZV62_009711	24.1	21.72	24.16	24.57	24.75	24.3	-1.78	0.13
		0.19	0.22	A0A5C7I2M9	A0A5C7I2M9	3-phosphoshikimate 1-carboxyvinyltransferase	EZV62_009676	25.01	25.1	25.32	24.81	25.03	24.92	1.77	0.13
		0.19	1.02	A0A5C7I4Q6	A0A5C7I4Q6	ATP-dependent Clp protease proteolytic subunit	EZV62_011507	24.1	24.13	24.14	21.85	24.24	23.23	1.75	0.13
		0.19	-0.67	A0A5C7I4U1	A0A5C7I4U1	MI domain-containing protein	EZV62_011537	22.7	23.37	23.16	23.27	24.56	23.42	-1.74	0.13
		0.19	-0.22	A0A5C7I9P1	A0A5C7I9P1	Cysteine synthase	EZV62_007136	27.91	27.87	27.91	27.93	28.11	28.31	-1.75	0.13
		0.19	0.28	A0A5C7IG72	A0A5C7IG72	Uncharacterized protein	EZV62_009323	24.47	24.63	24.34	24.41	23.94	24.25	1.75	0.13
		0.19	-0.57	A0A5C7IMS1;A0A5C7ILT5	A0A5C7IMS1	Uncharacterized protein;RNase_PH domain-containing protein	EZV62_005304;EZV62_005302	23.68	22.55	23.47	23.56	24.06	23.79	-1.75	0.13
		0.19	0.88	A0A5C7INA2	A0A5C7INA2	50S ribosomal protein L9, chloroplastic	EZV62_004957	23.15	23.49	23.59	22.85	21.41	23.34	1.75	0.13
		0.19	-2.03	A0A5C7IPK8	A0A5C7IPK8	Matrin-type domain-containing protein	EZV62_006156	22.66	26.03	21.47	25.53	25.21	25.51	-1.78	0.13
		0.19	-0.23	A0A5C7IUD6	A0A5C7IUD6	Uncharacterized protein	EZV62_000625	27.97	28.33	28.21	28.31	28.45	28.44	-1.78	0.13
		0.19	0.37	A0A5C7IWA4	A0A5C7IWA4	Str_synth domain-containing protein	EZV62_002082	23.4	23.85	24.17	23.31	23.54	23.45	1.76	0.13
		0.19	-0.26	A0A5C7IZW1	A0A5C7IZW1	PKS_ER domain-containing protein	EZV62_002525	26.42	26.37	26.01	26.62	26.54	26.42	-1.77	0.13
		0.2	0.36	A0A5C7GTI8	A0A5C7GTI8	Phenylalanyl-tRNA synthetase beta subunit	EZV62_027388	27.87	27.43	28.17	27.63	27.41	27.36	1.7	0.14
		0.2	0.19	A0A5C7H3L9	A0A5C7H3L9	PCI domain-containing protein	EZV62_023853	27.19	27.19	27.28	26.94	27.18	26.98	1.71	0.14
		0.2	0.65	A0A5C7H5P0	A0A5C7H5P0	Uncharacterized protein	EZV62_021572	22.69	22.86	23.11	21.75	23.07	21.89	1.73	0.14
		0.2	0.58	A0A5C7H974	A0A5C7H974	Uncharacterized protein	EZV62_022660	23.05	23.71	23.29	22.59	23.43	22.29	1.72	0.14
		0.2	0.22	A0A5C7HDL0	A0A5C7HDL0	Oleosin	EZV62_019961	31.54	31.81	31.79	31.34	31.59	31.54	1.7	0.14
		0.2	-0.39	A0A5C7HPV8;A0A5C7IWI8	A0A5C7HPV8;A0A5C7IWI8	Uncharacterized protein;Uncharacterized protein	EZV62_016061;EZV62_002164	26.32	26.16	26.53	26.29	27.08	26.81	-1.7	0.14
		0.2	0.29	A0A5C7HS49	A0A5C7HS49	Uncharacterized protein	EZV62_014476	25.3	25.7	25.4	24.93	25.31	25.29	1.73	0.14
		0.2	-0.18	A0A5C7I1M1;A0A5C7IPE8;A0A5C7I5U1;A0A5C7HAR0;A0A5C7IJM1	A0A5C7I1M1;A0A5C7IPE8	60S ribosomal protein L36;60S ribosomal protein L36;Uncharacterized protein;60S ribosomal protein L36;60S ribosomal protein L36	EZV62_009832;EZV62_005864;EZV62_011478;EZV62_018871;EZV62_004355	28.77	28.97	28.91	29.01	29.06	29.14	-1.72	0.14
		0.2	-0.19	A0A5C7I3N9	A0A5C7I3N9	Succinate--CoA ligase [ADP-forming] subunit beta, mitochondrial	EZV62_010855	27.14	27.15	26.95	27.19	27.27	27.35	-1.74	0.13
		0.2	-0.15	A0A5C7ID52	A0A5C7ID52	5-methyltetrahydropteroyltriglutamate--homocysteine S-methyltransferase	EZV62_007661	30.39	30.38	30.42	30.58	30.54	30.53	-1.7	0.14
		0.2	-0.32	A0A5C7IKU2	A0A5C7IKU2	Fumarylacetoacetase	EZV62_004634	26.61	27.03	26.84	27.11	27.44	26.9	-1.73	0.14
		0.2	-0.48	A0A5C7IT20	A0A5C7IT20	Uncharacterized protein	EZV62_000990	25.14	24.28	24.46	25.44	25.02	24.86	-1.74	0.13
		0.21	0.5	A0A5C7GY79	A0A5C7GY79	Dolichyl-diphosphooligosaccharide--protein glycosyltransferase subunit 1	EZV62_025406	22.9	23.1	22.79	23.04	21.89	22.35	1.66	0.15
		0.21	-0.26	A0A5C7GYD0	A0A5C7GYD0	Phorbol-ester/DAG-type domain-containing protein	EZV62_025629	27.87	28.07	27.69	27.93	28.18	28.31	-1.66	0.15
		0.21	0.42	A0A5C7I6G8;A0A5C7H6B9	A0A5C7I6G8;A0A5C7H6B9	Uncharacterized protein;Uncharacterized protein	EZV62_011146;EZV62_021689	28.5	29.07	28.14	28.26	28.01	28.19	1.67	0.15
		0.21	0.3	A0A5C7HEW6;A0A5C7HEZ1	A0A5C7HEW6	Indole-3-glycerol-phosphate synthase;Indole-3-glycerol-phosphate synthase	EZV62_020826;EZV62_020820	25.12	25.18	25.31	24.66	25.26	24.78	1.67	0.15
		0.21	0.9	A0A5C7HIQ4	A0A5C7HIQ4	Hydroxymethylbilane synthase	EZV62_018226	24.49	25.29	24.35	22.94	23.59	24.87	1.68	0.14
		0.21	0.75	A0A5C7HUL8	A0A5C7HUL8	TPR_REGION domain-containing protein	EZV62_015158	23.18	23.35	22.3	22.4	22.8	21.4	1.67	0.15
		0.21	0.17	A0A5C7I0B1;A0A5C7HFY1	A0A5C7I0B1	Uncharacterized protein;Helicase C-terminal domain-containing protein	EZV62_013519;EZV62_017052	27.72	27.56	27.57	27.51	27.45	27.38	1.66	0.15
		0.21	0.34	A0A5C7IMS9;A0A5C7I2V4	A0A5C7IMS9;A0A5C7I2V4	Ribosomal_L14e domain-containing protein;Uncharacterized protein	EZV62_004701;EZV62_010847	25.98	26.37	26.49	25.64	26.18	26	1.67	0.15
		0.21	0.19	A0A5C7I7C9;A0A5C7GX04	A0A5C7I7C9;A0A5C7GX04	Amidophosphoribosyltransferase;Amidophosphoribosyltransferase	EZV62_011673;EZV62_025159	25.11	24.92	25.19	24.86	24.87	24.94	1.67	0.15
		0.21	0.36	A0A5C7I7D0	A0A5C7I7D0	DUF89 domain-containing protein	EZV62_012048	24.94	24.95	25.2	24.28	24.66	25.06	1.66	0.15
		0.21	-0.2	A0A5C7IE96;A0A5C7HYQ5;A0A5C7IEJ3	A0A5C7IE96;A0A5C7HYQ5	TOG domain-containing protein;Protein kinase domain-containing protein;Uncharacterized protein	EZV62_008639;EZV62_013378;EZV62_008647	25.51	25.28	25.23	25.51	25.61	25.49	-1.68	0.15
		0.21	0.18	A0A5C7IIJ8	A0A5C7IIJ8	Uncharacterized protein	EZV62_003893	24.58	24.68	24.8	24.57	24.42	24.52	1.66	0.15
		0.21	-0.22	A0A5C7ILA4	A0A5C7ILA4	Uncharacterized protein	EZV62_004804	24.18	24.02	24.4	24.5	24.36	24.41	-1.69	0.14
		0.21	0.59	A0A5C7IMT1	A0A5C7IMT1	Elongation factor Ts, mitochondrial	EFTS	26.16	27.14	26.52	25.53	25.95	26.56	1.67	0.15
		0.21	-1.94	A0A5C7ISU2;A0A5C7IUW5	A0A5C7ISU2;A0A5C7IUW5	Uncharacterized protein;Uncharacterized protein	EZV62_000900;EZV62_000901	24.99	20.82	24.9	25.69	25.45	25.39	-1.69	0.14
		0.22	-0.22	A0A5C7GQL6;A0A5C7GQK4;A0A5C7GQS6	A0A5C7GQL6	Uncharacterized protein;Uncharacterized protein;Uncharacterized protein	EZV62_026093;EZV62_026094;EZV62_026101	29.49	29.49	29.65	29.95	29.55	29.8	-1.63	0.16
		0.22	0.4	A0A5C7GVS7	A0A5C7GVS7	Uncharacterized protein	EZV62_024462	27.16	27.15	26.77	27.1	26.5	26.3	1.63	0.16
		0.22	0.23	A0A5C7HG93	A0A5C7HG93	ATP:AMP phosphotransferase	EZV62_017403	27.01	27.25	27.29	27.13	26.96	26.78	1.62	0.16
		0.22	-1.02	A0A5C7HGI3	A0A5C7HGI3	Coilin	EZV62_017503	23.27	21.23	23.51	24.03	23.56	23.49	-1.64	0.15
		0.22	0.17	A0A5C7HHL1	A0A5C7HHL1	Threonyl-tRNA synthetase	EZV62_017652	25.92	25.79	25.92	25.79	25.72	25.62	1.62	0.16
		0.22	-0.41	A0A5C7HHV1	A0A5C7HHV1	Uncharacterized protein	EZV62_017109	28.61	27.92	28.86	28.81	28.88	28.93	-1.63	0.16
		0.22	1.1	A0A5C7HKE2;A0A5C7HK87	A0A5C7HKE2	Alpha-galactosidase;Alpha-galactosidase	EZV62_018754;EZV62_018760	25.1	25.03	24.45	24.37	24.67	22.23	1.65	0.15
		0.22	-0.22	A0A5C7HN18;A0A5C7I068;A0A5C7IG11	A0A5C7HN18	Peptidase A1 domain-containing protein;Peptidase A1 domain-containing protein;Peptidase A1 domain-containing protein	EZV62_015987;EZV62_009544;EZV62_009253	24.66	24.71	24.41	24.92	24.83	24.67	-1.64	0.15
		0.22	0.48	A0A5C7HRU1	A0A5C7HRU1	Peptidyl-prolyl cis-trans isomerase	EZV62_014346	25.48	24.51	25.52	24.53	24.89	24.64	1.61	0.16
		0.22	-0.25	A0A5C7HU06	A0A5C7HU06	Prolyl-tRNA synthetase	EZV62_015170	25.86	25.93	25.7	26.37	25.97	25.92	-1.62	0.16
		0.22	0.15	A0A5C7HV27	A0A5C7HV27	(3R)-hydroxymyristoyl-[acyl-carrier-protein] dehydratase	EZV62_015212	26.45	26.48	26.37	26.29	26.29	26.27	1.61	0.16
		0.22	-0.33	A0A5C7I1C1	A0A5C7I1C1	Glycine--tRNA ligase	EZV62_009500	22.66	22.74	22.77	23.13	23.39	22.64	-1.62	0.16
		0.22	-0.58	A0A5C7I3V8	A0A5C7I3V8	Inorganic diphosphatase	EZV62_010126	24.07	24.03	22.8	24.22	24.08	24.34	-1.61	0.16
		0.22	-0.22	A0A5C7I5W7;A0A5C7IB51	A0A5C7I5W7	S-(hydroxymethyl)glutathione dehydrogenase;ADH_zinc_N domain-containing protein	EZV62_010916;EZV62_007928	28.2	28.22	28.45	28.71	28.38	28.45	-1.62	0.16
		0.22	0.21	A0A5C7I6A8	A0A5C7I6A8	Fructose-bisphosphate aldolase	EZV62_011649	28.1	27.84	27.91	27.57	27.88	27.77	1.62	0.16
		0.22	0.32	A0A5C7IA37	A0A5C7IA37	Uncharacterized protein	EZV62_007312	24.31	23.98	24.22	24.21	23.63	23.73	1.64	0.15
		0.22	0.4	A0A5C7IA81	A0A5C7IA81	Beta_elim_lyase domain-containing protein	EZV62_007313	23.16	23.76	22.9	22.83	22.71	23.08	1.62	0.16
		0.22	-0.27	A0A5C7IB40;A0A5C7IQW2	A0A5C7IB40	YTH domain-containing protein;YTH domain-containing protein	EZV62_007586;EZV62_000038	24.26	23.94	24.53	24.47	24.49	24.6	-1.62	0.16
		0.22	0.38	A0A5C7IC27	A0A5C7IC27	60S ribosomal protein L18a	EZV62_007903	29.52	29.12	29.63	28.66	29.32	29.17	1.65	0.15
		0.22	0.4	A0A5C7IGY1;A0A5C7IGM1;A0A5C7IGT7;A0A5C7IG44	A0A5C7IGY1;A0A5C7IGM1	Peroxidase;Peroxidase;Peroxidase;Peroxidase	EZV62_003224;EZV62_003226;EZV62_003223;EZV62_003225	24.84	24.75	24.28	24.61	24.2	23.87	1.63	0.16
		0.23	-0.36	A0A5C7GZ55	A0A5C7GZ55	Uncharacterized protein	EZV62_025905	24.88	24.84	24.14	25.11	24.86	24.97	-1.6	0.16
		0.23	-0.18	A0A5C7H3Z3	A0A5C7H3Z3	UDP-arabinopyranose mutase	EZV62_024165	28.23	28.31	28.19	28.58	28.36	28.34	-1.61	0.16
		0.23	0.19	A0A5C7HBA3;A0A5C7GV47;A0A5C7HX61;A0A5C7GU20;A0A5C7HMW1;A0A5C7HW03;A0A5C7HUV0;A0A5C7IKJ6;A0A5C7IY27;A0A5C7IAY3	A0A5C7HBA3	Peptidylprolyl isomerase;Uncharacterized protein;Uncharacterized protein;Uncharacterized protein;Uncharacterized protein;Uncharacterized protein;Uncharacterized protein;Uncharacterized protein;Uncharacterized protein;Uncharacterized protein	EZV62_019414;EZV62_027270;EZV62_012289;EZV62_027263;EZV62_015988;EZV62_012331;EZV62_015191;EZV62_004339;EZV62_002719;EZV62_007858	27.72	27.95	27.65	27.55	27.67	27.52	1.59	0.16
		0.23	0.47	A0A5C7HCY8;A0A5C7GWY2;A0A5C7H308	A0A5C7HCY8;A0A5C7GWY2	Pescadillo homolog;Pescadillo homolog;UBC core domain-containing protein	EZV62_019965;EZV62_025123;EZV62_023887	24.58	25.16	24.59	24.79	23.82	24.33	1.58	0.17
		0.23	-0.48	A0A5C7HIG8	A0A5C7HIG8	GOLD domain-containing protein	EZV62_017868	24.24	24.77	24.98	24.61	25.39	25.44	-1.6	0.16
		0.23	-0.73	A0A5C7I2V3	A0A5C7I2V3	Uncharacterized protein	EZV62_010429	26.76	25.4	27.1	27.43	27.16	26.88	-1.59	0.16
		0.23	-0.83	A0A5C7IF42	A0A5C7IF42	Uncharacterized protein	EZV62_008867	22.1	23.75	21.89	23.69	23.45	23.08	-1.61	0.16
		0.23	0.19	A0A5C7IGP3	A0A5C7IGP3	AAA domain-containing protein	EZV62_003099	26.83	26.94	26.9	26.63	26.88	26.58	1.61	0.16
		0.23	-0.36	A0A5C7IJW1;A0A5C7IJ08	A0A5C7IJW1;A0A5C7IJ08	Aspartate carbamoyltransferase;Aspartate carbamoyltransferase	EZV62_004069;EZV62_004066	24.77	24.84	25.29	25.47	25.56	24.95	-1.59	0.16
		0.23	0.41	A0A5C7ISJ6;A0A5C7IQM8	A0A5C7ISJ6	Glyceraldehyde-3-phosphate dehydrogenase;NAC domain-containing protein	EZV62_006287;EZV62_006294	25.35	25.63	25.05	24.85	25.39	24.57	1.57	0.17
		0.23	-0.22	A0A5C7IU37	A0A5C7IU37	DUF3700 domain-containing protein	EZV62_000541	24.32	24.47	24.12	24.65	24.51	24.4	-1.6	0.16
		0.23	-0.25	A0A5C7IWQ5	A0A5C7IWQ5	Serine/threonine-protein phosphatase	EZV62_002098	24.53	24.98	24.8	24.85	25.06	25.14	-1.58	0.17
		0.23	-0.17	A0A5C7IYM9	A0A5C7IYM9	Uncharacterized protein	EZV62_002563	28.92	29.11	29.15	29.19	29.24	29.25	-1.59	0.16
		0.24	0.47	A0A5C7GNV7	A0A5C7GNV7	Uncharacterized protein	EZV62_027998	25.89	25.79	25.57	25.1	25.93	24.82	1.55	0.17
		0.24	-1.1	A0A5C7GUQ0	A0A5C7GUQ0	Uncharacterized protein	EZV62_024399	22.98	24.05	22.94	23.32	24.05	25.9	-1.55	0.17
		0.24	-0.24	A0A5C7GWM8	A0A5C7GWM8	Uncharacterized protein	EZV62_024856	28.27	28.19	28.63	28.73	28.44	28.66	-1.54	0.18
		0.24	-0.41	A0A5C7GX01	A0A5C7GX01	Uricase	EZV62_025158	24.69	25.66	24.94	25.51	25.38	25.63	-1.56	0.17
		0.24	0.21	A0A5C7H0X4	A0A5C7H0X4	tRNA-binding domain-containing protein	EZV62_025811	25.94	26.17	25.88	25.95	25.64	25.76	1.56	0.17
		0.24	0.4	A0A5C7H4Q4;A0A5C7HMK7	A0A5C7H4Q4	Alba domain-containing protein;Alba domain-containing protein	EZV62_021172;EZV62_015365	26.34	25.9	26.22	26.25	25.43	25.58	1.57	0.17
		0.24	-0.28	A0A5C7H7M8	A0A5C7H7M8	Aamy domain-containing protein	EZV62_021908	24.28	23.75	24.31	24.44	24.42	24.3	-1.55	0.17
		0.24	-2.56	A0A5C7H9C8	A0A5C7H9C8	Dimer_Tnp_hAT domain-containing protein	EZV62_022254	21.57	28	22.56	26.54	26.55	26.74	-1.54	0.18
		0.24	-1.78	A0A5C7HLZ9;A0A5C1WQ80	A0A5C7HLZ9;A0A5C1WQ80	Uncharacterized protein;Calmodulin (Fragment)	EZV62_002012;cal	21.85	26.17	25.76	26.55	26.17	26.4	-1.55	0.17
		0.24	0.65	A0A5C7HPT1	A0A5C7HPT1	PHD-type domain-containing protein	EZV62_016637	23.49	23.54	23.32	22.09	22.59	23.72	1.57	0.17
		0.24	0.4	A0A5C7HSC4	A0A5C7HSC4	Branched-chain-amino-acid aminotransferase	EZV62_014556	25.07	25.57	24.72	24.46	24.7	25	1.55	0.17
		0.24	-0.41	A0A5C7HU64;A0A5C7I6D0	A0A5C7HU64;A0A5C7I6D0	SKP1-like protein;SKP1-like protein	EZV62_014409;EZV62_011741	24.31	24.59	23.98	24.43	24.5	25.17	-1.56	0.17
		0.24	-0.2	A0A5C7HWT5;A0A5C7I4N9;A0A5C7IHE9;A0A5C7ISG8	A0A5C7HWT5	Protein kinase domain-containing protein;Protein kinase domain-containing protein;Non-specific serine/threonine protein kinase;Protein kinase domain-containing protein	EZV62_012954;EZV62_010843;EZV62_003453;EZV62_000916	23.98	24.07	24.08	24.3	24.41	24.03	-1.54	0.18
		0.24	0.34	A0A5C7HYX1	A0A5C7HYX1	Uncharacterized protein	EZV62_013640	25.87	26.11	26.43	25.46	25.87	26.07	1.55	0.17
		0.24	0.49	A0A5C7HZD0	A0A5C7HZD0	Uncharacterized protein	EZV62_012845	25.62	26.45	26.79	25.79	25.64	25.97	1.55	0.17
		0.24	-0.22	A0A5C7IBW2	A0A5C7IBW2	Uncharacterized protein	EZV62_008128	27.02	27.27	27.31	27.53	27.51	27.22	-1.56	0.17
		0.24	-0.14	A0A5C7IIR0	A0A5C7IIR0	Tr-type G domain-containing protein	EZV62_003894	30	30.01	30.08	30.15	30.17	30.18	-1.54	0.18
		0.24	-0.46	A0A5C7IL17	A0A5C7IL17	Uncharacterized protein	EZV62_004836	23.56	22.85	23.95	23.79	23.81	24.13	-1.55	0.17
		0.24	1.35	CON__P35527	CON__P35527			28.36	28.42	25.92	27.46	25.36	25.84	1.55	0.17
		0.25	-0.43	A0A5C7HBM0;A2CLD0;A2CLD2;A2CLE5;A2CLA0;A2CL99;A2CLB8;A2CL62;A2CLK8;A2CLK1;A2CLG5;A2CL72;A2CL52;A2CL51;A2CLK7	A0A5C7HBM0;A2CLD0;A2CLD2;A2CLE5;A2CLA0;A2CL99;A2CLB8;A2CL62;A2CLK8;A2CLK1;A2CLG5;A2CL72;A2CL52;A2CL51	Phosphoribulokinase;Phosphoribulokinase (Fragment);Phosphoribulokinase (Fragment);Phosphoribulokinase (Fragment);Phosphoribulokinase (Fragment);Phosphoribulokinase (Fragment);Phosphoribulokinase (Fragment);Phosphoribulokinase (Fragment);Phosphoribulokinase (Fragment);Phosphoribulokinase (Fragment);Phosphoribulokinase (Fragment);Phosphoribulokinase (Fragment);Phosphoribulokinase (Fragment);Phospho…	EZV62_019495;PRK;PRK;PRK;PRK;PRK;PRK;PRK;PRK;PRK;PRK;PRK;PRK;PRK;PRK	24.08	24.64	23.56	24.48	24.42	24.66	-1.52	0.18
		0.25	-0.93	A0A5C7HCP2	A0A5C7HCP2	Cytochrome c domain-containing protein	EZV62_020066	22.25	24.23	24.54	24.32	24.82	24.69	-1.52	0.18
		0.25	-0.3	A0A5C7HDX6;A0A5C7HE69;A0A5C7IUX5	A0A5C7HDX6	Dihydroorotase;Dihydroorotase;Dihydroorotase	EZV62_020393;EZV62_020395;EZV62_001652	24.64	25.08	24.47	24.87	25.23	24.98	-1.51	0.18
		0.25	-0.22	A0A5C7HIJ2	A0A5C7HIJ2	Pyruvate dehydrogenase E1 component subunit beta	EZV62_017299	27.32	27	27.4	27.52	27.34	27.52	-1.52	0.18
		0.25	0.34	A0A5C7HQ89	A0A5C7HQ89	Uncharacterized protein	EZV62_016757	25.5	25.2	25.12	24.89	25.34	24.56	1.5	0.19
		0.25	0.83	A0A5C7HQF9	A0A5C7HQF9	Uncharacterized protein	EZV62_016913	24.84	25.84	25.37	23.42	24.77	25.38	1.52	0.18
		0.25	0.23	A0A5C7HRX2	A0A5C7HRX2	VWFA domain-containing protein	EZV62_014380	25.47	25.65	25.43	25.54	25.2	25.13	1.52	0.18
		0.25	-0.23	A0A5C7HXG8;A0A5C7IDL6	A0A5C7HXG8;A0A5C7IDL6	Ribosomal_L28e domain-containing protein;Ribosomal_L28e domain-containing protein	EZV62_012877;EZV62_007811	28.24	28.4	28.74	28.71	28.7	28.67	-1.51	0.18
		0.25	-0.66	A0A5C7HYN3	A0A5C7HYN3	Smr domain-containing protein	EZV62_013142	22.07	23.45	23.72	23.81	23.7	23.7	-1.51	0.18
		0.25	0.22	A0A5C7I249	A0A5C7I249	Elongation factor Tu	EZV62_010577	27.7	27.72	27.61	27.18	27.62	27.57	1.52	0.18
		0.25	0.18	A0A5C7I7J6	A0A5C7I7J6	Iso_dh domain-containing protein	EZV62_012022	24.97	25	24.69	24.74	24.66	24.72	1.52	0.18
		0.25	0.59	A0A5C7IGX6	A0A5C7IGX6	Non-specific serine/threonine protein kinase	EZV62_003458	23.26	21.99	22.4	21.64	21.76	22.47	1.53	0.18
		0.25	-0.42	A0A5C7IHJ5	A0A5C7IHJ5	TIR domain-containing protein	EZV62_003490	25.75	25.04	25.87	25.64	26.24	26.05	-1.52	0.18
		0.25	0.19	A0A5C7IYU1	A0A5C7IYU1	E1 ubiquitin-activating enzyme	EZV62_003014	26.9	26.84	26.76	26.74	26.44	26.76	1.51	0.18
		0.26	1.24	A0A5C7GUY2	A0A5C7GUY2	NAC-A/B domain-containing protein	EZV62_024363	24.34	24.46	24.35	24.13	24.18	21.11	1.47	0.19
		0.26	-0.22	A0A5C7H0N7	A0A5C7H0N7	Uncharacterized protein	EZV62_022849	26.64	26.5	26.96	26.93	26.96	26.86	-1.48	0.19
		0.26	0.24	A0A5C7H760	A0A5C7H760	Polyadenylate-binding protein	EZV62_021614	27.04	26.53	26.66	26.59	26.47	26.46	1.48	0.19
		0.26	-0.27	A0A5C7HSE1	A0A5C7HSE1	Ribosomal_S17_N domain-containing protein	EZV62_014292	28.6	28.39	28.95	28.74	29.07	28.94	-1.49	0.19
		0.26	0.17	A0A5C7HSE7	A0A5C7HSE7	Ribosomal_L2_C domain-containing protein	EZV62_014348	29.95	30.13	30.03	29.75	29.84	30.01	1.47	0.19
		0.26	-0.66	A0A5C7HT93	A0A5C7HT93	WD_REPEATS_REGION domain-containing protein	EZV62_014588	21.9	23.56	23.28	23.48	23.8	23.45	-1.48	0.19
		0.26	0.84	A0A5C7HX91	A0A5C7HX91	Uncharacterized protein	EZV62_012811	22.81	23.83	23.77	22.03	23.8	22.07	1.48	0.19
		0.26	0.32	A0A5C7IB92	A0A5C7IB92	Uncharacterized protein	EZV62_007752	24.41	24.89	24.36	24.48	24.31	23.92	1.5	0.19
		0.26	0.25	A0A5C7IE81	A0A5C7IE81	HTH cro/C1-type domain-containing protein	EZV62_007991	27.35	27.16	27.22	27.25	27.05	26.69	1.47	0.19
		0.26	-0.29	A0A5C7IGR7	A0A5C7IGR7	Uncharacterized protein	EZV62_003154	26.18	26.61	25.92	26.66	26.38	26.54	-1.47	0.19
		0.26	-0.24	A0A5C7IKL7	A0A5C7IKL7	Uncharacterized protein	EZV62_004359	24.43	24.59	24.71	24.72	25.11	24.62	-1.47	0.19
		0.26	0.15	A0A5C7IT34	A0A5C7IT34	Uncharacterized protein	EZV62_000141	26.46	26.61	26.41	26.4	26.31	26.32	1.47	0.19
		0.26	-0.36	A0A5C7IWD0	A0A5C7IWD0	Uncharacterized protein	EZV62_002180	24.65	24.19	23.99	24.96	24.64	24.3	-1.48	0.19
		0.26	0.24	A0A5C7IWQ1	A0A5C7IWQ1	Uncharacterized protein	EZV62_001903	24.97	24.81	24.77	24.9	24.55	24.38	1.47	0.19
		0.26	-1.15	A0A5C7IX68;A0A5C7GXP3	A0A5C7IX68;A0A5C7GXP3	ArsA_ATPase domain-containing protein;ArsA_ATPase domain-containing protein	EZV62_002402;EZV62_025375	22.5	23.58	20.67	22.74	24.09	23.38	-1.47	0.19
		0.27	-0.17	A0A5C7GRP1	A0A5C7GRP1	Uncharacterized protein	EZV62_026672	26.12	26.18	26.04	26.4	26.13	26.33	-1.46	0.2
		0.27	-0.47	A0A5C7GVT9	A0A5C7GVT9	Uncharacterized protein	EZV62_024708	22.99	23.31	22.09	23.16	23.16	23.46	-1.44	0.2
		0.27	1.09	A0A5C7GW42	A0A5C7GW42	4-hydroxy-4-methyl-2-oxoglutarate aldolase	EZV62_024676	24.63	24.34	24.99	24.69	24.17	21.84	1.45	0.2
		0.27	1.47	A0A5C7H0R2	A0A5C7H0R2	Glutamine amidotransferase	EZV62_023047	24.2	24.9	24.22	24.34	24	20.59	1.44	0.2
		0.27	1.04	A0A5C7H1V9	A0A5C7H1V9	AAA domain-containing protein	EZV62_023498	23.15	22.85	23.25	23.62	20.74	21.78	1.46	0.2
		0.27	0.2	A0A5C7H3U3	A0A5C7H3U3	Tr-type G domain-containing protein	EZV62_023909	26.17	26.29	26.11	26.21	25.95	25.82	1.45	0.2
		0.27	0.67	A0A5C7H797	A0A5C7H797	Uncharacterized protein	EZV62_022077	24.51	24.39	24.51	24.56	24.11	22.72	1.44	0.2
		0.27	-0.29	A0A5C7HC27	A0A5C7HC27	PWWP domain-containing protein	EZV62_019929	24.98	24.32	24.87	25.05	25.1	24.87	-1.44	0.2
		0.27	-0.87	A0A5C7HDD2	A0A5C7HDD2	eRF1_1 domain-containing protein	EZV62_020250	23.97	23.66	22.19	25.07	23.76	23.6	-1.44	0.2
		0.27	0.37	A0A5C7HHB5	A0A5C7HHB5	Uncharacterized protein	EZV62_017680	27.65	27.41	27.9	27.75	26.9	27.2	1.46	0.2
		0.27	0.2	A0A5C7HNB7	A0A5C7HNB7	Uncharacterized protein	EZV62_016406	27.73	27.94	27.74	27.78	27.61	27.43	1.45	0.2
		0.27	0.34	A0A5C7HU94;A0A5C7H9X7	A0A5C7HU94	Phospholipase D;Phospholipase D	EZV62_014439;EZV62_019024	24.24	24.48	24.32	23.92	24.48	23.63	1.45	0.2
		0.27	0.14	A0A5C7HVB3	A0A5C7HVB3	Annexin	EZV62_015252	30.63	30.57	30.66	30.53	30.5	30.43	1.46	0.2
		0.27	-0.29	A0A5C7IKJ1	A0A5C7IKJ1	Uncharacterized protein	EZV62_004620	23.85	24.18	24.58	24.46	24.49	24.53	-1.45	0.2
		0.27	-0.22	A0A5C7IQV4	A0A5C7IQV4	Uncharacterized protein	EZV62_000366	23.62	23.76	23.51	24.12	23.71	23.73	-1.45	0.2
		0.27	-0.32	A0A5C7IUW4;A0A5C7HLX2;A0A5C7HCJ9;A0A5C7HKB0;A0A5C7HC19	A0A5C7IUW4	Protein kinase domain-containing protein;Protein kinase domain-containing protein;Protein kinase domain-containing protein;Protein kinase domain-containing protein;Protein kinase domain-containing protein	EZV62_001467;EZV62_015820;EZV62_019844;EZV62_015296;EZV62_018972	25.1	25.26	25.17	25.38	25.96	25.15	-1.45	0.2
		0.27	-0.18	A0A5C7IVB8;A0A5C7I075	A0A5C7IVB8	PfkB domain-containing protein;PfkB domain-containing protein	EZV62_001383;EZV62_009745	26.98	27.25	27.29	27.27	27.4	27.39	-1.44	0.2
		0.27	0.96	A0A5C7IYH3	A0A5C7IYH3	Peptidylprolyl isomerase	EZV62_002241	23.67	24.02	23.64	23.76	23.42	21.29	1.46	0.2
		0.28	-1.29	A0A5C7GZ57	A0A5C7GZ57	Uncharacterized protein	EZV62_025487	24.87	22.28	21.15	24.14	24.02	24.02	-1.41	0.21
		0.28	-0.19	A0A5C7GZC7	A0A5C7GZC7	Pyruvate kinase	EZV62_025251	28.2	28.24	28.37	28.67	28.43	28.29	-1.41	0.21
		0.28	0.15	A0A5C7H557	A0A5C7H557	AAA domain-containing protein	EZV62_021342	28.38	28.53	28.5	28.23	28.37	28.38	1.42	0.21
		0.28	0.28	A0A5C7HW02;A0A5C7H8I8;A0A5C7IJ19;A0A5C7IHF9	A0A5C7HW02;A0A5C7H8I8;A0A5C7IJ19;A0A5C7IHF9	Ribonucloprotein;Ribonucloprotein;Uncharacterized protein;Uncharacterized protein	EZV62_012666;EZV62_022496;EZV62_003441;EZV62_003440	28.08	28.1	27.62	27.72	27.36	27.87	1.41	0.21
		0.28	-0.14	A0A5C7HAR9;A0A5C7HAT7;A0A5C7IL84;A0A5C7IKK0	A0A5C7HAR9;A0A5C7HAT7	Uncharacterized protein;Uncharacterized protein;Uncharacterized protein;Uncharacterized protein	EZV62_022445;EZV62_018901;EZV62_004863;EZV62_004862	29.72	29.79	29.92	29.97	29.98	29.92	-1.4	0.21
		0.28	-0.15	A0A5C7HAY8	A0A5C7HAY8	SAM domain-containing protein	EZV62_019380	24.4	24.25	24.4	24.5	24.56	24.42	-1.41	0.21
		0.28	-0.16	A0A5C7HN62	A0A5C7HN62	Uncharacterized protein	EZV62_015575	26.96	26.83	26.96	27.12	27.17	26.93	-1.41	0.21
		0.28	-0.18	A0A5C7HNF5	A0A5C7HNF5	Pyr_redox_2 domain-containing protein	EZV62_016137	28.05	27.92	28.01	28.38	28.01	28.13	-1.41	0.21
		0.28	0.2	A0A5C7HPZ1;A0A5C7IQ17	A0A5C7HPZ1;A0A5C7IQ17	Uncharacterized protein;Uncharacterized protein	EZV62_016728;EZV62_006280	26.28	26.68	26.56	26.19	26.4	26.32	1.42	0.21
		0.28	-0.29	A0A5C7HX30	A0A5C7HX30	FRIGIDA-like protein	EZV62_012737	22.89	23.33	22.82	23.03	23.31	23.57	-1.42	0.21
		0.28	-0.58	A0A5C7HXF0	A0A5C7HXF0	PHD-type domain-containing protein	EZV62_013176	21.95	21.42	22.41	22.48	23.22	21.83	-1.39	0.21
		0.28	-0.19	A0A5C7I0I8	A0A5C7I0I8	Importin N-terminal domain-containing protein	EZV62_010037	25.43	25.28	25.46	25.77	25.59	25.39	-1.42	0.21
		0.28	0.24	A0A5C7I3F0	A0A5C7I3F0	H15 domain-containing protein	EZV62_010765	27.99	27.59	27.58	27.7	27.4	27.36	1.41	0.21
		0.28	1.74	A0A5C7I4B1	A0A5C7I4B1	Uncharacterized protein	EZV62_010400	27.62	27.42	27.52	22.83	27.41	27.1	1.41	0.21
		0.28	-0.18	A0A5C7I5P5	A0A5C7I5P5	SWIB domain-containing protein	EZV62_011163	26.25	25.89	26.19	26.34	26.24	26.3	-1.42	0.21
		0.28	0.27	A0A5C7ID16	A0A5C7ID16	TOG domain-containing protein	EZV62_007621	24.68	24.43	24.35	24.44	23.85	24.35	1.41	0.21
		0.28	-0.47	A0A5C7IM37	A0A5C7IM37	FAD-binding PCMH-type domain-containing protein	EZV62_005200	25.25	24.57	24.84	24.76	25.89	25.41	-1.41	0.21
		0.28	0.98	A0A5C7IRW7;A0A5C7H3J2	A0A5C7IRW7	Uncharacterized protein;Ribulose-bisphosphate carboxylase	EZV62_000649;EZV62_024005	24.75	24.98	24.75	22.19	24.81	24.53	1.41	0.21
		0.28	-0.88	A0A5C7ITP9	A0A5C7ITP9	Uncharacterized protein	EZV62_001276	24.85	25.05	22.88	24.77	25.04	25.6	-1.42	0.21
		0.28	0.42	CON__P00761	CON__P00761			31.13	31.48	31.65	31.55	30.95	30.5	1.42	0.21
		0.29	0.2	A0A5C7GQ60;A0A5C7GPV6	A0A5C7GQ60;A0A5C7GPV6	ATP synthase subunit alpha;ATP synthase subunit alpha	EZV62_027787;EZV62_028267	28.59	28.49	28.49	28.14	28.22	28.6	1.39	0.22
		0.29	0.27	A0A5C7GWM0	A0A5C7GWM0	Uncharacterized protein	EZV62_025019	28.65	28.36	29.02	28.3	28.6	28.31	1.38	0.22
		0.29	-0.2	A0A5C7HZB9;A0A5C7H301	A0A5C7HZB9;A0A5C7H301	Uncharacterized protein;Uncharacterized protein	EZV62_009465;EZV62_023781	28.47	28.48	28.6	28.45	28.85	28.84	-1.36	0.23
		0.29	-0.14	A0A5C7HDH4	A0A5C7HDH4	Phosphoenolpyruvate carboxylase	EZV62_020296	26.74	26.8	26.84	26.94	27.03	26.83	-1.36	0.22
		0.29	0.37	A0A5C7HEV8	A0A5C7HEV8	Uncharacterized protein	EZV62_020615	24.26	23.8	24.64	24.2	23.82	23.59	1.38	0.22
		0.29	0.47	A0A5C7HSB0	A0A5C7HSB0	Uncharacterized protein	EZV62_014301	22.38	23.04	23.07	22.84	21.75	22.49	1.39	0.22
		0.29	0.15	A0A5C7HW18	A0A5C7HW18	AAA domain-containing protein	EZV62_012684	27.81	27.87	27.92	27.58	27.72	27.84	1.38	0.22
		0.29	-0.16	A0A5C7HWG7	A0A5C7HWG7	Uncharacterized protein	EZV62_012517	25.57	25.4	25.71	25.7	25.74	25.72	-1.37	0.22
		0.29	0.27	A0A5C7HYD1	A0A5C7HYD1	Uncharacterized protein	EZV62_013228	27.02	27.27	26.69	26.45	26.87	26.83	1.38	0.22
		0.29	-0.15	A0A5C7I9A7	A0A5C7I9A7	Epimerase domain-containing protein	EZV62_007205	26.7	26.52	26.75	26.86	26.82	26.73	-1.39	0.22
		0.29	0.83	A0A5C7I9B3;A0A5C7IPI5;A0A5C7IPM5	A0A5C7I9B3;A0A5C7IPI5	Uncharacterized protein;MIF4G domain-containing protein;Upf2 domain-containing protein	EZV62_006996;EZV62_006126;EZV62_006120	23.22	22.78	23.04	22.38	20.87	23.3	1.38	0.22
		0.29	0.24	A0A5C7IK09	A0A5C7IK09	Uncharacterized protein	EZV62_004466	29.66	29.28	29.88	29.46	29.36	29.3	1.36	0.22
		0.29	-0.33	A0A5C7IM12	A0A5C7IM12	Ribosomal_S7 domain-containing protein	EZV62_005054	27.54	27.96	28.16	27.87	28.57	28.21	-1.36	0.22
		0.29	0.16	A0A5C7IPM7;A0A5C7IPH1	A0A5C7IPM7;A0A5C7IPH1	Uncharacterized protein;Uncharacterized protein	EZV62_006176;EZV62_006198	28.14	28.25	28.26	28.17	28.1	27.9	1.38	0.22
		0.29	0.2	A0A5C7ISL3	A0A5C7ISL3	Cyanate hydratase	CYN	26.7	26.9	26.98	26.45	26.72	26.82	1.38	0.22
		0.29	0.16	A0A5C7IWC8	A0A5C7IWC8	Ribosomal protein	EZV62_002189	29.35	29.44	29.44	29.1	29.39	29.26	1.37	0.22
		0.29	-0.31	A0A5C7J1B7;A0A5C7IYZ2	A0A5C7J1B7	Uncharacterized protein;Uncharacterized protein	EZV62_003035;EZV62_003030	24.46	24.57	24.53	24.53	25.32	24.64	-1.37	0.22
		0.29	0.97	CON__P35908v2;CON__P35908	CON__P35908v2;CON__P35908			26	25.51	23.63	24.71	23.23	24.28	1.37	0.22
		0.3	-1.38	A0A5C7HLX6	A0A5C7HLX6	HIT domain-containing protein	EZV62_015618	21.69	25.66	25.04	25.69	25.49	25.34	-1.33	0.23
		0.3	0.16	A0A5C7I4D8	A0A5C7I4D8	AAA domain-containing protein	EZV62_010938	27.47	27.38	27.41	27.42	27.26	27.09	1.34	0.23
		0.3	-1.7	A0A5C7I5Y6	A0A5C7I5Y6	V-type proton ATPase proteolipid subunit	EZV62_011665	25.57	21.31	26.08	26.06	25.89	26.1	-1.35	0.23
		0.3	0.19	A0A5C7IW22	A0A5C7IW22	Ubiquitinyl hydrolase 1	EZV62_002070	25.76	25.51	25.47	25.24	25.38	25.56	1.34	0.23
		0.31	0.26	A0A5C7GX50;A0A5C7HMA9	A0A5C7GX50	Exocyst subunit Exo70 family protein;Exocyst subunit Exo70 family protein	EZV62_025165;EZV62_015979	23.23	23.75	23.56	23.35	23.45	22.95	1.31	0.24
		0.31	-0.17	A0A5C7HH64	A0A5C7HH64	Uncharacterized protein	EZV62_020812	28.48	28.56	28.51	28.73	28.87	28.47	-1.32	0.24
		0.31	0.23	A0A5C7I0D8	A0A5C7I0D8	MI domain-containing protein	EZV62_009463	24.49	24.37	24.55	24.13	24.58	24.02	1.33	0.23
		0.31	0.16	A0A5C7IQN1	A0A5C7IQN1	Importin subunit alpha	EZV62_000134	23.97	24.15	23.89	23.92	23.9	23.7	1.31	0.24
		0.32	-0.15	A0A5C7GPE6;A0A5C7II52;A0A5C7IIL6	A0A5C7GPE6	ATP-dependent 6-phosphofructokinase;PFK domain-containing protein;Uncharacterized protein	PFK;EZV62_003895;EZV62_003913	25.98	26.04	25.89	26.29	26.09	25.99	-1.28	0.25
		0.32	1.02	A0A5C7GTJ9;A0A5C7GVA8	A0A5C7GTJ9;A0A5C7GVA8	Uncharacterized protein;Uncharacterized protein	EZV62_027352;EZV62_027350	25.23	24.68	24.33	24.68	24.58	21.91	1.3	0.24
		0.32	-0.21	A0A5C7H2D6	A0A5C7H2D6	RmlD_sub_bind domain-containing protein	EZV62_023531	24.33	24.26	24.46	24.82	24.6	24.28	-1.3	0.24
		0.32	0.13	A0A5C7H346;A0A5C7ICU8	A0A5C7H346	WD_REPEATS_REGION domain-containing protein;WD_REPEATS_REGION domain-containing protein	EZV62_023899;EZV62_008249	29.56	29.61	29.54	29.34	29.49	29.5	1.28	0.25
		0.32	2.47	A0A5C7HF27	A0A5C7HF27	NADH:ubiquinone reductase (non-electrogenic)	EZV62_020501	29.06	29.53	29.01	29.45	28.54	22.21	1.3	0.24
		0.32	-0.16	A0A5C7HY98;A0A5C7HYD7	A0A5C7HY98;A0A5C7HYD7	Uncharacterized protein;SHSP domain-containing protein	EZV62_013188;EZV62_013187	29.05	29.25	29.12	29.13	29.37	29.38	-1.29	0.25
		0.32	-0.35	A0A5C7I049	A0A5C7I049	C2H2-type domain-containing protein	EZV62_013722	23.57	24.07	24.4	24.53	23.97	24.6	-1.29	0.25
		0.32	0.42	A0A5C7I3E0	A0A5C7I3E0	Uncharacterized protein	EZV62_010100	22.98	23.03	22.75	22.35	21.94	23.19	1.3	0.24
		0.32	-0.61	A0A5C7I9A8	A0A5C7I9A8	Copine domain-containing protein	EZV62_007029	21.53	21.65	21.98	23.33	21.47	22.19	-1.3	0.24
		0.32	-0.25	A0A5C7IYQ1	A0A5C7IYQ1	Uncharacterized protein	EZV62_002848	24.77	24.76	24.57	24.56	25.03	25.25	-1.28	0.25
		0.33	-0.2	A0A5C7H2P7	A0A5C7H2P7	Uncharacterized protein	EZV62_023817	28.69	28.61	29.06	28.9	29.13	28.92	-1.27	0.25
		0.33	0.17	A0A5C7H347;A0A5C7H1M0	A0A5C7H347	UDP-glucose 4-epimerase;NAD(P)-bd_dom domain-containing protein	EZV62_023200;EZV62_023199	25.82	25.59	25.62	25.42	25.4	25.71	1.25	0.26
		0.33	-0.14	A0A5C7HBE3	A0A5C7HBE3	Peptidylprolyl isomerase	EZV62_019415	27.49	27.44	27.38	27.48	27.53	27.72	-1.25	0.26
		0.33	0.58	A0A5C7HQZ4	A0A5C7HQZ4	WD_REPEATS_REGION domain-containing protein	EZV62_014044	24.14	23.59	24.42	22.53	23.8	24.09	1.27	0.25
		0.33	0.2	A0A5C7HRX8	A0A5C7HRX8	TPR_REGION domain-containing protein	EZV62_016885	24.91	24.87	24.75	24.67	24.89	24.37	1.27	0.25
		0.33	0.48	A0A5C7HSN7;A0A5C7HSD4	A0A5C7HSN7	AP-4 complex subunit epsilon;Uncharacterized protein	EZV62_017021;EZV62_017005	25.87	26.07	25.53	25.27	26.1	24.65	1.26	0.26
		0.33	0.12	A0A5C7I9Y0	A0A5C7I9Y0	Eukaryotic translation initiation factor 3 subunit A	EZV62_006471	27.27	27.36	27.37	27.23	27.18	27.23	1.27	0.25
		0.33	-0.26	A0A5C7IBP2	A0A5C7IBP2	Uncharacterized protein	EZV62_008055	25.8	25.46	25.53	25.46	26.01	26.09	-1.25	0.26
		0.33	0.96	CON__P04264	CON__P04264			27.94	28.13	25.85	27.29	25.39	26.37	1.25	0.26
		0.34	0.41	A0A482P4Z0;A0A173CTH7;A0A650G582;A0A7G7XUA8;A0A650G4M2;A0A1X9QHA2;A0A067YP70;A0A3G1J4N8;A0A650G3S8;A0A650G4E6;A0A650G4J2;A0A6B7DVT5;A0A650G4P5;A0A650G5K9;A0A7G7XV13;A0A650G6A0;A0A650G6K5;A0A650G6Z4;A0A650G762;A0A650G876;A0A650G8L2;A0A650GHI0;A0A650GJV6;A0A6B9M6H9;A0A7G7XU23;A0A7D4W717;A0A6M8U1Y0;A0A6M8U2P2;A0A7D4WBK0;A0A7D5A6W6;A0A6H0CBX8;A0A7M3UFF1;A0A7D7JBQ0;A0A6C0UEX9;A0A7G7XVR8;A0A1V0G114;A0A…	A0A482P4Z0;A0A173CTH7;A0A650G582;A0A7G7XUA8;A0A650G4M2;A0A1X9QHA2;A0A067YP70;A0A3G1J4N8;A0A650G3S8;A0A650G4E6;A0A650G4J2;A0A6B7DVT5;A0A650G4P5;A0A650G5K9;A0A7G7XV13;A0A650G6A0;A0A650G6K5;A0A650G6Z4;A0A650G762;A0A650G876;A0A650G8L2;A0A650GHI0;A0A650GJV6;A0A6B9M6H9;A0A7G7XU23;A0A7D4W717;A0A6M8U1Y0;A0A6M8U2P2;A0A7D4WBK0;A0A7D5A6W6;A0A6H0CBX8;A0A7M3UFF1;A0A7D7JBQ0;A0A6C0UEX9;A0A7G7XVR8;A0A1V0G114;A0A…	DNA-directed RNA polymerase subunit beta;DNA-directed RNA polymerase subunit beta;DNA-directed RNA polymerase subunit beta;DNA-directed RNA polymerase subunit beta;DNA-directed RNA polymerase subunit beta;DNA-directed RNA polymerase;DNA-directed RNA polymerase subunit beta;DNA-directed RNA polymerase subunit beta;DNA-directed RNA polymerase subunit beta;DNA-directed RNA polymerase subunit beta;DN…	rpoC2;rpoC2;rpoC2;rpoC2;rpoC2;rpoC2;rpoC2;rpoc2;rpoC2;rpoC2;rpoC2;rpoC2;rpoC2;rpoC2;rpoC2;rpoC2;rpoC2;rpoC2;rpoC2;rpoC2;rpoC2;rpoC2;rpoC2;rpoC2;rpoC2;rpoC2;rpoC2;rpoC2;rpoC2;rpoC2;rpoC2;rpoC2;rpoC2;rpoC2;rpoC2;rpoC2;rpoC2;rpoC2;rpoC2;rpoC2;rpoC2;rpoC2;rpoC2;rpoC2;rpoC2;rpoC2;rpoC2;rpoC2;rpoC2;rpoC2;rpoC2;rpoC2;rpoC2	22.49	22.53	22.63	22.55	22.51	21.38	1.22	0.27
		0.34	0.59	A0A5C7GQX8	A0A5C7GQX8	Uncharacterized protein	EZV62_026362	23.36	23.58	23.78	21.87	23.5	23.56	1.24	0.26
		0.34	-1.21	A0A5C7GUJ2	A0A5C7GUJ2	Thioredoxin domain-containing protein	EZV62_027637	24.31	20.91	24.39	24.85	24.27	24.13	-1.25	0.26
		0.34	-0.17	A0A5C7GXN2	A0A5C7GXN2	Adenosine kinase	EZV62_025388	27.57	27.55	27.81	28	27.82	27.64	-1.22	0.27
		0.34	-0.12	A0A5C7HFD2	A0A5C7HFD2	Protein disulfide-isomerase	EZV62_020694	26.11	26.19	26.19	26.32	26.19	26.36	-1.24	0.26
		0.34	-0.12	A0A5C7HX79;A0A5C7GZB1	A0A5C7HX79;A0A5C7GZB1	Asparagine--tRNA ligase;Asparagine--tRNA ligase	EZV62_012873;EZV62_025732	25.54	25.54	25.38	25.65	25.6	25.58	-1.24	0.26
		0.34	0.37	A0A5C7HZ66;A0A5C7I057	A0A5C7HZ66	Proteasome subunit beta;Cryptochrome DASH	EZV62_013764;EZV62_013747	27.53	26.58	27.35	27.13	26.69	26.55	1.24	0.26
		0.34	0.56	A0A5C7I5H9	A0A5C7I5H9	Glucose-1-phosphate adenylyltransferase	EZV62_011574	22.1	22.17	23.09	22.76	21.45	21.47	1.22	0.27
		0.34	-0.28	A0A5C7I5P7	A0A5C7I5P7	40S ribosomal protein S25	EZV62_011575	28.73	28.97	29.12	28.76	29.48	29.43	-1.22	0.27
		0.34	0.39	A0A5C7IQ07;A0A5C7IRA5	A0A5C7IQ07;A0A5C7IRA5	Defective in cullin neddylation protein;Defective in cullin neddylation protein	EZV62_006295;EZV62_006289	25.27	24.31	25.49	24.63	24.56	24.71	1.23	0.27
		0.34	-0.23	A0A5C7IT37	A0A5C7IT37	Electron transfer flavoprotein subunit beta	EZV62_000867	24.72	24.72	24.53	25.19	24.95	24.54	-1.24	0.26
		0.34	-0.54	A0A5C7IWV3	A0A5C7IWV3	PCI domain-containing protein	EZV62_001943	23.14	22.18	21.71	22.94	23.37	22.35	-1.24	0.26
		0.35	0.37	A0A5C7GXX2	A0A5C7GXX2	Dihydrolipoamide acetyltransferase component of pyruvate dehydrogenase complex	EZV62_025254	25.23	25.74	25.37	25.72	24.71	24.79	1.2	0.28
		0.35	-0.28	A0A5C7H238	A0A5C7H238	S10_plectin domain-containing protein	EZV62_023086	28.07	28.35	28.88	28.51	28.81	28.84	-1.22	0.27
		0.35	0.2	A0A5C7HP38	A0A5C7HP38	MPN domain-containing protein	EZV62_016600	26.32	26.36	26.64	26.51	26.08	26.12	1.21	0.27
		0.35	-0.6	A0A5C7HTL6	A0A5C7HTL6	SCP domain-containing protein	EZV62_014125	22.2	23.88	23.55	24.35	23.41	23.67	-1.21	0.27
		0.35	-0.28	A0A5C7HZE2	A0A5C7HZE2	Uncharacterized protein	EZV62_013481	26.38	25.83	26.62	26.54	26.4	26.73	-1.21	0.27
		0.35	0.16	A0A5C7I4D3	A0A5C7I4D3	40S ribosomal protein S4	EZV62_010420	29.28	29.57	29.68	29.43	29.3	29.31	1.2	0.28
		0.35	0.77	A0A5C7ISS4	A0A5C7ISS4	Uncharacterized protein	EZV62_000880	23.79	23.99	24.1	24.1	21.69	23.77	1.22	0.27
		0.35	-0.13	A0A5C7IUE4	A0A5C7IUE4	Guanosine nucleotide diphosphate dissociation inhibitor	EZV62_001536	27.38	27.39	27.54	27.67	27.52	27.51	-1.21	0.27
		0.36	-0.14	A0A5C7HMQ2	A0A5C7HMQ2	Fructose-bisphosphate aldolase	EZV62_016166	31.03	31.26	30.99	31.16	31.22	31.33	-1.18	0.28
		0.36	0.22	A0A5C7HNN9	A0A5C7HNN9	Uncharacterized protein	EZV62_015745	29.46	29.6	29.69	29.05	29.37	29.68	1.19	0.28
		0.36	-0.24	A0A5C7HQ32	A0A5C7HQ32	V-type proton ATPase subunit	EZV62_016979	24.89	24.45	24.96	25.31	24.8	24.92	-1.18	0.28
		0.36	0.28	A0A5C7I1I9	A0A5C7I1I9	AB hydrolase-1 domain-containing protein	EZV62_009939	26.76	26.11	26.7	26.53	26.22	26	1.19	0.28
		0.36	0.13	A0A5C7I5C4	A0A5C7I5C4	Uncharacterized protein	EZV62_011288	25.61	25.47	25.5	25.41	25.5	25.27	1.17	0.29
		0.36	1.04	A0A5C7IKG8	A0A5C7IKG8	Transcription initiation factor IIF subunit alpha	EZV62_004633	23.84	23.55	23.35	23.71	23.46	20.46	1.18	0.29
		0.36	-0.93	A0A5C7IQZ1	A0A5C7IQZ1	FK506-binding protein	EZV62_005697	25.25	25.1	22.45	24.74	25.51	25.35	-1.19	0.28
		0.36	0.3	A0A5C7J009;A0A5C7IY11	A0A5C7J009	Eukaryotic translation initiation factor 3 subunit G;RRM domain-containing protein	EZV62_002751;EZV62_002750	26.52	26.38	26.34	26.61	25.64	26.08	1.19	0.28
		0.37	-0.12	A0A5C7GW24;A0A5C7HBD5;A0A5C7GX77;A0A5C7GTZ4;A0A5C7IPY5	A0A5C7GW24;A0A5C7HBD5;A0A5C7GX77;A0A5C7GTZ4;A0A5C7IPY5	60S ribosomal protein L7a;60S ribosomal protein L7a;60S ribosomal protein L7a;60S ribosomal protein L7a;60S ribosomal protein L7a	EZV62_024570;EZV62_019669;EZV62_024571;EZV62_027555;EZV62_005799	29.59	29.75	29.77	29.73	29.9	29.86	-1.15	0.3
		0.37	-0.22	A0A5C7H390	A0A5C7H390	40S ribosomal protein S7	EZV62_023987	28.32	28.9	28.45	28.63	28.93	28.77	-1.16	0.29
		0.37	-0.2	A0A5C7HHL2	A0A5C7HHL2	Uncharacterized protein	EZV62_017601	25.87	25.86	25.74	26.39	25.82	25.88	-1.15	0.29
		0.37	0.22	A0A5C7HK55	A0A5C7HK55	Endoplasmic reticulum transmembrane protein	EZV62_018502	25.24	25.64	25.78	25.13	25.36	25.53	1.16	0.29
		0.37	-0.29	A0A5C7HWE2	A0A5C7HWE2	SKIP_SNW domain-containing protein	EZV62_012810	23.5	23.31	24.14	24.06	23.68	24.09	-1.16	0.29
		0.37	0.13	A0A5C7I558;A0A5C7I400	A0A5C7I558	Glycosyltransferase;Glycosyltransferase	EZV62_011249;EZV62_011257	25.43	25.46	25.63	25.28	25.5	25.34	1.15	0.3
		0.37	0.2	A0A5C7IA20;A0A5C7ISX4	A0A5C7IA20;A0A5C7ISX4	V-type proton ATPase subunit F;HALZ domain-containing protein	EZV62_007206;EZV62_000940	24.72	24.68	24.55	24.66	24.6	24.1	1.15	0.3
		0.37	0.11	A0A5C7IM50	A0A5C7IM50	Eukaryotic translation initiation factor 3 subunit E	EZV62_005236	26.84	26.9	26.9	26.82	26.71	26.79	1.17	0.29
		0.38	-0.1	A0A5C7H7T5	A0A5C7H7T5	Glucose-6-phosphate isomerase	EZV62_021415	27.63	27.63	27.65	27.73	27.69	27.8	-1.13	0.3
		0.38	-0.82	A0A5C7H7Y5	A0A5C7H7Y5	Uncharacterized protein	EZV62_022327	24.16	23.82	21.44	24.01	23.82	24.06	-1.14	0.3
		0.38	0.24	A0A5C7H979	A0A5C7H979	Uncharacterized protein	EZV62_018949	25.51	26.01	25.27	25.22	25.53	25.32	1.13	0.3
		0.38	0.16	A0A5C7HBR0	A0A5C7HBR0	TBCC domain-containing protein 1	EZV62_019756	25.46	25.19	25.54	25.07	25.39	25.24	1.13	0.3
		0.38	0.3	A0A5C7HMY6	A0A5C7HMY6	Uncharacterized protein	EZV62_016008	28.92	29.04	29.49	28.37	29.11	29.08	1.14	0.3
		0.38	-0.37	A0A5C7HUS2	A0A5C7HUS2	Uncharacterized protein	EZV62_015161	25.17	25.49	25.64	25.13	25.96	26.32	-1.14	0.3
		0.38	0.11	A0A5C7I4R7	A0A5C7I4R7	Coatomer subunit gamma	EZV62_011517	26.38	26.34	26.19	26.17	26.2	26.2	1.12	0.31
		0.38	-0.3	A0A5C7I5G3;A0A5C7H4Y9	A0A5C7I5G3	Uncharacterized protein;Uncharacterized protein	EZV62_011757;EZV62_021203	24.25	24.37	25.1	24.79	25.17	24.67	-1.13	0.3
		0.38	-0.75	A0A5C7I625	A0A5C7I625	Usp domain-containing protein	EZV62_011549	23.19	21.22	23.75	23.77	23.54	23.11	-1.14	0.3
		0.38	0.19	A0A5C7ID95	A0A5C7ID95	KOW domain-containing protein	EZV62_008605	24.68	24.33	24.77	24.61	24.2	24.38	1.14	0.3
		0.38	0.26	A0A5C7IQF1	A0A5C7IQF1	Uncharacterized protein	EZV62_000192	27.63	27.79	28.47	27.74	27.7	27.66	1.14	0.3
		0.38	0.12	A0A5C7IXS6	A0A5C7IXS6	Methylenetetrahydrofolate reductase	EZV62_001825	25.22	25.15	25.18	25.08	24.92	25.18	1.14	0.3
		0.39	-0.19	A0A5C7GT15	A0A5C7GT15	Ribosomal_L18A domain-containing protein	EZV62_027195	28.87	28.92	28.84	28.73	29.16	29.32	-1.12	0.31
		0.39	-1.54	A0A5C7HTM4;A0A5C7GW30	A0A5C7HTM4;A0A5C7GW30	AAA domain-containing protein;AAA domain-containing protein	EZV62_014229;EZV62_024582	20.92	25.66	26.1	26.15	25.63	25.52	-1.11	0.31
		0.39	0.31	A0A5C7GXP4	A0A5C7GXP4	Uncharacterized protein	EZV62_025142	25.67	25.71	26.1	24.93	25.69	25.92	1.1	0.32
		0.39	0.78	A0A5C7H5T9	A0A5C7H5T9	X8 domain-containing protein	EZV62_024120	23.94	24.38	24.28	24.17	24.35	21.73	1.1	0.32
		0.39	0.19	A0A5C7HBL8	A0A5C7HBL8	Inositol-tetrakisphosphate 1-kinase	EZV62_019534	23.81	23.6	23.3	23.27	23.56	23.31	1.1	0.31
		0.39	0.25	A0A5C7HGM6	A0A5C7HGM6	Alpha-galactosidase	EZV62_017506	25.93	25.79	25.82	26.08	25.4	25.33	1.11	0.31
		0.39	-0.64	A0A5C7HTW3	A0A5C7HTW3	Uncharacterized protein	EZV62_015126	26.26	27.09	25.19	26.31	26.5	27.65	-1.1	0.31
		0.39	-0.68	A0A5C7HWS9	A0A5C7HWS9	Uncharacterized protein	EZV62_012631	26.28	28.17	27.45	27.23	27.84	28.86	-1.11	0.31
		0.39	-0.13	A0A5C7IWE9;A0A5C7I5F2	A0A5C7IWE9	RuvB-like helicase;RuvB-like helicase	EZV62_002142;EZV62_011202	26.1	25.96	25.9	26.16	26.21	25.98	-1.12	0.31
		0.39	-0.11	A0A5C7IX00	A0A5C7IX00	Uncharacterized protein	EZV62_002003	27.4	27.31	27.45	27.55	27.51	27.42	-1.1	0.32
		0.4	0.23	A0A5C7GST4	A0A5C7GST4	Malate dehydrogenase	EZV62_026833	30.03	30.33	29.54	29.69	29.66	29.85	1.09	0.32
		0.4	0.42	A0A5C7GTW6	A0A5C7GTW6	Uncharacterized protein	EZV62_026830	23.66	23.05	23.21	23.62	22.17	22.87	1.08	0.32
		0.4	-0.58	A0A5C7GYP4	A0A5C7GYP4	Uncharacterized protein	EZV62_025753	22.53	24.56	24.3	24.31	24.33	24.5	-1.08	0.32
		0.4	-0.23	A0A5C7HIR9	A0A5C7HIR9	Uncharacterized protein	EZV62_018214	28.78	28.02	28.18	28.68	28.49	28.5	-1.07	0.33
		0.4	-0.24	A0A5C7HLT7	A0A5C7HLT7	PAP_fibrillin domain-containing protein	EZV62_015790	26.15	25.77	25.31	26.03	25.95	25.98	-1.09	0.32
		0.4	0.23	A0A5C7HS06	A0A5C7HS06	Uncharacterized protein	EZV62_014188	26.05	25.77	25.43	25.2	25.72	25.61	1.08	0.32
		0.4	0.26	A0A5C7HWI0;A0A5C7HTR1	A0A5C7HWI0;A0A5C7HTR1	PKS_ER domain-containing protein;PKS_ER domain-containing protein	EZV62_015075;EZV62_015080	26.97	27.07	26.87	27.22	26.55	26.35	1.09	0.32
		0.4	0.14	A0A5C7I178	A0A5C7I178	Phosphomannomutase	EZV62_009819	23.78	23.59	23.93	23.71	23.6	23.59	1.09	0.32
		0.4	-0.14	A0A5C7I7W9	A0A5C7I7W9	C-CAP/cofactor C-like domain-containing protein	EZV62_011530	26.92	27.05	27.32	27.3	27.23	27.19	-1.08	0.32
		0.4	-0.15	A0A5C7IGI2	A0A5C7IGI2	Uncharacterized protein	EZV62_009237	25.71	25.38	25.47	25.71	25.78	25.51	-1.07	0.33
		0.4	0.14	A0A5C7IRP1;A0A5C7I4J9	A0A5C7IRP1	CULLIN_2 domain-containing protein;CULLIN_2 domain-containing protein	EZV62_000338;EZV62_010490	24.52	24.55	24.77	24.65	24.42	24.35	1.08	0.32
		0.4	0.14	A0A5C7IUG2	A0A5C7IUG2	WD_REPEATS_REGION domain-containing protein	EZV62_001589	23.6	23.45	23.73	23.27	23.52	23.56	1.07	0.33
		0.41	-0.16	A0A5C7GUT6	A0A5C7GUT6	Cytochrome b5 heme-binding domain-containing protein	EZV62_024429	25.88	25.99	25.62	25.83	25.99	26.14	-1.07	0.33
		0.41	0.14	A0A5C7H1H1;A0A5C7H2Y7;A0A5C7IWK1	A0A5C7H1H1	Uncharacterized protein;Uncharacterized protein;Uncharacterized protein	EZV62_023358;EZV62_023356;EZV62_001455	27.99	28.03	27.77	27.6	27.86	27.9	1.05	0.34
		0.41	0.21	A0A5C7H4N4;A0A5C7HQY8	A0A5C7H4N4	HMG box domain-containing protein;HMG box domain-containing protein	EZV62_021080;EZV62_013857	28.72	28.99	29.13	28.43	28.72	29.06	1.06	0.33
		0.41	-0.48	A0A5C7H8H4;A0A5C7GZB4;A0A5C7I604	A0A5C7H8H4	BZIP domain-containing protein;BZIP domain-containing protein;BZIP domain-containing protein	EZV62_022487;EZV62_025848;EZV62_011671	24.84	23.24	24.81	24.67	24.69	24.98	-1.06	0.33
		0.41	0.16	A0A5C7H9K1	A0A5C7H9K1	Uncharacterized protein	EZV62_022411	29.89	30.38	30.22	29.94	29.98	30.09	1.06	0.33
		0.41	-0.13	A0A5C7HI78	A0A5C7HI78	Urease	EZV62_017405	25.05	24.94	24.96	25.1	25.3	24.95	-1.07	0.33
		0.41	0.23	A0A5C7HRT2;A0A5C7IA33	A0A5C7HRT2	Uncharacterized protein;Uncharacterized protein	EZV62_014062;EZV62_006884	24.4	24.48	23.95	23.71	24.26	24.17	1.06	0.33
		0.41	0.21	A0A5C7HY66	A0A5C7HY66	Uncharacterized protein	EZV62_013440	24.97	24.63	25.08	24.92	24.75	24.39	1.07	0.33
		0.41	-0.37	A0A5C7I2I4;A0A5C7H097	A0A5C7I2I4	Uncharacterized protein;Uncharacterized protein	EZV62_010425;EZV62_025767	24.83	24.18	25.21	24.74	25.62	24.97	-1.07	0.33
		0.41	-0.12	A0A5C7INX2	A0A5C7INX2	Phosphoglucomutase (alpha-D-glucose-1,6-bisphosphate-dependent)	EZV62_005753	25.34	25.14	25.22	25.49	25.32	25.27	-1.05	0.34
		0.41	1.4	A0A5C7IQY5	A0A5C7IQY5	Pre-mRNA cleavage factor Im 25 kDa subunit	EZV62_005821	26.54	26.76	26.54	22.06	26.6	26.97	1.07	0.33
		0.42	0.12	A0A5C7H7Q4	A0A5C7H7Q4	L-ascorbate peroxidase	EZV62_022169	26.78	26.88	26.68	26.59	26.79	26.62	1.02	0.35
		0.42	0.15	A0A5C7HA76	A0A5C7HA76	Uncharacterized protein	EZV62_022564	25.91	25.75	26.09	25.8	25.93	25.57	1.03	0.35
		0.42	0.13	A0A5C7HAY9	A0A5C7HAY9	PB1 domain-containing protein	EZV62_019347	25.37	25.67	25.37	25.3	25.44	25.27	1.02	0.35
		0.42	0.2	A0A5C7HF45	A0A5C7HF45	Uncharacterized protein	EZV62_020072	23.47	23.84	23.88	23.85	23.33	23.43	1.03	0.35
		0.42	-0.14	A0A5C7HJK9	A0A5C7HJK9	Pyruvate dehydrogenase E1 component subunit alpha	EZV62_017699	28.87	28.65	28.89	29.09	28.79	28.93	-1.04	0.34
		0.42	0.91	A0A5C7HKP3	A0A5C7HKP3	GOLD domain-containing protein	EZV62_015293	23.43	23.85	23.22	24.65	21.52	21.6	1.04	0.34
		0.42	0.34	A0A5C7HM33	A0A5C7HM33	Tryptophan synthase	EZV62_015678	24.39	24.84	24.16	24.24	23.5	24.62	1.03	0.34
		0.42	0.16	A0A5C7HPX7;A0A5C7GYK3	A0A5C7HPX7;A0A5C7GYK3	Uncharacterized protein;Uncharacterized protein	EZV62_002507;EZV62_025484	28.45	28.93	28.54	28.48	28.48	28.49	1.03	0.34
		0.42	0.57	A0A5C7HWJ4	A0A5C7HWJ4	Uncharacterized protein	EZV62_012860	23.33	23.35	23.39	22.6	24	21.77	1.03	0.34
		0.43	-0.12	A0A5C7H135	A0A5C7H135	Uncharacterized protein	EZV62_023218	25.35	25.34	25.41	25.34	25.65	25.47	-1.01	0.35
		0.43	0.13	A0A5C7HNV7	A0A5C7HNV7	Aha1_N domain-containing protein	EZV62_015815	25.32	25.71	25.42	25.38	25.33	25.33	1.01	0.35
		0.43	0.28	A0A5C7HRE5	A0A5C7HRE5	Uncharacterized protein	EZV62_014206	24.59	23.71	24.38	23.66	23.95	24.23	1.02	0.35
		0.43	-0.21	A0A5C7HWI3	A0A5C7HWI3	Profilin	EZV62_012850	28.85	28.24	28.94	28.93	28.84	28.88	-1.01	0.35
		0.43	0.28	A0A5C7I9J2	A0A5C7I9J2	TPR_REGION domain-containing protein	EZV62_006617	23.48	22.98	23.19	23.49	22.62	22.71	1.01	0.35
		0.43	-1.14	A0A5C7IP60	A0A5C7IP60	Uncharacterized protein	EZV62_005965	21.16	25.3	24.96	25.52	24.6	24.73	-1.01	0.35
		0.43	-0.15	A0A5C7ISH8	A0A5C7ISH8	Ribosomal_L14e domain-containing protein	EZV62_000926	28.76	28.65	29.1	28.88	29.02	29.06	-1.01	0.35
		0.43	0.28	A0A5C7IU20	A0A5C7IU20	DLH domain-containing protein	EZV62_000511	24.99	25.1	24.7	24.27	25.23	24.47	1	0.36
		0.43	-0.14	A0A5C7IUF5	A0A5C7IUF5	DUF3700 domain-containing protein	EZV62_000711	27.46	27.82	27.81	27.8	27.77	27.94	-1.02	0.35
		0.43	-1.49	A0A5C7IWW3;A0A5C7HBN8	A0A5C7IWW3	Uncharacterized protein;Uncharacterized protein	EZV62_002177;EZV62_019593	25.95	20.92	26.45	25.88	26.02	25.9	-1.02	0.35
		0.44	-0.55	A0A5C7GQY6	A0A5C7GQY6	ATP synthase protein MI25	EZV62_027806	24.96	25.36	23.28	25.39	24.96	24.9	-0.99	0.36
		0.44	0.7	A0A5C7H4S6	A0A5C7H4S6	Prolyl oligopeptidase	EZV62_021136	23.91	23.53	23.31	21.68	24.48	22.51	0.98	0.36
		0.44	0.13	A0A5C7H649	A0A5C7H649	Proteasome subunit alpha type	EZV62_021368	28.25	28.18	28.07	28.25	27.92	27.94	0.98	0.37
		0.44	-0.47	A0A5C7H8G6	A0A5C7H8G6	U6 snRNA-associated Sm-like protein LSm3	LSM3	24.83	24.84	23.14	24.73	24.58	24.9	-0.97	0.37
		0.44	0.09	A0A5C7H8H1	A0A5C7H8H1	Annexin	EZV62_021981	29.53	29.44	29.57	29.42	29.41	29.44	0.98	0.37
		0.44	0.15	A0A5C7H9P8	A0A5C7H9P8	Deubiquitinating enzyme MINDY-3	EZV62_022481	24.76	24.96	24.77	24.76	24.42	24.86	1	0.36
		0.44	0.15	A0A5C7HMN1;A0A5C7H340;A0A5C7GV63;A0A5C7HBH2;A0A5C7HMN9	A0A5C7HMN1	Ribosomal_S7 domain-containing protein;Ribosomal_S7 domain-containing protein;Ribosomal_S7 domain-containing protein;Ribosomal_S7 domain-containing protein;Ribosomal_S7 domain-containing protein	EZV62_015873;EZV62_023845;EZV62_024395;EZV62_022665;EZV62_015908	30.82	30.98	30.99	30.49	30.95	30.89	0.98	0.37
		0.44	0.13	A0A5C7HPD7	A0A5C7HPD7	NAD(P)-bd_dom domain-containing protein	EZV62_016454	27.23	27.08	27.12	26.79	27.12	27.13	0.99	0.36
		0.44	0.98	A0A5C7HPF1	A0A5C7HPF1	Proteasome inhibitor PI31 subunit	EZV62_016533	25.86	25.71	25.81	26.12	25.89	22.43	0.98	0.36
		0.44	0.93	A0A5C7I1R2	A0A5C7I1R2	Uncharacterized protein	EZV62_010008	24.54	24.15	24.63	24.78	21.29	24.45	0.99	0.36
		0.44	0.11	A0A5C7I4G8;A0A5C7HSS5	A0A5C7I4G8	Ribosomal protein L19;Ribosomal_L19e domain-containing protein	EZV62_010356;EZV62_014417	29.29	29.51	29.32	29.25	29.2	29.34	0.98	0.36
		0.44	0.22	A0A5C7I5L2;A0A5C7I5A2;A0A5C7I5E5;A0A5C7I5X6;A0A5C7I5K3;A0A5C7HB23;A0A5C7HAW0;A0A5C7I4S2;A0A5C7I709	A0A5C7I5L2;A0A5C7I5A2	Uncharacterized protein;Glycosyltransferase;Uncharacterized protein;Uncharacterized protein;Glycosyltransferase;Glycosyltransferase;Glycosyltransferase;Glycosyltransferase;UDPGT domain-containing protein	EZV62_011262;EZV62_011258;EZV62_011053;EZV62_011253;EZV62_011252;EZV62_019353;EZV62_019350;EZV62_011254;EZV62_011260	26.23	25.75	26.05	26.08	25.4	25.88	0.99	0.36
		0.44	0.13	A0A5C7I641	A0A5C7I641	60S ribosomal protein L13	EZV62_011987	29.45	29.4	29.78	29.37	29.45	29.42	0.97	0.37
		0.44	0.19	A0A5C7IEI6;A0A5C7IHF4;A0A5C7IFX0;A0A5C7IFX9;A0A5C7IFW0;A0A5C7IEY3;A0A5C7IFJ9	A0A5C7IEI6;A0A5C7IHF4	Tryptophan synthase;Tryptophan synthase;Tryptophan synthase;Uncharacterized protein;Uncharacterized protein;Uncharacterized protein;Uncharacterized protein	EZV62_009022;EZV62_009171;EZV62_009174;EZV62_009001;EZV62_009180;EZV62_009182;EZV62_009176	25.96	26.09	25.95	25.82	26.16	25.44	0.98	0.37
		0.44	0.74	A0A5C7IJS1	A0A5C7IJS1	ATP-dependent 6-phosphofructokinase	PFK	24.24	23.88	24.03	24.17	24.24	21.54	0.98	0.37
		0.44	-0.51	A0A5C7IM44	A0A5C7IM44	PUA domain-containing protein	EZV62_005210	27.07	26.72	25.11	27.05	26.79	26.6	-0.99	0.36
		0.44	0.35	A0A5C7IS78	A0A5C7IS78	Imidazoleglycerol-phosphate dehydratase	EZV62_000634	24.49	24.33	24.13	23.15	24.35	24.38	0.98	0.37
		0.44	-0.14	A0A5C7IWE6	A0A5C7IWE6	Uncharacterized protein	EZV62_001988	25.11	24.91	24.9	24.97	25.03	25.32	-0.98	0.37
		0.45	-0.72	A0A5C7IR35;A0A5C7GP33	A0A5C7IR35;A0A5C7GP33	Uncharacterized protein;Uncharacterized protein	EZV62_000108;EZV62_028175	24.44	21.54	24.04	24.03	24.1	24.06	-0.95	0.38
		0.45	-0.14	A0A5C7GUL7	A0A5C7GUL7	GST C-terminal domain-containing protein	EZV62_027604	25.55	25.27	25.7	25.75	25.53	25.68	-0.97	0.37
		0.45	-0.61	A0A5C7HBW2	A0A5C7HBW2	Mitochondrial import inner membrane translocase subunit	EZV62_019683	24.15	21.93	24.27	24.06	24.02	24.11	-0.96	0.38
		0.45	0.13	A0A5C7HGC0	A0A5C7HGC0	NTF2 domain-containing protein	EZV62_017350	27.09	27.03	27.12	27.07	26.73	27.07	0.96	0.38
		0.45	0.11	A0A5C7HKB3	A0A5C7HKB3	Phosphoglycerate mutase (2,3-diphosphoglycerate-independent)	EZV62_015299	28.02	28.14	28.06	27.81	28.06	28.02	0.97	0.37
		0.45	-0.26	A0A5C7HMC0	A0A5C7HMC0	Endo/exonuclease/phosphatase domain-containing protein	EZV62_015837	25.43	25.1	25.59	25.1	26.03	25.77	-0.96	0.37
		0.45	0.58	A0A5C7I7S1	A0A5C7I7S1	Uncharacterized protein	EZV62_006472	23.96	24.46	23.86	22.15	23.96	24.41	0.97	0.37
		0.45	-0.22	A0A5C7IHX1;A0A5C7GPF6	A0A5C7IHX1;A0A5C7GPF6	Ribosomal_L28e domain-containing protein;Ribosomal_L28e domain-containing protein	EZV62_003604;EZV62_028095	24.88	24.67	25.49	25.16	25.19	25.34	-0.96	0.38
		0.45	0.11	A0A5C7IT44	A0A5C7IT44	ATP citrate synthase	EZV62_000185	25.97	25.87	25.95	25.96	25.83	25.67	0.96	0.38
		0.45	0.16	A0A5C7IUE7	A0A5C7IUE7	Ribosomal_L18_c domain-containing protein	EZV62_001258	27.32	27.31	27.66	27.04	27.35	27.43	0.96	0.38
		0.45	0.12	A0A5C7IUK9	A0A5C7IUK9	Uncharacterized protein	EZV62_000791	26.04	26	25.86	25.92	25.64	25.96	0.96	0.38
		0.46	-0.09	A0A5C7H3L2;A0A5C7IV02	A0A5C7H3L2	EF1_GNE domain-containing protein;EF1_GNE domain-containing protein	EZV62_023819;EZV62_001672	30.38	30.27	30.34	30.36	30.5	30.41	-0.93	0.39
		0.46	0.15	A0A5C7H8D3	A0A5C7H8D3	Uncharacterized protein	EZV62_022400	23.8	24.09	23.87	23.53	23.99	23.8	0.93	0.39
		0.46	-0.43	A0A5C7H9Z5	A0A5C7H9Z5	AAA domain-containing protein	EZV62_022185	24.07	22.68	24.45	24.15	24.28	24.04	-0.94	0.39
		0.46	0.18	A0A5C7HCI8	A0A5C7HCI8	Uncharacterized protein	EZV62_020099	25.49	24.92	25.44	24.9	25.26	25.14	0.93	0.39
		0.46	-0.21	A0A5C7HJJ6	A0A5C7HJJ6	Uncharacterized protein	EZV62_018361	23.58	24.06	23.5	24.26	23.7	23.8	-0.94	0.38
		0.46	-0.14	A0A5C7HV05	A0A5C7HV05	MI domain-containing protein	EZV62_012088	26.26	26.44	26	26.46	26.26	26.4	-0.95	0.38
		0.46	-0.41	A0A5C7I851;A0A5C7I7P5;A0A5C7I867;A0A5C7H7Z6	A0A5C7I851;A0A5C7I7P5;A0A5C7I867	Acyl-[acyl-carrier-protein] desaturase;Stearoyl-[acyl-carrier-protein] 9-desaturase;Stearoyl-[acyl-carrier-protein] 9-desaturase;Acyl-[acyl-carrier-protein] desaturase	EZV62_006629;EZV62_006635;EZV62_006636;EZV62_022276	24.8	24.88	23.32	24.63	24.86	24.73	-0.94	0.39
		0.46	-0.35	A0A5C7IAM2	A0A5C7IAM2	Superoxide dismutase [Cu-Zn]	EZV62_007064	26.06	26.38	27.34	26.83	26.67	27.32	-0.94	0.39
		0.46	-0.12	A0A5C7ITB5	A0A5C7ITB5	Uncharacterized protein	EZV62_001024	26.69	27.03	26.88	26.89	27.05	27.04	-0.95	0.38
		0.47	0.82	A0A6B9M401;A0A7G7XTS2;A0A6C0UCW8;A0A7M3UFG6;A0A7G7XVX3;A0A7G7XVQ3;A0A7G7XVF3;A0A7G7XV83;A0A7G7XUZ8;A0A7G7XUR3;A0A7G7XU93;A0A7G7XTZ2;A0A7G7XSZ9;A0A650GKF9;A0A7G7XSR4;A0A7G7XS95;A0A7G7XS10;A0A7D5AS66;A0A7D5A6H8;A0A7D4WFV1;A0A7D4W6M3;A0A7D4W6I2;A0A7D4W5T6;A0A6M8U7Q0;A0A067YQH2;A0A650G8K4;A0A6C0UDW9;A0A650G425;A0A650G795;A0A650G6P6;A0A650G6K4;A0A650G6J0;A0A650G5X4;A0A650G5P7;A0A650G4Z4;A0A650G4Y7;A0A…	A0A6B9M401;A0A7G7XTS2;A0A6C0UCW8;A0A7M3UFG6;A0A7G7XVX3;A0A7G7XVQ3;A0A7G7XVF3;A0A7G7XV83;A0A7G7XUZ8;A0A7G7XUR3;A0A7G7XU93;A0A7G7XTZ2;A0A7G7XSZ9;A0A650GKF9;A0A7G7XSR4;A0A7G7XS95;A0A7G7XS10;A0A7D5AS66;A0A7D5A6H8;A0A7D4WFV1;A0A7D4W6M3;A0A7D4W6I2;A0A7D4W5T6;A0A6M8U7Q0;A0A067YQH2;A0A650G8K4;A0A6C0UDW9;A0A650G425;A0A650G795;A0A650G6P6;A0A650G6K4;A0A650G6J0;A0A650G5X4;A0A650G5P7;A0A650G4Z4;A0A650G4Y7;A0A…	30S ribosomal protein S7, chloroplastic;30S ribosomal protein S7, chloroplastic;30S ribosomal protein S7, chloroplastic;Ribosomal protein S7;30S ribosomal protein S7, chloroplastic;30S ribosomal protein S7, chloroplastic;30S ribosomal protein S7, chloroplastic;30S ribosomal protein S7, chloroplastic;30S ribosomal protein S7, chloroplastic;30S ribosomal protein S7, chloroplastic;30S ribosomal prot…	rps7;rps7;rps7;rps7;rps7;rps7;rps7;rps7;rps7;rps7;rps7;rps7;rps7;rps7;rps7;rps7;rps7;rps7;rps7;rps7;rps7;rps7;rps7;rps7;rps7;rps7;rps7;rps7;rps7;rps7;rps7;rps7;rps7;rps7;rps7;rps7;rps7;rps7;rps7;rps7;rps7;rps7;rps7;rps7;rps7;rps7;rps7;rps7;rps7;rps7;rps7;EZV62_010996;EZV62_028280	24.22	24.95	24.42	21.61	24.8	24.74	0.91	0.4
		0.47	0.17	A0A5C7GQJ3;A0A5C7GNT9	A0A5C7GQJ3;A0A5C7GNT9	Uncharacterized protein;Uncharacterized protein	EZV62_027801;EZV62_028254	25.94	26.35	25.75	25.71	25.81	26.01	0.91	0.4
		0.47	0.13	A0A5C7GTU4	A0A5C7GTU4	cobW domain-containing protein	EZV62_027193	27.67	27.5	27.63	27.3	27.7	27.41	0.92	0.39
		0.47	0.1	A0A5C7GWQ7	A0A5C7GWQ7	DNA topoisomerase (ATP-hydrolyzing)	EZV62_025059	25.05	25.06	25.28	25.02	25.1	24.97	0.92	0.39
		0.47	0.19	A0A5C7HYL0	A0A5C7HYL0	Tudor domain-containing protein	EZV62_013616	24.56	24.48	24.72	24.43	24.75	24	0.92	0.39
		0.47	-0.08	A0A5C7I7G2;A0A5C7I9P4	A0A5C7I7G2	ATP-dependent Clp protease proteolytic subunit;Uncharacterized protein	EZV62_006369;EZV62_006371	24.34	24.33	24.32	24.45	24.45	24.35	-0.91	0.4
		0.47	0.12	A0A5C7IN17	A0A5C7IN17	Ribosomal_S10 domain-containing protein	EZV62_005678	29.4	29.65	29.46	29.51	29.43	29.22	0.91	0.4
		0.47	-0.13	A0A5C7IQD3	A0A5C7IQD3	Usp domain-containing protein	EZV62_000172	28.28	28.36	28.44	28.73	28.41	28.33	-0.93	0.39
		0.47	0.48	A0A5C7IY98	A0A5C7IY98	Omp85 domain-containing protein	EZV62_002677	23.3	23.12	23.41	23.42	21.59	23.4	0.92	0.39
		0.48	-0.09	A0A5C7GUX6	A0A5C7GUX6	Obg-like ATPase 1	EZV62_027436	26.89	26.97	26.82	27.05	26.94	26.95	-0.91	0.4
		0.48	-0.68	A0A5C7HFZ6;A0A5C7IN72	A0A5C7HFZ6	Glycerol-3-phosphate dehydrogenase [NAD(+)];Glycerol-3-phosphate dehydrogenase [NAD(+)]	EZV62_017184;EZV62_005229	23.64	24	21.1	23.64	23.55	23.59	-0.89	0.41
		0.48	0.24	A0A5C7HNL7	A0A5C7HNL7	Uncharacterized protein	EZV62_016506	24.82	25.43	25.1	25.23	25.01	24.4	0.9	0.4
		0.48	-0.14	A0A5C7I2S4	A0A5C7I2S4	Uncharacterized protein	EZV62_009726	23.91	23.58	23.71	23.7	24.11	23.81	-0.9	0.41
		0.49	0.18	A0A5C7GXS3	A0A5C7GXS3	Uncharacterized protein	EZV62_025172	25.77	26.03	25.82	26.09	25.58	25.42	0.89	0.41
		0.49	-0.1	A0A5C7HCF1	A0A5C7HCF1	Prohibitin	EZV62_020049	25.29	25.29	25.35	25.24	25.49	25.5	-0.88	0.41
		0.49	0.18	A0A5C7HTJ4	A0A5C7HTJ4	Uncharacterized protein	EZV62_014095	22.47	23.09	22.43	22.39	22.41	22.64	0.88	0.41
		0.49	-0.27	A0A5C7HVA9	A0A5C7HVA9	Glutaredoxin domain-containing protein	EZV62_012410	25.59	24.91	24.4	25.05	25.33	25.32	-0.87	0.42
		0.49	-1.03	A0A5C7HVU0	A0A5C7HVU0	Uncharacterized protein	EZV62_012423	25.87	21.58	25.63	25.91	24.92	25.33	-0.87	0.42
		0.49	0.14	A0A5C7IEV7	A0A5C7IEV7	Dihydrolipoyllysine-residue succinyltransferase	EZV62_008810	26.03	26.25	26.53	26.18	26.04	26.18	0.88	0.41
		0.49	-1.02	A0A5C7IGP6	A0A5C7IGP6	60S ribosomal protein L13	EZV62_008901	25.5	26.25	21.87	26.09	25.2	25.38	-0.88	0.41
		0.49	-0.26	A0A5C7INC6	A0A5C7INC6	PfkB domain-containing protein	EZV62_004891	25.62	25.73	25.48	26.37	25.98	25.25	-0.89	0.41
		0.5	-0.12	A0A5C7H3V3	A0A5C7H3V3	RRM domain-containing protein	EZV62_024125	26.84	26.65	26.6	26.64	27	26.79	-0.85	0.43
		0.5	0.14	A0A5C7HKY1;A0A5C7HIS9;A0A5C7GT70	A0A5C7HKY1	Uncharacterized protein;Carboxypeptidase;Carboxypeptidase	EZV62_018219;EZV62_018224;EZV62_026630	24.17	23.87	23.98	23.95	24.07	23.58	0.86	0.42
		0.5	-0.14	A0A5C7HWV5;A0A5C7HFU2	A0A5C7HWV5	Transmembrane 9 superfamily member;Transmembrane 9 superfamily member	EZV62_012179;EZV62_020864	23.76	23.61	23.59	24.08	23.55	23.74	-0.86	0.42
		0.5	-0.8	A0A5C7I4P7;A0A5C7GQA4	A0A5C7I4P7	Uncharacterized protein;Uncharacterized protein	EZV62_011231;EZV62_027999	25.95	26.09	22.77	26.24	25.31	25.66	-0.86	0.43
		0.5	0.12	A0A5C7IM89	A0A5C7IM89	Metalloenzyme domain-containing protein	EZV62_005286	24.22	23.92	24.31	24.14	23.95	23.99	0.85	0.43
		0.5	0.21	A0A5C7IQ29	A0A5C7IQ29	Valyl-tRNA synthetase	EZV62_000072	25.01	24.84	24.35	24.62	24.17	24.78	0.87	0.42
		0.5	-0.09	A0A5C7IR54	A0A5C7IR54	Uncharacterized protein	EZV62_000157	25.29	25.37	25.26	25.32	25.53	25.35	-0.86	0.42
		0.51	-0.13	A0A5C7GSA3;A0A5C7IP10;A0A5C7ISV0	A0A5C7GSA3	PSP domain-containing protein;DUF382 domain-containing protein;PSP domain-containing protein	EZV62_026643;EZV62_005744;EZV62_000768	24.52	24.1	24.34	24.61	24.35	24.39	-0.84	0.44
		0.51	0.32	A0A5C7GXA1	A0A5C7GXA1	Protein BCCIP homolog	EZV62_025086	22.33	22.56	22.56	22.47	21.29	22.73	0.83	0.44
		0.51	0.19	A0A5C7H1G7	A0A5C7H1G7	Uncharacterized protein	EZV62_023201	24.94	25.11	25.49	24.89	25.37	24.71	0.84	0.43
		0.51	-0.2	A0A5C7H6V3	A0A5C7H6V3	MHD domain-containing protein	EZV62_021850	23.7	23.64	23.55	24.35	23.66	23.47	-0.83	0.44
		0.51	0.2	A0A5C7HDV6	A0A5C7HDV6	Usp domain-containing protein	EZV62_019928	25.01	25.75	24.88	24.92	25.01	25.09	0.83	0.44
		0.51	-0.12	A0A5C7HZ60	A0A5C7HZ60	Uncharacterized protein	EZV62_013754	25.67	25.9	25.97	25.81	25.93	26.17	-0.84	0.44
		0.51	-0.08	A0A5C7I2X6	A0A5C7I2X6	ATP-dependent Clp protease proteolytic subunit	EZV62_010283	25.1	25.09	25.23	25.28	25.25	25.14	-0.83	0.44
		0.51	-0.16	A0A5C7I3P3;A0A5C7ISV5	A0A5C7I3P3	Uncharacterized protein;Uncharacterized protein	EZV62_010891;EZV62_001006	25.68	25.25	25.59	25.96	25.42	25.62	-0.83	0.44
		0.51	-0.18	A0A5C7INC4	A0A5C7INC4	UMP-CMP kinase	EZV62_005665	23.65	23.73	24.26	24.29	23.8	24.1	-0.84	0.44
		0.52	0.36	A0A5C7GS97;A0A5C7HAG0	A0A5C7GS97	Uncharacterized protein;Lactamase_B domain-containing protein	EZV62_026958;EZV62_019025	24.4	23.35	24.05	22.73	24.03	23.96	0.83	0.44
		0.52	0.09	A0A5C7GZ49	A0A5C7GZ49	Peptidylprolyl isomerase	EZV62_025684	25.44	25.27	25.58	25.3	25.32	25.39	0.8	0.45
		0.52	-0.13	A0A5C7GZ95	A0A5C7GZ95	HMA domain-containing protein	EZV62_025221	26.03	26.47	26.16	26.28	26.52	26.24	-0.82	0.45
		0.52	0.23	A0A5C7H4Q3	A0A5C7H4Q3	Sm domain-containing protein	EZV62_021100	25.47	26.01	25.04	25.04	25.21	25.57	0.82	0.45
		0.52	-0.22	A0A5C7H647	A0A5C7H647	Uncharacterized protein	EZV62_021732	23.85	24.21	24.49	24.91	24.18	24.13	-0.81	0.45
		0.52	0.12	A0A5C7HBC3	A0A5C7HBC3	ATP-dependent Clp protease proteolytic subunit	EZV62_019447	24.31	24.14	23.83	23.99	24.04	23.88	0.81	0.45
		0.52	-0.12	A0A5C7HCC7	A0A5C7HCC7	Glutathione transferase	EZV62_019785	30.16	29.97	30.24	30.05	30.25	30.43	-0.82	0.45
		0.52	0.28	A0A5C7HGR4	A0A5C7HGR4	Uncharacterized protein	EZV62_017556	24.06	23.38	23.6	23.98	22.79	23.45	0.81	0.45
		0.52	-0.32	A0A5C7HXD2	A0A5C7HXD2	Phosphotransferase	EZV62_012838	23.46	22.89	24.33	23.6	23.74	24.31	-0.81	0.45
		0.52	0.12	A0A5C7I0V2	A0A5C7I0V2	Ribosomal_S10 domain-containing protein	EZV62_009678	26.93	27.24	26.91	26.77	27.1	26.85	0.81	0.45
		0.52	-0.16	A0A5C7I3G1	A0A5C7I3G1	Small nuclear ribonucleoprotein Sm D1	EZV62_010618	25.66	25.71	25.61	25.41	26.04	25.99	-0.82	0.44
		0.52	0.12	A0A5C7IJE0;A0A5C7H0K4;A0A5C7GZZ0	A0A5C7IJE0	SRP54 domain-containing protein;SRP54 domain-containing protein;SRP54 domain-containing protein	EZV62_004328;EZV62_022875;EZV62_022874	25.44	25.54	25.47	25.11	25.34	25.62	0.81	0.45
		0.52	-0.09	A0A5C7ISX5	A0A5C7ISX5	Dihydrolipoyl dehydrogenase	EZV62_000115	27.51	27.62	27.6	27.52	27.75	27.73	-0.82	0.44
		0.52	-0.1	A0A5C7IX85	A0A5C7IX85	Uncharacterized protein	EZV62_002424	24.3	24.42	24.39	24.61	24.31	24.48	-0.82	0.44
		0.52	-0.51	A0A5C7IY26	A0A5C7IY26	Histone H2A	EZV62_002588	25.21	25.35	23.03	24.88	25.24	25.01	-0.81	0.45
		0.53	-0.18	A0A5C7HNZ9	A0A5C7HNZ9	HMG box domain-containing protein	EZV62_016622	27.11	26.68	27.55	27.23	27.25	27.4	-0.79	0.46
		0.53	0.12	A0A5C7I499	A0A5C7I499	Uncharacterized protein	EZV62_010822	25.69	25.97	25.79	25.9	25.5	25.7	0.79	0.46
		0.53	0.12	A0A5C7IUK5	A0A5C7IUK5	Shikimate dehydrogenase	EZV62_001586	24.88	25.15	25.04	25.11	24.9	24.7	0.8	0.45
		0.53	0.16	A0A5C7IX05	A0A5C7IX05	50S ribosomal protein L9, chloroplastic	EZV62_002344	25.1	24.69	25.11	24.66	24.6	25.15	0.79	0.46
		0.53	-0.14	Q38758	Q38758	V-ATPase 66 kDa subunit (Fragment)		26.09	26.24	26.67	26.34	26.49	26.6	-0.79	0.46
		0.54	0.14	A0A5C7GTE1;A0A5C7IRT4	A0A5C7GTE1	TPR_REGION domain-containing protein;Uncharacterized protein	EZV62_027325;EZV62_000696	24.58	24.57	24.13	24.53	24.18	24.15	0.77	0.47
		0.54	-0.1	A0A5C7GX02	A0A5C7GX02	Uncharacterized protein	EZV62_025143	26.07	26.07	26.36	26.23	26.21	26.34	-0.78	0.46
		0.54	0.07	A0A5C7GZW8	A0A5C7GZW8	Clathrin heavy chain	EZV62_025964	28.31	28.31	28.41	28.28	28.3	28.22	0.77	0.47
		0.54	0.09	A0A5C7H0Q2;A0A5C7H0E5;A0A5C7H101	A0A5C7H0Q2	Gamma-ECS;Glutamate--cysteine ligase;Gamma-ECS	EZV62_023037;EZV62_023034;EZV62_023033	25.31	25.37	25.08	25.21	25.19	25.07	0.78	0.47
		0.54	-0.09	A0A5C7H143	A0A5C7H143	Importin N-terminal domain-containing protein	EZV62_023224	26.38	26.38	26.14	26.32	26.44	26.42	-0.77	0.47
		0.54	0.08	A0A5C7HF14	A0A5C7HF14	14_3_3 domain-containing protein	EZV62_020298	27.52	27.35	27.41	27.44	27.31	27.29	0.78	0.47
		0.54	0.14	A0A5C7HGI0;A0A5C7HWR8	A0A5C7HGI0;A0A5C7HWR8	Sm domain-containing protein;Sm domain-containing protein	EZV62_017108;EZV62_012940	23.68	23.93	24.29	23.79	23.91	23.79	0.78	0.47
		0.54	0.13	A0A5C7HKR0	A0A5C7HKR0	Proteasome subunit alpha type	EZV62_015449	28.85	29.22	28.65	28.9	28.72	28.71	0.77	0.47
		0.54	-0.35	A0A5C7HLM5	A0A5C7HLM5	Uncharacterized protein	EZV62_015746	24.79	25.69	24.84	24.58	25.9	25.87	-0.78	0.47
		0.54	-0.1	A0A5C7I399	A0A5C7I399	Uncharacterized protein	EZV62_010684	24.61	24.94	24.72	24.91	24.88	24.78	-0.78	0.47
		0.54	0.1	A0A5C7IQ04	A0A5C7IQ04	Peroxiredoxin	EZV62_000042	31.24	31.45	31.5	31.29	31.14	31.46	0.77	0.47
		0.54	0.1	A0A5C7IQ10	A0A5C7IQ10	Uncharacterized protein	EZV62_006316	30.76	30.95	30.77	30.79	30.57	30.84	0.78	0.47
		0.54	0.09	A0A5C7IQ76;A0A5C7IQ85;A0A5C7ISY5;A0A5C7IRV0;A0A5C7IR56;A0A5C7IQM3;A0A5C7IQI3	A0A5C7IQ76	Uncharacterized protein;Uncharacterized protein;Uncharacterized protein;Uncharacterized protein;Uncharacterized protein;Uncharacterized protein;Uncharacterized protein	EZV62_000122;EZV62_000126;EZV62_000125;EZV62_000123;EZV62_000128;EZV62_000124;EZV62_000130	27.13	26.78	26.98	26.86	26.84	26.92	0.77	0.47
		0.54	-0.08	A0A5C7IU51;I3WBC7	A0A5C7IU51;I3WBC7	Glutaredoxin-dependent peroxiredoxin;Glutaredoxin-dependent peroxiredoxin (Fragment)	EZV62_000561;PrxIIF	28.12	28.02	27.99	28.01	28.16	28.21	-0.77	0.47
		0.55	-0.16	A0A5C7H5N2	A0A5C7H5N2	DUF4091 domain-containing protein	EZV62_021429	23.95	24.48	24.31	24.52	24.66	24.05	-0.75	0.48
		0.55	0.13	A0A5C7H8R3	A0A5C7H8R3	Uncharacterized protein	EZV62_022298	24.88	24.56	24.57	24.72	24.23	24.66	0.76	0.48
		0.55	0.12	A0A5C7H9Q3	A0A5C7H9Q3	Histidine--tRNA ligase	EZV62_022648	25.03	24.84	25.15	25.07	24.63	24.96	0.75	0.48
		0.55	0.23	A0A5C7HVN7	A0A5C7HVN7	Oxidored_q6 domain-containing protein	EZV62_012546	24.3	23.81	23.15	23.57	23.62	23.39	0.76	0.48
		0.55	0.13	A0A5C7IBX8	A0A5C7IBX8	Uncharacterized protein	EZV62_008148	24.39	24.25	23.93	23.96	23.89	24.31	0.75	0.48
		0.55	0.14	A0A5C7IV79;A0A5C7IUA7	A0A5C7IV79	Pre-mRNA-processing factor 19;Uncharacterized protein	EZV62_000995;EZV62_001529	26.37	26.26	25.95	26.35	25.99	25.83	0.76	0.48
		0.56	0.09	A0A5C7GZH8;A0A5C7GPU9	A0A5C7GZH8;A0A5C7GPU9	Ribosomal_L16 domain-containing protein;Ribosomal_L16 domain-containing protein	EZV62_025814;EZV62_026125	29.46	29.56	29.6	29.62	29.31	29.42	0.73	0.49
		0.56	0.11	A0A5C7GQU8	A0A5C7GQU8	Uncharacterized protein	EZV62_026121	30.23	30.26	30.25	30.43	30.06	29.91	0.72	0.5
		0.56	0.08	A0A5C7GT55;A0A5C7GR76;A0A5C7GRX9;A0A5C7GRR3;A0A5C7GRZ2;A0A5C7GSL9	A0A5C7GT55;A0A5C7GR76	PKS_ER domain-containing protein;PKS_ER domain-containing protein;ADH_zinc_N domain-containing protein;Uncharacterized protein;Integrase catalytic domain-containing protein;Uncharacterized protein	EZV62_026610;EZV62_026605;EZV62_026609;EZV62_026607;EZV62_026604;EZV62_026606	27.77	27.85	27.7	27.84	27.65	27.59	0.73	0.49
		0.56	-0.15	A0A5C7H8Y5	A0A5C7H8Y5	CS domain-containing protein	EZV62_022378	24.83	25.19	24.59	25.28	24.95	24.82	-0.74	0.49
		0.56	-0.1	A0A5C7HCB2	A0A5C7HCB2	Pribosyltran domain-containing protein	EZV62_019817	25.82	25.47	25.75	25.84	25.87	25.64	-0.74	0.49
		0.56	-0.11	A0A5C7HKT5	A0A5C7HKT5	Serine/threonine-protein phosphatase	EZV62_018742	24.37	24.78	24.38	24.55	24.71	24.6	-0.73	0.5
		0.56	-0.12	A0A5C7HPQ9;A0A5C7HKC2	A0A5C7HPQ9	UBC core domain-containing protein;UBC core domain-containing protein	EZV62_016001;EZV62_018508	27.22	26.75	27.16	27.03	27.25	27.21	-0.73	0.49
		0.56	0.07	A0A5C7HSN6	A0A5C7HSN6	Aconitate hydratase	EZV62_014431	27.9	27.82	27.84	27.78	27.86	27.72	0.73	0.5
		0.56	-0.19	A0A5C7HT76	A0A5C7HT76	Uncharacterized protein	EZV62_014522	26.69	27.18	26.35	26.92	27.19	26.65	-0.73	0.49
		0.56	0.1	A0A5C7HTV7	A0A5C7HTV7	PKS_ER domain-containing protein	EZV62_014807	28.25	28.15	28.44	28.02	28.22	28.31	0.74	0.49
		0.56	-0.07	A0A5C7HV53	A0A5C7HV53	Serine hydroxymethyltransferase	EZV62_014615	25.91	26.07	25.91	26.02	26	26.09	-0.73	0.49
		0.56	0.11	A0A5C7I2U6	A0A5C7I2U6	Dolichyl-diphosphooligosaccharide--protein glycosyltransferase subunit 2	EZV62_010837	25.46	25.48	25.2	25.4	25.04	25.38	0.72	0.5
		0.56	0.4	A0A5C7IPL7	A0A5C7IPL7	PABS domain-containing protein	EZV62_006166	23.53	23.66	23.86	23.93	21.99	23.91	0.74	0.49
		0.56	-0.4	A0A5C7IQD8	A0A5C7IQD8	Phytochrome	EZV62_000186	23.87	22.71	21.91	22.79	23.07	23.81	-0.73	0.49
		0.56	-0.15	A0A5C7IVZ3	A0A5C7IVZ3	Uncharacterized protein	EZV62_001613	24.97	24.97	24.78	24.91	25.48	24.78	-0.73	0.5
		0.57	-0.1	A0A5C7H298	A0A5C7H298	Uncharacterized protein	EZV62_023146	26.66	26.45	26.3	26.6	26.68	26.41	-0.71	0.51
		0.57	-0.07	A0A5C7HB18	A0A5C7HB18	Uncharacterized protein	EZV62_019343	28.17	28.22	28.13	28.32	28.14	28.29	-0.71	0.5
		0.57	0.16	A0A5C7HEK9	A0A5C7HEK9	Endoplasmic reticulum transmembrane protein	EZV62_020643	25.69	25.85	25.71	25.11	25.72	25.92	0.72	0.5
		0.57	-0.07	A0A5C7HQL8;A0A5C7ILQ9	A0A5C7HQL8	Ribos_L4_asso_C domain-containing protein;Ribos_L4_asso_C domain-containing protein	EZV62_016938;EZV62_005060	30.38	30.54	30.49	30.55	30.49	30.58	-0.71	0.51
		0.57	-0.18	A0A5C7IGF4	A0A5C7IGF4	COP9 signalosome complex subunit 6	EZV62_009413	24.87	24.21	24.82	25	25.01	24.43	-0.71	0.51
		0.57	0.1	A0A5C7IV07	A0A5C7IV07	Uncharacterized protein	EZV62_001273	24.78	24.75	24.64	24.82	24.66	24.38	0.71	0.5
		0.58	-0.07	A0A5C7GWL5	A0A5C7GWL5	V-type proton ATPase subunit H	EZV62_024597	25.91	25.92	25.81	26	25.87	25.99	-0.7	0.51
		0.58	-0.14	A0A5C7H8W6	A0A5C7H8W6	Dynamin GTPase	EZV62_022659	24.94	25.09	24.82	24.94	25.48	24.85	-0.7	0.51
		0.58	0.07	A0A5C7HAQ0	A0A5C7HAQ0	Uncharacterized protein	EZV62_019115	27.32	27.52	27.47	27.38	27.37	27.35	0.7	0.51
		0.58	-0.09	A0A5C7HKY3	A0A5C7HKY3	S4 RNA-binding domain-containing protein	EZV62_015363	29.22	29.33	29.36	29.29	29.27	29.63	-0.7	0.51
		0.59	0.16	A0A5C7H0A9;A0A5C7I7I7	A0A5C7H0A9;A0A5C7I7I7	Uncharacterized protein;Uncharacterized protein	EZV62_022761;EZV62_006818	25.78	25.86	25.12	25.22	25.36	25.69	0.68	0.52
		0.59	-0.11	A0A5C7HAG7	A0A5C7HAG7	PHD-type domain-containing protein	EZV62_018808	24.93	25.1	25.19	25.44	25.17	24.93	-0.69	0.52
		0.59	0.35	A0A5C7HQS9;A0A5C7ISC3	A0A5C7HQS9	Importin subunit alpha;Uncharacterized protein	EZV62_016967;EZV62_000809	23.39	24.75	23.46	24.08	23.74	22.75	0.69	0.52
		0.59	0.06	A0A5C7IYX8	A0A5C7IYX8	Aldo_ket_red domain-containing protein	EZV62_002235	25.32	25.35	25.3	25.26	25.27	25.26	0.68	0.52
		0.6	-0.13	A0A5C7GSB8	A0A5C7GSB8	AIR synthase	EZV62_026651	25.91	25.47	25.36	25.49	25.79	25.85	-0.67	0.53
		0.6	-0.16	A0A5C7HBX9	A0A5C7HBX9	Peptidylprolyl isomerase	EZV62_019248	27.53	28.08	27.93	27.56	28.28	28.19	-0.66	0.53
		0.6	0.13	A0A5C7HFY5	A0A5C7HFY5	Uncharacterized protein	EZV62_020362	25.55	25.25	25.78	25.09	25.58	25.52	0.66	0.53
		0.6	0.17	A0A5C7HGE1	A0A5C7HGE1	Coatomer subunit epsilon	EZV62_020678	25.27	25.33	25.49	25.72	24.74	25.12	0.66	0.54
		0.6	0.11	A0A5C7HUI0	A0A5C7HUI0	Ribosomal_L18e/L15P domain-containing protein	EZV62_015118	23.05	23.5	23.53	23.1	23.39	23.24	0.67	0.53
		0.6	-0.09	A0A5C7I7N7	A0A5C7I7N7	Ubiquitin carboxyl-terminal hydrolase	EZV62_006625	25.21	25.53	25.52	25.56	25.4	25.57	-0.66	0.54
		0.61	0.09	A0A5C7GR35	A0A5C7GR35	WD_REPEATS_REGION domain-containing protein	EZV62_026076	27.09	27.5	27.3	27.35	27.13	27.14	0.64	0.55
		0.61	0.07	A0A5C7IEW5	A0A5C7IEW5	Imidazole glycerol phosphate synthase hisHF	EZV62_008809	25.5	25.38	25.31	25.19	25.38	25.4	0.64	0.55
		0.62	-0.08	A0A5C7GVP2	A0A5C7GVP2	Uncharacterized protein	EZV62_024739	28.11	28.29	28.42	28.47	28.21	28.4	-0.63	0.56
		0.62	0.06	A0A5C7HYX0	A0A5C7HYX0	Coatomer subunit beta	EZV62_013736	26.78	26.92	26.92	26.76	26.84	26.84	0.62	0.56
		0.62	0.07	A0A5C7IA15	A0A5C7IA15	Seryl-tRNA synthetase	EZV62_006807	26.21	26.31	26.14	26.24	26.2	26	0.63	0.55
		0.62	-0.06	A0A5C7IAF6	A0A5C7IAF6	CCT-theta	EZV62_007585	28.37	28.41	28.48	28.45	28.58	28.42	-0.63	0.55
		0.62	-0.07	A0A5C7IWZ9	A0A5C7IWZ9	TOG domain-containing protein	EZV62_001631	25.37	25.33	25.54	25.51	25.45	25.49	-0.63	0.55
		0.63	-0.09	A0A5C7GV97	A0A5C7GV97	Uncharacterized protein	EZV62_024493	23.85	23.84	23.54	24.06	23.71	23.75	-0.62	0.56
		0.63	-0.13	A0A5C7GYR7	A0A5C7GYR7	Uncharacterized protein	EZV62_025779	23.77	24.03	24.14	24.53	23.83	23.97	-0.61	0.57
		0.63	-0.62	A0A5C7GZL3;A0A5C7GZX2	A0A5C7GZL3;A0A5C7GZX2	Uncharacterized protein;DUF295 domain-containing protein	EZV62_025968;EZV62_025966	25.62	25.34	21.91	25	25.18	24.57	-0.62	0.56
		0.63	0.1	A0A5C7I379	A0A5C7I379	Peptidase A1 domain-containing protein	EZV62_010030	26.3	25.95	26.17	26.3	25.98	25.85	0.6	0.57
		0.63	-0.06	A0A5C7I4H0;A0A5C7ISC6	A0A5C7I4H0	Methenyltetrahydrofolate cyclohydrolase;Uncharacterized protein	EZV62_010460;EZV62_000882	26.43	26.27	26.25	26.32	26.41	26.41	-0.61	0.56
		0.63	-0.12	A0A5C7I5C1	A0A5C7I5C1	Uncharacterized protein	EZV62_010740	23.58	23.85	23.46	23.42	24.03	23.8	-0.61	0.56
		0.63	-0.21	A0A5C7IWG5	A0A5C7IWG5	Uncharacterized protein	EZV62_002239	27.95	27.25	28.47	27.83	28.38	28.07	-0.62	0.56
		0.64	-0.06	A0A5C7H7K4	A0A5C7H7K4	Protein disulfide-isomerase	EZV62_022167	30.13	30.17	30.05	30.21	30.18	30.13	-0.59	0.58
		0.64	-0.15	A0A5C7HA78	A0A5C7HA78	Protein phosphatase methylesterase 1	EZV62_022631	23.89	23.04	23.51	23.89	23.46	23.53	-0.59	0.58
		0.64	-0.14	A0A5C7HLI4;A0A5C7I6W7	A0A5C7HLI4	6-phosphogluconate dehydrogenase, decarboxylating;NAD_binding_2 domain-containing protein	EZV62_015709;EZV62_011879	27.03	26.52	26.35	27	26.85	26.46	-0.59	0.58
		0.64	-0.19	A0A5C7I0X6	A0A5C7I0X6	Ribosomal protein L37	EZV62_013415	28.45	28.74	29.02	28.34	28.98	29.46	-0.59	0.57
		0.64	-0.09	A0A5C7I9V1	A0A5C7I9V1	AIR carboxylase	EZV62_007270	24.81	24.96	24.8	24.68	25	25.16	-0.59	0.58
		0.64	0.07	A0A5C7ITA4	A0A5C7ITA4	26S proteasome non-ATPase regulatory subunit 1 homolog	EZV62_001149	27.64	27.53	27.76	27.52	27.69	27.51	0.59	0.58
		0.65	-0.08	A0A5C7GR09;A0A5C7HV32	A0A5C7GR09	40S ribosomal protein S12;40S ribosomal protein S12	EZV62_026046;EZV62_012118	29.06	29.26	28.87	29.18	29.15	29.09	-0.58	0.58
		0.65	-0.06	A0A5C7H6L7	A0A5C7H6L7	26S proteasome regulatory subunit RPN11	EZV62_021538	26.69	26.87	26.9	26.88	26.88	26.89	-0.58	0.59
		0.65	0.12	A0A5C7H8L4;A0A5C7IS88	A0A5C7H8L4	Ribosomal_L6e_N domain-containing protein;SF3a60_bindingd domain-containing protein	EZV62_022622;EZV62_006157	29.02	28.95	29.31	29.24	29.09	28.59	0.58	0.58
		0.65	0.14	A0A5C7HI97	A0A5C7HI97	Eukaryotic translation initiation factor 5A	EZV62_017887	30.31	30.72	30.01	30.5	30.24	29.87	0.58	0.58
		0.65	0.06	A0A5C7HLP4	A0A5C7HLP4	Uncharacterized protein	EZV62_015617	26.3	26.33	26.45	26.18	26.32	26.4	0.58	0.59
		0.65	0.07	A0A5C7HVK9;A0A5C7I608	A0A5C7HVK9	Tryptophanyl-tRNA synthetase;Tryptophanyl-tRNA synthetase	EZV62_012191;EZV62_011685	26.09	25.87	26.13	25.89	25.92	26.07	0.57	0.59
		0.65	0.1	A0A5C7HWK3	A0A5C7HWK3	Glucan endo-1,3-beta-D-glucosidase	EZV62_012541	24.38	24.26	23.89	24.21	24.13	23.91	0.57	0.59
		0.65	0.18	A0A5C7IJG7;A0A5C7IJA2	A0A5C7IJG7;A0A5C7IJA2	Alpha-MPP;Alpha-MPP	EZV62_003737;EZV62_003667	23.3	22.93	23.42	22.89	22.57	23.67	0.58	0.59
		0.65	-0.09	A0A5C7IQT3	A0A5C7IQT3	BAG domain-containing protein	EZV62_005637	26.21	26.4	26.5	26.24	26.68	26.46	-0.58	0.58
		0.65	-0.07	A0A5C7IYW5	A0A5C7IYW5	RanBD1 domain-containing protein	EZV62_003000	29.21	29	29.23	29.31	29.22	29.11	-0.57	0.59
		0.66	0.07	A0A5C7GZB5	A0A5C7GZB5	Lactamase_B domain-containing protein	EZV62_025816	28.21	28.15	28.19	28.13	27.95	28.27	0.56	0.59
		0.66	0.18	A0A5C7HR34;A0A5C7HR64	A0A5C7HR34;A0A5C7HR64	Reticulon-like protein;Reticulon-like protein	EZV62_014084;EZV62_014083	26.21	25.95	26.67	25.48	26.52	26.29	0.55	0.6
		0.66	-0.06	A0A5C7I2E2	A0A5C7I2E2	Protein disulfide-isomerase	EZV62_010324	29.14	29.09	29.27	29.26	29.24	29.16	-0.55	0.6
		0.66	-0.09	A0A5C7IIE7;A0A5C7IJ07;A0A5C7IKQ7;A0A5C7II87	A0A5C7IIE7	Uncharacterized protein;Thioredoxin domain-containing protein;Uncharacterized protein;Uncharacterized protein	EZV62_003985;EZV62_003984;EZV62_003971;EZV62_003982	24.74	24.82	24.54	25.07	24.72	24.59	-0.56	0.6
		0.67	-0.06	A0A5C7GT26	A0A5C7GT26	GB1/RHD3-type G domain-containing protein	EZV62_026766	30.35	30.22	30.2	30.36	30.39	30.2	-0.55	0.6
		0.67	0.05	A0A5C7GWE0	A0A5C7GWE0	Isoleucyl-tRNA synthetase	EZV62_024724	26	25.92	26.05	25.95	25.89	25.96	0.53	0.61
		0.67	0.06	A0A5C7GZ59	A0A5C7GZ59	Formylglycinamide ribonucleotide amidotransferase	EZV62_025694	25.2	25.13	25.2	25.11	25.26	24.98	0.53	0.61
		0.67	-0.12	A0A5C7H3G0	A0A5C7H3G0	MINDY_DUB domain-containing protein	EZV62_023536	24.42	24.2	24.19	23.91	24.7	24.56	-0.53	0.61
		0.67	0.17	A0A5C7H4Y3	A0A5C7H4Y3	Protein CASP	EZV62_024016	22.87	23.39	23.38	22.47	23.08	23.58	0.54	0.61
		0.67	-0.07	A0A5C7HDZ0	A0A5C7HDZ0	Glyceraldehyde-3-phosphate dehydrogenase	EZV62_020244	26.05	26.18	26.28	26.04	26.36	26.34	-0.54	0.61
		0.67	-0.07	A0A5C7HFP3;A0A5C7HFF6	A0A5C7HFP3	DUF953 domain-containing protein;DUF953 domain-containing protein	EZV62_017084;EZV62_017083	25.46	25.68	25.74	25.51	25.77	25.81	-0.54	0.61
		0.67	-0.08	A0A5C7HG29;A0A5C7HGV7	A0A5C7HG29	Uncharacterized protein;Aquarius_N domain-containing protein	EZV62_017240;EZV62_017238	24.1	23.85	24.11	24.32	24.03	23.95	-0.54	0.61
		0.67	0.18	A0A5C7HMA8	A0A5C7HMA8	ML domain-containing protein	EZV62_015942	28.16	27.97	28.26	28.59	27.33	27.95	0.55	0.61
		0.67	-0.08	A0A5C7I7S7	A0A5C7I7S7	Uncharacterized protein	EZV62_011823	29.39	29.27	29.1	29.36	29.5	29.13	-0.55	0.6
		0.67	0.35	CON__P13645;CON__P02535-1;CON__P08730-1;CON__Q148H6;CON__Q7Z3Y7;CON__Q7Z3Z0;CON__Q7Z3Y8;CON__Q9Z2K1;CON__Q3ZAW8;CON__Q2M2I5;CON__P05784;CON__Q7Z3Y9	CON__P13645			26.96	26.62	25.11	26.36	24.85	26.42	0.54	0.61
		0.68	0.32	A0A5C7HK04;A0A5C7GQ65	A0A5C7HK04;A0A5C7GQ65	Sm domain-containing protein;Sm domain-containing protein	EZV62_018521;EZV62_027884	24.48	24.42	24.57	22.74	24.99	24.79	0.52	0.62
		0.68	-0.14	A0A5C7GTX3	A0A5C7GTX3	Uncharacterized protein	EZV62_027387	24.67	24.99	24.63	24.35	25.2	25.16	-0.53	0.62
		0.68	0.36	A0A5C7H5V8	A0A5C7H5V8	MaoC-like domain-containing protein	EZV62_021134	23.9	24.07	23.87	21.94	24.27	24.56	0.52	0.62
		0.68	-0.09	A0A5C7HBN6	A0A5C7HBN6	DEK_C domain-containing protein	EZV62_019670	26.09	25.55	25.8	26.05	25.87	25.79	-0.53	0.62
		0.68	0.1	A0A5C7HK47;A0A5C7IEV1;A0A5C7IDF7	A0A5C7HK47	Ribosomal_L18e/L15P domain-containing protein;Ribosomal_L18e/L15P domain-containing protein;Uncharacterized protein	EZV62_018703;EZV62_008221;EZV62_008214	24.18	24.11	24	24.33	23.98	23.69	0.53	0.62
		0.68	0.19	A0A5C7HQR3;A0A5C7HQM7	A0A5C7HQR3;A0A5C7HQM7	L-ascorbate peroxidase;L-ascorbate peroxidase	EZV62_016944;EZV62_016948	25.72	26.87	25.59	25.76	26.12	25.73	0.53	0.62
		0.68	0.13	A0A5C7HYE4	A0A5C7HYE4	Uncharacterized protein	EZV62_012709	25.06	24.23	24.71	24.68	24.65	24.28	0.52	0.62
		0.68	-0.18	A0A5C7I0N0	A0A5C7I0N0	Uncharacterized protein	EZV62_010087	24.25	23.58	24.06	24.29	24.65	23.48	-0.53	0.62
		0.68	0.06	A0A5C7I6L2	A0A5C7I6L2	Proteasome subunit alpha type	EZV62_011759	28.15	28.16	28.09	27.96	28.24	28.03	0.52	0.62
		0.68	0.1	A0A5C7IVR3	A0A5C7IVR3	Uncharacterized protein	EZV62_001970	26.51	26.98	26.38	26.39	26.61	26.59	0.52	0.62
[truncated: 184 more rows]

## Sheet: SignHits heatmap (imputed)
Protein IDs	Majority protein IDs	Protein names	Gene names	zscore_APL I_rep3	zscore_APL I_rep1	zscore_APL I_rep2	zscore_APS I_rep1	zscore_APS I_rep2	zscore_APS I_rep3	PositionInHeatmap
A0A5C7IEP9	A0A5C7IEP9	Phytocyanin domain-containing protein	EZV62_008171	0.62	1.02	0.84	-0.09	-1.21	-1.18	1
A0A5C7J0K4;A0A5C7IYR8;A0A5C7IYQ7;A0A5C7J121;A0A5C7IYL1;A0A5C7IM31;A0A5C7IZJ5;A0A5C7IYQ8;A0A5C7J0J6	A0A5C7J0K4;A0A5C7IYR8	Glycosyltransferase;Uncharacterized protein;UDPGT domain-containing protein;Glycosyltransferase;Glycosyltransferase;Glycosyltransferase;Glycosyltransferase;Glycosyltransferase;Glycosyltransferase	EZV62_002941;EZV62_002942;EZV62_002940;EZV62_002935;EZV62_002934;EZV62_005155;EZV62_002933;EZV62_002932;EZV62_002931	0.68	1.04	0.67	0.07	-1.25	-1.21	2
A0A5C7I3S5;A0A5C7H1E8	A0A5C7I3S5	Starch synthase, chloroplastic/amyloplastic;Starch synthase, chloroplastic/amyloplastic	EZV62_010096;EZV62_023297	0.99	0.66	0.71	0.06	-0.95	-1.48	3
A0A5C7HPQ0	A0A5C7HPQ0	Uncharacterized protein	EZV62_016810	0.7	0.84	0.8	0.17	-1.16	-1.34	4
A0A5C7HU22	A0A5C7HU22	SAP domain-containing protein	EZV62_015186	0.8	0.66	0.74	0.35	-1.25	-1.3	5
A0A5C7HCD4;A0A5C7H0I6	A0A5C7HCD4	PDZ_3 domain-containing protein;PDZ_3 domain-containing protein	EZV62_019880;EZV62_022841	0.93	0.68	0.65	0.26	-1.23	-1.29	6
A0A5C7IGD3;A0A5C7IGQ1;A0A5C7HUB9;A0A5C7IGS6	A0A5C7IGD3;A0A5C7IGQ1;A0A5C7HUB9	Uncharacterized protein;Uncharacterized protein;Uncharacterized protein;Uncharacterized protein	EZV62_003136;EZV62_003134;EZV62_014912;EZV62_003139	0.85	0.79	0.66	0.2	-1.3	-1.22	7
A0A5C7IB73	A0A5C7IB73	SWIB domain-containing protein	EZV62_007760	1.07	0.2	1.06	-0.04	-0.98	-1.31	8
A0A5C7HZL9	A0A5C7HZL9	Uncharacterized protein	EZV62_012945	0.8	0.6	0.98	-0.08	-1.59	-0.71	9
A0A5C7GXW3	A0A5C7GXW3	Nfu_N domain-containing protein	EZV62_025212	0.76	0.66	0.76	0.36	-1.45	-1.08	10
A0A5C7INT9	A0A5C7INT9	Tubulin beta chain	EZV62_005845	0.76	0.7	0.74	0.32	-1.49	-1.04	11
A0A5C7HPN3	A0A5C7HPN3	Uncharacterized protein	EZV62_016105	0.54	0.8	0.94	-0.33	-0.21	-1.75	12
A0A5C7I875	A0A5C7I875	Amidase domain-containing protein	EZV62_006825	0.77	0.84	1.05	-0.7	-0.66	-1.3	13
A0A6B9M3X4;A0A7G7XUM8;A0A650G4C8	A0A6B9M3X4;A0A7G7XUM8;A0A650G4C8	ATP-dependent Clp protease proteolytic subunit;ATP-dependent Clp protease proteolytic subunit;ATP-dependent Clp protease proteolytic subunit	clpP;clpP;clpP	0.81	0.86	0.96	-0.8	-0.5	-1.34	14
A0A5C7HCR7	A0A5C7HCR7	Uncharacterized protein	EZV62_019997	0.63	1.07	0.85	-0.58	-0.5	-1.47	15
A0A5C7H5Q3;A0A5C7HIF4	A0A5C7H5Q3;A0A5C7HIF4	Uncharacterized protein;Uncharacterized protein	EZV62_021208;EZV62_017947	0.83	0.84	0.88	-0.64	-0.41	-1.5	16
A0A5C7IFB1;A0A5C7IZU1	A0A5C7IFB1	Uncharacterized protein;Glyco_hydro_3 domain-containing protein	EZV62_008937;EZV62_002671	0.66	0.88	0.97	-0.58	-0.4	-1.53	17
A0A5C7HWV1	A0A5C7HWV1	Aminotran_1_2 domain-containing protein	EZV62_015205	0.91	0.55	1	-0.5	-0.4	-1.57	18
A0A5C7IDK7	A0A5C7IDK7	Bet_v_1 domain-containing protein	EZV62_007801	1.05	0.77	0.76	-0.62	-0.52	-1.44	19
A0A5C7IT36;A0A5C7IV68	A0A5C7IT36;A0A5C7IV68	3-isopropylmalate dehydratase;Uncharacterized protein	EZV62_001010;EZV62_001011	0.9	0.89	0.78	-0.45	-0.66	-1.46	20
A0A5C7GT35	A0A5C7GT35	Uncharacterized protein	EZV62_027039	1.09	0.54	0.63	-0.98	0.17	-1.46	21
A0A5C7IJ74	A0A5C7IJ74	CobW C-terminal domain-containing protein	EZV62_004362	0.67	0.93	0.56	-0.93	0.33	-1.55	22
A0A5C7IEK3	A0A5C7IEK3	Uncharacterized protein	EZV62_008733	1.35	0.71	0.4	-0.81	-0.32	-1.32	23
A0A5C7IRW2;A0A5C7I364	A0A5C7IRW2	Pyruvate kinase;Pyruvate kinase	EZV62_000726;EZV62_010731	1.13	0.83	0.62	-0.97	-0.36	-1.26	24
A0A5C7H742	A0A5C7H742	Phospho-2-dehydro-3-deoxyheptonate aldolase	EZV62_021926	1.19	0.55	0.61	-0.54	-0.2	-1.61	25
A0A650G7B1;A0A7G7XS73;A0A7G7XV46;A0A7G7XSP2;A0A7G7XVV1;A0A7G7XVL6;A0A7G7XVD1;A0A7G7XUW1;A0A7G7XUM6;A0A7G7XU56;A0A7G7XTX0;A0A7G7XTN5;A0A7G7XSX7;A0A7L8XKS9;A0A7G7XRY8;A0A6B9MBT9;A0A7D4WFG6;A0A7D4W8D1;A0A7D4W6J6;A0A7D4W624;A0A7D4W5N1;A0A6M8U2G9;A0A6H0CDA5;A0A6C0UHN3;A0A6C0UBE6;A0A7D5AG82;A0A650GK07;A0A650GHM8;A0A3S6YZY2;A0A650G8R4;A0A650G8D0;A0A650G739;A0A650G714;A0A650G6W9;A0A650G6R2;A0A650G5R5;A0A…	A0A650G7B1;A0A7G7XS73;A0A7G7XV46;A0A7G7XSP2;A0A7G7XVV1;A0A7G7XVL6;A0A7G7XVD1;A0A7G7XUW1;A0A7G7XUM6;A0A7G7XU56;A0A7G7XTX0;A0A7G7XTN5;A0A7G7XSX7;A0A7L8XKS9;A0A7G7XRY8;A0A6B9MBT9;A0A7D4WFG6;A0A7D4W8D1;A0A7D4W6J6;A0A7D4W624;A0A7D4W5N1;A0A6M8U2G9;A0A6H0CDA5;A0A6C0UHN3;A0A6C0UBE6;A0A7D5AG82;A0A650GK07;A0A650GHM8;A0A3S6YZY2;A0A650G8R4;A0A650G8D0;A0A650G739;A0A650G714;A0A650G6W9;A0A650G6R2;A0A650G5R5;A0A…	50S ribosomal protein L20, chloroplastic;50S ribosomal protein L20, chloroplastic;50S ribosomal protein L20, chloroplastic;50S ribosomal protein L20, chloroplastic;50S ribosomal protein L20, chloroplastic;50S ribosomal protein L20, chloroplastic;50S ribosomal protein L20, chloroplastic;50S ribosomal protein L20, chloroplastic;50S ribosomal protein L20, chloroplastic;50S ribosomal protein L20, chl…	rpl20;rpl20;rpl20;rpl20;rpl20;rpl20;rpl20;rpl20;rpl20;rpl20;rpl20;rpl20;rpl20;rpl20;rpl20;rpl20;rpl20;rpl20;rpl20;rpl20;rpl20;rpl20;rpl20;rpl20;rpl20;rpl20;rpl20;rpl20;rpl20;rpl20;rpl20;rpl20;rpl20;rpl20;rpl20;rpl20;rpl20;rpl20;rpl20;rpl20;rpl20;rpl20;rpl20;rpl20;rpl20;rpl20;rpl20;rpl20;rpl20;rpl20;rpl20	0.96	0.79	0.65	-0.41	-0.34	-1.66	26
A0A5C7HXI3;A0A5C7HZM3;A0A5C7HXH3	A0A5C7HXI3;A0A5C7HZM3	SHSP domain-containing protein;SHSP domain-containing protein;SHSP domain-containing protein	EZV62_013204;EZV62_013209;EZV62_013194	0.86	0.15	1.43	-1.13	-0.46	-0.84	27
A0A5C7HXS6	A0A5C7HXS6	Uncharacterized protein	EZV62_012997	0.83	0.98	0.75	-1.13	-0.21	-1.22	28
A0A5C7I1J2;A0A5C7I2G2	A0A5C7I1J2	Pept_C1 domain-containing protein;Pept_C1 domain-containing protein	EZV62_010151;EZV62_010152	0.74	1.02	0.77	-1.28	-0.19	-1.07	29
A0A5C7HMJ2	A0A5C7HMJ2	Leucyl-tRNA synthetase	EZV62_016070	0.72	1.12	0.8	-1.05	-0.47	-1.12	30
A0A5C7I2F9	A0A5C7I2F9	Uncharacterized protein	EZV62_010687	0.81	0.98	0.81	-0.95	-0.35	-1.31	31
A0A5C7HCB8	A0A5C7HCB8	Aldo_ket_red domain-containing protein	EZV62_019775	1.07	0.68	0.63	-1.5	-0.03	-0.86	32
A0A067YPL1;A0A7G7XVW3;A0A1W6FB62;A0A173GKN5;A0A0X9TT20;A0A650G580;A0A6M8U7M2;A0A7G7XS00;A0A7L8XIY2;A0A7G7XVM8;A0A2L1ZBI9;A0A7G7XVE3;A0A7G7XUX3;A0A7G7XUN8;A0A7G7XTP7;A0A7G7XSY9;A0A7G7XSG9;A0A7G7XS85;A0A1X9QHD4;A0A7G3KCL8;A0A3S6Z195;A0A650GI49;A0A650G7A8;A0A455JD85;A0A650G7D7;A0A650G7H6;A0A650G7K1;A0A650G8T7;A0A650GKQ3;A0A6B9M3Y9;A0A6C0UBF3;A0A6C0UB55;A0A650G6X4;A0A650G569;A0A650G538;A0A650G4D6;A0A…	A0A067YPL1;A0A7G7XVW3;A0A1W6FB62;A0A173GKN5;A0A0X9TT20;A0A650G580;A0A6M8U7M2;A0A7G7XS00;A0A7L8XIY2;A0A7G7XVM8;A0A2L1ZBI9;A0A7G7XVE3;A0A7G7XUX3;A0A7G7XUN8;A0A7G7XTP7;A0A7G7XSY9;A0A7G7XSG9;A0A7G7XS85;A0A1X9QHD4;A0A7G3KCL8;A0A3S6Z195;A0A650GI49;A0A650G7A8;A0A455JD85;A0A650G7D7;A0A650G7H6;A0A650G7K1;A0A650G8T7;A0A650GKQ3;A0A6B9M3Y9;A0A6C0UBF3;A0A6C0UB55;A0A650G6X4;A0A650G569;A0A650G538;A0A650G4D6;A0A…	30S ribosomal protein S8, chloroplastic;30S ribosomal protein S8, chloroplastic;30S ribosomal protein S8, chloroplastic;30S ribosomal protein S8, chloroplastic;30S ribosomal protein S8, chloroplastic;30S ribosomal protein S8, chloroplastic;30S ribosomal protein S8, chloroplastic;30S ribosomal protein S8, chloroplastic;Ribosomal protein S8;30S ribosomal protein S8, chloroplastic;30S ribosomal prot…	rps8;rps8;rps8;rps8;rps8;rps8;rps8;rps8;rps8;rps8;rps8;rps8;rps8;rps8;rps8;rps8;rps8;rps8;rps8;rps8;rps8;rps8;rps8;rps8;rps8;rps8;rps8;rps8;rps8;rps8;rps8;rps8;rps8;rps8;rps8;rps8;rps8;rps8;rps8;rps8;rps8;rps8;rps8;rps8;rps8;rps8;rps8;rps8;rps8;rps8;rps8	0.7	0.67	0.86	-1.43	0.3	-1.1	33
A0A5C7GTI3	A0A5C7GTI3	CULLIN_2 domain-containing protein	EZV62_027227	0.74	0.77	1.01	-1.38	-0.19	-0.94	34
A0A5C7H2G0	A0A5C7H2G0	Trehalase	EZV62_023216	0.58	0.62	1.15	-1.41	0.04	-0.98	35
A0A5C7HQB5	A0A5C7HQB5	Uncharacterized protein	EZV62_016241	0.46	0.88	1.06	-1.32	-0.01	-1.07	36
A0A5C7HYL2	A0A5C7HYL2	Uncharacterized protein	EZV62_013318	1.05	0.93	0.53	-0.53	-1.5	-0.48	37
A0A5C7GVC3	A0A5C7GVC3	Uncharacterized protein	EZV62_024528	0.91	0.88	0.87	-0.84	-1.3	-0.52	38
A0A5C7IAM4	A0A5C7IAM4	Uncharacterized protein	EZV62_007665	0.92	0.87	0.82	-0.65	-1.43	-0.52	39
A0A5C7GWY3	A0A5C7GWY3	RING-type domain-containing protein	EZV62_025139	0.86	0.73	1.07	-0.72	-1.26	-0.69	40
A0A5C7I1J7	A0A5C7I1J7	tRNA-binding domain-containing protein	EZV62_010155	0.9	0.56	1.15	-0.84	-1.26	-0.51	41
A0A5C7HBX7	A0A5C7HBX7	Helicase ATP-binding domain-containing protein	EZV62_019625	0.87	0.83	0.95	-0.47	-1.23	-0.95	42
A0A5C7HLB6	A0A5C7HLB6	Uncharacterized protein	EZV62_015646	0.76	0.94	0.98	-0.58	-1.14	-0.96	43
A0A5C7IUH1	A0A5C7IUH1	CBM20 domain-containing protein	EZV62_001500	0.83	0.92	0.93	-0.6	-1.22	-0.87	44
A0A5C7I2N2	A0A5C7I2N2	Uncharacterized protein	EZV62_010339	1	0.82	0.89	-0.79	-1.07	-0.85	45
A0A5C7IN74	A0A5C7IN74	Oleosin	EZV62_005454	0.89	0.84	0.99	-0.77	-1.12	-0.82	46
A0A5C7IVT0	A0A5C7IVT0	Uncharacterized protein	EZV62_001989	0.92	0.87	0.92	-0.72	-1.12	-0.87	47
A0A5C7H427	A0A5C7H427	Uncharacterized protein	EZV62_024278	0.95	0.97	0.77	-0.74	-1.24	-0.7	48
A0A5C7GUG1	A0A5C7GUG1	Ferredoxin--NADP reductase, chloroplastic	EZV62_027413	0.93	1.03	0.76	-0.82	-1.1	-0.79	49
A0A5C7IRP9	A0A5C7IRP9	Uncharacterized protein	EZV62_000642	0.91	1.02	0.8	-0.81	-1.04	-0.87	50
A0A5C7IKI1	A0A5C7IKI1	Uncharacterized protein	EZV62_004842	0.9	0.97	0.85	-0.87	-1.07	-0.79	51
A0A5C7IW86	A0A5C7IW86	Structural maintenance of chromosomes protein	EZV62_002064	0.99	0.92	0.82	-0.91	-1.05	-0.76	52
A0A5C7ILI7	A0A5C7ILI7	SHSP domain-containing protein	EZV62_004271	0.79	0.89	1.03	-0.88	-1.1	-0.73	53
A0A5C7IWE5	A0A5C7IWE5	Poly [ADP-ribose] polymerase	EZV62_002209	0.82	0.96	0.93	-0.89	-1.12	-0.7	54
A0A5C7HT74	A0A5C7HT74	PKS_ER domain-containing protein	EZV62_014631	0.88	0.88	0.95	-0.95	-1.07	-0.69	55
A0A5C7IKP0	A0A5C7IKP0	30S ribosomal protein S17, chloroplastic	EZV62_003951	0.86	0.9	0.96	-0.91	-1.11	-0.69	56
A0A5C7HPL5	A0A5C7HPL5	Uncharacterized protein	EZV62_015951	0.76	1.02	0.94	-0.87	-1.05	-0.8	57
A0A5C7I1S9;A0A5C7HB24;A0A5C7IVS1;A0A5C7I696;A0A5C7GQY5;A0A5C7HTH2;A0A5C7HT27	A0A5C7I1S9	Uncharacterized protein;Uncharacterized protein;Uncharacterized protein;Uncharacterized protein;Uncharacterized protein;Uncharacterized protein;Uncharacterized protein	EZV62_010427;EZV62_018988;EZV62_001757;EZV62_011056;EZV62_026372;EZV62_014741;EZV62_014743	0.82	0.93	0.98	-0.94	-1.01	-0.77	58
A0A5C7IWK4	A0A5C7IWK4	5-methyltetrahydropteroyltriglutamate--homocysteine S-methyltransferase	EZV62_002057	0.81	0.97	0.95	-0.94	-0.96	-0.83	59
A0A5C7IND2	A0A5C7IND2	Uncharacterized protein	EZV62_005640	0.78	1.09	0.83	-0.68	-1.1	-0.92	60
A0A5C7HIK9;A0A5C7HJX1;A0A5C7HHC5	A0A5C7HIK9	Aldo_ket_red domain-containing protein;Aldo_ket_red domain-containing protein;Aldo_ket_red domain-containing protein	EZV62_017525;EZV62_018398;EZV62_017690	0.73	0.94	1.05	-0.74	-1.04	-0.93	61
A0A5C7GUD1	A0A5C7GUD1	GLTP domain-containing protein	EZV62_027383	0.85	0.89	0.99	-0.74	-1	-0.98	62
A0A5C7HS14	A0A5C7HS14	Endoglucanase	EZV62_014353	0.8	0.93	1	-0.83	-0.97	-0.93	63
A0A5C7GTD5;A0A5C7GT33;A0A5C7GTH8;A0A5C7GU77;A0A5C7GTL5;A0A5C7GUM4	A0A5C7GTD5;A0A5C7GT33;A0A5C7GTH8	DNA helicase;NAD(P)-bd_dom domain-containing protein;NAD(P)-bd_dom domain-containing protein;NAD(P)-bd_dom domain-containing protein;Uncharacterized protein;Uncharacterized protein	EZV62_027177;EZV62_027182;EZV62_027179;EZV62_027186;EZV62_027405;EZV62_027441	0.84	0.99	0.9	-0.82	-0.96	-0.95	64
A0A5C7HYA8	A0A5C7HYA8	Uncharacterized protein	EZV62_013263	0.7	1.04	0.98	-0.82	-0.96	-0.93	65
A0A5C7I3L6	A0A5C7I3L6	Tim44 domain-containing protein	EZV62_010814	0.67	0.5	1.42	-0.92	-0.74	-0.93	66
A0A5C7HEL7	A0A5C7HEL7	Uncharacterized protein	EZV62_020653	0.77	0.66	1.23	-0.65	-0.97	-1.04	67
A0A5C7HY36	A0A5C7HY36	SEC7 domain-containing protein	EZV62_013118	0.47	0.7	1.42	-0.73	-0.92	-0.95	68
A0A5C7H9N7	A0A5C7H9N7	WD_REPEATS_REGION domain-containing protein	EZV62_022344	0.65	0.77	1.19	-0.92	-1.22	-0.47	69
A0A5C7HNK6	A0A5C7HNK6	1,4-alpha-glucan branching enzyme	EZV62_016154	0.66	0.79	1.19	-1.09	-1.01	-0.55	70
A0A5C7GXM5	A0A5C7GXM5	Sulfotransferase	EZV62_025154	0.72	0.87	1.06	-1.02	-1.15	-0.48	71
A0A5C7H0A2	A0A5C7H0A2	Uncharacterized protein	EZV62_022988	0.76	0.88	1.06	-1.01	-1.04	-0.64	72
A0A5C7H3X0	A0A5C7H3X0	Uncharacterized protein	EZV62_024208	0.85	0.5	1.29	-0.82	-1.06	-0.75	73
A0A5C7HP12	A0A5C7HP12	Inorganic diphosphatase	EZV62_016398	0.92	0.65	1.12	-0.98	-0.98	-0.74	74
A0A5C7HU77	A0A5C7HU77	LRRNT_2 domain-containing protein	EZV62_014325	0.8	0.74	1.17	-0.93	-0.9	-0.87	75
A0A5C7ID20	A0A5C7ID20	Uncharacterized protein	EZV62_008054	1.16	0.82	0.68	-0.59	-0.94	-1.13	76
A0A5C7IWT9;A0A5C7IU16	A0A5C7IWT9	Cyclin-dependent kinases regulatory subunit;Cyclin-dependent kinases regulatory subunit	EZV62_002339;EZV62_001198	1.08	0.7	0.86	-0.5	-0.97	-1.17	77
A0A5C7HYD3;A0A5C7IB78	A0A5C7HYD3	Uncharacterized protein;Alba domain-containing protein	EZV62_013504;EZV62_007264	1.32	0.51	0.79	-0.62	-1.04	-0.95	78
A0A5C7I2J3;A0A5C7IYJ1;A0A5C7IYK8	A0A5C7I2J3;A0A5C7IYJ1;A0A5C7IYK8	Nucleolar protein 16;Uncharacterized protein;Protein kinase domain-containing protein	EZV62_010435;EZV62_002914;EZV62_002899	1.23	0.79	0.66	-0.75	-1.04	-0.89	79
A0A5C7HM11	A0A5C7HM11	Uncharacterized protein	EZV62_015860	0.82	1.18	0.65	-0.6	-0.92	-1.14	80
A0A5C7I8F9;A0A5C7I9N2;A0A5C7I310;A0A5C7I9G3;A0A5C7HTP4;A0A5C7I9L4	A0A5C7I8F9;A0A5C7I9N2	Cysteine synthase;Cysteine synthase;PALP domain-containing protein;PALP domain-containing protein;Cysteine synthase;Uncharacterized protein	EZV62_007128;EZV62_007126;EZV62_010468;EZV62_007130;EZV62_014863;EZV62_007132	0.87	0.95	0.82	-0.47	-0.91	-1.27	81
A0A5C7IX65	A0A5C7IX65	C3H1-type domain-containing protein	EZV62_002440	1.03	0.92	0.7	-0.49	-0.92	-1.24	82
A0A5C7HML3	A0A5C7HML3	U-box domain-containing protein	EZV62_015441	1.05	0.96	0.67	-0.79	-0.7	-1.19	83
A0A5C7H9F7	A0A5C7H9F7	Peptidase A1 domain-containing protein	EZV62_022351	1.14	0.87	0.69	-0.99	-0.74	-0.97	84
A0A5C7I2P3	A0A5C7I2P3	Uncharacterized protein	EZV62_009890	1.05	0.95	0.71	-1.03	-0.71	-0.97	85
A0A5C7GQL9	A0A5C7GQL9	AB hydrolase-1 domain-containing protein	EZV62_026139	0.83	0.99	0.88	-0.99	-0.66	-1.06	86
A0A5C7HVL3	A0A5C7HVL3	Glycosyltransferase	EZV62_014805	0.87	0.97	0.88	-0.97	-0.72	-1.04	87
A0A5C7H4Y6	A0A5C7H4Y6	PKS_ER domain-containing protein	EZV62_021180	0.86	1.02	0.85	-0.99	-0.78	-0.96	88
A0A5C7I1X7;A0A5C7H1X5	A0A5C7I1X7	Pyruvate dehydrogenase E1 component subunit alpha;Pyruvate dehydrogenase E1 component subunit alpha	EZV62_010098;EZV62_023309	0.85	1.05	0.82	-0.91	-0.75	-1.05	89
A0A5C7H522	A0A5C7H522	Phosphotransferase	EZV62_021236	0.86	0.92	0.91	-1.09	-0.54	-1.05	90
A0A5C7II35	A0A5C7II35	Uncharacterized protein	EZV62_003726	0.99	0.82	0.86	-1.08	-0.5	-1.09	91
A0A5C7HWI4	A0A5C7HWI4	Uncharacterized protein	EZV62_012673	0.9	0.83	0.97	-0.96	-0.6	-1.13	92
A0A5C7IXJ8	A0A5C7IXJ8	Uncharacterized protein	EZV62_002437	1	0.85	0.86	-0.96	-0.67	-1.08	93
A0A5C7ITQ3	A0A5C7ITQ3	4-methyl-5-beta-hydroxyethylthiazole kinase	EZV62_001078	0.69	0.89	1.12	-1.03	-0.78	-0.9	94
A0A5C7HP99	A0A5C7HP99	Uncharacterized protein	EZV62_016660	0.75	0.93	1.04	-0.9	-0.97	-0.86	95
A0A5C7H0E7	A0A5C7H0E7	1-deoxy-D-xylulose-5-phosphate reductoisomerase	EZV62_022801	0.78	0.92	1.03	-0.95	-0.91	-0.87	96
A0A5C7IW76	A0A5C7IW76	Uncharacterized protein	EZV62_002062	0.73	0.93	1.07	-0.97	-0.9	-0.85	97
A0A3Q9D3H9	A0A3Q9D3H9	Cytosolic glyceraldehyde-3-phosphate dehydrogenase (Fragment)		0.83	0.88	1.02	-0.89	-0.83	-1.01	98
A0A5C7I4X0	A0A5C7I4X0	Peptidase A1 domain-containing protein	EZV62_010610	0.81	0.91	1	-0.99	-0.78	-0.95	99
A0A5C7IR41	A0A5C7IR41	Prefoldin subunit 3	EZV62_000147	0.74	0.97	1	-0.8	-0.82	-1.09	100
A0A5C7HX63	A0A5C7HX63	Elongation factor Ts, mitochondrial	EFTS	0.87	0.94	0.91	-0.81	-0.84	-1.07	101
A0A5C7H8Z0;A0A5C7H895	A0A5C7H8Z0	Tubulin alpha chain;Laccase	EZV62_021765;EZV62_022389	0.83	0.99	0.91	-0.8	-0.88	-1.04	102
A0A5C7H156	A0A5C7H156	Tubulin beta chain	EZV62_023019	0.82	0.96	0.95	-0.76	-0.9	-1.06	103
A0A5C7I1I4	A0A5C7I1I4	Uncharacterized protein	EZV62_013645	0.81	0.99	0.92	-0.76	-0.89	-1.07	104
A0A5C7GRU6	A0A5C7GRU6	Uncharacterized protein	EZV62_026818	0.95	0.84	0.93	-0.75	-0.92	-1.05	105
A0A5C7H3Y3	A0A5C7H3Y3	CCHC-type domain-containing protein	EZV62_024151	0.9	0.8	1.02	-0.8	-0.84	-1.08	106
A0A5C7HEY0	A0A5C7HEY0	Isocitrate lyase	EZV62_020604	0.92	0.92	0.85	-0.7	-0.81	-1.19	107
A0A5C7H802	A0A5C7H802	Phytocyanin domain-containing protein	EZV62_022253	0.84	0.87	1	-0.74	-0.79	-1.18	108
A0A5C7HEE8	A0A5C7HEE8	ACB domain-containing protein	EZV62_019832	0.9	0.8	1	-0.71	-0.8	-1.18	109
A0A5C7IAZ8;A0A5C7IBD0	A0A5C7IAZ8;A0A5C7IBD0	Polynucleotide phosphorylase 1;Polynucleotide phosphorylase 1	EZV62_007690;EZV62_007686	1.01	0.83	0.87	-0.65	-1.06	-1	110
A0A5C7HEA8	A0A5C7HEA8	Aminotran_1_2 domain-containing protein	EZV62_020364	0.96	0.92	0.84	-0.76	-0.92	-1.05	111
A0A5C7HTD2	A0A5C7HTD2	PKS_ER domain-containing protein	EZV62_014627	1.02	0.92	0.77	-0.73	-0.97	-1.02	112
A0A5C7GSH9	A0A5C7GSH9	Uncharacterized protein	EZV62_026721	0.97	0.76	1	-0.93	-0.86	-0.94	113
A0A5C7H8B7	A0A5C7H8B7	Peroxidase	EZV62_022427	1.09	0.78	0.85	-0.86	-0.93	-0.93	114
A0A5C7GWA7	A0A5C7GWA7	Glutamine--fructose-6-phosphate transaminase (isomerizing)	EZV62_024694	0.47	0.98	1.18	-0.69	-0.85	-1.1	115
A0A5C7ILL4	A0A5C7ILL4	Uncharacterized protein	EZV62_004447	0.56	1.19	0.86	-0.57	-0.76	-1.28	116
A0A5C7GZT3	A0A5C7GZT3	Mannosyl-glycoprotein endo-beta-N-acetylglucosaminidase	EZV62_025926	0.73	1.03	0.93	-0.66	-0.86	-1.17	117
A0A5C7IUY0	A0A5C7IUY0	Acetohydroxy-acid synthase small subunit	EZV62_001574	0.7	1.03	0.95	-0.59	-0.93	-1.16	118
A0A5C7HPG8;A0A5C7HQ46	A0A5C7HPG8	Non-specific lipid-transfer protein;Non-specific lipid-transfer protein	EZV62_016792;EZV62_016793	0.2	1.24	1.12	-0.83	-0.9	-0.82	119
A0A5C7GZ98	A0A5C7GZ98	Uncharacterized protein	EZV62_025700	0.44	1.12	1.06	-0.64	-1.18	-0.79	120
A0A5C7H341	A0A5C7H341	Uncharacterized protein	EZV62_023723	0.62	1.1	0.94	-0.75	-1.21	-0.7	121
A0A5C7HZZ2	A0A5C7HZZ2	Uncharacterized protein	EZV62_009817	0.25	1.57	0.63	-0.92	-0.6	-0.93	122
A0A5C7HQZ6	A0A5C7HQZ6	Pyruvate carboxyltransferase domain-containing protein	EZV62_014036	0.76	1.3	0.58	-0.74	-1.09	-0.81	123
A0A5C7H403	A0A5C7H403	AAI domain-containing protein	EZV62_023949	0.66	1.1	0.95	-0.97	-0.86	-0.88	124
A0A5C7IL34;A0A5C7HBG4	A0A5C7IL34;A0A5C7HBG4	Ribose-phosphate diphosphokinase;Ribose-phosphate diphosphokinase	EZV62_004795;EZV62_019600	0.73	1.17	0.81	-0.86	-0.91	-0.94	125
A0A5C7HMK9	A0A5C7HMK9	Uncharacterized protein	EZV62_015784	0.59	1.25	0.81	-1	-0.95	-0.71	126
A0A5C7HJW9	A0A5C7HJW9	H15 domain-containing protein	EZV62_018481	0.63	1.23	0.81	-1.03	-0.79	-0.85	127
A0A5C7HYL5	A0A5C7HYL5	Lysine ketoglutarate reductase	EZV62_013112	0.79	1.22	0.68	-0.99	-0.85	-0.85	128
A0A5C7HA21	A0A5C7HA21	Uncharacterized protein	EZV62_018875	0.4	1.15	0.96	-1.39	-0.51	-0.61	129
A0A5C7HYK7	A0A5C7HYK7	SHSP domain-containing protein	EZV62_013211	0.59	0.93	1.07	-1.37	-0.69	-0.53	130
A0A5C7IGB3	A0A5C7IGB3	Adenylyltransferase and sulfurtransferase MOCS3	MOCS3	0.72	0.95	0.96	-1.32	-0.81	-0.51	131
A0A5C7HXL5	A0A5C7HXL5	Hydrolase_4 domain-containing protein	EZV62_012941	0.51	0.65	1.32	-1.41	-0.43	-0.63	132
A0A5C7IY12	A0A5C7IY12	SHSP domain-containing protein	EZV62_002734	0.56	0.86	1.22	-1.13	-0.58	-0.92	133
A0A5C7HK80	A0A5C7HK80	Probable 6-phosphogluconolactonase	EZV62_017959	0.71	0.91	1.03	-1.29	-0.6	-0.76	134
A0A5C7IP03	A0A5C7IP03	Tubulin beta chain	EZV62_005141	0.66	0.8	1.16	-1.31	-0.56	-0.75	135
A0A5C7IVV1	A0A5C7IVV1	NTP_transf_3 domain-containing protein	EZV62_001962	0.44	1.14	0.76	-1.37	-1.02	0.04	136
A0A5C7IQL7;A0A5C7INX6	A0A5C7IQL7	Glutamyl-tRNA synthetase;Glyco_hydro_18 domain-containing protein	EZV62_006029;EZV62_006022	0.9	0.78	1.01	-1.2	-0.89	-0.59	137
A0A5C7I6L5	A0A5C7I6L5	S-methyl-5-thioribose kinase	EZV62_011196	1.01	0.7	0.89	-1.24	-1	-0.38	138
A0A5C7I757	A0A5C7I757	Chitin-binding type-1 domain-containing protein	EZV62_011979	0.95	0.79	0.89	-1.23	-1	-0.39	139
A0A5C7HGB6	A0A5C7HGB6	Uncharacterized protein	EZV62_020512	0.84	1.09	0.67	-1.21	-1.02	-0.39	140
A0A5C7HCV0	A0A5C7HCV0	SHSP domain-containing protein	EZV62_020037	0.88	0.97	0.85	-0.98	-1.09	-0.63	141
A0A5C7HSG4	A0A5C7HSG4	Ferredoxin--NADP reductase, chloroplastic	EZV62_014368	1	0.89	0.82	-1.11	-0.96	-0.64	142
A0A5C7I5P6	A0A5C7I5P6	WD_REPEATS_REGION domain-containing protein	EZV62_010846	0.9	0.98	0.81	-1.13	-0.99	-0.57	143
A0A5C7HE42	A0A5C7HE42	Uncharacterized protein	EZV62_019732	1.09	1.1	0.45	-1.08	-0.73	-0.84	144
A0A5C7HWG4	A0A5C7HWG4	Uncharacterized protein	EZV62_015055	1.05	0.91	0.61	-1.42	-0.47	-0.68	145
A0A5C7IBN6;A0A5C7IBL1	A0A5C7IBN6;A0A5C7IBL1	Uncharacterized protein;Uncharacterized protein	EZV62_007902;EZV62_007900	0.96	0.84	0.78	-1.47	-0.54	-0.57	146
A0A5C7I8K1	A0A5C7I8K1	Mitochondrial Rho GTPase	EZV62_006800	0.9	0.82	0.97	-1.22	-0.65	-0.82	147
A0A5C7GX23;A0A5C7GWW0	A0A5C7GX23	Porphobilinogen synthase;Porphobilinogen synthase	EZV62_024944;EZV62_024936	0.93	0.86	0.86	-1.34	-0.69	-0.62	148
A0A5C7H4W7	A0A5C7H4W7	Acetolactate synthase	EZV62_024303	1.04	0.79	0.85	-1.24	-0.69	-0.75	149
A0A5C7HRM4	A0A5C7HRM4	Acetohydroxy-acid synthase small subunit	EZV62_014038	0.96	0.88	0.86	-1.2	-0.8	-0.7	150
A0A5C7IU61	A0A5C7IU61	Uncharacterized protein	EZV62_001430	0.94	0.88	0.86	-1.26	-0.74	-0.69	151
A0A5C7HP98	A0A5C7HP98	RRM domain-containing protein	EZV62_016414	-0.26	-1.4	-0.87	0.67	0.97	0.9	152
A0A5C7IL82	A0A5C7IL82	Uncharacterized protein	EZV62_004845	-0.21	-1.56	-0.67	0.62	1	0.83	153
A0A5C7IAS2;A0A5C7IB28	A0A5C7IAS2;A0A5C7IB28	Uncharacterized protein;NADH-cytochrome b5 reductase	EZV62_007715;EZV62_007720	-0.54	-1.32	-0.79	0.76	0.93	0.96	154
A0A5C7IWV4	A0A5C7IWV4	PKS_ER domain-containing protein	EZV62_001565	-0.4	-1.39	-0.8	0.9	0.74	0.95	155
A0A5C7H4B5	A0A5C7H4B5	Uncharacterized protein	EZV62_024301	-0.91	-1.17	-0.54	1.23	0.57	0.81	156
A0A5C7I7M6	A0A5C7I7M6	ATP-dependent Clp protease proteolytic subunit	EZV62_006615	-0.73	-1.31	-0.57	1.19	0.72	0.7	157
A0A5C7H1Z7	A0A5C7H1Z7	PKS_ER domain-containing protein	EZV62_023333	-0.73	-1.41	-0.44	0.99	0.89	0.71	158
A0A5C7I519	A0A5C7I519	Uncharacterized protein	EZV62_010963	-0.95	-1.27	-0.4	0.73	0.93	0.96	159
A0A5C7IWC6	A0A5C7IWC6	Lipoxygenase	EZV62_001763	-0.94	-1.26	-0.45	0.87	0.91	0.86	160
A0A5C7IWG6	A0A5C7IWG6	Homoserine dehydrogenase	EZV62_002008	-0.86	-1.29	-0.5	0.93	0.81	0.92	161
A0A5C7IXI5	A0A5C7IXI5	Uncharacterized protein	EZV62_002569	-1.06	-1.03	-0.55	1.03	1.08	0.53	162
A0A5C7GUZ5	A0A5C7GUZ5	Uncharacterized protein	EZV62_024373	-1.01	-1.15	-0.5	0.81	1.07	0.78	163
A0A5C7HYA5;A0A5C7I008;A0A5C7IGH3;A0A5C7IH69	A0A5C7HYA5;A0A5C7I008	YqgFc domain-containing protein;YqgFc domain-containing protein;YqgFc domain-containing protein;Uncharacterized protein	EZV62_013486;EZV62_013677;EZV62_003176;EZV62_003097	-1.05	-1.04	-0.6	0.75	1.02	0.92	164
A0A5C7GUE5	A0A5C7GUE5	Uncharacterized protein	EZV62_027030	-1.03	-1	-0.68	1.02	0.87	0.82	165
A0A5C7H548	A0A5C7H548	Epimerase domain-containing protein	EZV62_021028	-1.08	-1.07	-0.52	0.94	0.8	0.94	166
A0A5C7GSR5	A0A5C7GSR5	Uncharacterized protein	EZV62_027095	-1.49	-0.66	-0.33	0.82	1.14	0.51	167
A0A5C7HW66	A0A5C7HW66	HTH cro/C1-type domain-containing protein	EZV62_012734	-1.11	-1.29	0.03	0.97	1.01	0.38	168
A0A5C7IVU9;A0A5C7ISU3;A0A5C7IU02	A0A5C7IVU9;A0A5C7ISU3;A0A5C7IU02	RRM domain-containing protein;RRM domain-containing protein;RRM domain-containing protein	EZV62_001221;EZV62_000483;EZV62_000481	-0.85	-0.85	-0.74	1.65	0.42	0.37	169
A0A5C7IC74	A0A5C7IC74	Uncharacterized protein	EZV62_007331	-0.71	-0.87	-0.64	1.23	1.31	-0.32	170
A0A5C7HCH4	A0A5C7HCH4	Uncharacterized protein	EZV62_019448	-0.87	-0.83	-0.96	1.09	1.09	0.49	171
A0A5C7IGH6	A0A5C7IGH6	Peptidase A1 domain-containing protein	EZV62_008831	-0.79	-0.89	-0.93	0.96	1.29	0.35	172
A0A5C7HEU4	A0A5C7HEU4	DUF1421 domain-containing protein	EZV62_020411	0.09	-1.37	-1.07	1.09	0.57	0.68	173
A0A5C7HH16	A0A5C7HH16	Uncharacterized protein	EZV62_020918	0.34	-1.23	-1.28	1.05	0.46	0.66	174
A0A5C7GXL1	A0A5C7GXL1	Small nuclear ribonucleoprotein E	EZV62_025353	0.22	-1.06	-1.45	0.76	0.77	0.75	175
A0A5C7IRW0	A0A5C7IRW0	Peptidase A1 domain-containing protein	EZV62_000534	-0.08	-0.83	-1.48	0.44	1.08	0.87	176
A0A5C7I8D2;A0A5C7HNV2	A0A5C7I8D2;A0A5C7HNV2	Uncharacterized protein;Uncharacterized protein	EZV62_011846;EZV62_016338	-0.9	-0.63	-1.08	0.42	1.27	0.92	177
A0A5C7IBE6	A0A5C7IBE6	Uncharacterized protein	EZV62_007739	-1.26	-0.58	-0.76	0.46	1.15	0.99	178
A0A5C7HBQ2	A0A5C7HBQ2	4-hydroxyphenylpyruvate dioxygenase	EZV62_019789	-1.27	-0.58	-0.75	0.77	0.57	1.26	179
A0A5C7HFZ9	A0A5C7HFZ9	Uncharacterized protein	EZV62_017237	-1.33	-0.34	-0.87	0.7	0.65	1.2	180
A0A5C7HU10	A0A5C7HU10	Uncharacterized protein	EZV62_014898	-1.42	-0.16	-0.9	0.57	0.98	0.93	181
A0A5C7IXA6;A0A5C7IVS8	A0A5C7IXA6	Lipoxygenase;Lipoxygenase	EZV62_001761;EZV62_001758	-1.22	-0.49	-0.94	1.03	0.71	0.91	182
A0A5C7IXN2	A0A5C7IXN2	RRM domain-containing protein	EZV62_002594	-1.38	-0.29	-0.9	0.95	0.87	0.74	183
A0A5C7HK19	A0A5C7HK19	Bet_v_1 domain-containing protein	EZV62_018448	-1.28	-0.71	-0.67	0.87	1.02	0.77	184
A0A5C7IPQ6	A0A5C7IPQ6	Reticulon-like protein	EZV62_005974	-1.47	-0.54	-0.58	0.84	0.84	0.9	185
A0A5C7HJX4	A0A5C7HJX4	Uncharacterized protein	EZV62_018412	-0.39	-0.4	-1.64	0.96	0.7	0.77	186
A0A5C7GTU6	A0A5C7GTU6	Non-specific lipid-transfer protein	EZV62_027508	-0.74	-0.51	-1.38	0.85	0.87	0.91	187
A0A5C7HZD5;A0A5C7HY21;A0A5C7IWP2;A0A5C7HY24;A0A5C7I9V2;A0A5C7I2J1;A0A5C7IRI3;A0A5C7GQL1;A0A5C7IQK9;A0A5C7GWX4;A0A5C7IBR0;A0A5C7IRF5;A0A5C7HX84	A0A5C7HZD5	Pectinesterase;Pectinesterase;Pectinesterase;Pectinesterase;Pectinesterase;Pectinesterase;Pectinesterase;Pectinesterase;Pectinesterase;Pectinesterase;Pectinesterase;Pectinesterase;Pectinesterase	EZV62_013109;EZV62_013111;EZV62_001505;EZV62_013107;EZV62_006441;EZV62_010384;EZV62_000268;EZV62_026385;EZV62_000266;EZV62_025129;EZV62_007826;EZV62_000267;EZV62_013104	-0.59	-0.48	-1.49	0.8	0.99	0.77	188
A0A5C7GQG9;A0A5C7GQ15;A0A5C7GRH4;A0A5C7GQ11;A0A5C7GRV4;A0A5C7HH56	A0A5C7GQG9;A0A5C7GQ15;A0A5C7GRH4	Uncharacterized protein;Uncharacterized protein;Uncharacterized protein;Uncharacterized protein;Uncharacterized protein;Uncharacterized protein	EZV62_026192;EZV62_026195;EZV62_026206;EZV62_026178;EZV62_026200;EZV62_017492	-0.32	-0.99	-1.28	0.8	0.76	1.03	189
A0A5C7GRW5	A0A5C7GRW5	Uncharacterized protein	EZV62_026210	-0.42	-0.83	-1.36	0.95	0.85	0.8	190
A0A5C7H725	A0A5C7H725	Expansin	EZV62_021175	-0.54	-0.86	-1.26	0.88	0.88	0.91	191
A0A5C7J0Z2	A0A5C7J0Z2	Uncharacterized protein	EZV62_003011	-0.7	-0.8	-1.2	0.93	0.82	0.95	192
A0A5C7H4P3	A0A5C7H4P3	HABP4_PAI-RBP1 domain-containing protein	EZV62_023730	-0.66	-0.83	-1.19	0.71	0.99	0.98	193
A0A5C7I284	A0A5C7I284	U6 snRNA-associated Sm-like protein LSm4	LSM4	-0.75	-0.66	-1.25	0.67	1.01	0.98	194
A0A5C7I5G4	A0A5C7I5G4	Abhydrolase_3 domain-containing protein	EZV62_011338	-0.53	-1.08	-1.07	0.97	0.92	0.79	195
A0A5C7IHC0;A0A5C7IGK9;A0A5C7IGJ9;A0A5C7IH31;A0A5C7IHC4	A0A5C7IHC0;A0A5C7IGK9;A0A5C7IGJ9;A0A5C7IH31	Aminopeptidase;Aminopeptidase;Aminopeptidase;Aminopeptidase;Aminopeptidase	EZV62_003390;EZV62_003392;EZV62_003382;EZV62_003386;EZV62_003384	-0.53	-1.19	-0.94	1.02	0.92	0.73	196
A0A5C7IS67	A0A5C7IS67	Amine oxidase	EZV62_000624	-0.65	-1.27	-0.74	0.97	1	0.7	197
A0A5C7HMU8	A0A5C7HMU8	Uncharacterized protein	EZV62_016182	-0.81	-1.17	-0.73	0.94	0.99	0.77	198
A0A5C7I3X3;A0A5C7HLP0	A0A5C7I3X3	Uncharacterized protein;Uncharacterized protein	EZV62_010935;EZV62_015633	-0.83	-1.16	-0.71	1.04	0.84	0.82	199
A0A5C7IEZ8;A0A5C7IEZ2	A0A5C7IEZ8;A0A5C7IEZ2	Uncharacterized protein;Uncharacterized protein	EZV62_008966;EZV62_009192	-0.86	-1.17	-0.66	1.04	0.92	0.73	200
A0A5C7I8C4;A0A5C7I8D7	A0A5C7I8C4;A0A5C7I8D7	Flavin-containing monooxygenase;Flavin-containing monooxygenase	EZV62_012003;EZV62_012013	-0.8	-1.1	-0.79	1.14	0.82	0.75	201
A0A5C7IXY0;A0A5C7IY42	A0A5C7IXY0;A0A5C7IY42	Uncharacterized protein;SHSP domain-containing protein	EZV62_002622;EZV62_002627	-0.83	-1.1	-0.77	1.11	0.87	0.72	202
A0A5C7IQN5	A0A5C7IQN5	AB hydrolase-1 domain-containing protein	EZV62_000272	-0.77	-1.1	-0.83	1.07	0.92	0.72	203
A0A5C7IV29;A0A5C7I8I7;A0A5C7I9Y4;A0A5C7IAT5	A0A5C7IV29	Lipoxygenase;Lipoxygenase;Lipoxygenase;Lipoxygenase	EZV62_001766;EZV62_006780;EZV62_006777;EZV62_006781	-0.78	-1.1	-0.83	0.99	0.96	0.75	204
A0A5C7I8B4	A0A5C7I8B4	Protein DETOXIFICATION	EZV62_011993	-0.92	-1.06	-0.69	0.64	1.19	0.84	205
A0A5C7IV69;A0A5C7IUH7;A0A5C7IMG6;A0A5C7IUK6;A0A5C7INC3;A0A5C7GVF3	A0A5C7IV69	PKS_ER domain-containing protein;PKS_ER domain-containing protein;PKS_ER domain-containing protein;PKS_ER domain-containing protein;Uncharacterized protein;PKS_ER domain-containing protein	EZV62_001568;EZV62_001566;EZV62_005478;EZV62_001572;EZV62_005504;EZV62_027741	-0.91	-0.86	-0.92	0.63	1.18	0.89	206
A0A5C7HD20;A0A5C7H3B9	A0A5C7HD20	Glutamate dehydrogenase;Glutamate dehydrogenase	EZV62_019751;EZV62_023753	-0.77	-0.9	-1.06	0.95	0.97	0.81	207
A0A5C7IWN4	A0A5C7IWN4	ML domain-containing protein	EZV62_002087	-0.81	-0.92	-1	0.93	0.93	0.87	208
A0A5C7H3W8	A0A5C7H3W8	Uncharacterized protein	EZV62_024131	-0.9	-0.84	-0.99	0.93	0.93	0.87	209
A0A5C7IMI0	A0A5C7IMI0	Uncharacterized protein	EZV62_005233	-0.9	-0.92	-0.92	0.95	0.93	0.86	210
A0A5C7HAH8;A0A5C7H9C2	A0A5C7HAH8;A0A5C7H9C2	YqgFc domain-containing protein;Uncharacterized protein	EZV62_018818;EZV62_018823	-0.92	-1.03	-0.77	0.96	1.05	0.7	211
A0A5C7IAE2	A0A5C7IAE2	Glycosyltransferase	EZV62_007738	-0.93	-0.99	-0.81	1	0.95	0.77	212
A0A5C7HHL6	A0A5C7HHL6	Bet_v_1 domain-containing protein	EZV62_017662	-0.9	-0.98	-0.83	0.82	1.13	0.77	213
A0A5C7I6Y6	A0A5C7I6Y6	Abhydrolase_3 domain-containing protein	EZV62_011346	-1.01	-0.9	-0.82	0.89	1.01	0.83	214
A0A5C7IT28;A0A5C7IUQ9;A0A5C7ISG7	A0A5C7IT28;A0A5C7IUQ9;A0A5C7ISG7	Fe2OG dioxygenase domain-containing protein;Fe2OG dioxygenase domain-containing protein;Fe2OG dioxygenase domain-containing protein	EZV62_000857;EZV62_000851;EZV62_000849	-0.73	-0.97	-1.02	0.75	0.93	1.04	215
A0A5C7H8W5	A0A5C7H8W5	Uncharacterized protein	EZV62_022358	-0.8	-1.1	-0.82	0.76	0.93	1.02	216
A0A5C7HEQ9	A0A5C7HEQ9	Ribosomal_L30_N domain-containing protein	EZV62_020524	-0.7	-1.18	-0.82	0.82	0.89	0.99	217
A0A5C7H0R5	A0A5C7H0R5	SHSP domain-containing protein	EZV62_025751	-0.83	-1.01	-0.89	0.94	0.95	0.85	218
A0A5C7HFB4	A0A5C7HFB4	Bet_v_1 domain-containing protein	EZV62_020408	-0.84	-0.96	-0.93	0.92	0.94	0.88	219
A0A5C7IL80;A0A5C7ILD2	A0A5C7IL80;A0A5C7ILD2	Uncharacterized protein;Uncharacterized protein	EZV62_004880;EZV62_004946	-0.83	-1.02	-0.88	0.87	0.9	0.96	220
A0A5C7ILD7	A0A5C7ILD7	Glutamate decarboxylase	EZV62_004834	-0.91	-0.97	-0.86	0.88	0.9	0.95	221
A0A5C7I014	A0A5C7I014	Uncharacterized protein	EZV62_013671	-0.9	-1.02	-0.81	0.91	0.85	0.97	222
A0A5C7IV03	A0A5C7IV03	Uncharacterized protein	EZV62_001498	-0.91	-0.98	-0.84	0.97	0.86	0.9	223
A0A5C7HR47	A0A5C7HR47	AB hydrolase-1 domain-containing protein	EZV62_014090	-0.69	-1.12	-0.91	0.92	0.97	0.82	224
A0A5C7GXN6;A0A5C7HPB4	A0A5C7GXN6	Nudix hydrolase domain-containing protein;Nudix hydrolase domain-containing protein	EZV62_025164;EZV62_015975	-0.68	-1.08	-0.96	0.94	0.89	0.89	225
A0A5C7H5B5	A0A5C7H5B5	Thioredoxin domain-containing protein	EZV62_021330	-0.71	-1.01	-1	0.94	0.86	0.92	226
A0A5C7IME8	A0A5C7IME8	Mitochondrial fission 1 protein	EZV62_005193	-0.92	-0.96	-0.83	0.71	0.84	1.16	227
A0A5C7GUU2	A0A5C7GUU2	Non-specific lipid-transfer protein	EZV62_027511	-0.94	-1.03	-0.74	0.89	0.74	1.07	228
A0A5C7IXZ3	A0A5C7IXZ3	SHSP domain-containing protein	EZV62_002730	-0.87	-0.99	-0.86	1	0.75	0.97	229
A0A5C7H369	A0A5C7H369	Annexin	EZV62_023446	-1.16	-0.82	-0.7	1.12	0.69	0.87	230
A0A5C7ISX0	A0A5C7ISX0	Inosine triphosphate pyrophosphatase	EZV62_001092	-1.12	-0.87	-0.71	0.91	0.7	1.09	231
A0A5C7HNY1	A0A5C7HNY1	Uncharacterized protein	EZV62_016540	-0.78	-0.85	-1.07	1.13	0.75	0.82	232
A0A5C7HSX1	A0A5C7HSX1	Chitin-binding type-1 domain-containing protein	EZV62_014458	-0.78	-0.82	-1.09	1.15	0.8	0.75	233
A0A5C7IHG2	A0A5C7IHG2	Uncharacterized protein	EZV62_003668	-0.79	-0.84	-1.08	1.1	0.86	0.75	234
A0A5C7GZW1	A0A5C7GZW1	Uncharacterized protein	EZV62_022727	-0.94	-0.61	-1.13	1.07	0.77	0.84	235
A0A5C7H661	A0A5C7H661	Uncharacterized protein	EZV62_021629	-0.97	-0.68	-1.05	1.06	0.9	0.75	236
A0A5C7HBV8;A0A5C7HAR1	A0A5C7HBV8;A0A5C7HAR1	Uncharacterized protein;Uncharacterized protein	EZV62_019228;EZV62_019223	-0.87	-0.78	-1.08	0.91	0.89	0.92	237
A0A5C7ISW7;A0A5C7IUY5	A0A5C7ISW7;A0A5C7IUY5	Fe2OG dioxygenase domain-containing protein;Fe2OG dioxygenase domain-containing protein	EZV62_000854;EZV62_000855	-0.81	-0.7	-1.19	0.87	0.94	0.89	238
A0A5C7IGK8;A0A5C7IEQ2;A0A5C7IEX6;A0A5C7IE63	A0A5C7IGK8;A0A5C7IEQ2;A0A5C7IEX6;A0A5C7IE63	Germin-like protein;Germin-like protein;Germin-like protein;Germin-like protein	EZV62_008861;EZV62_008866;EZV62_008863;EZV62_008865	-0.9	-0.74	-1.07	0.97	0.71	1.03	239
A0A5C7GRE1	A0A5C7GRE1	Allantoinase	EZV62_026668	-1	-0.7	-1.03	0.91	0.88	0.93	240
A0A5C7GZL1	A0A5C7GZL1	Oleosin	EZV62_022744	-1	-0.66	-1.05	0.94	0.85	0.92	241
A0A5C7H1W7;A0A5C7INR6	A0A5C7H1W7	Uncharacterized protein;Uncharacterized protein	EZV62_023016;EZV62_005846	-0.97	-0.69	-1.05	0.98	0.76	0.96	242
A0A5C7HYY5	A0A5C7HYY5	Uncharacterized protein	EZV62_013674	-0.94	-0.69	-1.09	0.98	0.83	0.91	243
A0A5C7HZL1	A0A5C7HZL1	Peptidase A1 domain-containing protein	EZV62_013668	-1.09	-0.48	-1.09	0.92	1.02	0.72	244
A0A5C7J092	A0A5C7J092	Uncharacterized protein	EZV62_002831	-1.05	-0.52	-1.09	0.9	1.11	0.64	245
A0A5C7GZE5	A0A5C7GZE5	Chalcone-flavonone isomerase family protein	EZV62_025846	-1.18	-0.56	-0.94	0.9	1	0.77	246
A0A5C7IUZ0;A0A5C7HYA3;A0A5C7HMC9	A0A5C7IUZ0	Uncharacterized protein;Uncharacterized protein;Helicase ATP-binding domain-containing protein	EZV62_001662;EZV62_012659;EZV62_015847	-1.14	-0.62	-0.94	0.9	0.97	0.83	247
A0A5C7IHX7;A0A5C7IHD4	A0A5C7IHX7;A0A5C7IHD4	M20_dimer domain-containing protein;Uncharacterized protein	EZV62_003620;EZV62_003635	-1.13	-0.73	-0.85	1.01	0.91	0.79	248
A0A5C7HD29	A0A5C7HD29	Uncharacterized protein	EZV62_019761	-1.07	-0.72	-0.93	0.94	0.91	0.87	249
A0A5C7HWJ0	A0A5C7HWJ0	PLAT domain-containing protein	EZV62_015269	-1.13	-0.69	-0.89	0.94	0.9	0.87	250
A0A5C7ITV1	A0A5C7ITV1	Acyl carrier protein	EZV62_000385	-1.15	-0.59	-0.94	0.76	0.9	1.03	251
A0A5C7H9W3	A0A5C7H9W3	Uncharacterized protein	EZV62_019249	-1.03	-0.69	-1	0.82	0.99	0.91	252
A0A5C7HJG2	A0A5C7HJG2	Bet_v_1 domain-containing protein	EZV62_018464	-0.97	-0.72	-1.02	0.73	0.99	0.98	253
A0A5C7HBK7	A0A5C7HBK7	Uncharacterized protein	EZV62_019563	-0.27	-0.52	-1.43	0.24	0.45	1.53	254
A0A5C7HXA2	A0A5C7HXA2	Uncharacterized protein	EZV62_013124	-0.54	-0.76	-0.95	0.27	0.22	1.76	255
A0A5C7H8I5	A0A5C7H8I5	Uncharacterized protein	EZV62_021635	-0.27	-0.22	-1.68	0.19	1.14	0.85	256
A0A5C7GR32	A0A5C7GR32	Uncharacterized protein	EZV62_026347	-1.14	0.2	-1.37	0.69	0.81	0.8	257
A0A5C7H0N1	A0A5C7H0N1	Uncharacterized protein	EZV62_023017	-0.91	-0.06	-1.47	0.81	0.69	0.93	258
A0A5C7H9X2	A0A5C7H9X2	AAA domain-containing protein	EZV62_018825	-0.92	-0.28	-1.37	0.78	0.89	0.9	259
