# Supplementary material for: Proteomics- and metabolomics-based analysis of the regulation of germination in Norway maple and sycamore embryonic axes
Source: Tree Physiol. 2025 Jan 6;45(2):tpaf003. doi: 10.1093/treephys/tpaf003 (PMC11791354; doi:10.1093/treephys/tpaf003)
Supplement: Table_S6_tpaf003 [file table_s6_tpaf003.xlsx]

## Sheet: DiffExpression testing
Table S6. Proteins identified in embryonic axes of germinated (G) seeds of Norway maple (APL) and sycamore (APS). Differential protein expression was tested statistically.
Significant_APLGvsAPSG_FDR0 05	Significant_APLGvsAPSG_FDR0 01	adj P Val_APLGvsAPSG_	logFC_APLGvsAPSG_	Protein IDs	Majority protein IDs	Protein names	Gene names	log2 LFQ intensity APLG_rep1	log2 LFQ intensity APLG_rep2	log2 LFQ intensity APLG_rep3	log2 LFQ intensity APSG_rep1	log2 LFQ intensity APSG_rep2	log2 LFQ intensity APSG_rep3	t statistic_APLGvsAPSG	P Value_APLGvsAPSG
+	+	3.8e-05	3.5	A0A5C7H1Y6	A0A5C7H1Y6	Tubulin beta chain	EZV62_023036	26.56	26.75	26.88	23.33	23.22	23.14	24.85	1.9e-07
+	+	4.3e-05	6.23	A0A3Q9D3H9	A0A3Q9D3H9	Cytosolic glyceraldehyde-3-phosphate dehydrogenase (Fragment)		29.36	29.74	29.31	22.66	23.58	23.49	22	4e-07
+	+	4.3e-05	3.69	A0A5C7GWN1	A0A5C7GWN1	Uncharacterized protein	EZV62_024770	26.19	26.41	26.36	22.86	22.39	22.65	22.27	3.7e-07
+	+	4.3e-05	4.42	A0A5C7IGD3;A0A5C7IGQ1;A0A5C7HUB9;A0A5C7IGS6	A0A5C7IGD3;A0A5C7IGQ1;A0A5C7HUB9;A0A5C7IGS6	Uncharacterized protein;Uncharacterized protein;Uncharacterized protein;Uncharacterized protein	EZV62_003136;EZV62_003134;EZV62_014912;EZV62_003139	27.71	27.69	27.76	23.3	22.95	23.66	21.97	4.1e-07
+	+	4.3e-05	3.18	A0A5C7IY06	A0A5C7IY06	Glucan endo-1,3-beta-D-glucosidase	EZV62_002652	26.49	26.41	26.56	23.27	23.49	23.16	22.61	3.4e-07
+	+	5.2e-05	2.72	A0A5C7GQQ3	A0A5C7GQQ3	Fe2OG dioxygenase domain-containing protein	EZV62_026169	25.73	25.76	25.7	23.1	22.84	23.1	20.5	6.2e-07
+	+	5.2e-05	3.8	A0A5C7HZZ2;A0A2N9HM35;A0A2N9HLC5;A0A2N9HMS7;A0A2N9EL83;A0A2N9IGH2	A0A5C7HZZ2	Uncharacterized protein;Uncharacterized protein;Uncharacterized protein;Uncharacterized protein;Uncharacterized protein;RNase H domain-containing protein	EZV62_009817;FSB_LOCUS40917;FSB_LOCUS40924;FSB_LOCUS40925;FSB_LOCUS3417;FSB_LOCUS51774	27.23	27.65	27.4	23.91	23.53	23.44	20.36	6.5e-07
+	+	5.3e-05	3.83	A0A5C7IWE5;A0A2N9ITZ2	A0A5C7IWE5	Poly [ADP-ribose] polymerase;Poly [ADP-ribose] polymerase	EZV62_002209;FSB_LOCUS56769	27.17	27.45	27.27	23.39	23.2	23.8	19.92	7.4e-07
+	+	5.3e-05	5.27	A0A5C7IWK4	A0A5C7IWK4	5-methyltetrahydropteroyltriglutamate--homocysteine S-methyltransferase	EZV62_002057	28.89	28.93	28.8	23.72	24.06	23.04	19.63	8.1e-07
+	+	7.1e-05	4.16	A0A5C7IMZ0;A0A2N9EQK7	A0A5C7IMZ0	WD_REPEATS_REGION domain-containing protein;WD_REPEATS_REGION domain-containing protein	EZV62_005403;FSB_LOCUS4781	27.72	27.83	27.55	23.08	23.76	23.78	18.48	1.2e-06
+	+	7.5e-05	2.97	A0A5C7I4Y1;A0A2N9I0P0	A0A5C7I4Y1	PKS_ER domain-containing protein;Uncharacterized protein	EZV62_011324;FSB_LOCUS45461	26.32	26.28	26.09	23	23.36	23.41	18.26	1.3e-06
+	+	8e-05	3.6	A0A5C7I4X0	A0A5C7I4X0	Peptidase A1 domain-containing protein	EZV62_010610	27.96	27.85	27.81	24.27	23.93	24.63	17.98	1.4e-06
+	+	8.5e-05	3.51	A0A5C7HWG0;A0A2N9F0Q5	A0A5C7HWG0	Starch synthase, chloroplastic/amyloplastic;Starch synthase, chloroplastic/amyloplastic	EZV62_012501;FSB_LOCUS8567	26.29	26.3	26.59	23.24	22.67	22.73	17.62	1.6e-06
+	+	8.6e-05	3.57	A0A2N9ITX0	A0A2N9ITX0	Eukaryotic translation initiation factor 3 subunit A	FSB_LOCUS56748	26.81	27.41	27.18	23.42	23.8	23.46	17.51	1.6e-06
+	+	8.9e-05	5.8	A0A2N9FU94	A0A2N9FU94	Uncharacterized protein	FSB_LOCUS18411	28.13	28.38	28.09	22.93	21.66	22.61	17.33	1.7e-06
+	+	9.8e-05	2.98	A0A5C7HWJ0;A0A2N9HLG8	A0A5C7HWJ0	PLAT domain-containing protein;PLAT domain-containing protein	EZV62_015269;FSB_LOCUS28422	25.91	26.1	25.96	22.94	23.32	22.78	16.94	2e-06
+	+	0.00011	3.48	A0A5C7H5J2;A0A2N9F3H9;A0A2N9HLY9	A0A5C7H5J2;A0A2N9F3H9	Pentose-5-phosphate 3-epimerase;Pentose-5-phosphate 3-epimerase;Uncharacterized protein	EZV62_024236;FSB_LOCUS9432;FSB_LOCUS40877	26.61	26.09	26.18	22.93	22.49	23	16.36	2.5e-06
+	+	0.00012	3.66	A0A2N9F361	A0A2N9F361	Transketolase	FSB_LOCUS9126	26.47	27.02	26.17	22.79	22.91	22.99	15.63	3.2e-06
+	+	0.00012	2.94	A0A5C7I5C4;A0A2N9EZ41;A0A2N9G5I6;A0A2N9EZ55;A0A2N9EMP2	A0A5C7I5C4	Uncharacterized protein;Uncharacterized protein;Uncharacterized protein;Uncharacterized protein;CoA carboxyltransferase C-terminal domain-containing protein	EZV62_011288;FSB_LOCUS8004;FSB_LOCUS22714;FSB_LOCUS8007;FSB_LOCUS8009	25.66	25.75	25.99	22.87	22.58	23.13	15.72	3.1e-06
+	+	0.00013	4.01	A0A2N9GPU4;E7BJ54	A0A2N9GPU4	Aldedh domain-containing protein;Aldehyde dehydrogenase (Fragment)	FSB_LOCUS29321;adh	27.74	26.98	27.22	23.13	23.71	23.08	15.11	4e-06
+	+	0.00013	2.19	A0A2N9HPR7	A0A2N9HPR7	Peptidyl-prolyl cis-trans isomerase	FSB_LOCUS41501	28.66	28.45	28.55	26.18	26.49	26.4	15.35	3.6e-06
+	+	0.00013	2.47	A0A2N9HWR0;A0A2N9H988	A0A2N9HWR0;A0A2N9H988	Beta-galactosidase;Beta-galactosidase	FSB_LOCUS44021;FSB_LOCUS36185	26.33	26.35	25.95	23.87	23.74	23.6	14.97	4.2e-06
+	+	0.00013	5.83	A0A5C7GSH9	A0A5C7GSH9	Uncharacterized protein	EZV62_026721	27.9	29.31	29.24	23	22.96	23	15.11	4e-06
+	+	0.00014	4.46	A0A5C7IJQ6	A0A5C7IJQ6	Glycerol kinase	EZV62_004343	27.37	27.31	27.45	23.61	22.57	22.58	14.82	4.5e-06
+	+	0.00017	2.57	A0A5C7HU46;A0A2N9HKW3	A0A5C7HU46	Inositol-3-phosphate synthase;Inositol-3-phosphate synthase	EZV62_015210;FSB_LOCUS40460	25.98	25.67	25.62	22.98	23.16	23.43	14.3	5.5e-06
+	+	0.00018	3.18	A0A5C7HJA0;A0A5C7HGZ2	A0A5C7HJA0	Uncharacterized protein;Uncharacterized protein	EZV62_017599;EZV62_017600	27.79	27.45	27.04	24.03	24.31	24.39	14.09	6.1e-06
+	+	0.00018	5.32	A0A5C7IRX9;A0A5C7II24	A0A5C7IRX9	Tr-type G domain-containing protein;Tr-type G domain-containing protein	EZV62_006151;EZV62_003912	28.68	29.06	29.24	24.51	23.33	23.17	13.97	6.4e-06
+	+	0.00019	2.58	A0A5C7GU24;A0A2N9EQ15	A0A5C7GU24;A0A2N9EQ15	Uncharacterized protein;Uncharacterized protein	EZV62_027379;FSB_LOCUS4536	26.06	25.68	25.92	23.51	23.01	23.39	13.78	6.9e-06
+	+	0.00019	2.43	A0A5C7IYT0;A0A5C7IYX9;A0A5C7J0X5;A0A5C7IZI7	A0A5C7IYT0;A0A5C7IYX9;A0A5C7J0X5;A0A5C7IZI7	U6 snRNA-associated Sm-like protein LSm8;U6 snRNA-associated Sm-like protein LSm8;U6 snRNA-associated Sm-like protein LSm8;U6 snRNA-associated Sm-like protein LSm8	LSM8;LSM8;LSM8;LSM8	25.95	25.73	25.96	23.22	23.38	23.73	13.86	6.7e-06
+	+	0.0002	2.57	A0A5C7IBN6;A0A5C7IBL1	A0A5C7IBN6;A0A5C7IBL1	Uncharacterized protein;Uncharacterized protein	EZV62_007902;EZV62_007900	27.45	28.01	27.91	25.07	25.3	25.3	13.66	7.3e-06
+	+	0.00023	2.43	A0A5C7HJB6	A0A5C7HJB6	Glutamine synthetase	EZV62_018212	26.71	26.91	26.93	24.51	24.1	24.66	13.2	9e-06
+	+	0.00025	2.84	A0A5C7I851;A0A2N9GC06	A0A5C7I851;A0A2N9GC06	Acyl-[acyl-carrier-protein] desaturase;Acyl-[acyl-carrier-protein] desaturase	EZV62_006629;FSB_LOCUS24975	25.96	25.37	25.47	22.75	22.51	23.02	12.95	1e-05
+	+	0.00026	3.37	A0A5C7HBC3	A0A5C7HBC3	ATP-dependent Clp protease proteolytic subunit	EZV62_019447	26.35	27.01	26.69	23.62	23.48	22.85	12.55	1.2e-05
+	+	0.00026	2.4	A0A5C7I0Y2;A0A5C7I2X2	A0A5C7I0Y2;A0A5C7I2X2	Uncharacterized protein;Uncharacterized protein	EZV62_009921;EZV62_009920	25.52	25.75	25.49	23.08	22.96	23.52	12.77	1.1e-05
+	+	0.00026	2.02	A0A5C7I877	A0A5C7I877	Uncharacterized protein	EZV62_006660	28.84	29.06	29.18	27.12	26.8	27.09	12.73	1.1e-05
+	+	0.00029	3.64	A0A5C7HEY0;A0A2N9EGS4;A0A2N9EGJ6	A0A5C7HEY0	Isocitrate lyase;Isocitrate lyase;Isocitrate lyase	EZV62_020604;FSB_LOCUS1753;FSB_LOCUS1755	27.75	27.32	26.97	24.14	23.27	23.72	12.35	1.3e-05
+	+	0.00034	2.24	A0A5C7H9F7	A0A5C7H9F7	Peptidase A1 domain-containing protein	EZV62_022351	30.93	30.74	30.47	28.62	28.21	28.6	11.88	1.7e-05
+	+	0.00035	3.29	A0A5C7H4Y6	A0A5C7H4Y6	PKS_ER domain-containing protein	EZV62_021180	26.45	26.04	26.26	23.13	22.38	23.37	11.71	1.8e-05
+	+	0.00035	2.16	A0A5C7I6C0	A0A5C7I6C0	Aldo_ket_red domain-containing protein	EZV62_011668	26.46	26.32	26.31	24.44	24.31	23.86	11.75	1.8e-05
+	+	0.00035	5.58	A0A5C7IN74	A0A5C7IN74	Oleosin	EZV62_005454	29.91	29.03	28.64	23.04	23.31	24.48	11.65	1.9e-05
+	+	0.00042	2.38	A0A5C7HIC4;A0A5C7HIB8	A0A5C7HIC4	Purple acid phosphatase;Purple acid phosphatase	EZV62_017912;EZV62_017911	27.58	27.13	26.85	24.86	24.66	24.88	11.28	2.3e-05
+	+	0.00044	4.4	A0A5C7H6U8;A0A2N9ICG9;A0A2N9HT96;A0A2N9IVA4	A0A5C7H6U8	SERPIN domain-containing protein;SERPIN domain-containing protein;SERPIN domain-containing protein;SERPIN domain-containing protein	EZV62_021504;FSB_LOCUS49453;FSB_LOCUS42763;FSB_LOCUS56714	28.13	27.88	27.67	23.93	22.59	23.96	11.17	2.4e-05
+	+	0.00046	3.38	A0A5C7ILE7	A0A5C7ILE7	Uncharacterized protein	EZV62_004844	26.46	26.05	26.03	23.31	22.2	22.9	11.02	2.6e-05
+	+	0.00049	2.26	A0A5C7HHE0	A0A5C7HHE0	Uncharacterized protein	EZV62_017796	25.47	25.57	25.27	22.77	23.41	23.34	10.82	3e-05
+	+	0.00052	6.65	A0A5C7HS14	A0A5C7HS14	Endoglucanase	EZV62_014353	28.76	31.13	30.35	23.74	22.78	23.76	10.58	3.4e-05
+	+	0.00053	4.26	A0A2N9G734	A0A2N9G734	GB1/RHD3-type G domain-containing protein	FSB_LOCUS23230	27.16	27.95	27.58	23.65	23.8	22.44	10.48	3.6e-05
+	+	0.00056	3.92	A0A2N9J5Q8	A0A2N9J5Q8	Biotin carboxylase	FSB_LOCUS59816	27.44	28.05	27.82	23.1	23.93	24.53	10.35	3.8e-05
+	+	0.00059	2.1	A0A5C7H721	A0A5C7H721	Fn3_like domain-containing protein	EZV62_022007	25.05	24.98	25.26	23.17	23.23	22.61	10.23	4.1e-05
+	+	0.0006	2.42	A0A5C7I217;A0A2N9HSQ3	A0A5C7I217;A0A2N9HSQ3	UMP-CMP kinase;UMP-CMP kinase	EZV62_009446;FSB_LOCUS43204	25.89	26.25	26.1	23.94	23.86	23.18	10.14	4.3e-05
+	+	0.00067	3.31	A0A5C7H305	A0A5C7H305	Uncharacterized protein	EZV62_023376	26.17	26.38	27.25	23.3	22.92	23.65	9.91	5e-05
+	+	0.00067	3.07	A0A5C7HIK9;A0A5C7HJX1;A0A5C7HHC5;A0A2N9H0D5	A0A5C7HIK9	Aldo_ket_red domain-containing protein;Aldo_ket_red domain-containing protein;Aldo_ket_red domain-containing protein;Aldo_ket_red domain-containing protein	EZV62_017525;EZV62_018398;EZV62_017690;FSB_LOCUS33344	26.28	26.16	26.23	22.53	23.14	23.78	9.9	5e-05
+	+	0.0007	3.38	A0A5C7H0Y4;A0A2N9J100	A0A5C7H0Y4	Uncharacterized protein;Uncharacterized protein	EZV62_023011;FSB_LOCUS58764	27.38	26.6	27.06	23	23.75	24.15	9.8	5.3e-05
+	+	0.00081	2.89	A0A5C7I757	A0A5C7I757	Chitin-binding type-1 domain-containing protein	EZV62_011979	26.13	26.51	26.35	23.68	22.78	23.87	9.45	6.6e-05
+	+	0.00081	2.37	A0A5C7IZ87;A0A2N9IPA8	A0A5C7IZ87;A0A2N9IPA8	[Acyl-carrier-protein] S-malonyltransferase;[Acyl-carrier-protein] S-malonyltransferase	EZV62_003048;FSB_LOCUS53815	25.56	25.69	25.4	23.28	22.68	23.58	9.46	6.5e-05
+	+	0.00083	2.51	A0A5C7H5F6	A0A5C7H5F6	Uncharacterized protein	EZV62_024196	26.09	26.23	25.94	23.95	23	23.76	9.38	6.8e-05
+	+	0.00091	2.93	A0A2N9FRC4	A0A2N9FRC4	Uncharacterized protein	FSB_LOCUS21149	26.7	26.23	26.23	22.78	23.75	23.83	9.2	7.7e-05
+	+	0.00098	2.61	A0A2N9I6S2;A0A5C7IRJ5;A0A5C7IR49;A0A2N9FVX6	A0A2N9I6S2;A0A5C7IRJ5;A0A5C7IR49;A0A2N9FVX6	Uncharacterized protein;Uncharacterized protein;Uncharacterized protein;Uncharacterized protein	FSB_LOCUS47403;EZV62_005887;EZV62_005881;FSB_LOCUS19132	25.29	25.29	25.93	22.81	22.49	23.36	9.03	8.5e-05
+	+	0.001	2.81	A0A5C7GUW7	A0A5C7GUW7	Uncharacterized protein	EZV62_024343	25.4	26.2	25.71	23.31	23.19	22.4	8.84	9.7e-05
+	+	0.001	2.72	A0A5C7I4S9;A0A2N9J9W2	A0A5C7I4S9	Proline iminopeptidase;Proline iminopeptidase	EZV62_010992;FSB_LOCUS61256	26.75	26.58	26.76	23.28	24.24	24.41	8.88	9.4e-05
+	+	0.0011	2.59	A0A5C7IJH2	A0A5C7IJH2	SOR_SNZ domain-containing protein	EZV62_003999	26.08	26.01	26.09	23.45	24.07	22.89	8.72	0.0001
+	+	0.0012	3.91	A0A5C7HN29	A0A5C7HN29	Uncharacterized protein	EZV62_015954	27.7	26.4	27.7	23.73	22.67	23.66	8.56	0.00012
+	+	0.0012	2.44	A0A5C7IU56	A0A5C7IU56	Eukaryotic translation initiation factor 2A	EZV62_001294	25.46	24.92	25.03	22.15	23.12	22.8	8.47	0.00012
+	+	0.0013	2.35	A0A5C7GW72	A0A5C7GW72	Uncharacterized protein	EZV62_024848	26.1	26.02	25.29	23.35	23.16	23.84	8.27	0.00014
+	+	0.0013	2.33	A0A5C7HMD8;REV__A0A5C7HMD8;REV__A0A2N9I9M4;A0A2N9I9M4;REV__A0A2N9EPC5;A0A2N9EPC5	A0A5C7HMD8	6,7-dimethyl-8-ribityllumazine synthase;6,7-dimethyl-8-ribityllumazine synthase;6,7-dimethyl-8-ribityllumazine synthase	EZV62_015857;FSB_LOCUS48726;FSB_LOCUS4537	25.83	25.23	25.61	23.75	23.1	22.84	8.31	0.00014
+	+	0.0014	2.03	A0A2N9FJ08	A0A2N9FJ08	Ribosomal protein	FSB_LOCUS14783	29.09	29.31	29.29	27.2	26.74	27.66	8.18	0.00015
+	+	0.0014	2.56	A0A5C7HAE2	A0A5C7HAE2	LRRNT_2 domain-containing protein	EZV62_022644	28.12	27.48	27.57	25.1	24.67	25.73	8.13	0.00016
+	+	0.0014	2.25	A0A5C7J1B7;A0A5C7IYZ2	A0A5C7J1B7	Uncharacterized protein;Uncharacterized protein	EZV62_003035;EZV62_003030	27.46	27.16	27.6	25.7	24.71	25.07	8.12	0.00016
+	+	0.0016	4.22	A0A5C7H3Y3	A0A5C7H3Y3	CCHC-type domain-containing protein	EZV62_024151	26.67	28.48	27.19	22.91	23.94	22.82	7.92	0.00018
+	+	0.0018	2.3	A0A5C7IP77	A0A5C7IP77	Pyruvate kinase	EZV62_006006	25.87	25.16	25.62	23.45	23.6	22.7	7.65	0.00022
+	+	0.0024	3.42	A0A5C7IJ29;A0A2N9IR40;A0A2N9HI05;A0A2N9EG95	A0A5C7IJ29;A0A2N9IR40;A0A2N9HI05;A0A2N9EG95	Uncharacterized protein;Uncharacterized protein;Uncharacterized protein;Uncharacterized protein	EZV62_003451;FSB_LOCUS54717;FSB_LOCUS39156;FSB_LOCUS5869	26.39	26.64	26.63	22.05	23.98	23.38	7.17	0.00032
+	+	0.0025	2.13	A0A5C7HT74;A0A2N9EFC7;A0A2N9I8K6;A0A2N9ES49;Q3SA41;A0A2N9ES43;A0A2N9J297;A0A2N9ESY9;A0A5C7I7W1;A0A2N9ESX6;A0A2N9ES40;A0A2N9I8F3	A0A5C7HT74	PKS_ER domain-containing protein;PKS_ER domain-containing protein;PKS_ER domain-containing protein;PKS_ER domain-containing protein;Putative sinapyl alcohol dehydrogenase (Fragment);PKS_ER domain-containing protein;PKS_ER domain-containing protein;PKS_ER domain-containing protein;PKS_ER domain-containing protein;PKS_ER domain-containing protein;PKS_ER domain-containing protein;Uncharacterized pro…	EZV62_014631;FSB_LOCUS5558;FSB_LOCUS48241;FSB_LOCUS5557;;FSB_LOCUS5550;FSB_LOCUS58800;FSB_LOCUS5551;EZV62_006705;FSB_LOCUS5556;FSB_LOCUS5547;FSB_LOCUS48235	26.9	26.47	27.26	24.76	25.2	24.29	7.1	0.00034
+	+	0.0026	2.12	A0A5C7I1U3	A0A5C7I1U3	Protein kinase domain-containing protein	EZV62_009922	25.13	25.44	25.27	22.49	23.4	23.59	7.02	0.00036
+	+	0.003	2.67	A0A5C7HP98	A0A5C7HP98	RRM domain-containing protein	EZV62_016414	25.63	26.98	26.15	23.33	23.31	24.09	6.82	0.00042
+	+	0.0036	2.26	A0A2N9G8R3;A0A5C7IC42	A0A2N9G8R3	Uncharacterized protein;Uncharacterized protein	FSB_LOCUS23780;EZV62_007923	24.94	24.88	25.94	23.19	23.24	22.55	6.52	0.00054
+	+	0.0039	2.64	A0A2N9G1L8	A0A2N9G1L8	Ubiquitin carboxyl-terminal hydrolase	FSB_LOCUS24559	26.02	26.43	26.28	24.21	22.65	23.95	6.37	0.00062
+	+	0.0043	2.08	A0A5C7H415	A0A5C7H415	Clp R domain-containing protein	EZV62_024191	27.14	28.04	28.16	26.01	25.27	25.83	6.23	0.00069
+	+	0.0044	3.82	A0A2N9I9Y5	A0A2N9I9Y5	5-methyltetrahydropteroyltriglutamate--homocysteine S-methyltransferase	FSB_LOCUS50659	27.61	25.26	27.14	22.98	23.2	22.39	6.18	0.00073
+	+	0.0048	2.15	A0A5C7HF07	A0A5C7HF07	Uncharacterized protein	EZV62_020840	25.74	24.7	25.72	22.74	23.49	23.48	6.01	0.00084
+	+	0.0051	2.09	A0A5C7H2V6;A0A2N9EQ00	A0A5C7H2V6	Uncharacterized protein;Uncharacterized protein	EZV62_023623;FSB_LOCUS4632	26.58	25.66	26.22	24.71	23.73	23.76	5.89	0.00094
+	+	0.0052	2.22	A0A5C7IMI0	A0A5C7IMI0	Uncharacterized protein	EZV62_005233	26.01	27.39	26.3	24.68	24.14	24.24	5.85	0.00098
+	+	0.0061	2.06	A0A5C7IU37	A0A5C7IU37	DUF3700 domain-containing protein	EZV62_000541	25.55	25.74	25.27	23.87	22.63	23.88	5.57	0.0013
+	+	0.0063	2.59	A0A2N9HXU7;A0A2N9HWM6	A0A2N9HXU7;A0A2N9HWM6	Beta-glucosidase;Beta-glucosidase	FSB_LOCUS44381;FSB_LOCUS44380	26.45	25.33	25.57	23.17	23.99	22.41	5.52	0.0013
+	+	0.0065	2.64	A0A5C7H403;A0A2N9HYL2	A0A5C7H403	AAI domain-containing protein;AAI domain-containing protein	EZV62_023949;FSB_LOCUS45354	26.58	25.46	25.7	22.9	24.21	22.71	5.48	0.0014
+	+	0.0067	3.46	A0A5C7IYY0;A0A2N9IGU6	A0A5C7IYY0;A0A2N9IGU6	Pyruvate decarboxylase;Pyruvate decarboxylase	EZV62_003002;FSB_LOCUS51141	27.29	27.32	27.82	25.49	23.65	22.93	5.43	0.0015
+	+	0.0082	6.97	A0A5C7HPG7	A0A5C7HPG7	Non-specific lipid-transfer protein	EZV62_016799	31.78	31.36	31.61	22.53	23.37	27.95	5.12	0.002
+	+	0.0082	2.15	A0A5C7I2K1;A0A5C7I4Q4;A0A2N9E160	A0A5C7I2K1	Uncharacterized protein;Uncharacterized protein;Uncharacterized protein	EZV62_010445;EZV62_010446;FSB_LOCUS218	26.58	25.6	26.45	24.57	24.32	23.27	5.13	0.002
+		0.01	2.57	A0A5C7HE70	A0A5C7HE70	Ribosomal_L2_C domain-containing protein	EZV62_020560	26.39	26.87	26.31	23.5	23.18	25.19	4.84	0.0026
+	+	0.01	2.46	A0A5C7IYR7	A0A5C7IYR7	UBC core domain-containing protein	EZV62_002603	26.19	25.97	26.23	23.89	22.52	24.6	4.86	0.0026
+		0.012	2.71	A0A2N9FGT0	A0A2N9FGT0	14_3_3 domain-containing protein	FSB_LOCUS14294	24.97	26.42	26.68	22.39	23.64	23.91	4.67	0.0031
+		0.014	3.69	A0A5C7GQL9;A0A5C7GPX0	A0A5C7GQL9	AB hydrolase-1 domain-containing protein;AB hydrolase-1 domain-containing protein	EZV62_026139;EZV62_026138	27.97	27.84	28.63	26.45	23.47	23.44	4.43	0.0041
+		0.015	2.19	A0A2N9H3H6;A0A2N9H0Z7	A0A2N9H3H6	Uncharacterized protein;Uncharacterized protein	FSB_LOCUS33966;FSB_LOCUS33564	25.48	24.88	25.65	24.07	22.14	23.22	4.39	0.0043
+		0.015	2.66	A0A5C7HGX0	A0A5C7HGX0	ATP citrate synthase	EZV62_017570	27.69	27.32	27.58	25.35	25.82	23.42	4.38	0.0043
+		0.016	2.43	CON__P35908;CON__P35908v2;CON__Q01546;CON__Q6NXH9;CON__Q5XKE5;CON__Q9R0H5;CON__Q7Z794;CON__Q32MB2;CON__Q7RTS7;CON__P07744;CON__P08729;CON__Q3SY84;CON__Q6IME9;CON__Q14CN4-1;CON__Q6ISB0;CON__Q9NSB2;CON__Q3KNV1;CON__Q9DCV7;CON__Q7RTT2;CON__Q8N1N4-2;CON__Q9H552	CON__P35908;CON__P35908v2			25.43	27.72	26.52	24.46	23.84	24.09	4.32	0.0046
+		0.02	2.52	A0A5C7II35	A0A5C7II35	Uncharacterized protein	EZV62_003726	27.66	27.68	27.44	25.95	25.73	23.54	4	0.0066
+		0.021	2.53	A0A2N9J361;A0A2N9IZY3	A0A2N9J361;A0A2N9IZY3	Glutathione peroxidase;Glutathione peroxidase	FSB_LOCUS58771;FSB_LOCUS58768	26.53	27.43	26.49	25.73	23.55	23.59	3.96	0.0069
+		0.03	2.47	A0A2N9HCL4	A0A2N9HCL4	Uncharacterized protein	FSB_LOCUS37517	27.41	26.47	26.8	23	25.8	24.47	3.56	0.011
+		0.047	2.84	A0A5C7HYV7	A0A5C7HYV7	Fe2OG dioxygenase domain-containing protein	EZV62_012909	28.79	28.61	27.43	25.87	23.44	27.01	3.09	0.02
+		0.05	2.11	A0A5C7HZH1;A0A5C7I1L5	A0A5C7HZH1;A0A5C7I1L5	Peptidase A1 domain-containing protein;Peptidase A1 domain-containing protein	EZV62_013673;EZV62_013675	26.12	25.92	26.23	24.97	24.68	22.3	3.04	0.022
+	+	1.5e-05	-5.76	A0A5C7IAE2;A0A2N9FHT3;A0A2N9F6W9	A0A5C7IAE2	Glycosyltransferase;Uncharacterized protein;Uncharacterized protein	EZV62_007738;FSB_LOCUS14547;FSB_LOCUS14549	22.91	22.97	22.79	28.8	28.51	28.63	-42.1	7.3e-09
+	+	1.5e-05	-5.09	A0A5C7IPQ6	A0A5C7IPQ6	Reticulon-like protein	EZV62_005974	23.44	23.23	23.42	28.33	28.57	28.46	-37.41	1.5e-08
+	+	2.7e-05	-6.36	A0A2N9ECJ3	A0A2N9ECJ3	SHSP domain-containing protein	FSB_LOCUS394	22.86	23.19	23.33	29.57	29.2	29.71	-31.98	4e-08
+	+	3.3e-05	-3.89	A0A2N9FFP9	A0A2N9FFP9	14_3_3 domain-containing protein	FSB_LOCUS13880	23.45	23.62	23.42	27.27	27.48	27.41	-29.52	6.6e-08
+	+	3.5e-05	-6.99	A0A2N9I2F3	A0A2N9I2F3	Peptidyl-prolyl cis-trans isomerase	FSB_LOCUS46724	22.65	22.71	23.52	29.99	29.9	29.96	-27.78	9.6e-08
+	+	3.5e-05	-5.66	A0A5C7GWR1;A0A2N9HEY3	A0A5C7GWR1	Uncharacterized protein;Uncharacterized protein	EZV62_024812;FSB_LOCUS2255	23.47	22.77	23.1	28.95	28.61	28.77	-26.73	1.2e-07
+	+	3.5e-05	-4.1	A0A5C7IV03	A0A5C7IV03	Uncharacterized protein	EZV62_001498	23.68	23.36	23.69	27.76	27.69	27.56	-27.47	1e-07
+	+	3.8e-05	-5.74	A0A5C7HBV8;A0A5C7HAR1	A0A5C7HBV8;A0A5C7HAR1	Uncharacterized protein;Uncharacterized protein	EZV62_019228;EZV62_019223	23.59	23.43	22.81	29.03	28.97	29.05	-25.77	1.5e-07
+	+	3.8e-05	-5.31	A0A5C7HFB2	A0A5C7HFB2	Ubiquitin-like domain-containing protein	EZV62_020674	22.61	23.23	22.64	28.3	28.14	27.99	-25.31	1.7e-07
+	+	4.3e-05	-2.65	A0A5C7IY13;A0A2N9E2H4;A0A5C7HP29;A0A5C7IXX9;A0A5C7HV55;A0A2N9J9W9;A0A2N9EF16;A0A5C7HN84;A0A5C7H2Z2	A0A5C7IY13;A0A2N9E2H4;A0A5C7HP29;A0A5C7IXX9;A0A5C7HV55;A0A2N9J9W9;A0A2N9EF16	Histone H4;Histone H4;Histone H4;Histone H4;Histone H4;Histone H4;Histone H4;DUF659 domain-containing protein;Histone H4	EZV62_002597;FSB_LOCUS32211;EZV62_016413;EZV62_002548;EZV62_012344;FSB_LOCUS52301;FSB_LOCUS1116;EZV62_015601;EZV62_023795	27.28	27.37	27.32	30.05	29.96	29.91	-22.42	3.6e-07
+	+	4.3e-05	-4.08	A0A5C7HB67	A0A5C7HB67	HVA22-like protein	EZV62_019659	22.94	23.26	23.16	27.02	27.07	27.5	-22.35	3.6e-07
+	+	4.3e-05	-3.7	A0A5C7HH65;A0A2N9HDW5	A0A5C7HH65;A0A2N9HDW5	Uncharacterized protein;Uncharacterized protein	EZV62_017338;FSB_LOCUS38254	23.71	23.95	23.65	27.26	27.5	27.66	-22.66	3.4e-07
+	+	4.3e-05	-3.02	A0A5C7I164	A0A5C7I164	FAD_binding_3 domain-containing protein	EZV62_009991	22.91	23.2	23.07	26.05	26.09	26.09	-23.09	3e-07
+	+	4.3e-05	-3.68	A0A5C7IKG3	A0A5C7IKG3	Uncharacterized protein	EZV62_004636	23.24	23.39	23.56	26.91	27.27	27.05	-23.33	2.8e-07
+	+	4.8e-05	-5.34	A0A5C7HLQ9	A0A5C7HLQ9	Uncharacterized protein	EZV62_015786	23.08	22.74	22.3	28.19	28.23	27.73	-21.43	4.7e-07
+	+	5.2e-05	-3.97	A0A2N9I983;A0A2N9FFW1;A0A5C7GW75	A0A2N9I983;A0A2N9FFW1	40S ribosomal protein S6;40S ribosomal protein S6;Uncharacterized protein	FSB_LOCUS48293;FSB_LOCUS13877;EZV62_024919	23.33	23.44	22.99	26.94	27.37	27.37	-20.4	6.4e-07
+	+	5.2e-05	-5.13	A0A5C7HYY5	A0A5C7HYY5	Uncharacterized protein	EZV62_013674	23.56	23.28	24.05	29.06	28.59	28.63	-20.9	5.5e-07
+	+	5.2e-05	-3.19	A0A5C7IKJ0	A0A5C7IKJ0	RRM domain-containing protein	EZV62_004852	22.65	22.43	22.88	25.8	25.88	25.84	-20.72	5.8e-07
+	+	5.3e-05	-4.31	A0A5C7H0R5;A0A2N9G2H8	A0A5C7H0R5	SHSP domain-containing protein;SHSP domain-containing protein	EZV62_025751;FSB_LOCUS21634	27.08	27.79	27.09	31.58	31.67	31.64	-19.61	8.1e-07
+	+	5.3e-05	-2.74	A0A5C7HF87;A0A5C7I542	A0A5C7HF87	ADP/ATP translocase;ADP/ATP translocase	EZV62_020378;EZV62_010993	24.53	24.81	24.8	27.4	27.55	27.41	-19.69	7.9e-07
+	+	5.3e-05	-5.52	A0A5C7IVU9;A0A5C7ISU3;A0A5C7IU02	A0A5C7IVU9;A0A5C7ISU3;A0A5C7IU02	RRM domain-containing protein;RRM domain-containing protein;RRM domain-containing protein	EZV62_001221;EZV62_000483;EZV62_000481	23.55	22.83	23.59	28.75	29.22	28.57	-19.88	7.5e-07
+	+	5.3e-05	-3.15	A0A5C7IYC8	A0A5C7IYC8	Amidohydro-rel domain-containing protein	EZV62_002035	22.96	23.18	23.32	26.27	26.17	26.47	-19.87	7.5e-07
+	+	5.6e-05	-3.92	A0A5C7ITJ3;A0A5C7ISA1;A0A5C7IRG5;A0A5C7IR15;A0A2N9H7I1	A0A5C7ITJ3;A0A5C7ISA1;A0A5C7IRG5;A0A5C7IR15	AB hydrolase-1 domain-containing protein;AB hydrolase-1 domain-containing protein;AB hydrolase-1 domain-containing protein;AB hydrolase-1 domain-containing protein;AB hydrolase-1 domain-containing protein	EZV62_000275;EZV62_000273;EZV62_000277;EZV62_000274;FSB_LOCUS35396	23.14	23.73	23.16	27.22	27.42	27.15	-19.31	8.9e-07
+	+	8.5e-05	-3.75	A0A5C7H9W3	A0A5C7H9W3	Uncharacterized protein	EZV62_019249	22.49	22.73	22.39	25.94	26.28	26.64	-17.63	1.6e-06
+	+	9.4e-05	-2.33	A0A5C7HE89;A0A2N9FXL7;A0A2N9IGY7;A0A2N9IG97	A0A5C7HE89	Prohibitin;Prohibitin;Prohibitin;Prohibitin	EZV62_020344;FSB_LOCUS23228;FSB_LOCUS51610;FSB_LOCUS52698	24.07	24.28	24.32	26.44	26.61	26.62	-17.12	1.9e-06
+	+	9.8e-05	-2.94	A0A5C7HK19	A0A5C7HK19	Bet_v_1 domain-containing protein	EZV62_018448	23.64	23.59	23.5	26.84	26.36	26.35	-16.87	2e-06
+	+	0.00011	-3.74	A0A2N9IW57	A0A2N9IW57	Uncharacterized protein	FSB_LOCUS56163	23.23	23.28	22.54	26.71	26.67	26.9	-16.44	2.4e-06
+	+	0.00011	-2.17	A0A5C7INQ6	A0A5C7INQ6	Uncharacterized protein	EZV62_005836	25.84	25.72	26	28.06	27.95	28.05	-16.32	2.5e-06
+	+	0.00012	-5.9	A0A2N9F5C5	A0A2N9F5C5	NAC-A/B domain-containing protein	FSB_LOCUS10214	23.37	22.74	24.22	29.48	29.07	29.49	-15.6	3.3e-06
+	+	0.00012	-3.49	A0A2N9FT44;A0A5C7IE60	A0A2N9FT44;A0A5C7IE60	Histone H2A;Histone H2A	FSB_LOCUS18197;EZV62_008613	23.75	23.25	23.18	26.88	26.62	27.16	-15.76	3.1e-06
+	+	0.00012	-4.09	A0A5C7H3W8	A0A5C7H3W8	Uncharacterized protein	EZV62_024131	23.66	23.52	22.77	27.42	27.23	27.57	-15.74	3.1e-06
+	+	0.00012	-3.97	A0A5C7IBE6	A0A5C7IBE6	Uncharacterized protein	EZV62_007739	23.66	23.15	22.87	27.46	27.18	26.96	-16.06	2.7e-06
+	+	0.00012	-4.71	A0A5C7ITB5	A0A5C7ITB5	Uncharacterized protein	EZV62_001024	24.05	23.12	23.61	27.93	28.35	28.63	-16	2.8e-06
+	+	0.00013	-4.47	A0A5C7GUE5	A0A5C7GUE5	Uncharacterized protein	EZV62_027030	22.97	23.5	24.05	28.27	27.82	27.84	-15	4.2e-06
+	+	0.00013	-2.15	A0A5C7GV52	A0A5C7GV52	ANK_REP_REGION domain-containing protein	EZV62_027719	23.39	23.06	23.3	25.39	25.33	25.48	-15.2	3.8e-06
+	+	0.00013	-3.04	A0A5C7GYS8	A0A5C7GYS8	UDP-glucuronate decarboxylase	EZV62_025626	23.14	22.85	22.86	25.96	25.7	26.31	-15.45	3.5e-06
+	+	0.00013	-3.15	A0A5C7HT41;A0A5C7GY39;A0A5C7GXN5	A0A5C7HT41	Uncharacterized protein;Uncharacterized protein;Uncharacterized protein	EZV62_013925;EZV62_025366;EZV62_025365	23.09	23.75	23.19	26.33	26.55	26.59	-15.04	4.1e-06
+	+	0.00013	-2.13	A0A5C7I7S7	A0A5C7I7S7	Uncharacterized protein	EZV62_011823	23.43	23.31	23.55	25.65	25.64	25.39	-14.99	4.2e-06
+	+	0.00013	-3.67	A0A5C7IFM5;A0A2N9E4J5;A0A2N9ERV1;A0A2N9IPL5	A0A5C7IFM5	SUI1 domain-containing protein;SUI1 domain-containing protein;SUI1 domain-containing protein;SUI1 domain-containing protein	EZV62_009123;FSB_LOCUS1758;FSB_LOCUS5440;FSB_LOCUS55349	28.94	29.58	29.11	32.58	33.2	32.85	-15.43	3.5e-06
+	+	0.00017	-2.2	A0A5C7IWC6;A0A2N9I785	A0A5C7IWC6	Lipoxygenase;Lipoxygenase	EZV62_001763;FSB_LOCUS48027	27.17	27.27	27.51	29.67	29.52	29.37	-14.2	5.8e-06
+	+	0.0002	-3.08	A0A5C7H8I5	A0A5C7H8I5	Uncharacterized protein	EZV62_021635	23.05	22.62	22.96	26.04	26.27	25.56	-13.59	7.6e-06
+	+	0.0002	-5.74	A0A5C7IMW0	A0A5C7IMW0	S5 DRBM domain-containing protein	EZV62_005373	23.94	22.4	22.46	28.58	28.64	28.8	-13.62	7.4e-06
+	+	0.00023	-4.14	A0A2N9FNR3;A0A5C7IVM4	A0A2N9FNR3;A0A5C7IVM4	Uncharacterized protein;Uncharacterized protein	FSB_LOCUS16246;EZV62_001930	22.95	24.08	23.53	27.72	27.9	27.37	-13.26	8.7e-06
+	+	0.00023	-4.29	A0A5C7HEQ9	A0A5C7HEQ9	Ribosomal_L30_N domain-containing protein	EZV62_020524	22.46	23.36	23.17	26.87	27.23	27.77	-13.24	8.8e-06
+	+	0.00023	-2.15	A0A5C7HHL6;A0A2N9IRS9	A0A5C7HHL6	Bet_v_1 domain-containing protein;Bet_v_1 domain-containing protein	EZV62_017662;FSB_LOCUS56069	26.22	25.88	25.92	28.31	27.96	28.2	-13.12	9.3e-06
+	+	0.00026	-2.58	A0A5C7GST1;A0A2N9E7J8	A0A5C7GST1	Uncharacterized protein;Uncharacterized protein	EZV62_027115;FSB_LOCUS2819	24	24.71	24.22	26.95	26.84	26.88	-12.63	1.2e-05
+	+	0.00026	-3.58	A0A5C7H1K9	A0A5C7H1K9	H15 domain-containing protein	EZV62_023367	23.26	23.9	22.81	26.92	26.78	27.01	-12.68	1.1e-05
+	+	0.00026	-3.02	A0A5C7IV69	A0A5C7IV69	PKS_ER domain-containing protein	EZV62_001568	23.64	23.13	23.98	26.66	26.42	26.72	-12.64	1.2e-05
+	+	0.00031	-5.79	A0A2N9IJK2	A0A2N9IJK2	Thioredoxin-dependent peroxiredoxin	FSB_LOCUS52924	23.6	22.19	24.06	29.03	28.89	29.28	-12.17	1.5e-05
+	+	0.00032	-2.56	A0A5C7HY52	A0A5C7HY52	BURP domain-containing protein	EZV62_013420	23.61	23.69	23.05	26.2	25.96	25.86	-12.04	1.6e-05
+	+	0.00034	-3.07	A0A2N9FS03;A0A5C7HW19;A0A5C7I5B4;A0A2N9G6R6;A0A5C7IJF6	A0A2N9FS03;A0A5C7HW19;A0A5C7I5B4;A0A2N9G6R6;A0A5C7IJF6	Histone H2A;Histone H2A;Histone H2A;Histone H2A;Histone H2A	FSB_LOCUS17406;EZV62_012686;EZV62_010730;FSB_LOCUS23037;EZV62_004144	22.39	23.26	23.19	26.16	25.87	26.02	-11.9	1.7e-05
+	+	0.00035	-3.55	A0A5C7HIP6	A0A5C7HIP6	AAI domain-containing protein	EZV62_017359	22.73	23.01	23.76	27.04	26.6	26.52	-11.75	1.8e-05
+	+	0.00035	-4.44	A0A5C7I6Y6	A0A5C7I6Y6	Abhydrolase_3 domain-containing protein	EZV62_011346	23.05	24.16	22.67	27.73	27.62	27.83	-11.68	1.9e-05
+	+	0.00035	-2.16	A0A5C7I9N5;A0A2N9FV17	A0A5C7I9N5	ER membrane protein complex subunit 2;ER membrane protein complex subunit 2	EZV62_007169;FSB_LOCUS18633	22.68	22.61	22.91	25.09	24.58	25.01	-11.69	1.9e-05
+	+	0.00039	-2.31	A0A5C7IY98	A0A5C7IY98	Omp85 domain-containing protein	EZV62_002677	23.09	23.06	23.1	25.01	25.45	25.72	-11.45	2.1e-05
+	+	0.00046	-2.91	A0A5C7H2D2;A0A5C7H1U1	A0A5C7H2D2;A0A5C7H1U1	SHSP domain-containing protein;SHSP domain-containing protein	EZV62_023469;EZV62_023472	23.33	23.45	24.12	26.27	26.52	26.85	-11.03	2.6e-05
+	+	0.00046	-3.62	A0A5C7H2X1	A0A5C7H2X1	Uncharacterized protein	EZV62_023336	23.99	23.37	22.74	26.75	26.97	27.23	-11.03	2.6e-05
+	+	0.00047	-2.81	A0A5C7HR47;A0A2N9HIY8;A0A2N9HTK0;A0A2N9HMG2;A0A2N9H7J9;A0A2N9HMG3;A0A2N9H606	A0A5C7HR47	AB hydrolase-1 domain-containing protein;AB hydrolase-1 domain-containing protein;AB hydrolase-1 domain-containing protein;Uncharacterized protein;AB hydrolase-1 domain-containing protein;AB hydrolase-1 domain-containing protein;AB hydrolase-1 domain-containing protein	EZV62_014090;FSB_LOCUS40054;FSB_LOCUS43230;FSB_LOCUS43228;FSB_LOCUS35416;FSB_LOCUS43229;FSB_LOCUS37768	23.49	22.71	23.48	26.08	25.8	26.25	-10.95	2.8e-05
+	+	0.00052	-3.81	A0A5C7I1D5	A0A5C7I1D5	Uncharacterized protein	EZV62_010095	23	22.34	23.73	27.08	26.81	26.6	-10.61	3.3e-05
+	+	0.00052	-3.15	A0A5C7IDS2;A0A2N9ITV4	A0A5C7IDS2	Uncharacterized protein;Uncharacterized protein	EZV62_008354;FSB_LOCUS55323	23.09	22.17	23.26	26.03	26.06	25.9	-10.64	3.2e-05
+	+	0.00053	-2.65	A0A5C7HBC6	A0A5C7HBC6	Uncharacterized protein	EZV62_019395	23.42	22.52	23.26	25.82	25.71	25.62	-10.51	3.5e-05
+	+	0.00053	-2.71	A0A5C7HLE3	A0A5C7HLE3	Uncharacterized protein	EZV62_015533	23.5	23.75	22.9	25.93	25.98	26.38	-10.5	3.5e-05
+	+	0.00059	-2.17	A0A5C7IEW6;A0A5C7IE05;A0A5C7IEY7;A0A5C7IEZ6	A0A5C7IEW6;A0A5C7IE05;A0A5C7IEY7;A0A5C7IEZ6	Peptidase A1 domain-containing protein;Peptidase A1 domain-containing protein;Peptidase A1 domain-containing protein;Peptidase A1 domain-containing protein	EZV62_008820;EZV62_008818;EZV62_008824;EZV62_008817	23.02	23.4	23.36	25.81	25.28	25.21	-10.2	4.2e-05
+	+	0.0006	-3.66	A0A5C7IHX7;A0A5C7IHD4	A0A5C7IHX7;A0A5C7IHD4	M20_dimer domain-containing protein;Uncharacterized protein	EZV62_003620;EZV62_003635	23.99	23.3	23.13	27.68	27.2	26.51	-10.12	4.4e-05
+	+	0.00065	-3.57	A0A2N9EBC2	A0A2N9EBC2	Uncharacterized protein	FSB_LOCUS4149	23.78	23.53	22.45	26.82	26.62	27.03	-9.96	4.8e-05
+	+	0.00068	-2.82	A0A5C7IJF4	A0A5C7IJF4	Uncharacterized protein	EZV62_004180	28.79	29.78	28.93	31.89	31.86	32.21	-9.87	5.1e-05
+	+	0.0007	-3.27	A0A5C7I8T1	A0A5C7I8T1	Uncharacterized protein	EZV62_006816	23.28	22.15	22.72	25.82	25.73	26.42	-9.81	5.3e-05
+	+	0.00073	-3.38	A0A5C7H1W7;A0A2N9IZW9;A0A2N9H9G7	A0A5C7H1W7	Uncharacterized protein;Uncharacterized protein;Uncharacterized protein	EZV62_023016;FSB_LOCUS58758;FSB_LOCUS36116	22.53	23.64	23.82	26.64	26.63	26.86	-9.71	5.6e-05
+	+	0.00079	-2.16	A0A5C7INS9	A0A5C7INS9	Uncharacterized protein	EZV62_005835	26.46	27.21	26.76	28.91	28.8	29.18	-9.56	6.1e-05
+	+	0.0008	-2.63	A0A2N9ENX6	A0A2N9ENX6	Aldo_ket_red domain-containing protein	FSB_LOCUS37415	23.35	23.61	22.58	25.73	25.75	25.94	-9.49	6.4e-05
+	+	0.00081	-6.89	A0A5C7GUU2	A0A5C7GUU2	Non-specific lipid-transfer protein	EZV62_027511	23.39	24.28	23.65	29.9	32.37	29.72	-9.48	6.4e-05
+	+	0.00088	-2.64	A0A5C7ISU2;A0A5C7IUW5;A0A5C7IU27	A0A5C7ISU2	Uncharacterized protein;Uncharacterized protein;Uncharacterized protein	EZV62_000900;EZV62_000901;EZV62_000903	23.02	23.78	23.96	25.93	26.31	26.44	-9.27	7.3e-05
+	+	0.00095	-2.46	A0A5C7H329	A0A5C7H329	Malate synthase	EZV62_023835	23.48	22.55	23.35	25.75	25.6	25.41	-9.1	8.1e-05
+	+	0.00099	-2.19	A0A5C7HKC9;A0A2N9FT80	A0A5C7HKC9	Uncharacterized protein;Uncharacterized protein	EZV62_015316;FSB_LOCUS18324	23.4	23.1	22.88	25.18	25.74	25.01	-9.02	8.6e-05
+	+	0.001	-8.75	A0A5C7GTU6	A0A5C7GTU6	Non-specific lipid-transfer protein	EZV62_027508	26.48	25.06	22.36	33.4	33.62	33.13	-8.9	9.3e-05
+	+	0.001	-2.21	A0A5C7HQV7	A0A5C7HQV7	Aldose 1-epimerase	EZV62_016994	23.89	24.09	23.24	25.89	26.14	25.8	-8.86	9.5e-05
+	+	0.001	-2.21	A0A5C7HZ73;A0A2N9HDV3;A0A2N9I0M3	A0A5C7HZ73	Methylthioribose-1-phosphate isomerase;Methylthioribose-1-phosphate isomerase;Methylthioribose-1-phosphate isomerase	EZV62_013039;FSB_LOCUS37661;FSB_LOCUS47509	22.39	23.27	22.79	25.1	24.82	25.16	-8.93	9.1e-05
+	+	0.0011	-2.92	A0A2N9EIR1	A0A2N9EIR1	Thioredoxin-dependent peroxiredoxin	FSB_LOCUS2406	27.8	29.01	28.76	31.67	31.17	31.5	-8.66	0.00011
+	+	0.0011	-2.15	A0A5C7GWV9	A0A5C7GWV9	RNA helicase	EZV62_024840	23.2	23.79	23.21	25.9	25.52	25.22	-8.59	0.00011
+	+	0.0011	-2.74	A0A5C7H8W5	A0A5C7H8W5	Uncharacterized protein	EZV62_022358	23.95	23.52	22.72	26.1	26.09	26.23	-8.77	0.0001
+	+	0.0011	-8.21	A0A5C7H9X2	A0A5C7H9X2	AAA domain-containing protein	EZV62_018825	27.05	23.74	23.39	32.73	33.04	33.05	-8.67	0.00011
+	+	0.0011	-2.64	A0A5C7HZ86	A0A5C7HZ86	NUC173 domain-containing protein	EZV62_013059	22.64	23.21	23.85	25.83	25.91	25.9	-8.74	0.0001
+	+	0.0011	-3.57	A0A5C7IY26	A0A5C7IY26	Histone H2A	EZV62_002588	24.17	22.97	24.17	27.5	27.73	26.77	-8.66	0.00011
+	+	0.0012	-2.32	A0A5C7HLH3	A0A5C7HLH3	NAD(P)-bd_dom domain-containing protein	EZV62_015670	22.49	22.21	23.11	25.01	25.13	24.62	-8.53	0.00012
+	+	0.0012	-2.04	A0A5C7I5K9;A0A2N9FJE3;A0A2N9HQV2	A0A5C7I5K9	Uncharacterized protein;Uncharacterized protein;4Fe-4S ferredoxin-type domain-containing protein	EZV62_011535;FSB_LOCUS14776;FSB_LOCUS41923	23.54	23.04	22.97	25.27	24.87	25.53	-8.54	0.00012
+	+	0.0013	-2.39	A0A5C7H1E9;A0A2N9ESP9;A0A2N9HUD2;A0A2N9IDH9;A0A2N9GPX9;A0A2N9GPX1;A0A2N9GQM3;A0A2N9GQ34	A0A5C7H1E9	PKS_ER domain-containing protein;ADH_zinc_N domain-containing protein;Uncharacterized protein;PKS_ER domain-containing protein;PKS_ER domain-containing protein;PKS_ER domain-containing protein;PKS_ER domain-containing protein;PKS_ER domain-containing protein	EZV62_023334;FSB_LOCUS9698;FSB_LOCUS43517;FSB_LOCUS50350;FSB_LOCUS29410;FSB_LOCUS29415;FSB_LOCUS29416;FSB_LOCUS29411	23.42	23.06	24	25.54	25.98	26.14	-8.38	0.00013
+	+	0.0013	-3.69	A0A5C7H2H1	A0A5C7H2H1	Endoplasmic reticulum transmembrane protein	EZV62_023453	22.37	22.11	23.65	26.36	26.87	25.99	-8.26	0.00014
+	+	0.0014	-2.7	A0A5C7IDL8	A0A5C7IDL8	Uncharacterized protein	EZV62_008274	23.07	23.06	23.8	26.22	25.42	26.39	-8.19	0.00015
+	+	0.0014	-2.49	A0A5C7IGC1	A0A5C7IGC1	Ubiquitin receptor RAD23	EZV62_009360	24.06	23.29	23.76	26.58	26.33	25.66	-8.11	0.00016
+	+	0.0014	-2.3	A0A5C7IMA8	A0A5C7IMA8	Uncharacterized protein	EZV62_005114	24.16	23.12	23.34	25.9	25.74	25.87	-8.19	0.00015
+	+	0.0015	-2.26	A0A5C7HKG3	A0A5C7HKG3	Uncharacterized protein	EZV62_015346	23.91	23.46	22.89	25.51	25.59	25.94	-8.02	0.00017
+	+	0.0015	-2.76	A0A5C7I394;REV__A0A2N9F6N4;A0A2N9G720	A0A5C7I394;REV__A0A2N9F6N4;A0A2N9G720	Uncharacterized protein;Uncharacterized protein	EZV62_010715;FSB_LOCUS23051	23.5	23.04	22.56	25.91	26.25	25.23	-8.03	0.00017
+	+	0.0016	-2.19	A0A5C7GXQ0;A0A5C7IV28	A0A5C7GXQ0;A0A5C7IV28	Uncharacterized protein;Cyclic nucleotide-binding domain-containing protein	EZV62_024721;EZV62_001634	24.36	25.32	24.91	27.06	27.32	26.79	-7.85	0.00019
+	+	0.0017	-2.22	A0A5C7IAR3;A0A5C7IBE7	A0A5C7IAR3	Peroxidase;Peroxidase	EZV62_007705;EZV62_007706	25.69	24.86	24.88	27.72	27.22	27.14	-7.74	0.00021
+	+	0.0017	-3.32	A0A5C7IC74	A0A5C7IC74	Uncharacterized protein	EZV62_007331	24.18	23.7	23.4	27.5	27.6	26.16	-7.75	0.00021
+	+	0.0018	-2.53	A0A5C7HAI9	A0A5C7HAI9	Uncharacterized protein	EZV62_018791	23.05	23.44	24.27	26.13	25.86	26.34	-7.67	0.00022
+	+	0.0022	-2.8	A0A5C7HZM6;A0A5C7I2E7	A0A5C7HZM6;A0A5C7I2E7	Malate dehydrogenase;Malate dehydrogenase	EZV62_009585;EZV62_009586	23.93	22.73	22.5	25.83	25.7	26.04	-7.35	0.00028
+	+	0.0024	-2.13	A0A5C7HAG4;A0A2N9J9Y7	A0A5C7HAG4	Chlorophyll a-b binding protein, chloroplastic;Chlorophyll a-b binding protein, chloroplastic	EZV62_022674;FSB_LOCUS61307	22.5	23.59	22.97	25.29	24.9	25.25	-7.21	0.00031
+	+	0.0025	-2.7	A0A5C7IWG6;A0A2N9FMU5	A0A5C7IWG6	Homoserine dehydrogenase;Homoserine dehydrogenase	EZV62_002008;FSB_LOCUS16103	22.47	23.27	23.78	25.75	25.54	26.34	-7.12	0.00033
+	+	0.0028	-2.97	A0A5C7HY66;A0A2N9H929;A0A2N9EEI2	A0A5C7HY66;A0A2N9H929;A0A2N9EEI2	Uncharacterized protein;Uncharacterized protein;Uncharacterized protein	EZV62_013440;FSB_LOCUS36073;FSB_LOCUS5248	24.01	22.34	23.71	26.37	26.29	26.31	-6.91	0.00039
+	+	0.003	-2.25	A0A2N9I280	A0A2N9I280	Uncharacterized protein	FSB_LOCUS45985	23.37	23.19	23.93	26.32	25.67	25.25	-6.85	0.00041
+	+	0.0033	-2.21	A0A5C7HYU8;A0A5C7HXI4	A0A5C7HYU8;A0A5C7HXI4	SHSP domain-containing protein;SHSP domain-containing protein	EZV62_013212;EZV62_013206	24.68	25.96	25.67	27.63	27.62	27.68	-6.63	0.00049
+	+	0.0034	-2.6	A0A5C7IL80	A0A5C7IL80	Uncharacterized protein	EZV62_004880	23.69	23.94	22.44	25.81	25.95	26.11	-6.6	0.00051
+	+	0.0035	-3.69	A0A5C7I2W0;A0A2N9ECK5	A0A5C7I2W0	CS domain-containing protein;CS domain-containing protein	EZV62_010439;FSB_LOCUS226	22.27	24.61	23.53	27.15	26.93	27.39	-6.54	0.00054
+	+	0.0035	-2.73	A0A5C7IFU4	A0A5C7IFU4	Electron transfer flavoprotein subunit alpha	EZV62_009139	22.14	23.76	22.9	25.57	26.01	25.42	-6.55	0.00053
+	+	0.0041	-2.47	A0A5C7HLK1	A0A5C7HLK1	Bet_v_1 domain-containing protein	EZV62_018453	23.31	24.05	22.96	26.04	26.41	25.27	-6.31	0.00065
+	+	0.0041	-3.09	A0A5C7IXA6;A0A5C7IVS8;A0A5C7IV29;A0A2N9HGW0	A0A5C7IXA6	Lipoxygenase;Lipoxygenase;Lipoxygenase;Lipoxygenase	EZV62_001761;EZV62_001758;EZV62_001766;FSB_LOCUS38776	22.32	23.58	24.24	26.1	26.6	26.72	-6.31	0.00065
+	+	0.0045	-2.11	A0A5C7GQB6	A0A5C7GQB6	Uncharacterized protein	EZV62_026142	23.22	23.54	22.45	25.21	24.75	25.59	-6.14	0.00075
+	+	0.0047	-2.24	A0A5C7HPI8	A0A5C7HPI8	Uncharacterized protein	EZV62_016819	28.05	28.52	27.47	30.8	29.7	30.26	-6.06	0.00081
+	+	0.0047	-2.3	A0A5C7IW27	A0A5C7IW27	Uncharacterized protein	EZV62_001305	22.4	22.38	23.74	25.13	25.25	25.06	-6.06	0.00081
+	+	0.0048	-5.62	A0A5C7GZL1	A0A5C7GZL1	Oleosin	EZV62_022744	22.22	26.16	23.61	29.48	29.79	29.6	-6.01	0.00085
+	+	0.0048	-2.71	A0A5C7HPR0;A0A5C7I4R5;A0A2N9J4Z4	A0A5C7HPR0;A0A5C7I4R5	Uncharacterized protein;Uncharacterized protein;Uncharacterized protein	EZV62_016574;EZV62_011244;FSB_LOCUS59566	22.66	23.11	24.43	26.37	25.92	26.05	-5.97	0.00088
+	+	0.0048	-2.09	A0A5C7IQP3	A0A5C7IQP3	Dynein light chain	EZV62_000282	23.32	23.22	22.11	25.19	25	24.71	-5.97	0.00088
+	+	0.005	-2.72	A0A5C7IRD6	A0A5C7IRD6	Peptidase A1 domain-containing protein	EZV62_000536	23.49	23.66	22.58	25.79	25.3	26.8	-5.91	0.00093
+	+	0.0055	-2.5	A0A5C7I638	A0A5C7I638	Knot1 domain-containing protein	EZV62_011578	30.35	28.68	28.95	31.84	31.66	31.98	-5.75	0.0011
+	+	0.0059	-2.92	A0A5C7GZ95	A0A5C7GZ95	HMA domain-containing protein	EZV62_025221	23.37	24.95	24.66	27.83	27.44	26.48	-5.63	0.0012
+	+	0.006	-2.38	A0A5C7HJS0;A0A2N9E119	A0A5C7HJS0	Uncharacterized protein;Uncharacterized protein	EZV62_017769;FSB_LOCUS18	23.66	23.37	25	26.27	26.35	26.55	-5.62	0.0012
+	+	0.0061	-2.19	A0A5C7GRH6	A0A5C7GRH6	PKS_ER domain-containing protein	EZV62_026602	25.48	24.34	25.88	27.34	27.35	27.6	-5.56	0.0013
+	+	0.0069	-2.33	A0A5C7HZT5;A0A2N9HD69;A0A2N9FWP6	A0A5C7HZT5	Transmembrane 9 superfamily member;Transmembrane 9 superfamily member;Transmembrane 9 superfamily member	EZV62_013641;FSB_LOCUS37750;FSB_LOCUS19604	24.55	22.9	24.09	26.06	26.51	25.96	-5.4	0.0015
+	+	0.0069	-2.63	A0A5C7I1T5	A0A5C7I1T5	Translocase of chloroplast	EZV62_010144	24.26	22.31	23.57	25.72	26.07	26.25	-5.4	0.0015
+	+	0.0073	-2.75	A0A5C7IB73	A0A5C7IB73	SWIB domain-containing protein	EZV62_007760	24.05	24.31	22.52	26.12	26.06	26.94	-5.32	0.0016
+	+	0.0078	-2.56	A0A5C7HVL2	A0A5C7HVL2	RPN13_C domain-containing protein	EZV62_012524	22.13	23.97	23.87	25.95	25.84	25.87	-5.2	0.0018
+	+	0.0082	-2.15	A0A5C7HYK7	A0A5C7HYK7	SHSP domain-containing protein	EZV62_013211	25.44	23.79	24.27	26.66	26.48	26.81	-5.14	0.0019
+	+	0.0099	-2.14	A0A2N9IHG3	A0A2N9IHG3	Uncharacterized protein	FSB_LOCUS51422	23.64	24.69	23.57	25.72	26.87	25.72	-4.88	0.0025
+		0.012	-2.64	A0A5C7HCP2	A0A5C7HCP2	Cytochrome c domain-containing protein	EZV62_020066	25.12	23.41	23.63	25.98	27.51	26.58	-4.63	0.0033
+		0.013	-2.33	A0A5C7IPU9	A0A5C7IPU9	Uncharacterized protein	EZV62_006210	22.5	23.74	21.62	24.83	25.18	24.85	-4.53	0.0036
+		0.016	-2.08	A0A5C7IR33;A0A2N9IUC4	A0A5C7IR33	Peptide-methionine (R)-S-oxide reductase;MsrB domain-containing protein	EZV62_000422;FSB_LOCUS56879	25.37	23.52	25.07	26.59	26.63	26.99	-4.29	0.0048
+		0.017	-3.11	A0A5C7H7S3;A0A5C7H6P4	A0A5C7H7S3;A0A5C7H6P4	Uncharacterized protein;Uncharacterized protein	EZV62_021784;EZV62_021786	24.2	24.47	22.64	27.55	27.62	25.47	-4.23	0.0051
+		0.018	-2.33	A0A5C7I4M1;A0A5C7I4N6;A0A5C7I5U2;A0A2N9GU66;A0A2N9H294;A0A5C7I5G2	A0A5C7I4M1	PKS_ER domain-containing protein;PKS_ER domain-containing protein;PKS_ER domain-containing protein;PKS_ER domain-containing protein;PKS_ER domain-containing protein;PKS_ER domain-containing protein	EZV62_011211;EZV62_011214;EZV62_011213;FSB_LOCUS33819;FSB_LOCUS33820;EZV62_011212	23.43	25.42	23.31	26.54	26.22	26.4	-4.13	0.0057
+		0.02	-3.07	A0A2N9FGW8;A0A5C7H7J1	A0A2N9FGW8	Uncharacterized protein;Uncharacterized protein	FSB_LOCUS14295;EZV62_021868	25.78	23.5	22.67	27.27	27.14	26.74	-4.01	0.0066
+		0.02	-2.03	A0A2N9GXT7	A0A2N9GXT7	Uncharacterized protein	FSB_LOCUS32210	22.97	24.89	23.32	25.53	25.61	26.11	-3.98	0.0068
+		0.021	-2.67	A0A5C7H4P3	A0A5C7H4P3	HABP4_PAI-RBP1 domain-containing protein	EZV62_023730	25.99	24.04	23.3	27.22	27.42	26.71	-3.96	0.007
+		0.025	-2.35	A0A5C7IRV7	A0A5C7IRV7	Cysteine synthase	EZV62_000639	25.39	23.37	22.98	25.97	26.47	26.33	-3.78	0.0086
+		0.027	-2.4	A0A5C7HRU1;A0A2N9H3U3	A0A5C7HRU1	Peptidyl-prolyl cis-trans isomerase;Peptidyl-prolyl cis-trans isomerase	EZV62_014346;FSB_LOCUS34457	22.64	25.29	24.67	26.52	26.55	26.74	-3.67	0.0099
+		0.033	-2.31	A0A5C7I525	A0A5C7I525	Uncharacterized protein	EZV62_011361	26.14	23.67	23.76	27.03	26.7	26.79	-3.49	0.012
+		0.039	-2.16	A0A5C7IY77	A0A5C7IY77	Uncharacterized protein	EZV62_002648	23.02	25.57	25.22	26.68	27	26.61	-3.29	0.016
+		0.04	-3.27	A0A5C7HVB2;A0A2N9ELX2;A0A2N9EL89;A0A5C7IV58;A0A2N9HG56;A0A060VD59;A0A5C7H5B4;A0A2N9EDT7;A0A5C7HSE5;A0A2N9GY01;A0A060VD72;A0A5C7H7Z4	A0A5C7HVB2;A0A2N9ELX2;A0A2N9EL89;A0A5C7IV58;A0A2N9HG56;A0A060VD59;A0A5C7H5B4;A0A2N9EDT7;A0A5C7HSE5	Histone H3;Histone H3;Histone H3;Histone H3;Histone H3;Histone H3 (Fragment);Histone H3;Histone H3;Histone H3;Histone H3.2;Histone H3 (Fragment);Uncharacterized protein	EZV62_001783;FSB_LOCUS3441;FSB_LOCUS3440;EZV62_001789;FSB_LOCUS32289;his3c2;EZV62_014719;FSB_LOCUS10040;EZV62_014341;FSB_LOCUS32290;his3c1;EZV62_022362	26.03	26.02	22.49	28.59	28.38	27.37	-3.27	0.016
+		0.048	-3	A0A5C7I3L0	A0A5C7I3L0	Uncharacterized protein	EZV62_010668	23.41	27.17	24.46	27.12	28.36	28.57	-3.08	0.021
		0.00011	1.88	A0A5C7H0A9;A0A5C7I7I7	A0A5C7H0A9;A0A5C7I7I7	Uncharacterized protein;Uncharacterized protein	EZV62_022761;EZV62_006818	25.25	25.22	25.28	23.34	23.43	23.34	16.29	2.5e-06
		0.00017	1.94	A0A5C7IGY1;A0A5C7IGM1;A0A5C7IGT7;A0A5C7IG44	A0A5C7IGY1;A0A5C7IGM1	Peroxidase;Peroxidase;Peroxidase;Peroxidase	EZV62_003224;EZV62_003226;EZV62_003223;EZV62_003225	25.3	25.19	25.14	23.35	23.11	23.34	14.39	5.3e-06
		0.00018	-1.73	A0A5C7GQL7;A0A2N9ERD3	A0A5C7GQL7	PAP_fibrillin domain-containing protein;PAP_fibrillin domain-containing protein	EZV62_026167;FSB_LOCUS5016	25.14	25.25	25.13	26.79	26.96	26.95	-13.98	6.4e-06
		0.0002	-1.82	A0A5C7HEE6	A0A5C7HEE6	Uncharacterized protein	EZV62_020656	24.16	24.25	24.31	26.06	25.93	26.2	-13.66	7.3e-06
		0.00023	-1.62	A0A5C7GUU1	A0A5C7GUU1	Beta-hexosaminidase	EZV62_027747	25.54	25.48	25.55	27.23	27.02	27.18	-13.1	9.4e-06
		0.00025	-1.75	A0A5C7GPV0	A0A5C7GPV0	Uncharacterized protein	EZV62_026118	23.47	23.23	23.37	25.16	24.98	25.18	-12.94	1e-05
		0.00026	1.8	A0A2N9HWT9	A0A2N9HWT9	ATP:AMP phosphotransferase	FSB_LOCUS44437	28.65	28.76	28.79	26.95	26.76	27.11	12.62	1.2e-05
		0.00026	1.77	A0A5C7GT35	A0A5C7GT35	Uncharacterized protein	EZV62_027039	24.86	24.63	24.65	23.08	22.86	22.88	12.76	1.1e-05
		0.00026	-1.79	A0A5C7GTN4;Q3SA42;A0A5C7GSY9;A0A2N9J3S8;A0A5C7GU47;A0A2N9J3G3;A0A2N9J392;A0A5C7HCE7	A0A5C7GTN4;Q3SA42;A0A5C7GSY9;A0A2N9J3S8;A0A5C7GU47;A0A2N9J3G3;A0A2N9J392;A0A5C7HCE7	Chlorophyll a-b binding protein, chloroplastic;Chlorophyll a-b binding protein, chloroplastic (Fragment);Chlorophyll a-b binding protein, chloroplastic;Chlorophyll a-b binding protein, chloroplastic;Chlorophyll a-b binding protein, chloroplastic;Chlorophyll a-b binding protein, chloroplastic;Chlorophyll a-b binding protein, chloroplastic;Chlorophyll a-b binding protein, chloroplastic	EZV62_027141;;EZV62_027142;FSB_LOCUS58873;EZV62_027146;FSB_LOCUS58871;FSB_LOCUS58872;EZV62_019805	25.83	25.85	25.92	27.59	27.53	27.87	-12.62	1.2e-05
		0.00026	1.82	A0A5C7IPI6	A0A5C7IPI6	NUC153 domain-containing protein	EZV62_006218	28.27	28.17	28.17	26.18	26.51	26.47	12.67	1.2e-05
		0.00031	-1.48	A0A5C7IQ04	A0A5C7IQ04	Peroxiredoxin	EZV62_000042	30.14	30.26	30.08	31.63	31.68	31.6	-12.17	1.5e-05
		0.00034	-1.5	A0A5C7INE0;A0A2N9IYR5	A0A5C7INE0;A0A2N9IYR5	MFS domain-containing protein;MFS domain-containing protein	EZV62_004997;FSB_LOCUS57336	23.32	23.13	23.14	24.77	24.69	24.64	-11.87	1.7e-05
		0.00035	1.83	A0A5C7HUL2;A0A2N9FQS8	A0A5C7HUL2	Lipocln_cytosolic_FA-bd_dom domain-containing protein;Lipocln_cytosolic_FA-bd_dom domain-containing protein	EZV62_012146;FSB_LOCUS20959	28.26	28.53	28.38	26.58	26.36	26.74	11.67	1.9e-05
		0.00035	-1.57	A0A5C7J092	A0A5C7J092	Uncharacterized protein	EZV62_002831	24.71	24.82	24.61	26.2	26.23	26.43	-11.65	1.9e-05
		0.00037	1.79	A0A5C7ITN9	A0A5C7ITN9	Uncharacterized protein	EZV62_001309	25.55	25.21	25.52	23.71	23.48	23.7	11.56	2e-05
		0.00042	1.53	A0A5C7I1R2;A0A2N9J6F1	A0A5C7I1R2	Uncharacterized protein;Uncharacterized protein	EZV62_010008;FSB_LOCUS59823	25.79	25.64	25.77	24.03	24.31	24.26	11.26	2.3e-05
		0.00046	-1.84	A0A5C7HXZ3;A0A2N9HEA2;A0A2N9I0X4;A0A2N9HZZ7	A0A5C7HXZ3	Xylose isomerase;Xylose isomerase;ABC2_membrane domain-containing protein;Uncharacterized protein	EZV62_012385;FSB_LOCUS37883;FSB_LOCUS45545;FSB_LOCUS45547	27.93	27.42	27.56	29.47	29.45	29.5	-11.01	2.7e-05
		0.00047	-1.43	A0A2N9EC51	A0A2N9EC51	Uncharacterized protein	FSB_LOCUS4479	23.34	23.47	23.21	24.72	24.74	24.85	-10.94	2.8e-05
		0.00047	1.56	A0A5C7HPT1;A0A2N9I8D9	A0A5C7HPT1;A0A2N9I8D9	PHD-type domain-containing protein;PHD-type domain-containing protein	EZV62_016637;FSB_LOCUS48171	24.81	25.06	24.84	23.2	23.36	23.46	10.94	2.8e-05
		0.00048	-1.89	A0A5C7H369	A0A5C7H369	Annexin	EZV62_023446	24.22	23.89	24.46	26.11	26.09	26.02	-10.84	2.9e-05
		0.00048	-1.4	A0A5C7H729	A0A5C7H729	Uncharacterized protein	EZV62_021698	22.94	22.79	22.72	24.3	24.18	24.16	-10.88	2.9e-05
		0.0005	1.43	A0A5C7IP58;A0A5C7IPT9;A0A5C7INV7;A0A5C7IRK9	A0A5C7IP58	Pyruvate kinase;Pyruvate kinase;Pyruvate kinase;DYW_deaminase domain-containing protein	EZV62_005986;EZV62_006014;EZV62_006002;EZV62_006021	27.01	27.03	27.28	25.68	25.73	25.63	10.74	3.1e-05
		0.00052	-1.64	A0A5C7H8G1	A0A5C7H8G1	Peroxidase	EZV62_022430	31.56	31.26	31.49	33.04	32.93	33.26	-10.59	3.4e-05
		0.00052	1.89	A0A5C7HGA7	A0A5C7HGA7	LRRNT_2 domain-containing protein	EZV62_017111	26.26	25.72	25.93	24.21	24.06	23.97	10.66	3.2e-05
		0.00052	-1.97	A0A5C7HI16	A0A5C7HI16	Eukaryotic translation initiation factor 3 subunit M	EZV62_017993	23.39	23.77	23.43	25.74	25.25	25.51	-10.54	3.4e-05
		0.00052	1.93	A0A5C7HPH4	A0A5C7HPH4	Peroxidase	EZV62_016816	26.09	26.05	26.22	24.48	24.2	23.89	10.64	3.3e-05
		0.00052	-1.57	A0A5C7HWF2;A0A2N9I2A1;A0A2N9GRZ4;A0A5C7HZ70	A0A5C7HWF2	Malic enzyme;Malic_M domain-containing protein;Malic enzyme;Malic enzyme	EZV62_012820;FSB_LOCUS48058;FSB_LOCUS30120;EZV62_013342	27.65	27.29	27.3	28.93	29.02	29	-10.58	3.4e-05
		0.00052	1.38	A0A5C7IXL0;A0A2N9FSB4	A0A5C7IXL0	Carbamoyl-phosphate synthase (glutamine-hydrolyzing);Carbamoyl-phosphate synthase (glutamine-hydrolyzing)	EZV62_002502;FSB_LOCUS17721	27.27	27.25	27.12	25.9	25.7	25.92	10.56	3.4e-05
		0.00053	-1.91	A0A2N9GY87;A0A5C7HND9;A0A2N9IZ61;A0A2N9HEI6	A0A2N9GY87;A0A5C7HND9;A0A2N9IZ61	Histone H2A;Histone H2A;Histone H2A;PDZ domain-containing protein	FSB_LOCUS32221;EZV62_016402;FSB_LOCUS58509;FSB_LOCUS38484	28.2	27.92	27.85	29.87	29.67	30.17	-10.49	3.5e-05
		0.00056	-1.45	A0A5C7H4I8	A0A5C7H4I8	SHSP domain-containing protein	EZV62_023660	27.08	27.02	27.12	28.55	28.34	28.68	-10.35	3.8e-05
		0.00056	1.52	A0A5C7HMT7	A0A5C7HMT7	Clp R domain-containing protein	EZV62_015455	27.24	26.89	27.12	25.65	25.46	25.59	10.33	3.9e-05
		0.00057	1.28	A0A5C7HLY0;A0A2N9H131;A0A2N9J3Q8;A0A5C7H3W3;A0A2N9HIB1	A0A5C7HLY0	UDP-glucose 6-dehydrogenase;UDP-glucose 6-dehydrogenase;UDP-glucose 6-dehydrogenase;UDP-glucose 6-dehydrogenase;UDP-glucose 6-dehydrogenase	EZV62_015743;FSB_LOCUS33156;FSB_LOCUS59704;EZV62_024198;FSB_LOCUS39345	29.62	29.47	29.67	28.37	28.25	28.3	10.27	4e-05
		0.00059	1.34	A0A5C7HCB8	A0A5C7HCB8	Aldo_ket_red domain-containing protein	EZV62_019775	24.57	24.37	24.48	23.1	23.05	23.26	10.16	4.3e-05
		0.00059	-1.58	A0A5C7ITP4;A0A5C7ITH2;A0A2N9ELQ7	A0A5C7ITP4	Uncharacterized protein;LRRNT_2 domain-containing protein;Uncharacterized protein	EZV62_001240;EZV62_001239;FSB_LOCUS3381	27.73	27.51	27.44	29.21	28.94	29.26	-10.2	4.2e-05
		0.00071	1.88	A0A5C7HEA8	A0A5C7HEA8	Aminotran_1_2 domain-containing protein	EZV62_020364	26.16	26.05	26.09	24.07	23.99	24.6	9.76	5.4e-05
		0.00079	-1.7	A0A5C7HCU3;A0A2N9J6W4;A0A2N9FBS2;A0A5C7GWC5	A0A5C7HCU3	Cytochrome b-c1 complex subunit Rieske, mitochondrial;Cytochrome b-c1 complex subunit Rieske, mitochondrial;Cytochrome b-c1 complex subunit Rieske, mitochondrial;Cytochrome b-c1 complex subunit Rieske, mitochondrial	EZV62_020209;FSB_LOCUS339;FSB_LOCUS12213;EZV62_024898	24.26	24.6	24.57	25.92	26.23	26.37	-9.55	6.2e-05
		0.00079	-1.13	A0A5C7IWY0;A0A2N9FLS5;A0A2N9F8D6;A0A2N9ETR0;A0A5C7HF21	A0A5C7IWY0	Uncharacterized protein;Uncharacterized protein;Uncharacterized protein;Uncharacterized protein;Uncharacterized protein	EZV62_001983;FSB_LOCUS16114;FSB_LOCUS11315;FSB_LOCUS5831;EZV62_020685	27.21	27.32	27.22	28.37	28.33	28.44	-9.54	6.2e-05
		0.0008	1.29	A0A5C7H398	A0A5C7H398	Acyl-coenzyme A oxidase	EZV62_023699	26.95	26.85	27.01	25.81	25.55	25.58	9.51	6.3e-05
		0.00081	1.43	A0A5C7IW76;A0A5C7IZU1	A0A5C7IW76	Uncharacterized protein;Glyco_hydro_3 domain-containing protein	EZV62_002062;EZV62_002671	27.5	27.18	27.47	26.09	25.96	25.82	9.44	6.6e-05
		0.00088	-1.56	A0A5C7H490	A0A5C7H490	Dolichyl-diphosphooligosaccharide--protein glycotransferase	EZV62_024332	24.62	24.91	25.08	26.27	26.49	26.54	-9.27	7.3e-05
		0.00088	-1.33	A0A5C7IYF1;A0A2N9J5Q1;A0A2N9J3A7	A0A5C7IYF1	Neutral ceramidase;Neutral ceramidase;Neutral ceramidase	EZV62_002822;FSB_LOCUS59563;FSB_LOCUS59564	25.65	25.36	25.41	26.71	26.75	26.94	-9.26	7.3e-05
		0.00091	-1.98	A0A5C7HD27;A0A2N9G8L3	A0A5C7HD27	PCI domain-containing protein;PCI domain-containing protein	EZV62_020073;FSB_LOCUS23561	22.94	22.7	23.24	25.18	24.62	25.03	-9.21	7.6e-05
		0.00091	1.2	A0A5C7HW48	A0A5C7HW48	Ribulose bisphosphate carboxylase small chain	EZV62_012322	29.42	29.5	29.27	28.18	28.29	28.13	9.22	7.6e-05
		0.00093	-1.88	A0A5C7HVU2	A0A5C7HVU2	MBD domain-containing protein	EZV62_012604	23.72	23.93	23.39	25.64	25.28	25.78	-9.14	7.9e-05
		0.00098	-1.61	A0A5C7H8Y7	A0A5C7H8Y7	Uncharacterized protein	EZV62_022583	26.02	25.49	25.63	27.24	27.27	27.47	-9.05	8.4e-05
		0.00099	1.22	A0A5C7H1C7;A0A2N9IMY9	A0A5C7H1C7	Pyr_redox_2 domain-containing protein;Pyr_redox_2 domain-containing protein	EZV62_023089;FSB_LOCUS54829	28.91	29	29.09	27.89	27.83	27.62	8.97	8.9e-05
		0.00099	1.14	A0A5C7HDS1;A0A2N9J258	A0A5C7HDS1	Ketol-acid reductoisomerase;Acetohydroxy-acid reductoisomerase	EZV62_020307;FSB_LOCUS59499	28.75	28.66	28.9	27.58	27.68	27.62	8.99	8.8e-05
		0.00099	1.06	A0A5C7HT64	A0A5C7HT64	Uncharacterized protein	EZV62_014558	25.8	25.68	25.74	24.66	24.74	24.64	8.98	8.8e-05
		0.00099	1.34	A0A5C7IG84;A0A2N9GR20;A0A2N9EZP9;A0A2N9F106;A0A2N9F382;A0A2N9HWW2	A0A5C7IG84	Uncharacterized protein;Uncharacterized protein;Reverse transcriptase domain-containing protein;CCHC-type domain-containing protein;Reverse transcriptase domain-containing protein;Reverse transcriptase domain-containing protein	EZV62_008741;FSB_LOCUS32779;FSB_LOCUS8102;FSB_LOCUS8433;FSB_LOCUS9470;FSB_LOCUS44467	26.71	26.44	26.62	25.39	25.08	25.29	9	8.7e-05
		0.001	-1.53	A0A5C7HQF9	A0A5C7HQF9	Uncharacterized protein	EZV62_016913	23.24	23.51	23.63	25.01	25.18	24.78	-8.89	9.4e-05
		0.001	-1.34	A0A5C7HRH5;A0A5C7HP90;A0A5C7HP08;A0A5C7HQ31	A0A5C7HRH5;A0A5C7HP90	Uncharacterized protein;Uncharacterized protein;Uncharacterized protein;Acyl-CoA_dh_N domain-containing protein	EZV62_016651;EZV62_016650;EZV62_016649;EZV62_017002	28.13	28.07	28.06	29.36	29.25	29.66	-8.83	9.7e-05
		0.001	1.55	A0A5C7HRT2;A0A5C7IA33	A0A5C7HRT2	Uncharacterized protein;Uncharacterized protein	EZV62_014062;EZV62_006884	24.6	25.12	24.97	23.22	23.39	23.43	8.83	9.7e-05
		0.001	1.25	A0A5C7IT36;A0A2N9EV24;A0A2N9EHK7	A0A5C7IT36	3-isopropylmalate dehydratase;3-isopropylmalate dehydratase;Aconitase domain-containing protein	EZV62_001010;FSB_LOCUS6301;FSB_LOCUS6298	27.02	26.67	26.87	25.67	25.57	25.58	8.83	9.7e-05
		0.001	-1.69	A0A5C7ITE5	A0A5C7ITE5	Sucrose-phosphate synthase	EZV62_001199	24.27	24.77	24.38	26.05	26.04	26.4	-8.88	9.4e-05
		0.0011	-1.39	A0A5C7GVI2	A0A5C7GVI2	SHSP domain-containing protein	EZV62_024404	26.37	26.4	26.28	27.47	27.83	27.92	-8.67	0.00011
		0.0011	1.83	A0A5C7H341	A0A5C7H341	Uncharacterized protein	EZV62_023723	24.92	25.08	25.05	22.74	23.38	23.42	8.64	0.00011
		0.0011	1.35	A0A5C7H9P8	A0A5C7H9P8	Deubiquitinating enzyme MINDY-3	EZV62_022481	25.26	25.48	25.61	23.93	24.22	24.15	8.68	0.00011
		0.0011	-1.4	A0A5C7HM46	A0A5C7HM46	Usp domain-containing protein	EZV62_015890	26.76	26.48	26.68	28.27	27.89	27.97	-8.71	0.00011
		0.0011	1.45	A0A5C7J135;A0A2N9IY47;A0A2N9J070;A0A5C7IFM6;A0A5C7GVM6;A0A2N9EYA6;A0A5C7I6W1;A0A5C7IYX5;A0A5C7GW51;A0A5C7IJF1;A0A5C7J1E8	A0A5C7J135	Uncharacterized protein;Uncharacterized protein;Uncharacterized protein;Uncharacterized protein;Uncharacterized protein;Uncharacterized protein;Uncharacterized protein;Uncharacterized protein;Uncharacterized protein;Uncharacterized protein;Uncharacterized protein	EZV62_003061;FSB_LOCUS57704;FSB_LOCUS57705;EZV62_009079;EZV62_024633;FSB_LOCUS7426;EZV62_006568;EZV62_003056;EZV62_024634;EZV62_004452;EZV62_003065	27.93	27.81	28.08	26.75	26.34	26.38	8.72	0.0001
		0.0012	-1.51	A0A2N9IF71;A0A2N9ERN2	A0A2N9IF71;A0A2N9ERN2	Uncharacterized protein;HP domain-containing protein	FSB_LOCUS50423;FSB_LOCUS9368	23.77	24.02	23.54	25.36	25.08	25.42	-8.44	0.00013
		0.0012	1.35	A0A5C7H8B7	A0A5C7H8B7	Peroxidase	EZV62_022427	31.91	31.79	31.63	30.29	30.34	30.66	8.45	0.00012
		0.0012	1.29	A0A5C7IEN4;A0A2N9GRV1	A0A5C7IEN4;A0A2N9GRV1	40S ribosomal protein S8;40S ribosomal protein S8	EZV62_008697;FSB_LOCUS29943	30.04	30.19	29.94	28.71	28.97	28.63	8.54	0.00012
		0.0012	1.45	A0A5C7IRW2;A0A2N9IZT4;A0A2N9GKT9;A0A2N9GFC8;A0A5C7I364;A0A5C7I4K4	A0A5C7IRW2;A0A2N9IZT4	Pyruvate kinase;Pyruvate kinase;Pyruvate kinase;Pyruvate kinase;Pyruvate kinase;Pyruvate kinase	EZV62_000726;FSB_LOCUS57565;FSB_LOCUS30948;FSB_LOCUS26032;EZV62_010731;EZV62_011039	28.24	28.12	28.18	27.03	26.5	26.65	8.45	0.00013
		0.0013	1.39	A0A5C7GVS0	A0A5C7GVS0	Thioredoxin domain-containing protein	EZV62_024693	26.77	26.56	26.7	25.26	25.56	25.06	8.25	0.00014
		0.0013	1.16	A0A5C7HPG8;A0A5C7HQ46;A0A2N9I2C6;A0A2N9I186	A0A5C7HPG8;A0A5C7HQ46	Non-specific lipid-transfer protein;Non-specific lipid-transfer protein;Non-specific lipid-transfer protein;Non-specific lipid-transfer protein	EZV62_016792;EZV62_016793;FSB_LOCUS46051;FSB_LOCUS46050	32.62	32.5	32.42	31.21	31.34	31.51	8.31	0.00014
		0.0013	-1.18	A0A5C7I9R8	A0A5C7I9R8	Cupin_2 domain-containing protein	EZV62_007153	25.82	25.52	25.77	26.84	26.81	27	-8.29	0.00014
		0.0013	-1.53	A0A5C7IHG2	A0A5C7IHG2	Uncharacterized protein	EZV62_003668	23.85	23.4	23.43	24.92	25.06	25.31	-8.25	0.00014
		0.0013	1.21	A0A5C7IPP8	A0A5C7IPP8	3-deoxy-8-phosphooctulonate synthase	EZV62_006302	26.86	26.89	26.88	25.71	25.44	25.84	8.29	0.00014
		0.0014	-1.81	A0A5C7GRW5;A0A2N9EVE7;A0A2N9J559;A0A2N9FS41;A0A2N9EWA7;A0A2N9G1X3	A0A5C7GRW5;A0A2N9EVE7;A0A2N9J559	Uncharacterized protein;Uncharacterized protein;Uncharacterized protein;Uncharacterized protein;Uncharacterized protein;Uncharacterized protein	EZV62_026210;FSB_LOCUS6446;FSB_LOCUS59353;FSB_LOCUS17772;FSB_LOCUS7004;FSB_LOCUS21043	23.02	23.43	23.81	25.36	25.21	25.13	-8.14	0.00016
		0.0014	-1.53	A0A5C7H9Z7	A0A5C7H9Z7	CN hydrolase domain-containing protein	EZV62_019289	25.8	25.34	25.4	27.1	26.81	27.23	-8.15	0.00015
		0.0014	-1.21	A0A5C7HNY1	A0A5C7HNY1	Uncharacterized protein	EZV62_016540	28.79	28.84	28.45	29.9	29.94	29.88	-8.15	0.00015
		0.0014	1	A0A5C7HPT8;A0A2N9I2I9;A0A2N9FWA4;A0A2N9HVX6;A0A2N9HDQ0	A0A5C7HPT8	Pyruvate decarboxylase;Pyruvate decarboxylase;Pyruvate decarboxylase;Pyruvate decarboxylase;Pyruvate decarboxylase	EZV62_016668;FSB_LOCUS45973;FSB_LOCUS22779;FSB_LOCUS45969;FSB_LOCUS38174	29	28.91	28.8	27.92	27.92	27.85	8.14	0.00016
		0.0015	-0.95	A0A5C7H4L8;A0A2N9FNI2	A0A5C7H4L8	Dolichyl-diphosphooligosaccharide--protein glycosyltransferase subunit 1;Dolichyl-diphosphooligosaccharide--protein glycosyltransferase subunit 1	EZV62_021060;FSB_LOCUS20178	26.2	26.24	26.18	27.19	27.2	27.07	-8.04	0.00017
		0.0015	1.51	A0A5C7HU89	A0A5C7HU89	B box-type domain-containing protein	EZV62_014335	27.46	27.57	27.31	25.89	25.66	26.26	7.98	0.00017
		0.0015	-1.73	A0A5C7IBS1;A0A2N9HEK3	A0A5C7IBS1	Homogentisate 1,2-dioxygenase;Homogentisate 1,2-dioxygenase	EZV62_008098;FSB_LOCUS37983	24	24.53	23.92	25.76	25.75	26.13	-8.02	0.00017
		0.0015	-1.39	A0A5C7IZM0	A0A5C7IZM0	Glutaminase	EZV62_002445	23.14	23.03	23.1	24.66	24.63	24.16	-8.04	0.00017
		0.0016	1.49	A0A5C7HDG6	A0A5C7HDG6	Uncharacterized protein	EZV62_020290	24.95	24.63	24.59	23.09	23.07	23.54	7.83	0.00019
		0.0016	1.14	A0A5C7HFA0	A0A5C7HFA0	VOC domain-containing protein	EZV62_020966	28.28	28.58	28.23	27.21	27.28	27.19	7.91	0.00018
		0.0016	-1.46	A0A5C7HM75	A0A5C7HM75	Uncharacterized protein	EZV62_015787	28.99	28.76	28.55	30.15	30.04	30.48	-7.91	0.00018
		0.0016	-1.61	A0A5C7IKG8	A0A5C7IKG8	Transcription initiation factor IIF subunit alpha	EZV62_004633	23.35	23.1	22.65	24.53	24.63	24.75	-7.82	0.0002
		0.0017	0.93	A0A5C7H0B3;A0A5C7ISK9	A0A5C7H0B3;A0A5C7ISK9	Uncharacterized protein;Uncharacterized protein	EZV62_023004;EZV62_000393	29.76	29.61	29.62	28.76	28.67	28.75	7.73	0.00021
		0.0017	1.04	A0A5C7IB53;A0A5C7H9D3;A0A5C7H9A4	A0A5C7IB53	Uncharacterized protein;Uncharacterized protein;Uncharacterized protein	EZV62_007845;EZV62_018833;EZV62_018834	29	28.76	29.05	27.91	27.85	27.92	7.75	0.00021
		0.0017	1.74	A0A5C7ILB1;A0A5C7IU07;A0A2N9J5E2	A0A5C7ILB1;A0A5C7IU07;A0A2N9J5E2	Pyridoxal kinase;Pyridoxal kinase;Pyridoxal kinase	EZV62_004910;EZV62_001177;FSB_LOCUS60284	25.22	25.03	24.8	22.86	23.46	23.52	7.74	0.00021
		0.0017	1.12	A0A5C7IXN9;A0A2N9GX92;A0A2N9F445	A0A5C7IXN9	Uncharacterized protein;Uncharacterized protein;Uncharacterized protein	EZV62_002604;FSB_LOCUS32204;FSB_LOCUS9523	32.06	32.06	31.88	30.91	31.02	30.69	7.78	0.0002
		0.0018	1.31	A0A5C7GYD3;A0A2N9GE67	A0A5C7GYD3	Diphosphomevalonate decarboxylase;Diphosphomevalonate decarboxylase	EZV62_025207;FSB_LOCUS28758	26.9	26.74	26.66	25.41	25.73	25.22	7.6	0.00023
		0.0018	-1.58	A0A5C7GYS4	A0A5C7GYS4	Uncharacterized protein	EZV62_025542	28.05	27.44	27.99	29.44	29.55	29.23	-7.64	0.00022
		0.0018	1.89	A0A5C7H5Y7;A0A2N9HT30;A0A2N9IT91	A0A5C7H5Y7	Uncharacterized protein;Uncharacterized protein;Uncharacterized protein	EZV62_021530;FSB_LOCUS42746;FSB_LOCUS55231	25.56	24.94	25.53	23.58	23.08	23.69	7.63	0.00022
		0.0019	-1.13	A0A2N9G5G1	A0A2N9G5G1	Small nuclear ribonucleoprotein Sm D3	FSB_LOCUS22196	25.83	25.65	25.85	27.06	26.97	26.7	-7.56	0.00024
		0.0019	-1.58	A0A5C7HAH8	A0A5C7HAH8	YqgFc domain-containing protein	EZV62_018818	23.32	22.76	23.36	24.9	24.54	24.74	-7.58	0.00023
		0.0019	-1.25	A0A5C7IDB3;A0A2N9IE89;A0A2N9J4I1	A0A5C7IDB3	DUF3700 domain-containing protein;DUF3700 domain-containing protein;DUF3700 domain-containing protein	EZV62_008323;FSB_LOCUS52039;FSB_LOCUS59407	27.07	26.91	26.81	27.99	28.11	28.43	-7.57	0.00024
		0.002	0.96	A0A5C7H147;A0A5C7H8C5;A0A5C7H5K2;A6XHH0;A0A2N9J2P8	A0A5C7H147	Glutathione peroxidase;Glutathione peroxidase;Uncharacterized protein;Glutathione peroxidase (Fragment);Glutathione peroxidase	EZV62_023009;EZV62_021934;EZV62_021420;GPX1;FSB_LOCUS58767	29.16	29.3	29.28	28.23	28.21	28.42	7.47	0.00025
		0.002	1.86	A0A5C7HQK7	A0A5C7HQK7	Thioredoxin domain-containing protein	EZV62_016884	25.18	25.29	24.58	23.13	22.87	23.46	7.46	0.00026
		0.0021	0.9	A0A5C7H0V5;A0A5C7HNZ0	A0A5C7H0V5	6-phosphogluconate dehydrogenase, decarboxylating;NAD_binding_2 domain-containing protein	EZV62_023138;EZV62_016373	27.87	27.76	27.97	26.93	26.99	26.96	7.37	0.00027
		0.0021	-1.58	A0A5C7HBU3;A0A2N9J2V9	A0A5C7HBU3	Uncharacterized protein;Uncharacterized protein	EZV62_019663;FSB_LOCUS59414	29.24	28.64	28.6	30.23	30.51	30.49	-7.43	0.00026
		0.0021	0.88	A0A5C7HWI3	A0A5C7HWI3	Profilin	EZV62_012850	29.58	29.58	29.43	28.66	28.64	28.65	7.39	0.00027
		0.0022	1.88	A0A5C7H6A5	A0A5C7H6A5	WPP domain-containing protein	EZV62_021650	25.53	24.86	25.28	23.7	22.97	23.37	7.32	0.00028
		0.0023	0.98	A0A2N9EEN9	A0A2N9EEN9	Ribose-5-phosphate isomerase	FSB_LOCUS941	25.92	26.03	26.12	25.13	25.1	24.9	7.28	0.00029
		0.0024	-1.07	A0A5C7GRE1	A0A5C7GRE1	Allantoinase	EZV62_026668	26.97	26.74	26.96	28.02	27.78	28.1	-7.17	0.00032
		0.0024	1.74	A0A5C7HCB2;A0A2N9IVR4	A0A5C7HCB2	Pribosyltran domain-containing protein;Pribosyltran domain-containing protein	EZV62_019817;FSB_LOCUS56540	26.55	26.22	26.16	24.76	24.09	24.86	7.15	0.00033
		0.0024	0.93	A0A5C7HI98	A0A5C7HI98	6-phosphogluconate dehydrogenase, decarboxylating	EZV62_018034	29.25	29.1	29.04	28.25	28.26	28.11	7.18	0.00032
		0.0024	1.05	A0A5C7I1P6;A0A2N9EK86;A0A2N9E6E3	A0A5C7I1P6	S-adenosylmethionine synthase;S-adenosylmethionine synthase;S-adenosylmethionine synthase	EZV62_010215;FSB_LOCUS47632;FSB_LOCUS2399	29.2	29.07	28.91	28.17	27.92	27.92	7.19	0.00032
		0.0024	1.85	A0A5C7IGK1	A0A5C7IGK1	DYW_deaminase domain-containing protein	EZV62_009414	24.71	24.77	24.6	22.27	23.1	23.16	7.16	0.00032
		0.0024	1.2	A0A5C7IL29	A0A5C7IL29	Fe2OG dioxygenase domain-containing protein	EZV62_004111	26.59	26.17	26.44	25.32	25.01	25.26	7.15	0.00032
		0.0025	1.87	A0A5C7GUG1;A0A2N9J887	A0A5C7GUG1	Ferredoxin--NADP reductase, chloroplastic;Ferredoxin--NADP reductase, chloroplastic	EZV62_027413;FSB_LOCUS60950	25.5	25.47	25.3	24.09	23.1	23.48	7.11	0.00034
		0.0026	1.36	A0A5C7GW71;A0A2N9H7Z5	A0A5C7GW71	Uncharacterized protein;WD_REPEATS_REGION domain-containing protein	EZV62_024447;FSB_LOCUS38428	25.07	25.06	24.79	23.37	23.95	23.52	7.03	0.00036
		0.0026	-1.45	A0A5C7H732;A0A2N9EYG3	A0A5C7H732	Uncharacterized protein;Uncharacterized protein	EZV62_021930;FSB_LOCUS11669	25.28	24.55	24.9	26.46	26.29	26.33	-7.05	0.00035
		0.0028	-1.57	A0A5C7I726;A0A5C7I7B1;A0A5C7GW10;A0A5C7I7I9;A0A5C7I796;A0A5C7I9H7;A0A5C7I6V6;A0A5C7I8S0	A0A5C7I726;A0A5C7I7B1	Flavin-containing monooxygenase;Flavin-containing monooxygenase;Flavin-containing monooxygenase;Flavin-containing monooxygenase;Flavin-containing monooxygenase;Flavin-containing monooxygenase;Flavin-containing monooxygenase;Flavin-containing monooxygenase	EZV62_012015;EZV62_012021;EZV62_024562;EZV62_012012;EZV62_012008;EZV62_012020;EZV62_012014;EZV62_012006	23.25	23.66	22.81	24.77	24.82	24.82	-6.91	0.00039
		0.0028	-1.72	A0A5C7IDR5;A0A5C7IG64;A0A5C7IE72	A0A5C7IDR5;A0A5C7IG64	Glycerophosphodiester phosphodiesterase;Glycerophosphodiester phosphodiesterase;Glycerophosphodiester phosphodiesterase	EZV62_008722;EZV62_008721;EZV62_008716	25.51	24.76	24.93	26.78	26.52	27.07	-6.92	0.00039
		0.0029	1.56	A0A5C7GXQ2;A0A5C7GY59	A0A5C7GXQ2	Transketolase;Transketolase_C domain-containing protein	EZV62_025385;EZV62_025386	27.76	27.56	27.4	25.93	25.68	26.43	6.9	0.0004
		0.003	-0.87	A0A5C7H5T1	A0A5C7H5T1	SERPIN domain-containing protein	EZV62_021503	27.89	27.86	27.83	28.86	28.72	28.61	-6.85	0.00041
		0.003	1.66	A0A5C7I3U3	A0A5C7I3U3	Uncharacterized protein	EZV62_010748	26.63	26.57	26.92	24.65	24.98	25.5	6.79	0.00043
		0.003	-1.78	A0A5C7ILD7;A0A2N9ETB3	A0A5C7ILD7;A0A2N9ETB3	Glutamate decarboxylase;Glutamate decarboxylase	EZV62_004834;FSB_LOCUS5696	23.34	23.42	22.71	24.87	24.64	25.29	-6.8	0.00043
		0.003	-1.18	A0A5C7IRX5;A0A2N9IYL2;A0A5C7I3Z8;A0A2N9G7H6	A0A5C7IRX5;A0A2N9IYL2;A0A5C7I3Z8	SAM_MPBQ_MSBQ_MT domain-containing protein;SAM_MPBQ_MSBQ_MT domain-containing protein;SAM_MPBQ_MSBQ_MT domain-containing protein;SAM_MPBQ_MSBQ_MT domain-containing protein	EZV62_000722;FSB_LOCUS57560;EZV62_010722;FSB_LOCUS23043	24.68	24.74	24.72	26.02	26.1	25.57	-6.83	0.00042
		0.0031	1.49	A0A5C7HAC6;A0A2N9IFU9	A0A5C7HAC6	Uncharacterized protein;Uncharacterized protein	EZV62_019186;FSB_LOCUS50966	26.54	26.88	26.3	24.84	25.4	25.01	6.75	0.00045
		0.0031	-1.63	A0A5C7HC55;A0A2N9H934	A0A5C7HC55	Uncharacterized protein;Uncharacterized protein	EZV62_019757;FSB_LOCUS38779	23.24	23.95	23.7	25.47	24.93	25.37	-6.76	0.00044
		0.0031	-1.87	A0A5C7IY25;A0A2N9FBI6;A0A5C7I7A1	A0A5C7IY25;A0A2N9FBI6;A0A5C7I7A1	Uncharacterized protein;Uncharacterized protein;Uncharacterized protein	EZV62_002081;FSB_LOCUS16138;EZV62_011360	23.16	23.06	23.71	25.02	24.87	25.66	-6.74	0.00045
		0.0032	1.33	A0A5C7GWF3	A0A5C7GWF3	Uncharacterized protein	EZV62_024885	26.58	26.14	26.25	24.69	25.08	25.2	6.7	0.00047
		0.0032	-1.32	A0A5C7IL45;A0A2N9F4C2;A0A2N9IV07	A0A5C7IL45;A0A2N9F4C2	MBD domain-containing protein;MBD domain-containing protein;MBD domain-containing protein	EZV62_004277;FSB_LOCUS9864;FSB_LOCUS56604	26.22	26.69	26.28	27.61	27.55	27.99	-6.7	0.00047
		0.0033	0.94	A0A5C7GS32	A0A5C7GS32	DUF3700 domain-containing protein	EZV62_026669	26.93	27	26.79	25.84	26.14	25.92	6.66	0.00048
		0.0033	1.54	A0A5C7H559;A0A2N9EDV3	A0A5C7H559	Uncharacterized protein;Uncharacterized protein	EZV62_021283;FSB_LOCUS696	27.51	27.33	27.29	25.58	26.32	25.61	6.67	0.00048
		0.0033	0.81	A0A5C7IHC7	A0A5C7IHC7	CS domain-containing protein	EZV62_003618	28.49	28.53	28.52	27.69	27.81	27.61	6.65	0.00049
		0.0033	-0.76	A0A5C7INC9;A0A2N9F7R5;A0A2N9GSD6	A0A5C7INC9	PKS_ER domain-containing protein;Uncharacterized protein;ADH_N domain-containing protein	EZV62_005543;FSB_LOCUS10791;FSB_LOCUS30285	25.5	25.54	25.51	26.25	26.26	26.33	-6.65	0.00048
		0.0034	0.79	A0A5C7GYA6;A0A2N9FH22	A0A5C7GYA6	Glycerol-3-phosphate dehydrogenase;Glycerol-3-phosphate dehydrogenase	EZV62_025350;FSB_LOCUS14267	25.66	25.54	25.5	24.82	24.74	24.76	6.59	0.00051
		0.0034	0.96	A0A5C7HQP8	A0A5C7HQP8	Uncharacterized protein	EZV62_013956	24.53	24.47	24.67	23.44	23.79	23.55	6.62	0.0005
		0.0034	-0.92	A0A5C7IC07;A0A2N9I1H2;A0A5C7HFZ5;A0A2N9G7T2	A0A5C7IC07	PPM-type phosphatase domain-containing protein;PPM-type phosphatase domain-containing protein;PPM-type phosphatase domain-containing protein;PPM-type phosphatase domain-containing protein	EZV62_008145;FSB_LOCUS46384;EZV62_020372;FSB_LOCUS26588	25.67	25.45	25.41	26.33	26.41	26.55	-6.59	0.00051
		0.0034	1.02	A0A5C7ILB3;A0A5C7I8I5	A0A5C7ILB3	Prephenate/arogenate dehydrogenase domain-containing protein;F420_oxidored domain-containing protein	EZV62_004347;EZV62_006663	24.7	24.7	25.08	23.77	23.77	23.88	6.62	0.0005
		0.0035	0.94	A0A5C7I2I3;A0A5C7I4Y6	A0A5C7I2I3;A0A5C7I4Y6	MPN domain-containing protein;Uncharacterized protein	EZV62_010541;EZV62_010536	26.66	26.71	26.55	25.89	25.63	25.56	6.56	0.00052
		0.0036	-1.22	A0A5C7HEP9;A0A2N9FMT3;A0A2N9F0W5	A0A5C7HEP9	Uncharacterized protein;Uncharacterized protein;Uncharacterized protein	EZV62_020188;FSB_LOCUS16380;FSB_LOCUS12498	25.4	25.86	26.01	26.97	26.93	27.03	-6.51	0.00055
		0.0036	1.08	A0A5C7IDZ1;A0A5C7IE28;A0A2N9HJX2;A0A5C7GR03;A0A2N9HA93	A0A5C7IDZ1;A0A5C7IE28;A0A2N9HJX2	NAD(P)H dehydrogenase (quinone);NAD(P)H dehydrogenase (quinone);NAD(P)H dehydrogenase (quinone);NAD(P)H dehydrogenase (quinone);NAD(P)H dehydrogenase (quinone)	EZV62_008569;EZV62_008570;FSB_LOCUS40384;EZV62_026518;FSB_LOCUS39189	27.38	27.18	27.33	25.97	26.23	26.45	6.52	0.00054
		0.0037	1.67	A0A5C7H5X7	A0A5C7H5X7	COBRA-like protein	EZV62_024160	24.55	24.99	24.92	23.31	23.5	22.66	6.48	0.00056
		0.0037	1.57	A0A5C7HGP8;A0A2N9FTX0	A0A5C7HGP8	Ribosomal protein;Ribosomal protein	EZV62_017168;FSB_LOCUS22009	24.61	24.92	25.23	23.34	23.7	23.01	6.47	0.00057
		0.0037	-1.82	A0A5C7HQM8	A0A5C7HQM8	Uncharacterized protein	EZV62_013893	23.57	22.86	23.82	25.45	24.95	25.31	-6.46	0.00057
		0.0037	-1.13	A0A5C7HZ42	A0A5C7HZ42	Lactoylglutathione lyase	EZV62_012795	25.07	24.67	24.79	26.13	25.74	26.07	-6.46	0.00057
		0.0038	1.04	A0A5C7IQT7;A0A2N9EZ98	A0A5C7IQT7	Uncharacterized protein;Uncharacterized protein	EZV62_000194;FSB_LOCUS8060	26.75	26.69	26.37	25.62	25.66	25.39	6.44	0.00058
		0.0039	-1.82	A0A5C7HCL7	A0A5C7HCL7	Uncharacterized protein	EZV62_020129	22.9	22.41	23.51	24.77	24.88	24.64	-6.4	0.0006
		0.0039	1.44	A0A5C7HGZ7;A0A2N9EXR6;A0A2N9FFU9;A0A2N9GBD0	A0A5C7HGZ7	Annexin;Annexin;Annexin;Uncharacterized protein	EZV62_017278;FSB_LOCUS7422;FSB_LOCUS13611;FSB_LOCUS24642	28.73	28.04	28.46	26.77	27.24	26.89	6.38	0.00061
		0.004	-0.98	A0A5C7HXY9;A0A2N9H3M9;A0A2N9HD07;A0A2N9EVQ0;A0A2N9IBN3;A0A2N9FW95;A0A2N9H3A6	A0A5C7HXY9	Sucrose synthase;Sucrose synthase;Sucrose synthase;Sucrose synthase;Sucrose synthase;Sucrose synthase;ANK_REP_REGION domain-containing protein	EZV62_013068;FSB_LOCUS34524;FSB_LOCUS37690;FSB_LOCUS10748;FSB_LOCUS50014;FSB_LOCUS19355;FSB_LOCUS34135	27.2	27.18	27.49	28.43	28.2	28.17	-6.36	0.00062
		0.0041	-1.37	A0A5C7H5B5	A0A5C7H5B5	Thioredoxin domain-containing protein	EZV62_021330	22.92	23.29	23.44	24.65	24.26	24.86	-6.31	0.00065
		0.0041	-1.63	A0A5C7IM07	A0A5C7IM07	SHSP domain-containing protein	EZV62_004819	23.81	22.81	23.41	25.01	24.95	24.97	-6.33	0.00064
		0.0042	-0.83	A0A5C7GYG3	A0A5C7GYG3	Uncharacterized protein	EZV62_025412	26.71	26.9	26.81	27.59	27.56	27.78	-6.27	0.00067
		0.0042	-1.27	A0A5C7I5R6	A0A5C7I5R6	Uncharacterized protein	EZV62_011595	27.74	28.4	27.87	29.27	29.17	29.39	-6.27	0.00067
		0.0042	0.96	A0A5C7IRM2;A0A5C7ISZ9	A0A5C7IRM2	ATP-dependent (S)-NAD(P)H-hydrate dehydratase;ATP-dependent (S)-NAD(P)H-hydrate dehydratase	EZV62_000549;EZV62_000543	26.52	26.17	26.46	25.39	25.32	25.57	6.25	0.00068
		0.0043	-1.66	A0A2N9I663;A0A2N9F8X4;A0A2N9I247;A0A2N9E6X3;A0A2N9GCI2;A0A2N9IEB3;A0A2N9G223;A0A2N9GCD9;A0A2N9GJ22;A0A2N9GC09	A0A2N9I663;A0A2N9F8X4;A0A2N9I247;A0A2N9E6X3;A0A2N9GCI2;A0A2N9IEB3;A0A2N9G223	Uncharacterized protein;Uncharacterized protein;Uncharacterized protein;Uncharacterized protein;Uncharacterized protein;Uncharacterized protein;Uncharacterized protein;Uncharacterized protein;Uncharacterized protein;Uncharacterized protein	FSB_LOCUS47392;FSB_LOCUS11417;FSB_LOCUS46614;FSB_LOCUS2598;FSB_LOCUS25000;FSB_LOCUS50680;FSB_LOCUS21103;FSB_LOCUS25002;FSB_LOCUS27173;FSB_LOCUS25004	22.72	23.54	22.91	25.03	24.42	24.69	-6.2	0.00071
		0.0043	0.8	A0A5C7H1E3	A0A5C7H1E3	Aldedh domain-containing protein	EZV62_022826	28.24	28.12	28.02	27.28	27.3	27.42	6.24	0.00069
		0.0043	1.05	A0A5C7H989;A0A2N9FLJ3;REV__A0A2N9F537;A0A2N9FHZ3;REV__A0A2N9F2S2;REV__A0A2N9HTC4;REV__A0A2N9J0G2;REV__A0A2N9F1W8;REV__A0A2N9F6F7;REV__A0A2N9HWY7	A0A5C7H989	Glucose-6-phosphate isomerase;Uncharacterized protein;zf-RVT domain-containing protein	EZV62_021865;FSB_LOCUS15661;FSB_LOCUS14286	27.33	27.21	27.12	26.25	25.88	26.37	6.21	0.00071
		0.0043	1.71	A0A5C7HE48	A0A5C7HE48	AB hydrolase-1 domain-containing protein	EZV62_020447	25.06	24.94	25.3	23.9	22.88	23.38	6.24	0.00069
		0.0043	-1.13	A0A5C7HHX7	A0A5C7HHX7	PHB domain-containing protein	EZV62_017934	25.75	26.12	25.93	26.81	27.08	27.3	-6.21	0.00071
		0.0043	0.84	A0A5C7HJT7;A0A2N9ICF4	A0A5C7HJT7;A0A2N9ICF4	Fructose-bisphosphate aldolase;Fructose-bisphosphate aldolase	EZV62_018593;FSB_LOCUS49857	29.65	29.43	29.44	28.57	28.63	28.78	6.21	0.00071
		0.0043	-1.22	A0A5C7HZD5	A0A5C7HZD5	Pectinesterase	EZV62_013109	28.18	28.05	27.79	29.5	28.93	29.27	-6.22	0.0007
		0.0043	-1.77	A0A5C7IK54	A0A5C7IK54	Uncharacterized protein	EZV62_004179	23.64	23.2	22.92	24.89	25.51	24.68	-6.21	0.0007
		0.0043	1.29	A0A5C7IVC6;A0A2N9IDF2;A0A2N9IIG9;A0A2N9IIZ1	A0A5C7IVC6	Beta-amylase;Beta-amylase;Beta-amylase;Beta-amylase	EZV62_001045;FSB_LOCUS51789;FSB_LOCUS51792;FSB_LOCUS51793	25	24.45	24.77	23.28	23.32	23.74	6.24	0.00069
		0.0044	-0.87	A0A5C7HRN5	A0A5C7HRN5	Aminotran_1_2 domain-containing protein	EZV62_016785	26.98	26.94	26.98	27.91	27.63	27.97	-6.17	0.00073
		0.0045	1.66	A0A5C7H9E8	A0A5C7H9E8	Methionyl-tRNA synthetase	EZV62_022341	24.54	24.81	25.33	22.86	23.53	23.34	6.14	0.00075
		0.0045	-0.85	A0A5C7HBN7;A0A2N9EKL4	A0A5C7HBN7	M20_dimer domain-containing protein;Uncharacterized protein	EZV62_019567;FSB_LOCUS3190	25.81	26.03	25.86	26.85	26.6	26.8	-6.15	0.00075
		0.0045	1.75	A0A5C7HE03;A0A2N9I5T9;A0A2N9I6H7;A0A2N9HHV4	A0A5C7HE03;A0A2N9I5T9	Uncharacterized protein;Uncharacterized protein;Uncharacterized protein;Uncharacterized protein	EZV62_020639;FSB_LOCUS47670;FSB_LOCUS47545;FSB_LOCUS39664	27.71	27.2	27.03	25.24	26.07	25.39	6.14	0.00075
		0.0045	-0.86	A0A5C7HGN9;A0A2N9FQE2;A0A5C7HGB8;A0A5C7HGD1	A0A5C7HGN9	Uncharacterized protein;Uncharacterized protein;Uncharacterized protein;Uncharacterized protein	EZV62_017454;FSB_LOCUS17237;EZV62_017456;EZV62_017453	25.63	25.63	25.82	26.55	26.41	26.7	-6.16	0.00074
		0.0045	0.8	A0A5C7IHK1;A0A5C7GU32;A0A5C7HLP0;A0A2N9HL85	A0A5C7IHK1	LEA_2 domain-containing protein;Uncharacterized protein;Uncharacterized protein;Uncharacterized protein	EZV62_003484;EZV62_027374;EZV62_015633;FSB_LOCUS40590	27.81	27.72	27.55	26.96	26.85	26.86	6.14	0.00076
		0.0045	-1.77	A0A5C7IJ09	A0A5C7IJ09	Uncharacterized protein	EZV62_003431	21.66	21.87	22.74	23.79	23.85	23.96	-6.13	0.00076
		0.0045	0.79	A0A5C7IT64;A0A2N9FIV4	A0A5C7IT64	Malate dehydrogenase;Malate dehydrogenase	EZV62_000897;FSB_LOCUS15074	32	31.91	31.83	31.11	31.03	31.24	6.12	0.00077
		0.0046	-1.69	A0A5C7I5Y6;A0A2N9FBF1;A0A2N9FD68;A0A2N9FG77;A0A2N9IZ77	A0A5C7I5Y6;A0A2N9FBF1;A0A2N9FD68;A0A2N9FG77;A0A2N9IZ77	V-type proton ATPase proteolipid subunit;V-type proton ATPase proteolipid subunit;V-type proton ATPase proteolipid subunit;V-type proton ATPase proteolipid subunit;SWIRM domain-containing protein	EZV62_011665;FSB_LOCUS12113;FSB_LOCUS16718;FSB_LOCUS14114;FSB_LOCUS57432	25.75	26.48	26.07	27.76	27.4	28.22	-6.1	0.00078
		0.0046	0.77	A0A5C7I488	A0A5C7I488	Sucrose synthase	EZV62_010380	28.78	28.79	28.85	27.93	28.03	28.16	6.1	0.00078
		0.0047	-1.51	A0A5C7H297;A0A2N9HPT3	A0A5C7H297	Uncharacterized protein;Uncharacterized protein	EZV62_023594;FSB_LOCUS41563	27.5	26.63	26.74	28.5	28.36	28.54	-6.06	0.00081
		0.0047	-0.82	A0A5C7HZC0;A0A2N9EYU7;A0A2N9HEQ9;A0A2N9IDW8;A0A2N9FFN2	A0A5C7HZC0	Uncharacterized protein;Uncharacterized protein;Uncharacterized protein;NAD_binding_2 domain-containing protein;Uncharacterized protein	EZV62_012835;FSB_LOCUS7900;FSB_LOCUS37941;FSB_LOCUS51948;FSB_LOCUS13593	26.09	26.1	26.13	26.75	27.07	26.94	-6.04	0.00082
		0.0047	-1.35	A0A5C7HZD8	A0A5C7HZD8	Uncharacterized protein	EZV62_012855	24.16	24.69	24.91	26.05	25.75	26.01	-6.05	0.00081
		0.0047	-1.24	A0A5C7I220	A0A5C7I220	Histone H2A	EZV62_010547	23.85	23.19	23.73	24.93	24.71	24.85	-6.04	0.00082
		0.0047	-1.35	A0A5C7IVC0	A0A5C7IVC0	Uncharacterized protein	EZV62_001071	24	23.6	23.17	24.91	24.98	24.93	-6.05	0.00081
		0.0048	-1.02	A0A2N9GNV1;A0A2N9GJG9;A0A2N9GT72	A0A2N9GNV1;A0A2N9GJG9;A0A2N9GT72	Uncharacterized protein;Uncharacterized protein;Uncharacterized protein	FSB_LOCUS28903;FSB_LOCUS30478;FSB_LOCUS30481	25.69	25.26	25.6	26.68	26.56	26.36	-5.97	0.00088
		0.0048	-1.53	A0A5C7GWA9;A0A2N9HRM2	A0A5C7GWA9	Uncharacterized protein;Uncharacterized protein	EZV62_024845;FSB_LOCUS42292	23.71	24.6	23.81	25.49	25.65	25.58	-5.99	0.00086
		0.0048	1.77	A0A5C7HCU7	A0A5C7HCU7	GHMP_kinases_N domain-containing protein	EZV62_019993	25.88	25.15	25.85	23.49	23.76	24.32	5.97	0.00087
		0.0048	-0.98	A0A5C7HCY8;A0A5C7GWY2	A0A5C7HCY8;A0A5C7GWY2	Pescadillo homolog;Pescadillo homolog	EZV62_019965;EZV62_025123	26.74	26.67	26.58	27.67	27.87	27.39	-6	0.00085
		0.0048	-1.11	A0A5C7HEK3;A0A2N9E728	A0A5C7HEK3	AMP-binding domain-containing protein;AMP-binding domain-containing protein	EZV62_020829;FSB_LOCUS2658	26.08	26.66	26.52	27.5	27.45	27.62	-6	0.00085
		0.0048	-1.47	A0A5C7HFB4;A0A2N9F0L2;A0A2N9EUD1	A0A5C7HFB4	Bet_v_1 domain-containing protein;Bet_v_1 domain-containing protein;Bet_v_1 domain-containing protein	EZV62_020408;FSB_LOCUS8432;FSB_LOCUS6317	23.77	23.38	23.81	24.68	25.2	25.49	-6	0.00085
		0.0048	-0.77	A0A5C7HNN0	A0A5C7HNN0	Uncharacterized protein	EZV62_016217	25.97	26.1	26.17	26.83	26.77	26.94	-6.02	0.00084
		0.0048	1.45	A0A5C7HPU3;A0A2N9ENC9	A0A5C7HPU3	Peptidyl-prolyl cis-trans isomerase;Peptidyl-prolyl cis-trans isomerase	EZV62_016041;FSB_LOCUS4177	25.47	25.17	25.16	23.33	24.16	23.95	5.99	0.00086
		0.0048	1.78	A0A5C7HXN1	A0A5C7HXN1	Uncharacterized protein	EZV62_013033	25.57	24.68	24.92	22.87	23.6	23.36	5.97	0.00088
		0.0049	-0.98	A0A5C7GX67	A0A5C7GX67	Uncharacterized protein	EZV62_024561	27.49	27.21	27.29	28.22	28.56	28.16	-5.95	0.00089
		0.0049	-0.9	A0A5C7H5J5	A0A5C7H5J5	Ornithine carbamoyltransferase	EZV62_021366	27.38	27.41	27.1	28.17	28.06	28.33	-5.94	0.0009
		0.0049	-1.45	A0A5C7HMW5	A0A5C7HMW5	Uncharacterized protein	EZV62_016210	27.99	28.86	28.15	29.8	29.71	29.83	-5.94	0.0009
		0.0049	-0.84	A0A5C7HRH9;A0A2N9EFX2;A0A2N9ED59	A0A5C7HRH9	Dolichyl-diphosphooligosaccharide--protein glycosyltransferase 48 kDa subunit;Dolichyl-diphosphooligosaccharide--protein glycosyltransferase 48 kDa subunit;Dolichyl-diphosphooligosaccharide--protein glycosyltransferase 48 kDa subunit	EZV62_014153;FSB_LOCUS1341;FSB_LOCUS371	25.61	25.75	25.75	26.37	26.54	26.71	-5.96	0.00089
		0.0049	1.07	A0A5C7IXN7;A0A2N9HLV7	A0A5C7IXN7	Uncharacterized protein;Uncharacterized protein	EZV62_002458;FSB_LOCUS43019	27.62	27.43	27.6	26.36	26.27	26.8	5.95	0.00089
		0.005	-0.92	A0A5C7HGD3;A0A2N9F033;A0A2N9H3E2	A0A5C7HGD3	Citrate synthase;Citrate synthase;Uncharacterized protein	EZV62_017058;FSB_LOCUS12229;FSB_LOCUS34002	26.12	25.88	26.3	27.1	26.91	27.07	-5.9	0.00094
		0.005	1.8	A0A5C7HWV1;A0A2N9HKT6	A0A5C7HWV1	Aminotran_1_2 domain-containing protein;Aminotran_1_2 domain-containing protein	EZV62_015205;FSB_LOCUS40467	26.32	26.63	26.71	25.07	25.1	24.09	5.91	0.00093
		0.0051	2	A0A5C7HZ40;A0A5C7HXV4;A0A5C7HYE2	A0A5C7HZ40;A0A5C7HXV4	Uncharacterized protein;Uncharacterized protein;Uncharacterized protein	EZV62_013302;EZV62_013304;EZV62_013303	25.48	25.45	25.12	23.75	22.59	23.73	5.87	0.00096
		0.0051	-1.91	A0A5C7I3C0	A0A5C7I3C0	Uncharacterized protein	EZV62_010735	22.77	23.74	22.57	24.76	24.88	25.16	-5.88	0.00095
		0.0051	1.27	A0A5C7IP01;A0A2N9EVM4	A0A5C7IP01	Uncharacterized protein;Uncharacterized protein	EZV62_005734;FSB_LOCUS6583	28.58	28.3	27.82	26.86	27.08	26.95	5.89	0.00094
		0.0051	1.54	A0A5C7IUK9	A0A5C7IUK9	Uncharacterized protein	EZV62_000791	26.65	26.45	25.84	24.9	24.44	24.97	5.88	0.00095
		0.0052	1.16	A0A5C7I9P1;A0A5C7I310	A0A5C7I9P1	Cysteine synthase;PALP domain-containing protein	EZV62_007136;EZV62_010468	28.41	28.5	28.74	27.12	27.33	27.73	5.86	0.00097
		0.0052	-0.82	A0A5C7IGI2	A0A5C7IGI2	Uncharacterized protein	EZV62_009237	26.7	26.41	26.4	27.25	27.34	27.37	-5.84	0.00099
		0.0052	1.14	A0A5C7IP03	A0A5C7IP03	Tubulin beta chain	EZV62_005141	26.3	26.49	26.48	25.28	25.61	24.96	5.85	0.00097
		0.0053	0.99	A0A5C7HCR7;A0A2N9FTH1;A0A2N9FU00	A0A5C7HCR7	Uncharacterized protein;Uncharacterized protein;Uncharacterized protein	EZV62_019997;FSB_LOCUS18272;FSB_LOCUS18273	26.32	25.89	25.86	25.12	24.95	25.04	5.82	0.001
		0.0053	1.89	A0A5C7HJU1;A0A5C7IL89;A0A2N9HAE7;A0A2N9G3I2;A0A2N9ER78;A0A2N9G027	A0A5C7HJU1;A0A5C7IL89	Carboxypeptidase;Uncharacterized protein;Carboxypeptidase;Carboxypeptidase;Uncharacterized protein;Uncharacterized protein	EZV62_018358;EZV62_004171;FSB_LOCUS36777;FSB_LOCUS21811;FSB_LOCUS40555;FSB_LOCUS20316	26.22	25.74	25.73	24.27	24.42	23.32	5.8	0.001
		0.0053	-1.32	A0A5C7HWZ4	A0A5C7HWZ4	Protein kinase domain-containing protein	EZV62_012697	23.12	23.39	22.77	24.23	24.25	24.75	-5.81	0.001
		0.0053	-1.1	A0A5C7IEK3;A0A2N9GZT8	A0A5C7IEK3	Uncharacterized protein;Uncharacterized protein	EZV62_008733;FSB_LOCUS32791	22.73	23.04	23.19	24.34	23.99	23.92	-5.82	0.001
		0.0053	-1.32	A0A5C7IMB7	A0A5C7IMB7	Cystatin domain-containing protein	EZV62_004667	27.09	26.57	27.2	28.31	27.99	28.52	-5.8	0.001
		0.0053	0.82	Q38758	Q38758	V-ATPase 66 kDa subunit (Fragment)		27.12	27.4	27.12	26.36	26.49	26.33	5.82	0.001
		0.0054	0.79	A0A5C7GS40	A0A5C7GS40	Pyruvate decarboxylase	EZV62_026832	28.15	28.18	27.88	27.26	27.33	27.26	5.76	0.0011
		0.0054	0.79	A0A5C7GWV1;A0A2N9FTV2	A0A5C7GWV1;A0A2N9FTV2	Uncharacterized protein;Uncharacterized protein	EZV62_024874;FSB_LOCUS18584	25.03	25.14	24.96	24.37	24.09	24.3	5.75	0.0011
		0.0054	1.36	A0A5C7GZC3	A0A5C7GZC3	Uncharacterized protein	EZV62_025730	27.73	26.88	27.32	25.8	26.05	26.01	5.79	0.001
		0.0054	-1.65	A0A5C7I806	A0A5C7I806	Uncharacterized protein	EZV62_006580	23.53	24.14	23.34	25.33	24.93	25.69	-5.76	0.0011
		0.0054	0.7	A0A5C7I9A7	A0A5C7I9A7	Epimerase domain-containing protein	EZV62_007205	27.74	27.85	27.87	27.08	27.21	27.07	5.77	0.0011
		0.0054	-1.52	A0A5C7IMQ9	A0A5C7IMQ9	NADH-u_ox-rdase domain-containing protein	EZV62_004681	24.09	23.1	23.41	25.01	24.98	25.16	-5.75	0.0011
		0.0054	1.17	A0A5C7INC8;A0A2N9GPF4	A0A5C7INC8;A0A2N9GPF4	Uncharacterized protein;zf-RVT domain-containing protein	EZV62_005706;FSB_LOCUS29404	24.4	24.68	24.53	23.03	23.36	23.71	5.76	0.0011
		0.0055	-0.81	A0A5C7HDW7	A0A5C7HDW7	Uncharacterized protein	EZV62_019662	28.81	29.07	28.85	29.65	29.86	29.65	-5.74	0.0011
		0.0056	0.68	A0A5C7H1P4	A0A5C7H1P4	Uncharacterized protein	EZV62_023223	32.14	32.05	32.02	31.34	31.44	31.41	5.72	0.0011
		0.0056	0.91	A0A5C7H742	A0A5C7H742	Phospho-2-dehydro-3-deoxyheptonate aldolase	EZV62_021926	26.44	26.34	26.76	25.61	25.71	25.5	5.7	0.0011
		0.0056	-1.01	A0A5C7I3F0	A0A5C7I3F0	H15 domain-containing protein	EZV62_010765	27.45	27.55	27.45	28.26	28.82	28.41	-5.72	0.0011
		0.0056	-1.18	A0A5C7IX90	A0A5C7IX90	Uncharacterized protein	EZV62_002460	25.83	25.25	25.36	26.48	26.61	26.9	-5.71	0.0011
		0.0057	-0.67	A0A5C7GYA0	A0A5C7GYA0	ADF-H domain-containing protein	EZV62_025599	26.36	26.23	26.34	26.97	27.01	26.96	-5.69	0.0011
		0.0057	0.76	A0A5C7HKN4;A0A2N9GZ22	A0A5C7HKN4	Pectinesterase;Pectinesterase	EZV62_015419;FSB_LOCUS32501	26.91	27	27.16	26.37	26.24	26.18	5.68	0.0011
		0.0058	0.77	A0A5C7H4G9;A0A2N9HWV4	A0A5C7H4G9	Malate synthase;Malate synthase	EZV62_023836;FSB_LOCUS44457	29.95	29.76	29.78	29.09	28.91	29.17	5.67	0.0012
		0.0059	1.02	A0A5C7GXV0	A0A5C7GXV0	Uncharacterized protein	EZV62_025286	24.44	23.86	24.17	23.23	23.02	23.15	5.64	0.0012
		0.0059	1.02	A0A5C7HSW9;A0A2N9EHV6	A0A5C7HSW9	Phosphoserine aminotransferase;Phosphoserine transaminase	EZV62_014472;FSB_LOCUS2224	28.02	28.21	28.6	27.28	27.32	27.16	5.65	0.0012
		0.0059	-1.69	A0A5C7I5P5	A0A5C7I5P5	SWIB domain-containing protein	EZV62_011163	23.35	23.23	22.26	24.62	24.61	24.68	-5.64	0.0012
		0.006	0.73	A0A5C7H7C9	A0A5C7H7C9	Peptidase_S9 domain-containing protein	EZV62_021521	27.64	27.65	27.39	26.83	26.83	26.81	5.61	0.0012
		0.006	-0.76	A0A5C7IL65	A0A5C7IL65	Uncharacterized protein	EZV62_004297	26.78	26.95	26.93	27.7	27.49	27.73	-5.62	0.0012
		0.0061	-0.72	A0A5C7GRP1	A0A5C7GRP1	Uncharacterized protein	EZV62_026672	25.59	25.48	25.71	26.39	26.26	26.29	-5.59	0.0012
		0.0061	0.71	A0A5C7GWE9;A0A2N9HWZ3;A0A2N9JBN5	A0A5C7GWE9	Tyrosine--tRNA ligase;Tyrosine--tRNA ligase;Tyrosine--tRNA ligase	EZV62_024923;FSB_LOCUS44116;FSB_LOCUS61803	26.35	26.2	26.32	25.62	25.46	25.66	5.56	0.0013
		0.0061	0.75	A0A5C7H0X4;A0A2N9EVF7	A0A5C7H0X4	tRNA-binding domain-containing protein;tRNA-binding domain-containing protein	EZV62_025811;FSB_LOCUS6441	26.78	26.86	26.58	25.9	26.06	26.01	5.57	0.0013
		0.0061	0.87	A0A5C7H1H1;A0A5C7H2Y7;A0A5C7IWK1;A0A5C7HB24;A0A5C7HFE8;A0A2N9G966;A0A5C7HT27;A0A5C7HTH2;A0A5C7GQY5;A0A5C7ITS4;A0A2N9HPX5;A0A2N9G7X8;A0A2N9H0B6;A0A5C7I696;A0A2N9HXU1;A0A2N9F884;A0A2N9F9C0;A0A2N9HXX9;A0A2N9J2L3;A0A2N9G8F8;A0A2N9IZ17;A0A2N9GSI3;A0A5C7IVS1;A0A2N9EWD1	A0A5C7H1H1	Uncharacterized protein;Uncharacterized protein;Uncharacterized protein;Uncharacterized protein;Uncharacterized protein;Uncharacterized protein;Uncharacterized protein;Uncharacterized protein;Uncharacterized protein;Uncharacterized protein;Uncharacterized protein;Uncharacterized protein;Uncharacterized protein;Uncharacterized protein;Uncharacterized protein;Uncharacterized protein;Uncharacterized…	EZV62_023358;EZV62_023356;EZV62_001455;EZV62_018988;EZV62_017073;FSB_LOCUS23556;EZV62_014743;EZV62_014741;EZV62_026372;EZV62_001349;FSB_LOCUS41685;FSB_LOCUS23505;FSB_LOCUS35839;EZV62_011056;FSB_LOCUS44445;FSB_LOCUS10961;FSB_LOCUS11256;FSB_LOCUS44446;FSB_LOCUS58642;FSB_LOCUS23501;FSB_LOCUS57700;FSB_LOCUS30173;EZV62_001757;FSB_LOCUS10958	28.1	27.81	27.64	26.95	26.96	27.02	5.57	0.0013
		0.0061	0.74	A0A5C7HIH1	A0A5C7HIH1	Uncharacterized protein	EZV62_018146	27.75	27.55	27.77	27.06	26.94	26.86	5.56	0.0013
		0.0061	1.13	A0A5C7HKY1;A0A2N9I9N0;A0A5C7HIS9;A0A5C7GT70	A0A5C7HKY1	Uncharacterized protein;Carboxypeptidase;Carboxypeptidase;Carboxypeptidase	EZV62_018219;FSB_LOCUS48453;EZV62_018224;EZV62_026630	26.25	26.76	26.18	25.15	25.48	25.16	5.58	0.0013
		0.0061	-0.78	A0A5C7HUS2;A0A2N9FSG8	A0A5C7HUS2	Uncharacterized protein;Uncharacterized protein	EZV62_015161;FSB_LOCUS21538	27.38	27.05	27.23	28.1	27.95	27.95	-5.56	0.0013
		0.0061	0.78	A0A5C7HWP9;A0A2N9G0X5	A0A5C7HWP9	Aldedh domain-containing protein;Aldedh domain-containing protein	EZV62_012119;FSB_LOCUS20947	26.49	26.26	26.43	25.55	25.51	25.76	5.59	0.0012
		0.0061	1.13	A0A5C7I707;A0A5C7I8E4	A0A5C7I707;A0A5C7I8E4	40S ribosomal protein S21;40S ribosomal protein S21	EZV62_006365;EZV62_006730	28.38	29.01	28.53	27.32	27.61	27.58	5.57	0.0013
		0.0062	0.65	A0A5C7GVS7	A0A5C7GVS7	Uncharacterized protein	EZV62_024462	27.65	27.55	27.57	26.96	26.98	26.88	5.54	0.0013
		0.0062	0.98	A0A5C7HRX2	A0A5C7HRX2	VWFA domain-containing protein	EZV62_014380	25.99	25.73	25.95	24.71	25.21	24.81	5.55	0.0013
		0.0062	1.28	A0A5C7HXX3	A0A5C7HXX3	ATP-dependent 6-phosphofructokinase	PFK	27	26.84	26.62	25.69	25.1	25.84	5.54	0.0013
		0.0062	-0.88	A0A5C7IYA8;A0A2N9G8Q2;A0A2N9GU04	A0A5C7IYA8	Proliferating cell nuclear antigen;Proliferating cell nuclear antigen;Proliferating cell nuclear antigen	EZV62_002824;FSB_LOCUS23443;FSB_LOCUS33759	26.96	26.71	26.73	27.73	27.86	27.46	-5.53	0.0013
		0.0063	-0.91	A0A5C7HXL4;A0A2N9FUG6;A0A2N9GYS7;A0A2N9G4W7	A0A5C7HXL4	BED-type domain-containing protein;BED-type domain-containing protein;BED-type domain-containing protein;BED-type domain-containing protein	EZV62_013236;FSB_LOCUS18687;FSB_LOCUS32423;FSB_LOCUS22470	24.81	24.48	24.52	25.65	25.6	25.29	-5.52	0.0013
		0.0065	0.7	A0A2N9HBA6	A0A2N9HBA6	Uncharacterized protein	FSB_LOCUS37057	28.29	28.13	28.14	27.44	27.6	27.43	5.47	0.0014
		0.0065	-1.95	A0A5C7I2G2	A0A5C7I2G2	Pept_C1 domain-containing protein	EZV62_010152	23.98	23.09	23.23	25.06	26.02	25.07	-5.47	0.0014
		0.0066	0.85	A0A5C7H190;A0A5C7HJF9;A0A5C7HJC7;A0A2N9IVY6	A0A5C7H190	Uncharacterized protein;Uncharacterized protein;Uncharacterized protein;Uncharacterized protein	EZV62_023274;EZV62_018460;EZV62_018456;FSB_LOCUS56185	27.41	27.37	27.45	26.82	26.4	26.45	5.45	0.0014
		0.0066	0.86	A0A5C7H8P8;A0A5C7GXX8;A0A5C7HV93	A0A5C7H8P8	Tr-type G domain-containing protein;Tr-type G domain-containing protein;Tr-type G domain-containing protein	EZV62_022483;EZV62_025037;EZV62_014789	24.96	25.2	25.34	24.17	24.46	24.31	5.45	0.0014
		0.0068	0.8	A0A5C7GSB8;A0A2N9FUV8;A0A2N9IY98;A0A2N9G300;A0A2N9FRB8;A0A2N9FT17;A0A2N9IWW7;A0A2N9GEK6	A0A5C7GSB8	AIR synthase;AIR synthase;AIR synthase;AIR synthase;AIR synthase;AIR synthase;AIR synthase;AIR synthase	EZV62_026651;FSB_LOCUS18900;FSB_LOCUS57754;FSB_LOCUS21745;FSB_LOCUS17567;FSB_LOCUS21749;FSB_LOCUS57749;FSB_LOCUS25904	27.31	27.28	27.61	26.63	26.67	26.5	5.42	0.0015
		0.0068	1.38	A0A5C7H9X9;A0A2N9EZC0;A0A2N9HJA9;A0A2N9J6V2	A0A5C7H9X9	Methionine S-methyltransferase;Methionine S-methyltransferase;Methionine S-methyltransferase;Uncharacterized protein	EZV62_018835;FSB_LOCUS7982;FSB_LOCUS39715;FSB_LOCUS60125	26.26	26.86	26.48	24.9	24.96	25.6	5.42	0.0015
		0.0068	1.54	A0A5C7ITM5;A0A5C7ISD6;A0A2N9IZB8;A0A2N9IZF7;A0A5C7IRZ4	A0A5C7ITM5	Peptidase_S9 domain-containing protein;Peptidase_S9 domain-containing protein;Peptidase_S9 domain-containing protein;Peptidase_S9 domain-containing protein;Peptidase_S9 domain-containing protein	EZV62_000743;EZV62_000740;FSB_LOCUS57577;FSB_LOCUS57576;EZV62_000742	25.08	25.98	25.04	23.61	23.87	23.99	5.42	0.0015
		0.007	-0.81	A0A5C7I264;A0A5C7HH11;A0A2N9IDU0;A0A2N9E6E9;A0A5C7HCP9;A0A5C7IQ90;A0A2N9FF54;A0A5C7HQQ0;A0A2N9FV52	A0A5C7I264;A0A5C7HH11;A0A2N9IDU0;A0A2N9E6E9;A0A5C7HCP9;A0A5C7IQ90	Uncharacterized protein;Uncharacterized protein;Uncharacterized protein;Uncharacterized protein;Uncharacterized protein;Uncharacterized protein;Uncharacterized protein;Uncharacterized protein;Uncharacterized protein	EZV62_010244;EZV62_017594;FSB_LOCUS50071;FSB_LOCUS2409;EZV62_019933;EZV62_000040;FSB_LOCUS13286;EZV62_013944;FSB_LOCUS18945	27.77	27.63	27.92	28.68	28.39	28.68	-5.37	0.0015
		0.007	-1.57	A0A5C7GWW8;A0A2N9IJI7;A0A5C7HM27;A0A2N9INJ0	A0A5C7GWW8;A0A2N9IJI7	Biotin carboxyl carrier protein of acetyl-CoA carboxylase;Uncharacterized protein;Biotin carboxyl carrier protein of acetyl-CoA carboxylase;Biotin carboxyl carrier protein of acetyl-CoA carboxylase	EZV62_024697;FSB_LOCUS53728;EZV62_015747;FSB_LOCUS53525	23.08	23.68	23.95	25.22	25.47	24.73	-5.38	0.0015
		0.007	1.29	A0A5C7H9W6	A0A5C7H9W6	Uncharacterized protein	EZV62_022444	25.1	25.64	25.96	24.16	24.44	24.21	5.36	0.0015
		0.007	0.66	A0A5C7IWI6;A0A2N9FXF9	A0A5C7IWI6	Amidohydro-rel domain-containing protein;Amidohydro-rel domain-containing protein	EZV62_002037;FSB_LOCUS19707	27.19	27.38	27.26	26.63	26.64	26.58	5.37	0.0015
		0.007	-1.12	A0A5C7IY51;A0A2N9ECN8;A0A2N9E194;A0A2N9ECN4;A0A2N9FF24	A0A5C7IY51	Uncharacterized protein;SHSP domain-containing protein;Uncharacterized protein;SHSP domain-containing protein;SHSP domain-containing protein	EZV62_002618;FSB_LOCUS385;FSB_LOCUS388;FSB_LOCUS387;FSB_LOCUS13640	29.3	29.36	29.14	29.97	30.65	30.52	-5.38	0.0015
		0.0071	-1.25	A0A5C7GY20;A0A2N9EEZ2	A0A5C7GY20	CN hydrolase domain-containing protein;CN hydrolase domain-containing protein	EZV62_025513;FSB_LOCUS1123	25.5	24.97	24.64	26.35	26.19	26.32	-5.35	0.0016
		0.0071	0.73	A0A5C7HX57;A0A2N9IUM9	A0A5C7HX57	3-hydroxyacyl-CoA dehydrogenase;Uncharacterized protein	EZV62_012767;FSB_LOCUS55967	27.26	27.09	26.98	26.41	26.27	26.45	5.36	0.0016
		0.0072	0.76	A0A2N9E196;A0A5C7HMM0;A0A2N9E195	A0A2N9E196;A0A5C7HMM0;A0A2N9E195	Uncharacterized protein;Uncharacterized protein;Uncharacterized protein	FSB_LOCUS399;EZV62_015794;FSB_LOCUS398	27.89	28.15	27.81	27.22	27.25	27.11	5.33	0.0016
		0.0072	1.35	A0A5C7GVZ3;A0A2N9IDJ1	A0A5C7GVZ3;A0A2N9IDJ1	Glucose-6-phosphate 1-dehydrogenase;Glucose-6-phosphate 1-dehydrogenase	EZV62_024773;FSB_LOCUS50076	24.62	24.85	24.48	23.69	23.41	22.8	5.33	0.0016
		0.0072	-1.21	A0A5C7IPF2;A0A2N9H930;A0A2N9EW33;A0A2N9EVJ7	A0A5C7IPF2;A0A2N9H930	TFIIB-type domain-containing protein;TFIIB-type domain-containing protein;TFIIB-type domain-containing protein;Uncharacterized protein	EZV62_005267;FSB_LOCUS27411;FSB_LOCUS6696;FSB_LOCUS6695	24.02	23.62	24.43	25.17	25.14	25.4	-5.32	0.0016
		0.0074	1.4	A0A5C7H7I2;A0A2N9FNP2	A0A5C7H7I2	SCP2 domain-containing protein;SCP2 domain-containing protein	EZV62_021581;FSB_LOCUS20238	27.23	27.53	27.08	26.15	25.35	26.15	5.29	0.0017
		0.0074	-1.74	A0A5C7I655	A0A5C7I655	SUMO-activating enzyme subunit	EZV62_011598	23.45	24.67	24.12	25.87	26.07	25.52	-5.3	0.0017
		0.0075	-0.84	A0A5C7IXD2;E7BJ55;A0A2N9IP45	A0A5C7IXD2	L-ascorbate peroxidase;L-ascorbate peroxidase (Fragment);L-ascorbate peroxidase	EZV62_002516;apx;FSB_LOCUS55188	29.17	28.8	28.72	29.73	29.69	29.79	-5.28	0.0017
		0.0076	-1.13	A0A5C7GSP9;A0A5C7GTR5	A0A5C7GSP9;A0A5C7GTR5	Fe2OG dioxygenase domain-containing protein;Fe2OG dioxygenase domain-containing protein	EZV62_027075;EZV62_027307	23.08	22.46	22.96	24.16	24	23.72	-5.26	0.0017
		0.0076	-0.68	A0A5C7H3V9	A0A5C7H3V9	ATP synthase subunit gamma	EZV62_024121	27.29	27.07	27.33	27.92	27.95	27.87	-5.26	0.0017
		0.0076	-0.82	A0A5C7HY98;A0A5C7HYD7	A0A5C7HY98;A0A5C7HYD7	Uncharacterized protein;SHSP domain-containing protein	EZV62_013188;EZV62_013187	28.43	28.41	28.11	29.26	28.98	29.17	-5.27	0.0017
		0.0077	-0.68	A0A5C7GT50;A0A2N9EGH8	A0A5C7GT50;A0A2N9EGH8	Glyco_transf_20 domain-containing protein;Glyco_transf_20 domain-containing protein	EZV62_026953;FSB_LOCUS1680	25.37	25.25	25.3	26.07	25.84	26.06	-5.23	0.0018
		0.0077	-0.81	A0A5C7GUZ8	A0A5C7GUZ8	Calcyclin-binding protein	EZV62_027220	23.83	23.77	23.67	24.8	24.38	24.52	-5.23	0.0018
		0.0077	1.05	A0A5C7GZ98	A0A5C7GZ98	Uncharacterized protein	EZV62_025700	25.99	26.08	25.5	25.01	24.68	24.71	5.24	0.0017
		0.0077	-1.2	A0A5C7H0J1	A0A5C7H0J1	Uncharacterized protein	EZV62_022853	27.66	27.43	27.22	28.66	28.25	28.99	-5.23	0.0018
		0.0077	-1.06	A0A5C7HML7	A0A5C7HML7	AB hydrolase-1 domain-containing protein	EZV62_016109	25.99	25.61	26.3	27.09	27.11	26.89	-5.23	0.0018
		0.0077	1.65	A0A5C7IAZ8;A0A5C7IBD0	A0A5C7IAZ8;A0A5C7IBD0	Polynucleotide phosphorylase 1;Polynucleotide phosphorylase 1	EZV62_007690;EZV62_007686	24.57	24.6	24.42	22.17	23.11	23.36	5.24	0.0018
		0.0078	0.8	A0A2N9JBQ8;A0A2N9E7Q1;A0A2N9H1C7;A0A2N9HDC2;A0A2N9FLK0;A0A2N9EHJ6	A0A2N9JBQ8;A0A2N9E7Q1;A0A2N9H1C7	Thioredoxin reductase;Pyr_redox_2 domain-containing protein;Pyr_redox domain-containing protein;Pyr_redox_2 domain-containing protein;Pyr_redox_2 domain-containing protein;Uncharacterized protein	FSB_LOCUS61833;FSB_LOCUS2878;FSB_LOCUS36199;FSB_LOCUS37552;FSB_LOCUS15496;FSB_LOCUS2114	25.94	25.69	26.06	24.95	25.13	25.21	5.21	0.0018
		0.0078	0.98	A0A5C7H8T4	A0A5C7H8T4	Uncharacterized protein	EZV62_022520	26.16	25.71	25.98	24.83	24.84	25.24	5.21	0.0018
		0.0078	-0.94	A0A5C7I5G4;A0A5C7I4Z6	A0A5C7I5G4;A0A5C7I4Z6	Abhydrolase_3 domain-containing protein;Abhydrolase_3 domain-containing protein	EZV62_011338;EZV62_011344	25.35	25.35	25.44	26.54	25.98	26.45	-5.2	0.0018
		0.0078	-0.81	A0A5C7I957;A0A2N9GU08;A0A5C7HDJ4	A0A5C7I957	PUA domain-containing protein;PUA domain-containing protein;PUA domain-containing protein	EZV62_006447;FSB_LOCUS30957;EZV62_019941	28.62	28.82	29.03	29.57	29.57	29.76	-5.2	0.0018
		0.0078	0.83	A0A5C7INE3	A0A5C7INE3	Uncharacterized protein	EZV62_005524	27.64	27.75	28.05	26.85	27.06	27.03	5.21	0.0018
		0.0079	1.52	A0A5C7GXW3;A0A5C7HVW8	A0A5C7GXW3	Nfu_N domain-containing protein;Nfu_N domain-containing protein	EZV62_025212;EZV62_014915	24.6	25.24	25.51	24	23.36	23.43	5.18	0.0019
		0.0079	0.71	A0A5C7H760;A0A2N9IML7	A0A5C7H760	Polyadenylate-binding protein;Polyadenylate-binding protein	EZV62_021614;FSB_LOCUS53262	27.79	27.57	27.9	27.01	27.09	27.02	5.19	0.0018
		0.0079	-0.96	A0A5C7ILT7	A0A5C7ILT7	Uncharacterized protein	EZV62_004749	26.12	25.99	26.49	27.37	27.05	27.05	-5.2	0.0018
		0.0081	0.79	A0A5C7HGC0	A0A5C7HGC0	NTF2 domain-containing protein	EZV62_017350	28.54	28.22	28.25	27.49	27.44	27.71	5.15	0.0019
		0.0082	-0.74	A0A5C7GY79	A0A5C7GY79	Dolichyl-diphosphooligosaccharide--protein glycosyltransferase subunit 1	EZV62_025406	26.54	26.6	26.89	27.46	27.35	27.43	-5.13	0.0019
		0.0082	-1.01	A0A5C7GZA9	A0A5C7GZA9	Beta-hexosaminidase	EZV62_025547	25.6	25.13	24.93	26.28	26.23	26.18	-5.12	0.002
		0.0082	0.85	A0A5C7H1P1	A0A5C7H1P1	Uncharacterized protein	EZV62_023281	24.15	24.03	24.17	23.08	23.55	23.18	5.11	0.002
		0.0082	-0.88	A0A5C7HGB1;A0A2N9I1P3	A0A5C7HGB1	DLH domain-containing protein;DLH domain-containing protein	EZV62_020648;FSB_LOCUS45831	28.19	28.32	28.16	28.97	28.93	29.41	-5.13	0.002
		0.0082	0.86	A0A5C7HIA0	A0A5C7HIA0	Glyceraldehyde-3-phosphate dehydrogenase	EZV62_017425	29.79	30.14	30.29	29.22	29.14	29.29	5.12	0.002
		0.0082	0.84	A0A5C7HKY3	A0A5C7HKY3	S4 RNA-binding domain-containing protein	EZV62_015363	29.52	29.93	29.93	28.85	28.98	29.04	5.14	0.0019
		0.0082	-0.75	A0A5C7HRU8	A0A5C7HRU8	Uncharacterized protein	EZV62_014273	27.11	27.38	27.32	28.06	27.85	28.14	-5.13	0.002
		0.0082	0.7	A0A5C7HTN2;A0A2N9HHG8;A0A2N9EH62	A0A5C7HTN2	Uncharacterized protein;Uncharacterized protein;Uncharacterized protein	EZV62_015046;FSB_LOCUS39065;FSB_LOCUS1985	26.39	26.14	26.34	25.67	25.49	25.62	5.14	0.0019
		0.0082	-1.41	A0A5C7I6P4	A0A5C7I6P4	Glyco_hyd_65N_2 domain-containing protein	EZV62_011180	25.48	24.46	25.04	26.36	26.6	26.26	-5.15	0.0019
		0.0082	1.17	A0A5C7ILC7	A0A5C7ILC7	Glutamine synthetase	EZV62_004824	29.56	29.33	29.47	28.16	28.74	27.95	5.14	0.0019
		0.0082	-1.02	A0A5C7IUW4;A0A2N9EM44;A0A2N9HGP9;A0A5C7HLX2	A0A5C7IUW4;A0A2N9EM44	Protein kinase domain-containing protein;Protein kinase domain-containing protein;Protein kinase domain-containing protein;Protein kinase domain-containing protein	EZV62_001467;FSB_LOCUS3506;FSB_LOCUS38990;EZV62_015820	24.17	23.51	23.89	24.95	24.72	24.97	-5.12	0.002
		0.0082	1	A0A5C7IX85	A0A5C7IX85	Uncharacterized protein	EZV62_002424	24.77	25.12	24.99	23.83	24.3	23.75	5.11	0.002
		0.0082	-0.84	A0A5C7IXI8	A0A5C7IXI8	Uncharacterized protein	EZV62_002472	30.87	31.29	30.93	31.93	31.93	31.73	-5.14	0.0019
		0.0083	-0.77	A0A5C7HUS0	A0A5C7HUS0	Uncharacterized protein	EZV62_015107	26.19	26.15	26.55	27.12	27.05	27.05	-5.1	0.002
		0.0084	1.03	A0A5C7HQT7	A0A5C7HQT7	Uncharacterized protein	EZV62_013953	27.76	27.57	27.98	26.97	26.4	26.84	5.08	0.002
		0.0084	1.63	A0A5C7HX89	A0A5C7HX89	Uncharacterized protein	EZV62_012883	24.55	24.69	24.78	22.47	22.91	23.73	5.08	0.0021
		0.0085	1.94	A0A2N9HPK7;A0A5C7I087	A0A2N9HPK7;A0A5C7I087	PPIase cyclophilin-type domain-containing protein;Peptidyl-prolyl cis-trans isomerase	FSB_LOCUS41476;EZV62_009711	25.71	25.78	25.59	23.04	24.59	23.64	5.07	0.0021
		0.0085	1.23	A0A5C7H0A2;A0A2N9J5M2	A0A5C7H0A2	Uncharacterized protein;Uncharacterized protein	EZV62_022988;FSB_LOCUS59533	25.29	24.57	24.57	23.8	23.57	23.39	5.05	0.0021
		0.0085	-1.42	A0A5C7HCF1;A0A2N9FGP8	A0A5C7HCF1	Prohibitin;Prohibitin	EZV62_020049;FSB_LOCUS13846	24.58	25.59	25.44	26.7	26.51	26.67	-5.07	0.0021
		0.0085	-0.76	A0A5C7HCW2;A0A2N9EIZ6;A0A2N9J534;A0A5C7HFL3;A0A2N9HFN5;A0A5C7HGA5;A0A2N9IH26	A0A5C7HCW2	Glucose-6-phosphate 1-dehydrogenase;Glucose-6-phosphate dehydrogenase (NADP(+));G6PD_N domain-containing protein;Glucose-6-phosphate 1-dehydrogenase;Glucose-6-phosphate 1-dehydrogenase;Glucose-6-phosphate 1-dehydrogenase;Glucose-6-phosphate 1-dehydrogenase	EZV62_020047;FSB_LOCUS2590;FSB_LOCUS59587;EZV62_020784;FSB_LOCUS38251;EZV62_017330;FSB_LOCUS51650	26.91	26.6	27	27.57	27.64	27.57	-5.07	0.0021
		0.0085	-0.9	A0A5C7HEV3	A0A5C7HEV3	Beta-amylase	EZV62_020574	30.03	29.78	29.89	30.88	30.49	31.01	-5.07	0.0021
		0.0085	-0.96	A0A5C7I2L4;A0A2N9H113;A0A2N9FQ88	A0A5C7I2L4	Uncharacterized protein;Uncharacterized protein;Uncharacterized protein	EZV62_010414;FSB_LOCUS33203;FSB_LOCUS17132	27.76	28.08	28.39	28.95	29.16	29.01	-5.05	0.0021
		0.0085	-1.44	A0A5C7I2S7	A0A5C7I2S7	Uncharacterized protein	EZV62_010817	30.46	30.76	29.72	31.67	31.63	31.95	-5.06	0.0021
		0.0085	-1.3	A0A5C7I3X3	A0A5C7I3X3	Uncharacterized protein	EZV62_010935	23.73	24.18	24.14	24.85	25.72	25.38	-5.06	0.0021
		0.0089	0.61	A0A5C7H081;A0A5C7HNP0;A0A2N9GCW8;A0A2N9HNT4;A0A2N9I6P3	A0A5C7H081;A0A5C7HNP0;A0A2N9GCW8;A0A2N9HNT4	60S acidic ribosomal protein P0;60S acidic ribosomal protein P0;60S acidic ribosomal protein P0;60S acidic ribosomal protein P0;60S acidic ribosomal protein P0	EZV62_026030;EZV62_016512;FSB_LOCUS25162;FSB_LOCUS43718;FSB_LOCUS47561	30	29.81	29.82	29.28	29.25	29.25	5	0.0022
		0.0089	1.55	A0A5C7HKG7	A0A5C7HKG7	Uncharacterized protein	EZV62_015349	25.16	24.73	24.84	22.99	23.05	24.03	5	0.0022
		0.0089	-1.29	A0A5C7HYX1	A0A5C7HYX1	Uncharacterized protein	EZV62_013640	27.49	28	27.58	29.29	29.16	28.5	-5	0.0022
		0.009	0.73	A0A5C7I379	A0A5C7I379	Peptidase A1 domain-containing protein	EZV62_010030	27	27.23	27.17	26.54	26.45	26.23	4.99	0.0023
		0.0091	1.71	A0A5C7HX96	A0A5C7HX96	Uncharacterized protein	EZV62_012145	25.44	24.43	24.78	23.67	22.71	23.11	4.97	0.0023
		0.0092	1.48	A0A5C7I0I5;A0A2N9EXJ2	A0A5C7I0I5	NADH dehydrogenase [ubiquinone] 1 alpha subcomplex assembly factor 3;NADH dehydrogenase [ubiquinone] 1 alpha subcomplex assembly factor 3	EZV62_009432;FSB_LOCUS7445	25.29	24.82	25.15	24.09	23.01	23.71	4.96	0.0023
		0.0092	0.58	A0A5C7IVD9	A0A5C7IVD9	Assimilatory sulfite reductase (ferredoxin)	EZV62_001866	25.97	26.1	26.07	25.48	25.44	25.48	4.97	0.0023
		0.0096	-0.63	A0A5C7HK81	A0A5C7HK81	Uncharacterized protein	EZV62_018045	25.53	25.29	25.38	26.08	25.98	26.02	-4.92	0.0024
		0.0096	0.7	A0A5C7IKM7	A0A5C7IKM7	UTP--glucose-1-phosphate uridylyltransferase	EZV62_004768	29.87	29.62	29.67	28.87	29.04	29.13	4.92	0.0024
		0.0097	1.65	A0A5C7H2G0	A0A5C7H2G0	Trehalase	EZV62_023216	25.15	25.24	25.01	22.71	23.77	23.96	4.9	0.0025
		0.0097	-0.78	A0A5C7HDE8	A0A5C7HDE8	Aspartate aminotransferase	EZV62_020270	25.59	25.99	25.98	26.72	26.61	26.56	-4.9	0.0025
		0.0097	1.18	A0A5C7HLI4;A0A2N9GSR5;A0A2N9EJS2;A0A2N9GL23;A0A5C7I6I1	A0A5C7HLI4;A0A2N9GSR5	6-phosphogluconate dehydrogenase, decarboxylating;6-phosphogluconate dehydrogenase, decarboxylating;Phosphogluconate dehydrogenase (NADP(+)-dependent, decarboxylating);Phosphogluconate dehydrogenase (NADP(+)-dependent, decarboxylating);Uncharacterized protein	EZV62_015709;FSB_LOCUS30390;FSB_LOCUS2853;FSB_LOCUS28030;EZV62_011884	27.52	27.74	27.75	26.96	26.42	26.09	4.89	0.0025
		0.0097	-0.69	A0A5C7HM87	A0A5C7HM87	Alpha-1,4 glucan phosphorylase	EZV62_015738	26.71	26.5	26.6	27.3	27.14	27.43	-4.9	0.0025
		0.0097	0.68	A0A5C7HPN3;A0A2N9H001;A0A2N9IT07	A0A5C7HPN3;A0A2N9H001	Uncharacterized protein;Uncharacterized protein;Uncharacterized protein	EZV62_016105;FSB_LOCUS35718;FSB_LOCUS55033	24.86	25.02	25.17	24.35	24.25	24.42	4.91	0.0024
		0.0097	-0.82	A0A5C7I2V3;A0A2N9J1S0;A0A2N9IZK4;A0A2N9J2C2	A0A5C7I2V3;A0A2N9J1S0	Uncharacterized protein;Usp domain-containing protein;Usp domain-containing protein;Usp domain-containing protein	EZV62_010429;FSB_LOCUS58640;FSB_LOCUS58638;FSB_LOCUS58637	26.69	26.52	26.81	27.63	27.6	27.23	-4.9	0.0025
		0.0098	-0.65	A0A5C7I521	A0A5C7I521	S-methyl-5-thioribose kinase	EZV62_011198	27.41	27.44	27.62	28.16	28.03	28.25	-4.89	0.0025
		0.0099	1.03	A0A5C7H1Z8;A0A2N9IRD3	A0A5C7H1Z8	Uncharacterized protein;PALP domain-containing protein	EZV62_023484;FSB_LOCUS54756	25.88	25.53	25.71	24.63	24.35	25.04	4.87	0.0025
		0.0099	-1.29	A0A5C7HPC0;A0A2N9FDX7	A0A5C7HPC0	Delta-1-pyrroline-5-carboxylate synthase;AA_kinase domain-containing protein	EZV62_016508;FSB_LOCUS13112	25	25.66	25.71	26.78	26.4	27.08	-4.87	0.0025
		0.01	-0.62	A0A5C7GU41	A0A5C7GU41	Uncharacterized protein	EZV62_027399	23.87	24.01	24.1	24.62	24.54	24.7	-4.79	0.0028
		0.01	0.75	A0A5C7GZU0;A0A2N9I998	A0A5C7GZU0	RNase III domain-containing protein;RNase III domain-containing protein	EZV62_022832;FSB_LOCUS48501	28.69	28.87	28.46	27.81	27.96	28.02	4.8	0.0027
		0.01	0.98	A0A5C7H0E7	A0A5C7H0E7	1-deoxy-D-xylulose-5-phosphate reductoisomerase	EZV62_022801	27.72	27.47	27.88	27.02	26.67	26.42	4.83	0.0027
		0.01	0.78	A0A5C7H6R0	A0A5C7H6R0	HECT-type E3 ubiquitin transferase	EZV62_021810	24.9	25.38	25.29	24.42	24.4	24.4	4.85	0.0026
		0.01	1.37	A0A5C7H8Q2;A0A2N9E8A6;A0A2N9EG88	A0A5C7H8Q2;A0A2N9E8A6	D-fructose-1,6-bisphosphate 1-phosphohydrolase;D-fructose-1,6-bisphosphate 1-phosphohydrolase;D-fructose-1,6-bisphosphate 1-phosphohydrolase	EZV62_022480;FSB_LOCUS3098;FSB_LOCUS1572	25.91	25.18	26.15	24.59	24.43	24.11	4.86	0.0026
		0.01	-1.03	A0A5C7HDX6;A0A5C7HE69;A0A5C7IUX5;A0A2N9ERJ0	A0A5C7HDX6	Dihydroorotase;Dihydroorotase;Dihydroorotase;Dihydroorotase	EZV62_020393;EZV62_020395;EZV62_001652;FSB_LOCUS5193	25.04	24.6	25.16	25.99	25.69	26.2	-4.82	0.0027
		0.01	-0.73	A0A5C7HFH3;A0A2N9IBW5;A0A2N9ICH4	A0A5C7HFH3;A0A2N9IBW5	Citrate synthase;Citrate synthase;Citrate synthase	EZV62_020973;FSB_LOCUS49667;FSB_LOCUS49665	26.11	26.54	26.39	27.1	27.04	27.09	-4.79	0.0028
		0.01	-0.66	A0A5C7HMW4;A0A5C7HM04	A0A5C7HMW4;A0A5C7HM04	Sucrose-phosphatase;Sucrose-phosphatase	EZV62_015927;EZV62_015879	25.44	25.16	25.36	25.89	26.08	25.96	-4.79	0.0028
		0.01	1.08	A0A5C7HW75;A0A2N9G4E9	A0A5C7HW75	Uncharacterized protein;Uncharacterized protein	EZV62_012408;FSB_LOCUS21953	24.98	25.01	24.73	23.38	23.98	24.11	4.82	0.0027
		0.01	-0.97	A0A5C7HX23	A0A5C7HX23	Ubiquinone biosynthesis protein	EZV62_013046	25.39	26.01	25.43	26.5	26.66	26.58	-4.84	0.0026
		0.01	-1.86	A0A5C7HYL0	A0A5C7HYL0	Tudor domain-containing protein	EZV62_013616	24.54	24.16	23.12	25.7	25.57	26.12	-4.86	0.0026
		0.01	-1.76	A0A5C7HZL1	A0A5C7HZL1	Peptidase A1 domain-containing protein	EZV62_013668	22.84	23.49	23.84	25.78	24.89	24.77	-4.82	0.0027
		0.01	0.57	A0A5C7IM44;A0A2N9GFW6;A0A2N9IQE6	A0A5C7IM44	PUA domain-containing protein;PUA domain-containing protein;PUA domain-containing protein	EZV62_005210;FSB_LOCUS26297;FSB_LOCUS54241	27.83	27.9	27.95	27.35	27.24	27.37	4.8	0.0027
		0.01	-1.64	A0A5C7IQU6	A0A5C7IQU6	Stress-response A/B barrel domain-containing protein	EZV62_000018	25.66	25.01	26.23	27.66	27.05	27.12	-4.81	0.0027
		0.011	-0.7	A0A2N9HHE9	A0A2N9HHE9	Uncharacterized protein	FSB_LOCUS38956	27.69	27.69	27.4	28.14	28.4	28.34	-4.68	0.0031
		0.011	-0.66	A0A5C7H203;A0A5C7H1W1	A0A5C7H203	Uncharacterized protein;Uncharacterized protein	EZV62_023401;EZV62_023492	24.59	24.35	24.37	25.1	25.21	24.97	-4.74	0.0029
		0.011	0.62	A0A5C7HCA7;A0A2N9GDE4	A0A5C7HCA7	Ribonuclease;Tudor domain-containing protein	EZV62_019734;FSB_LOCUS25310	29.16	29.03	29.08	28.61	28.36	28.44	4.74	0.0029
		0.011	0.65	A0A5C7IX49;A0A5C7HNY6;A0A2N9F2Y7;A0A2N9H2Y5;A0A2N9HVK5	A0A5C7IX49;A0A5C7HNY6;A0A2N9F2Y7;A0A2N9H2Y5;A0A2N9HVK5	Uncharacterized protein;Uncharacterized protein;Uncharacterized protein;Uncharacterized protein;Uncharacterized protein	EZV62_002429;EZV62_016337;FSB_LOCUS9101;FSB_LOCUS33883;FSB_LOCUS44000	30.71	30.87	30.88	30.18	30.03	30.3	4.76	0.0028
		0.011	0.86	A0A5C7HP63	A0A5C7HP63	Expansin	EZV62_016448	26.3	26.38	26.21	25.7	25.12	25.49	4.75	0.0029
		0.011	0.78	A0A5C7HSJ3;A0A2N9IL48	A0A5C7HSJ3	Eukaryotic translation initiation factor 6;Eukaryotic translation initiation factor 6	EIF6;EIF6	27.21	27.68	27.61	26.65	26.76	26.75	4.76	0.0029
		0.011	0.56	A0A5C7HX86;A0A2N9J679;A0A2N9IGR2;A0A2N9EQQ1	A0A5C7HX86;A0A2N9J679	eIF-5a domain-containing protein;Eukaryotic translation initiation factor 5A;Eukaryotic translation initiation factor 5A;Eukaryotic translation initiation factor 5A	EZV62_012135;FSB_LOCUS59743;FSB_LOCUS51530;FSB_LOCUS4821	29.48	29.6	29.6	28.98	29.04	28.97	4.78	0.0028
		0.011	-0.6	A0A5C7I0I8;A0A2N9ICZ5;A0A2N9IW44	A0A5C7I0I8	Importin N-terminal domain-containing protein;Importin N-terminal domain-containing protein;Importin N-terminal domain-containing protein	EZV62_010037;FSB_LOCUS50494;FSB_LOCUS56153	25.92	26.01	26.02	26.62	26.46	26.68	-4.75	0.0029
		0.011	1.51	A0A5C7I2L9	A0A5C7I2L9	WD_REPEATS_REGION domain-containing protein	EZV62_010747	24.9	24.19	24.11	23.43	22.7	22.54	4.74	0.0029
		0.011	-1.44	A0A5C7IYV7	A0A5C7IYV7	Lactoylglutathione lyase	EZV62_002371	22.75	23.23	23.43	24.21	25.13	24.38	-4.78	0.0028
		0.012	1.15	A0A2N9EKG9	A0A2N9EKG9	Uridine kinase	FSB_LOCUS3140	25.18	25.47	24.64	23.81	24.2	23.82	4.66	0.0032
		0.012	-0.74	A0A5C7GVY9;A0A2N9JAX4;A0A2N9IQS9;A0A5C7GWD9	A0A5C7GVY9;A0A2N9JAX4;A0A2N9IQS9	Uncharacterized protein;Uncharacterized protein;Uncharacterized protein;Uncharacterized protein	EZV62_024768;FSB_LOCUS61920;FSB_LOCUS54392;EZV62_024766	23.55	23.31	23.52	24.33	23.96	24.3	-4.66	0.0032
		0.012	-0.81	A0A5C7H0T7;A0A2N9I9I4	A0A5C7H0T7	Aldedh domain-containing protein;Aldedh domain-containing protein	EZV62_022961;FSB_LOCUS48827	26.98	26.73	26.46	27.52	27.41	27.68	-4.61	0.0034
		0.012	0.8	A0A5C7HLB6;A0A2N9FDS0;A0A2N9GGB6	A0A5C7HLB6;A0A2N9FDS0;A0A2N9GGB6	Uncharacterized protein;Uncharacterized protein;Uncharacterized protein	EZV62_015646;FSB_LOCUS13052;FSB_LOCUS26485	24.19	24.04	24.25	23.52	23.06	23.5	4.61	0.0033
		0.012	-0.81	A0A5C7HNZ5;A0A2N9I8B8;A0A2N9GVA3;A0A5C7HHS3;A0A2N9EBZ2;A0A5C7H0Q7	A0A5C7HNZ5;A0A2N9I8B8	J domain-containing protein;J domain-containing protein;J domain-containing protein;J domain-containing protein;J domain-containing protein;J domain-containing protein	EZV62_016636;FSB_LOCUS48172;FSB_LOCUS31397;EZV62_017747;FSB_LOCUS46;EZV62_022931	25.43	25.02	25.47	26.19	26.21	25.95	-4.65	0.0032
		0.012	0.8	A0A5C7HYT2	A0A5C7HYT2	WD_REPEATS_REGION domain-containing protein	EZV62_012685	26.02	25.67	26.01	24.88	25.26	25.17	4.64	0.0032
		0.012	-0.88	A0A5C7IKG9;A0A2N9GRB3	A0A5C7IKG9	Uncharacterized protein;C2 domain-containing protein	EZV62_004718;FSB_LOCUS29851	23.91	24.52	24	25.01	25.11	24.95	-4.59	0.0034
		0.012	0.73	A0A5C7IRH3	A0A5C7IRH3	Sucrose synthase	EZV62_000258	26.65	26.98	27.09	26.1	26.23	26.2	4.61	0.0033
		0.013	1.37	A0A2N9GG46;A0A2N9EY08	A0A2N9GG46	Pyruvate decarboxylase;Integrase catalytic domain-containing protein	FSB_LOCUS29388;FSB_LOCUS7326	24.79	24.32	24.89	23.34	23.8	22.74	4.5	0.0038
		0.013	1.19	A0A5C7GSV9;A0A2N9EJX6;A0A5C7IH95;A0A2N9ET59	A0A5C7GSV9;A0A2N9EJX6	Coatomer subunit zeta;Coatomer subunit zeta;Coatomer subunit zeta;Coatomer subunit zeta	EZV62_027112;FSB_LOCUS2822;EZV62_003456;FSB_LOCUS5865	25.18	25.95	26.05	24.7	24.56	24.35	4.58	0.0035
		0.013	0.82	A0A5C7GZY2;A0A2N9IP08	A0A5C7GZY2	Aldedh domain-containing protein;Uncharacterized protein	EZV62_022864;FSB_LOCUS53751	30.4	30.33	30.06	29.47	29.19	29.68	4.54	0.0036
		0.013	-0.78	A0A5C7H7K9	A0A5C7H7K9	Uncharacterized protein	EZV62_022143	26.91	26.59	26.91	27.75	27.34	27.67	-4.5	0.0038
		0.013	0.71	A0A5C7H7Z6;A0A2N9EK40	A0A5C7H7Z6	Acyl-[acyl-carrier-protein] desaturase;Uncharacterized protein	EZV62_022276;FSB_LOCUS3017	25.95	25.87	25.63	25.26	24.93	25.13	4.56	0.0035
		0.013	-1.39	A0A5C7HB42	A0A5C7HB42	Uncharacterized protein	EZV62_019344	23.16	23.66	22.91	24.71	24.12	25.09	-4.5	0.0038
		0.013	0.61	A0A5C7HTB2	A0A5C7HTB2	Uncharacterized protein	EZV62_014119	27.84	27.66	27.61	27.2	27.09	26.99	4.55	0.0036
		0.013	1.11	A0A5C7HVD2;A0A2N9HB10;A0A2N9FQH0	A0A5C7HVD2	Lysine--tRNA ligase;Lysyl-tRNA synthetase;Uncharacterized protein	EZV62_012440;FSB_LOCUS36762;FSB_LOCUS17091	26.44	26.79	26.39	25.32	25.08	25.9	4.5	0.0038
		0.013	-1.24	A0A5C7I1P3	A0A5C7I1P3	Uncharacterized protein	EZV62_009620	22.91	23.72	22.88	24.13	24.6	24.49	-4.52	0.0037
		0.013	0.66	A0A5C7IN17;A0A2N9HR86;A0A2N9HST1;A0A2N9HPS9	A0A5C7IN17;A0A2N9HR86	Ribosomal_S10 domain-containing protein;Ribosomal_S10 domain-containing protein;Ribosomal_S10 domain-containing protein;Ribosomal_S10 domain-containing protein	EZV62_005678;FSB_LOCUS42654;FSB_LOCUS42655;FSB_LOCUS41553	30.17	30.05	30.29	29.44	29.69	29.39	4.57	0.0035
		0.014	0.71	A0A2N9FY75	A0A2N9FY75	Tubulin beta chain	FSB_LOCUS23449	28.46	28.8	28.43	27.95	27.7	27.89	4.49	0.0038
		0.014	0.67	A0A5C7GV86;A0A2N9HR61;A0A2N9IVS0	A0A5C7GV86	Probable 6-phosphogluconolactonase;Probable 6-phosphogluconolactonase;Probable 6-phosphogluconolactonase	EZV62_024425;FSB_LOCUS42033;FSB_LOCUS56192	27.73	27.95	27.64	27.11	26.96	27.24	4.47	0.0039
		0.014	0.53	A0A5C7GXD5	A0A5C7GXD5	Malate dehydrogenase [NADP], chloroplastic	EZV62_025289	27.31	27.42	27.26	26.77	26.83	26.8	4.49	0.0038
		0.014	-0.61	A0A5C7H979;A0A2N9EZR8	A0A5C7H979;A0A2N9EZR8	Uncharacterized protein;Uncharacterized protein	EZV62_018949;FSB_LOCUS7936	26.92	26.68	26.99	27.5	27.41	27.52	-4.42	0.0041
		0.014	1.26	A0A5C7HB10;A0A2N9HTK1;A0A2N9HSM8;A0A5C7HQM4;A0A2N9HRZ3;A0A5C7HA95	A0A5C7HB10	PKS_ER domain-containing protein;PKS_ER domain-containing protein;PKS_ER domain-containing protein;PKS_ER domain-containing protein;PKS_ER domain-containing protein;PKS_ER domain-containing protein	EZV62_019410;FSB_LOCUS42916;FSB_LOCUS42910;EZV62_013936;FSB_LOCUS42914;EZV62_019409	26.52	26.47	25.98	24.8	25.6	24.77	4.49	0.0038
		0.014	1.02	A0A5C7HSG4;A0A2N9I7E1	A0A5C7HSG4	Ferredoxin--NADP reductase, chloroplastic;Ferredoxin--NADP reductase, chloroplastic	EZV62_014368;FSB_LOCUS49799	25.23	24.41	24.81	23.89	23.85	23.64	4.46	0.004
		0.014	1.95	A0A5C7HXL5	A0A5C7HXL5	Hydrolase_4 domain-containing protein	EZV62_012941	25.97	25.28	26.85	23.56	24.33	24.36	4.47	0.0039
		0.014	-1.43	A0A5C7I0A6	A0A5C7I0A6	HABP4_PAI-RBP1 domain-containing protein	EZV62_009499	25.48	25.81	24.64	26.61	26.61	27.01	-4.49	0.0038
		0.014	-0.81	A0A5C7I6L5	A0A5C7I6L5	S-methyl-5-thioribose kinase	EZV62_011196	26.24	26.58	26.31	27.05	27.04	27.48	-4.47	0.0039
		0.014	1.78	A0A5C7I9L0;A0A5C7I893;A0A5C7I850;A0A2N9I401;A0A2N9EX68;A0A2N9HIN4;A0A2N9EX63;A0A2N9I812	A0A5C7I9L0;A0A5C7I893;A0A5C7I850	Stearoyl-[acyl-carrier-protein] 9-desaturase;Acyl-[acyl-carrier-protein] desaturase;Acyl-[acyl-carrier-protein] desaturase;Uncharacterized protein;Uncharacterized protein;Uncharacterized protein;Uncharacterized protein;Uncharacterized protein	EZV62_006637;EZV62_006632;EZV62_006630;FSB_LOCUS17284;FSB_LOCUS7317;FSB_LOCUS41968;FSB_LOCUS7315;FSB_LOCUS50008	25.51	24.71	25.84	23.06	23.45	24.21	4.47	0.0039
		0.014	0.57	A0A5C7IXS6;A0A2N9IL40	A0A5C7IXS6	Methylenetetrahydrofolate reductase;Methylenetetrahydrofolate reductase	EZV62_001825;FSB_LOCUS53070	26.64	26.52	26.75	26.11	26.02	26.08	4.49	0.0038
		0.014	-0.94	A0A5C7J033;A0A5C7IXV6;A0A5C7HQS4;A0A5C7HN01;A0A2N9EYW5;A0A2N9GXK3;A0A2N9IZ59;A0A2N9GXV8;A0A2N9HW66	A0A5C7J033;A0A5C7IXV6;A0A5C7HQS4;A0A5C7HN01;A0A2N9EYW5;A0A2N9GXK3;A0A2N9IZ59	Histone H2B;Histone H2B;Histone H2B;Histone H2B;Histone H2B;Histone H2B;Histone H2B;Histone H2B;Histone H2B	EZV62_002585;EZV62_002592;EZV62_016401;EZV62_016242;FSB_LOCUS7691;FSB_LOCUS32217;FSB_LOCUS58508;FSB_LOCUS32225;FSB_LOCUS43826	29.81	30.55	30.04	31.13	31.08	31.01	-4.46	0.0039
		0.015	-0.75	A0A5C7HAS1;A0A2N9EF60;A0A2N9EF01;A0A2N9EFB0;A0A5C7HA18	A0A5C7HAS1	Methylmalonate-semialdehyde dehydrogenase (CoA acylating);Methylmalonate-semialdehyde dehydrogenase (CoA acylating);Methylmalonate-semialdehyde dehydrogenase (CoA acylating);Methylmalonate-semialdehyde dehydrogenase (CoA acylating);Methylmalonate-semialdehyde dehydrogenase (CoA acylating)	EZV62_019310;FSB_LOCUS1210;FSB_LOCUS1207;FSB_LOCUS1206;EZV62_019319	27.55	27.04	27.17	27.91	28.01	28.09	-4.36	0.0044
		0.015	0.66	A0A5C7HNJ0	A0A5C7HNJ0	Phosphopyruvate hydratase	EZV62_016177	31.92	31.81	31.82	31.17	30.98	31.41	4.37	0.0044
		0.015	-0.97	A0A5C7I5P3;A0A5C7H628;A0A2N9HVQ2;A0A2N9FZC5	A0A5C7I5P3	VID27 domain-containing protein;VID27 domain-containing protein;VID27 domain-containing protein;VID27 domain-containing protein	EZV62_011302;EZV62_021576;FSB_LOCUS43603;FSB_LOCUS20241	23.83	24.43	24.29	25.41	25.17	24.87	-4.36	0.0044
		0.015	0.64	A0A5C7IIJ8	A0A5C7IIJ8	Uncharacterized protein	EZV62_003893	24.99	25.12	25.05	24.36	24.63	24.25	4.36	0.0044
		0.015	1.71	A0A5C7IT52	A0A5C7IT52	TENA_THI-4 domain-containing protein	EZV62_000161	24.91	24.51	24.98	22.97	22.39	23.91	4.37	0.0044
		0.015	0.71	A0A5C7IV79;A0A5C7IUA7	A0A5C7IV79	Pre-mRNA-processing factor 19;Uncharacterized protein	EZV62_000995;EZV62_001529	27.61	27.64	27.61	26.87	27.18	26.68	4.35	0.0044
		0.015	0.98	A0A5C7IY12	A0A5C7IY12	SHSP domain-containing protein	EZV62_002734	29.42	29.27	29.63	28.21	28.29	28.89	4.38	0.0043
		0.015	1.68	CON__P35527	CON__P35527			27.08	27.88	27.14	26.42	25.46	25.18	4.39	0.0043
		0.016	-1.84	A0A2N9F5I5	A0A2N9F5I5	Protein disulfide-isomerase	FSB_LOCUS14098	23.65	24.52	22.92	25.7	25.09	25.83	-4.3	0.0047
		0.016	-0.77	A0A5C7H224	A0A5C7H224	WD_REPEATS_REGION domain-containing protein	EZV62_023359	24.9	25.22	25.02	25.83	25.56	26.06	-4.31	0.0047
		0.016	0.95	A0A5C7H7W1	A0A5C7H7W1	Proteasome subunit beta	EZV62_022229	28.42	28.66	28.41	27.98	27.4	27.28	4.33	0.0045
		0.016	-1.42	A0A5C7HJY8	A0A5C7HJY8	Uncharacterized protein	EZV62_018507	24.91	23.57	24.23	25.66	25.67	25.62	-4.28	0.0048
		0.016	0.65	A0A5C7HL99	A0A5C7HL99	UDP-arabinopyranose mutase	EZV62_015493	27.8	27.49	27.62	26.92	26.88	27.16	4.31	0.0047
		0.016	0.69	A0A5C7HLT7	A0A5C7HLT7	PAP_fibrillin domain-containing protein	EZV62_015790	25.73	26.12	26.1	25.44	25.2	25.23	4.29	0.0048
		0.016	0.88	A0A5C7HML3;A0A2N9GY21	A0A5C7HML3	U-box domain-containing protein;U-box domain-containing protein	EZV62_015441;FSB_LOCUS32534	24.38	24.26	24.52	23.11	23.78	23.63	4.3	0.0047
		0.016	-1.27	A0A5C7HZZ6;REV__A0A5C7HY23	A0A5C7HZZ6	Cupin_5 domain-containing protein	EZV62_013045	25.66	25.86	25.59	26.32	27.28	27.32	-4.33	0.0046
		0.016	-1.08	A0A5C7I9B1	A0A5C7I9B1	Protein kinase domain-containing protein	EZV62_011950	26.03	26.8	26.01	27.19	27.53	27.34	-4.3	0.0047
		0.016	-0.71	A0A5C7IUZ1;A0A2N9H7D6	A0A5C7IUZ1	Uncharacterized protein;Uncharacterized protein	EZV62_001739;FSB_LOCUS35595	26.43	26.09	26.09	26.91	26.75	27.09	-4.32	0.0046
		0.016	0.54	A0A5C7IXK4;A0A5C7HT42;A0A2N9ECC2;A0A2N9EM99;A0A5C7HZK1;A0A2N9EWK0;A0A5C7HWQ4	A0A5C7IXK4	Beta-galactosidase;Beta-galactosidase;Beta-galactosidase;Beta-galactosidase;Beta-galactosidase;Beta-galactosidase;Beta-galactosidase	EZV62_002447;EZV62_014840;FSB_LOCUS4508;FSB_LOCUS3546;EZV62_012925;FSB_LOCUS7094;EZV62_012926	27.94	27.88	27.72	27.23	27.33	27.35	4.29	0.0048
		0.017	-1.37	A0A2N9HHY9;A0A5C7HVR0	A0A2N9HHY9;A0A5C7HVR0	AAA domain-containing protein;AAA domain-containing protein	FSB_LOCUS39136;EZV62_012574	24.03	23.18	22.75	24.58	24.74	24.77	-4.24	0.005
		0.017	0.61	A0A5C7GST4	A0A5C7GST4	Malate dehydrogenase	EZV62_026833	29.83	29.79	29.48	29.11	29.11	29.06	4.24	0.005
		0.017	0.63	A0A5C7GUX6;A0A2N9GID8;A0A2N9ICD4;A0A2N9I0H9	A0A5C7GUX6	Obg-like ATPase 1;OBG-type G domain-containing protein;OBG-type G domain-containing protein;G domain-containing protein	EZV62_027436;FSB_LOCUS30118;FSB_LOCUS50274;FSB_LOCUS45780	28.5	28.28	28.15	27.71	27.54	27.79	4.18	0.0054
		0.017	-0.67	A0A5C7GVP2	A0A5C7GVP2	Uncharacterized protein	EZV62_024739	26.02	25.78	26.1	26.82	26.66	26.45	-4.2	0.0053
		0.017	0.58	A0A5C7GWF9	A0A5C7GWF9	Transaldolase	EZV62_024895	28.71	28.46	28.65	27.95	27.96	28.16	4.2	0.0053
		0.017	0.57	A0A5C7GWK9;A0A2N9ETP7;A0A5C7HH46	A0A5C7GWK9	Phytochrome;Phytochrome;Uncharacterized protein	EZV62_024836;FSB_LOCUS6097;EZV62_020792	27.02	26.99	26.81	26.48	26.27	26.38	4.24	0.005
		0.017	-0.64	A0A5C7H0U6	A0A5C7H0U6	AMP-binding domain-containing protein	EZV62_023182	25.08	24.85	24.78	25.71	25.49	25.43	-4.25	0.005
		0.017	-0.99	A0A5C7H661;A0A2N9GY38	A0A5C7H661	Uncharacterized protein;Reverse transcriptase domain-containing protein	EZV62_021629;FSB_LOCUS35098	25.82	25.26	26.08	26.88	26.54	26.71	-4.18	0.0054
		0.017	1.18	A0A5C7HF45;A0A2N9G8A5;A0A2N9HYR5	A0A5C7HF45	Uncharacterized protein;Uncharacterized protein;Uncharacterized protein	EZV62_020072;FSB_LOCUS23562;FSB_LOCUS45140	24.07	24.01	24.36	23.26	23.28	22.36	4.21	0.0052
		0.017	0.69	A0A5C7HHW2;A0A2N9FHE4;A0A2N9H3Z3;A0A2N9J6S9;A0A2N9JBF9;A0A2N9H0C0;A0A2N9HV21;A0A2N9FQD6;A0A2N9G1S1;A0A2N9FQD8;A0A2N9G2E6;A0A2N9H8F1;A0A2N9JBE0;A0A2N9JBF1;A0A2N9G012;A0A2N9H896;A0A2N9G2F0;A0A2N9JB23;A0A2N9G1R8	A0A5C7HHW2	Clustered mitochondria protein homolog;Uncharacterized protein;Clu domain-containing protein;Uncharacterized protein;Clu domain-containing protein;Clu domain-containing protein;Clu domain-containing protein;Uncharacterized protein;Uncharacterized protein;Clu domain-containing protein;Clu domain-containing protein;Uncharacterized protein;TPR_REGION domain-containing protein;TPR_REGION domain-conta…	EZV62_017119;FSB_LOCUS14495;FSB_LOCUS34430;FSB_LOCUS60115;FSB_LOCUS61683;FSB_LOCUS35838;FSB_LOCUS45728;FSB_LOCUS17295;FSB_LOCUS21380;FSB_LOCUS17305;FSB_LOCUS21382;FSB_LOCUS35751;FSB_LOCUS61671;FSB_LOCUS61681;FSB_LOCUS20296;FSB_LOCUS35752;FSB_LOCUS21381;FSB_LOCUS61675;FSB_LOCUS21384	26.57	26.88	26.96	26.24	26.16	25.94	4.2	0.0053
		0.017	0.59	A0A5C7HI97	A0A5C7HI97	Eukaryotic translation initiation factor 5A	EZV62_017887	29.25	29.6	29.51	28.85	28.85	28.9	4.18	0.0054
		0.017	-0.54	A0A5C7HPW4;A0A2N9HH51;A0A5C7IYQ2	A0A5C7HPW4;A0A2N9HH51	SOR_SNZ domain-containing protein;SOR_SNZ domain-containing protein;Phosphoinositide phospholipase C	EZV62_016634;FSB_LOCUS41499;EZV62_002974	26.4	26.22	26.31	26.94	26.74	26.87	-4.24	0.005
		0.017	0.57	A0A5C7HU25;A0A2N9EHB7	A0A5C7HU25	C2 domain-containing protein;C2 domain-containing protein	EZV62_015190;FSB_LOCUS6208	24.92	24.63	24.73	24.22	24.24	24.11	4.24	0.0051
		0.017	0.78	A0A5C7HVD7;A0A2N9F4T3	A0A5C7HVD7	40S ribosomal protein S6;Uncharacterized protein	EZV62_014725;FSB_LOCUS10034	29.99	30.58	30.52	29.59	29.56	29.59	4.18	0.0054
		0.017	0.53	A0A5C7HXD9;A0A2N9J7S8;A0A2N9IZJ6	A0A5C7HXD9;A0A2N9J7S8;A0A2N9IZJ6	KH type-2 domain-containing protein;KH type-2 domain-containing protein;KH type-2 domain-containing protein	EZV62_013166;FSB_LOCUS60482;FSB_LOCUS57880	30.19	30.03	30.11	29.48	29.68	29.56	4.22	0.0052
		0.017	1.16	A0A5C7HXL3;A0A2N9EC68	A0A5C7HXL3	Uncharacterized protein;Uncharacterized protein	EZV62_012917;FSB_LOCUS4499	25.38	25.68	24.66	23.96	24.2	24.08	4.26	0.005
		0.017	1.07	A0A5C7HZ43;A0A2N9FVL7;A0A2N9J519	A0A5C7HZ43	Beta-adaptin-like protein;Beta-adaptin-like protein;Reverse transcriptase domain-containing protein	EZV62_013411;FSB_LOCUS19214;FSB_LOCUS59313	26.01	25.21	25.18	24.43	24.51	24.27	4.22	0.0052
		0.017	0.83	A0A5C7I2I4;A0A5C7H097	A0A5C7I2I4	Uncharacterized protein;Uncharacterized protein	EZV62_010425;EZV62_025767	26.64	26.06	26.21	25.69	25.37	25.38	4.17	0.0054
		0.017	1.81	A0A5C7I4L1	A0A5C7I4L1	Uncharacterized protein	EZV62_011201	25.9	24.41	25.82	23.19	23.71	23.79	4.2	0.0053
		0.017	0.55	A0A5C7I501;A0A2N9HZQ4	A0A5C7I501	M16C_associated domain-containing protein;M16C_associated domain-containing protein	EZV62_011331;FSB_LOCUS45447	26.34	26.2	26.09	25.71	25.58	25.7	4.2	0.0053
		0.017	-0.7	A0A5C7I844;A0A2N9F8H9;A0A2N9ISK8	A0A5C7I844	HECT domain-containing protein;HECT domain-containing protein;HECT domain-containing protein	EZV62_011756;FSB_LOCUS11355;FSB_LOCUS55001	24.28	24.15	23.86	24.93	24.64	24.81	-4.25	0.005
		0.017	-0.66	A0A5C7ICZ1;A0A5C7IQL4;A0A5C7I1Y1;A0A2N9IT03;A0A2N9HS23;A0A2N9FTI0;A0A2N9F6L0	A0A5C7ICZ1;A0A5C7IQL4;A0A5C7I1Y1;A0A2N9IT03;A0A2N9HS23	Ribosomal_S13_N domain-containing protein;Ribosomal_S13_N domain-containing protein;Ribosomal_S13_N domain-containing protein;Ribosomal_S13_N domain-containing protein;Ribosomal_S13_N domain-containing protein;Uncharacterized protein;Uncharacterized protein	EZV62_007591;EZV62_005691;EZV62_009680;FSB_LOCUS55212;FSB_LOCUS42657;FSB_LOCUS18131;FSB_LOCUS10674	29.08	29.48	29.24	29.83	30.07	29.88	-4.23	0.0051
		0.017	1.42	A0A5C7INN5;A0A5C7IPC6	A0A5C7INN5;A0A5C7IPC6	PMEI domain-containing protein;PMEI domain-containing protein	EZV62_005663;EZV62_005659	24.24	24.57	24.54	22.31	23.6	23.2	4.2	0.0053
		0.017	-1.86	A0A5C7ITA3	A0A5C7ITA3	Uncharacterized protein	EZV62_000643	27.67	29.48	28.79	30.35	30.51	30.65	-4.19	0.0053
		0.017	-1.28	A0A5C7ITC2	A0A5C7ITC2	PUM-HD domain-containing protein	EZV62_000241	22.73	23.89	23.48	24.79	24.49	24.66	-4.22	0.0052
		0.018	0.84	A0A2N9G441	A0A2N9G441	PsbP domain-containing protein	FSB_LOCUS22097	26.34	25.82	26.16	25.54	25.22	25.03	4.15	0.0056
		0.018	0.51	A0A5C7GWU8;A0A2N9IQ82;A0A2N9FIJ9	A0A5C7GWU8	Isopentenyl-diphosphate Delta-isomerase;Isopentenyl-diphosphate Delta-isomerase;Isopentenyl-diphosphate Delta-isomerase	EZV62_024677;FSB_LOCUS54904;FSB_LOCUS18528	27.43	27.54	27.57	27.07	27.02	26.9	4.12	0.0058
		0.018	0.86	A0A5C7H2J5;A0A2N9EPK9	A0A5C7H2J5;A0A2N9EPK9	Transaldolase;Transaldolase	EZV62_023625;FSB_LOCUS4630	26.2	25.75	25.57	24.92	25.2	24.81	4.13	0.0057
		0.018	0.69	A0A5C7HAD5;A0A2N9GTR9	A0A5C7HAD5	Endoglucanase;Endoglucanase	EZV62_018778;FSB_LOCUS30785	26.44	26.1	26.47	25.83	25.49	25.62	4.15	0.0056
		0.018	1	A0A5C7HMW9	A0A5C7HMW9	L-ascorbate oxidase	EZV62_015485	24.81	24.09	24.67	23.5	23.8	23.27	4.13	0.0057
		0.018	0.67	A0A5C7IGK0	A0A5C7IGK0	Nop domain-containing protein	EZV62_003100	29.24	29.63	29.41	28.69	28.94	28.64	4.13	0.0057
		0.018	-1	A0A5C7IQF1	A0A5C7IQF1	Uncharacterized protein	EZV62_000192	27.74	28.47	28.55	29.26	29.15	29.34	-4.17	0.0055
		0.018	-1.11	A0A5C7ISJ6;A0A5C7IQM8	A0A5C7ISJ6	Glyceraldehyde-3-phosphate dehydrogenase;NAC domain-containing protein	EZV62_006287;EZV62_006294	25.46	26.38	26.15	27.29	27.18	26.86	-4.14	0.0057
		0.018	-0.88	A0A5C7IV57;A0A2N9E534	A0A5C7IV57	Uncharacterized protein;Uncharacterized protein	EZV62_000991;FSB_LOCUS1949	27.94	28.55	28.29	29.37	28.9	29.17	-4.17	0.0055
		0.018	-0.61	A0A7L7TE51;A0A5C7GQJ3;A0A5C7GNT9	A0A7L7TE51	NADH dehydrogenase subunit 7;Uncharacterized protein;Uncharacterized protein	nad7;EZV62_027801;EZV62_028254	25.91	26.15	25.82	26.54	26.47	26.69	-4.15	0.0056
		0.019	-0.65	A0A067YP58;A0A7G7XUS4;A0A173GL74;A0A6C0UAR3;A0A650G549;A0A7D4W5X6;A0A6M8U7J7;A0A7L8XIT5;A0A7G7XVR4;A0A7G7XVH9;A0A7G7XV94;A0A7G7XUI9;A0A1W6FB73;A0A7G7XTT3;A0A7G7XTJ8;A0A7G7XSU0;A0A7G7XSK5;A0A7G7XS36;A0A7G7XRV1;A0A7D5B4H5;A0A7D5A6I3;A0A7D4W650;A0A1V0G111;A0A6H0CBW9;A0A1X9QH86;A0A2L1ZBD8;A0A173CTV4;A0A650G3G8;A0A6B9M0R6;A0A650GHS3;A0A650GGV2;A0A650G8I0;A0A650G7A0;A0A650G780;A0A650G763;A0A650G6V8;A0A…	A0A067YP58;A0A7G7XUS4;A0A173GL74;A0A6C0UAR3;A0A650G549;A0A7D4W5X6;A0A6M8U7J7;A0A7L8XIT5;A0A7G7XVR4;A0A7G7XVH9;A0A7G7XV94;A0A7G7XUI9;A0A1W6FB73;A0A7G7XTT3;A0A7G7XTJ8;A0A7G7XSU0;A0A7G7XSK5;A0A7G7XS36;A0A7G7XRV1;A0A7D5B4H5;A0A7D5A6I3;A0A7D4W650;A0A1V0G111;A0A6H0CBW9;A0A1X9QH86;A0A2L1ZBD8;A0A173CTV4;A0A650G3G8;A0A6B9M0R6;A0A650GHS3;A0A650GGV2;A0A650G8I0;A0A650G7A0;A0A650G780;A0A650G763;A0A650G6V8;A0A…	ATP synthase subunit alpha, chloroplastic;ATP synthase subunit alpha, chloroplastic;ATP synthase subunit alpha, chloroplastic;ATP synthase subunit alpha, chloroplastic;ATP synthase subunit alpha, chloroplastic;ATP synthase subunit alpha, chloroplastic;ATP synthase subunit alpha, chloroplastic;ATP synthase CF1 alpha subunit;ATP synthase subunit alpha, chloroplastic;ATP synthase subunit alpha, chlo…	atpA;atpA;atpA;atpA;atpA;atpA;atpA;atpA;atpA;atpA;atpA;atpA;atpA;atpA;atpA;atpA;atpA;atpA;atpA;atpA;atpA;atpA;atpA;atpA;atpA;atpA;atpA;atpA;atpA;atpA;atpA;atpA;atpA;atpA;atpA;atpA;atpA;atpA;atpA;atpA;atpA;atpA;atpA;atpA;atpA;atpA;atpA;atpA;atpA;atpA;atpA;atpA;FSB_LOCUS21721;EZV62_004986	26	26.44	26.25	26.92	26.77	26.95	-4.11	0.0059
		0.019	-0.55	A0A2N9ILA3;A0A2N9GKT5	A0A2N9ILA3;A0A2N9GKT5	Small ubiquitin-related modifier;Small ubiquitin-related modifier	FSB_LOCUS52705;FSB_LOCUS27726	26.31	26.52	26.56	26.94	27.11	26.99	-4.08	0.006
		0.019	0.64	A0A2N9HF84	A0A2N9HF84	Catalase	FSB_LOCUS38202	28.34	28.64	28.54	27.79	27.73	28.07	4.07	0.0061
		0.019	-0.63	A0A5C7GWQ7;A0A2N9HQZ0	A0A5C7GWQ7	DNA topoisomerase (ATP-hydrolyzing);TOP4c domain-containing protein	EZV62_025059;FSB_LOCUS42052	24.95	24.97	25.11	25.42	25.65	25.84	-4.05	0.0062
		0.019	-1.33	A0A5C7HLX6	A0A5C7HLX6	HIT domain-containing protein	EZV62_015618	24.34	24.71	25.61	26.21	26.16	26.29	-4.09	0.006
		0.019	1.44	A0A5C7HMB3;A0A5C7HKP6	A0A5C7HMB3	Uncharacterized protein;Uncharacterized protein	EZV62_018739;EZV62_018731	25.83	25.11	25.22	23.91	23.35	24.57	4.09	0.006
		0.019	-0.66	A0A5C7HWU7	A0A5C7HWU7	NADH-cytochrome b5 reductase	EZV62_012648	26.9	26.51	26.77	27.43	27.22	27.52	-4.07	0.0061
		0.019	-1.48	A0A5C7HYL9	A0A5C7HYL9	Dolichyl-diphosphooligosaccharide--protein glycotransferase	EZV62_012809	22.85	22.12	23.51	24.38	24.03	24.53	-4.09	0.006
		0.019	0.65	A0A5C7I7B8;A0A2N9FPG1;A0A2N9G6D2	A0A5C7I7B8;A0A2N9FPG1;A0A2N9G6D2	Uncharacterized protein;Uncharacterized protein;Uncharacterized protein	EZV62_011663;FSB_LOCUS16721;FSB_LOCUS22791	25.7	25.89	26.16	25.34	25.2	25.26	4.09	0.006
		0.019	-0.81	A0A5C7IUL2	A0A5C7IUL2	Transket_pyr domain-containing protein	EZV62_001596	24.1	24.57	24.15	24.81	25.26	25.17	-4.08	0.0061
		0.02	0.51	A0A5C7GUK8;A0A2N9EBY2;A0A2N9EBP5;A0A2N9HM42;A0A2N9EBV1	A0A5C7GUK8	Proteasome subunit alpha type;Proteasome subunit alpha type;PROTEASOME_ALPHA_1 domain-containing protein;PROTEASOME_ALPHA_1 domain-containing protein;PROTEASOME_ALPHA_1 domain-containing protein	EZV62_027657;FSB_LOCUS36;FSB_LOCUS37;FSB_LOCUS40551;FSB_LOCUS40	28.56	28.63	28.69	28.03	28.23	28.09	4.04	0.0063
		0.02	-1.07	A0A5C7H808;A0A2N9ECW7	A0A5C7H808	Fn3_like domain-containing protein;Fn3_like domain-containing protein	EZV62_022008;FSB_LOCUS362	26.48	25.74	25.59	27.18	27.1	26.76	-4	0.0066
		0.02	0.91	A0A5C7HBF4	A0A5C7HBF4	Glycine cleavage system H protein	EZV62_019590	24.69	24.41	24.22	23.77	23.69	23.12	4	0.0067
		0.02	0.9	A0A5C7HDM1	A0A5C7HDM1	Uncharacterized protein	EZV62_020124	24.58	25.07	25.38	23.95	24.19	24.18	4	0.0067
		0.02	0.57	A0A5C7HJE2;A0A2N9H302;A0A5C7ICA8	A0A5C7HJE2	Eukaryotic translation initiation factor 3 subunit I;Eukaryotic translation initiation factor 3 subunit I;Uncharacterized protein	EZV62_018287;FSB_LOCUS33903;EZV62_008122	27.62	27.38	27.54	27.03	26.79	27.03	4.02	0.0065
		0.02	0.6	A0A5C7HNL7	A0A5C7HNL7	Uncharacterized protein	EZV62_016506	27.01	26.79	26.58	26.2	26.16	26.2	4	0.0066
		0.02	1.13	A0A5C7HSG6;A0A5C7HPI2;A0A5C7HPF3;A0A5C7HNQ9	A0A5C7HSG6;A0A5C7HPI2;A0A5C7HPF3;A0A5C7HNQ9	Uncharacterized protein;Uncharacterized protein;Uncharacterized protein;Uncharacterized protein	EZV62_016941;EZV62_016537;EZV62_016538;EZV62_016539	27.5	27.84	27.36	26.46	25.91	26.92	4	0.0066
		0.02	0.5	A0A5C7HSN6	A0A5C7HSN6	Aconitate hydratase	EZV62_014431	29.62	29.51	29.42	28.97	29.07	29.02	4.02	0.0065
		0.02	-0.75	A0A5C7HV27;A0A2N9EQS4;A0A2N9HE12	A0A5C7HV27;A0A2N9EQS4;A0A2N9HE12	(3R)-hydroxymyristoyl-[acyl-carrier-protein] dehydratase;Uncharacterized protein;Uncharacterized protein	EZV62_015212;FSB_LOCUS4943;FSB_LOCUS40458	26.61	26	26.28	26.91	27.11	27.13	-4	0.0067
		0.02	-0.55	A0A5C7IE96;A0A5C7HYQ5;A0A2N9FB66;A0A5C7IEJ3	A0A5C7IE96;A0A5C7HYQ5;A0A2N9FB66	TOG domain-containing protein;Protein kinase domain-containing protein;TOG domain-containing protein;Uncharacterized protein	EZV62_008639;EZV62_013378;FSB_LOCUS12250;EZV62_008647	25.48	25.69	25.73	26.16	26.1	26.29	-4.02	0.0065
		0.02	-1.33	A0A5C7HZQ8	A0A5C7HZQ8	Uncharacterized protein	EZV62_013249	23.88	23.08	24.39	25.28	25.02	25.05	-4.02	0.0065
		0.02	-0.78	A0A5C7I175	A0A5C7I175	Uncharacterized protein	EZV62_009672	26.2	25.59	25.81	26.51	26.62	26.8	-4.04	0.0063
		0.02	0.55	A0A5C7IJP3;A0A2N9IF52;A0A2N9IHP9	A0A5C7IJP3	Nudix hydrolase domain-containing protein;Uncharacterized protein;Nudix hydrolase domain-containing protein	EZV62_004375;FSB_LOCUS50571;FSB_LOCUS51481	28.1	28	27.84	27.31	27.53	27.44	4	0.0066
		0.02	0.95	A0A5C7ISU7;A0A2N9EJD3;A0A2N9H0M6;A0A5C7HCN8;A0A2N9FTB8	A0A5C7ISU7	Methyltransferase;Methyltransferase;Methyltransferase;Methyltransferase;Methyltransferase	EZV62_000910;FSB_LOCUS2784;FSB_LOCUS33235;EZV62_020000;FSB_LOCUS18277	24.93	24.29	25.13	23.8	23.76	23.94	4.01	0.0066
		0.02	0.61	A0A5C7IW22;A0A2N9FPK5;A0A2N9EUT0	A0A5C7IW22	Ubiquitinyl hydrolase 1;zf-RVT domain-containing protein;USP7_ICP0_bdg domain-containing protein	EZV62_002070;FSB_LOCUS20538;FSB_LOCUS6332	27.41	27.12	26.99	26.56	26.54	26.6	4.02	0.0065
		0.021	1.75	A0A2N9IRL0	A0A2N9IRL0	Xyloglucan endotransglucosylase/hydrolase	FSB_LOCUS55344	25.47	24.73	25.85	24.43	23.14	23.23	3.98	0.0068
		0.021	0.8	A0A5C7H2E5;A0A2N9ESP0	A0A5C7H2E5	Aconitase_C domain-containing protein;Aconitase_C domain-containing protein	EZV62_023692;FSB_LOCUS9688	26.79	26.93	26.84	26.41	26.06	25.69	3.97	0.0069
		0.021	-0.6	A0A5C7HCP3	A0A5C7HCP3	Uncharacterized protein	EZV62_019212	26.91	26.78	26.57	27.49	27.2	27.38	-3.96	0.007
		0.021	0.6	A0A5C7HIJ2;A0A2N9I532;A0A2N9EGE8;A0A2N9J231	A0A5C7HIJ2;A0A2N9I532	Pyruvate dehydrogenase E1 component subunit beta;Pyruvate dehydrogenase E1 component subunit beta;Pyruvate dehydrogenase E1 component subunit beta;Pyruvate dehydrogenase E1 component subunit beta	EZV62_017299;FSB_LOCUS47076;FSB_LOCUS5918;FSB_LOCUS58442	28.63	28.52	28.27	27.83	27.78	28.01	3.95	0.007
		0.021	-0.57	A0A5C7HK30;A0A2N9ETC9	A0A5C7HK30	Uncharacterized protein;Uncharacterized protein	EZV62_018472;FSB_LOCUS6000	26.12	26.38	26.31	26.91	26.68	26.94	-3.96	0.007
		0.021	-1.36	A0A5C7HZX8;A0A2N9GHV2;A0A5C7HZQ6	A0A5C7HZX8;A0A2N9GHV2	Clp R domain-containing protein;Clp R domain-containing protein;Clp R domain-containing protein	EZV62_013612;FSB_LOCUS26773;EZV62_013611	24.43	24.32	24.77	26.61	25.65	25.35	-3.98	0.0068
		0.021	-0.92	A0A5C7I9V1	A0A5C7I9V1	AIR carboxylase	EZV62_007270	25.88	25.34	25.85	26.96	26.56	26.33	-3.97	0.0069
		0.021	0.8	A0A5C7IT50;A0A2N9EST5;A0A2N9GPQ0;A0A2N9H389;A0A2N9F5I7;A0A2N9IW52;A0A2N9EL15;A0A2N9GWA3	A0A5C7IT50	Aldo_ket_red domain-containing protein;Aldo_ket_red domain-containing protein;Aldo_ket_red domain-containing protein;Aldo_ket_red domain-containing protein;Aldo_ket_red domain-containing protein;Aldo_ket_red domain-containing protein;Aldo_ket_red domain-containing protein;Uncharacterized protein	EZV62_001096;FSB_LOCUS5745;FSB_LOCUS29417;FSB_LOCUS36879;FSB_LOCUS14109;FSB_LOCUS56255;FSB_LOCUS3360;FSB_LOCUS31737	26.81	26.14	26.58	25.82	25.55	25.75	3.96	0.007
		0.021	1.46	A0A5C7IUI0	A0A5C7IUI0	Pectate lyase	EZV62_001093	25.48	25.47	26.13	24.84	24.31	23.54	3.96	0.007
		0.021	1.21	A0A5C7IW14;A0A2N9H7P1	A0A5C7IW14	Lysine--tRNA ligase;Lysine--tRNA ligase	EZV62_001643;FSB_LOCUS36004	24.39	24.12	24.47	23.79	22.74	22.82	3.96	0.007
		0.021	1.25	A0A5C7IYY7;A0A5C7IAH8;A0A2N9J0H6;A0A2N9G5K7;A0A2N9GQJ2;A0A2N9I7E2;A0A2N9GDH9;A0A5C7GW02	A0A5C7IYY7;A0A5C7IAH8	Terpene cyclase/mutase family member;Uncharacterized protein;Terpene cyclase/mutase family member;Terpene cyclase/mutase family member;Uncharacterized protein;SQHop_cyclase_C domain-containing protein;Uncharacterized protein;Terpene cyclase/mutase family member	EZV62_003066;EZV62_006671;FSB_LOCUS57703;FSB_LOCUS22511;FSB_LOCUS29794;FSB_LOCUS48210;FSB_LOCUS25554;EZV62_024636	26.08	25.11	26.27	24.53	24.5	24.7	3.98	0.0068
		0.022	-0.91	A0A5C7GRT5;A0A5C7I592	A0A5C7GRT5;A0A5C7I592	Uncharacterized protein;Uncharacterized protein	EZV62_026544;EZV62_011033	25.98	25.21	25.52	26.57	26.25	26.6	-3.92	0.0073
		0.022	1.38	A0A5C7GXZ8	A0A5C7GXZ8	Carboxypeptidase	EZV62_025326	26.95	25.67	26.67	24.96	24.85	25.35	3.9	0.0075
		0.022	0.98	A0A5C7GZ49	A0A5C7GZ49	Peptidylprolyl isomerase	EZV62_025684	26.85	26.88	26.65	25.52	26.35	25.57	3.9	0.0075
		0.022	0.58	A0A5C7GZP3;A0A2N9J0N2	A0A5C7GZP3	Uncharacterized protein;Uncharacterized protein	EZV62_022778;FSB_LOCUS58037	24.98	25.22	25.26	24.41	24.61	24.7	3.9	0.0075
		0.022	0.66	A0A5C7HPZ7;A0A5C7HPW9	A0A5C7HPZ7	Peptidase_M24 domain-containing protein;Uncharacterized protein	EZV62_016664;EZV62_016962	29.56	29.74	29.53	28.87	28.76	29.23	3.92	0.0073
		0.022	0.67	A0A5C7I742;A0A2N9J5D4	A0A5C7I742	Uncharacterized protein;Uncharacterized protein	EZV62_011583;FSB_LOCUS59920	27.66	27.9	28.11	27.41	27.13	27.11	3.91	0.0074
		0.022	0.46	A0A5C7IJK9	A0A5C7IJK9	Uncharacterized protein	EZV62_004039	29.22	29.32	29.34	28.84	28.81	28.85	3.92	0.0073
		0.022	0.67	A0A5C7IU29;A0A2N9ILC6;A0A2N9IKM9	A0A5C7IU29	Beta-galactosidase;Beta-galactosidase;Beta-galactosidase	EZV62_001207;FSB_LOCUS52735;FSB_LOCUS52737	26.41	25.97	26.04	25.49	25.29	25.61	3.89	0.0076
		0.022	1.16	A0A5C7J1C7	A0A5C7J1C7	Glucan endo-1,3-beta-D-glucosidase	EZV62_003045	24.14	24.38	23.98	22.49	23.59	22.95	3.92	0.0073
		0.023	-1.13	A0A5C7GZB5	A0A5C7GZB5	Lactamase_B domain-containing protein	EZV62_025816	27.4	26.34	26.9	28.23	27.73	28.07	-3.84	0.008
		0.023	1.31	A0A5C7HFZ3;A0A5C7HFP5	A0A5C7HFZ3;A0A5C7HFP5	Uncharacterized protein;Uncharacterized protein	EZV62_020914;EZV62_020915	25.16	24.83	24.82	24.11	22.87	23.89	3.88	0.0077
		0.023	0.73	A0A5C7HNC0	A0A5C7HNC0	Adenosine kinase	EZV62_016320	27.92	27.95	27.8	27.23	26.81	27.43	3.87	0.0078
		0.023	0.49	A0A5C7HRA9;A0A2N9EFK7	A0A5C7HRA9	Uncharacterized protein;Uncharacterized protein	EZV62_014164;FSB_LOCUS1323	27.61	27.7	27.7	27.29	27.04	27.19	3.86	0.0078
		0.023	-1.13	A0A5C7IM35	A0A5C7IM35	Glutamine amidotransferase type-2 domain-containing protein	EZV62_005103	24.84	23.89	24.65	25.63	25.86	25.28	-3.86	0.0079
		0.023	-0.78	A0A5C7IQX0	A0A5C7IQX0	Uncharacterized protein	EZV62_000289	27.87	27.76	28.2	29.01	28.45	28.71	-3.87	0.0078
		0.024	-0.45	A0A5C7GQK9	A0A5C7GQK9	AAA domain-containing protein	EZV62_026129	27.06	26.94	26.96	27.42	27.39	27.48	-3.8	0.0084
		0.024	-0.72	A0A5C7GTD9	A0A5C7GTD9	Uncharacterized protein	EZV62_026700	24.9	25.18	25.3	25.55	25.95	26.04	-3.82	0.0082
		0.024	0.86	A0A5C7GWM0	A0A5C7GWM0	Uncharacterized protein	EZV62_025019	29.23	29.29	29.09	27.88	28.51	28.64	3.82	0.0082
		0.024	-1.69	A0A5C7GXR6;A0A2N9HSJ0;A0A2N9I8Z4	A0A5C7GXR6;A0A2N9HSJ0;A0A2N9I8Z4	Lactase;Lactase;Lactase	EZV62_024977;FSB_LOCUS42622;FSB_LOCUS48402	23.13	23.29	23.07	23.8	25.49	25.27	-3.83	0.0081
		0.024	-0.85	A0A5C7HFW0;A0A2N9ICH5	A0A5C7HFW0;A0A2N9ICH5	Uncharacterized protein;Uncharacterized protein	EZV62_020975;FSB_LOCUS49662	24.43	23.87	23.78	24.78	25.13	24.72	-3.79	0.0085
		0.024	0.77	A0A5C7HJ88;A0A2N9I947;A0A2N9F830;A0A2N9FUG8;A0A2N9HIJ4	A0A5C7HJ88	Dihydrolipoamide acetyltransferase component of pyruvate dehydrogenase complex;Dihydrolipoamide acetyltransferase component of pyruvate dehydrogenase complex;Uncharacterized protein;Lipoyl-binding domain-containing protein;Uncharacterized protein	EZV62_018138;FSB_LOCUS25488;FSB_LOCUS10923;FSB_LOCUS18443;FSB_LOCUS39435	26.9	26.26	26.42	25.84	25.83	25.59	3.79	0.0085
		0.024	-0.61	A0A5C7HPQ0	A0A5C7HPQ0	Uncharacterized protein	EZV62_016810	24.62	24.38	24.5	25.3	25.14	24.88	-3.83	0.0082
		0.024	1.17	A0A5C7HVE4;A0A2N9F4Q4;Q30D04	A0A5C7HVE4	Phospho-2-dehydro-3-deoxyheptonate aldolase;Phospho-2-dehydro-3-deoxyheptonate aldolase;Phospho-2-dehydro-3-deoxyheptonate aldolase (Fragment)	EZV62_014735;FSB_LOCUS10015;	25.55	24.83	25.94	24.46	24	24.35	3.83	0.0082
		0.024	0.87	A0A5C7I036	A0A5C7I036	Uncharacterized protein	EZV62_009449	25.69	25.84	25.92	25.26	24.48	25.1	3.81	0.0083
		0.024	-0.98	A0A5C7I8J4	A0A5C7I8J4	Uncharacterized protein	EZV62_006790	25.38	24.89	24.71	25.61	25.97	26.33	-3.82	0.0082
		0.024	0.53	A0A5C7IQG1;A0A2N9HM78;A0A2N9ER36	A0A5C7IQG1	GDP-L-fucose synthase;GDP-L-fucose synthase;GDP-L-fucose synthase	EZV62_000129;FSB_LOCUS40666;FSB_LOCUS17151	25.61	25.51	25.84	25.15	25.16	25.05	3.8	0.0084
		0.024	-0.58	A0A5C7IUD7;A0A2N9EMK7;A0A2N9HWW5;A0A2N9GIM1;A0A2N9F400;A0A2N9EMJ6;A0A2N9EM78;A0A2N9HCF5;A0A2N9H046;A0A2N9I3L6;A0A2N9GZ42;A0A2N9FY36;A0A2N9JB74;A0A2N9EMI0;A0A2N9GLB0;A0A5C7IUH7;A0A5C7IWV4;A0A5C7IMG6;A0A2N9GM62;A0A2N9H077;A0A2N9J1C4;A0A2N9J183;A0A2N9IYD4;A0A2N9F2Z4;A0A2N9EVD8;A0A2N9HWW4	A0A5C7IUD7	Uncharacterized protein;Uncharacterized protein;ADH_zinc_N domain-containing protein;Uncharacterized protein;Uncharacterized protein;PKS_ER domain-containing protein;PKS_ER domain-containing protein;Uncharacterized protein;ADH_zinc_N domain-containing protein;Uncharacterized protein;Uncharacterized protein;Uncharacterized protein;ADH_zinc_N domain-containing protein;Uncharacterized protein;Unchar…	EZV62_001569;FSB_LOCUS3782;FSB_LOCUS46288;FSB_LOCUS26916;FSB_LOCUS9396;FSB_LOCUS3793;FSB_LOCUS3790;FSB_LOCUS37242;FSB_LOCUS32893;FSB_LOCUS46495;FSB_LOCUS32894;FSB_LOCUS20040;FSB_LOCUS61601;FSB_LOCUS3783;FSB_LOCUS28217;EZV62_001566;EZV62_001565;EZV62_005478;FSB_LOCUS28216;FSB_LOCUS32892;FSB_LOCUS58246;FSB_LOCUS58237;FSB_LOCUS58238;FSB_LOCUS9395;FSB_LOCUS6720;FSB_LOCUS46289	25.89	26.15	25.84	26.7	26.42	26.5	-3.79	0.0085
		0.025	-0.88	A0A2N9HR63;A0A2N9GD70;A0A5C7HYB4	A0A2N9HR63;A0A2N9GD70;A0A5C7HYB4	Uncharacterized protein;Uncharacterized protein;Uncharacterized protein	FSB_LOCUS42066;FSB_LOCUS28389;EZV62_013496	25.13	25.05	24.96	26.43	25.74	25.62	-3.76	0.0088
		0.025	-1.14	A0A5C7H123;A0A2N9I4B7;A0A2N9GUC7;A0A5C7GYU5	A0A5C7H123	Uncharacterized protein;Uncharacterized protein;Uncharacterized protein;Uncharacterized protein	EZV62_023055;FSB_LOCUS19131;FSB_LOCUS30852;EZV62_025795	25.65	26.48	25.37	26.91	27.17	26.82	-3.74	0.009
		0.025	-1.11	A0A5C7H739	A0A5C7H739	Microsomal prostaglandin E synthase 2	EZV62_021195	23.65	23.69	24.54	24.89	24.9	25.43	-3.76	0.0089
		0.025	-0.94	A0A5C7HAP2	A0A5C7HAP2	Glutathione transferase	EZV62_019257	25.9	26.74	26.5	27.57	27.18	27.21	-3.76	0.0088
		0.025	-0.7	A0A5C7HC47	A0A5C7HC47	Uncharacterized protein	EZV62_019705	24.05	24.48	24.08	24.87	25.12	24.72	-3.78	0.0086
		0.025	0.88	A0A5C7HJL3	A0A5C7HJL3	Uncharacterized protein	EZV62_018510	27.42	27.81	28.25	26.86	27.11	26.86	3.77	0.0087
		0.025	0.47	A0A5C7IIR0	A0A5C7IIR0	Tr-type G domain-containing protein	EZV62_003894	30.67	30.87	30.76	30.3	30.22	30.36	3.77	0.0088
		0.025	0.49	A0A5C7ILA0;A0A2N9FQR1;A0A2N9FF97	A0A5C7ILA0	Pro-apoptotic serine protease NMA111;PDZ domain-containing protein;PDZ_1 domain-containing protein	EZV62_004900;FSB_LOCUS17430;FSB_LOCUS17429	25.14	25.2	25.1	24.75	24.5	24.71	3.75	0.0089
		0.026	1.8	A0A5C7GWV4;A0A2N9G4S8	A0A5C7GWV4	Uncharacterized protein;Uncharacterized protein	EZV62_025109;FSB_LOCUS22261	25.97	25.66	25.65	25.1	23.27	23.5	3.72	0.0093
		0.026	-0.47	A0A5C7IF37;A0A2N9HJ42	A0A5C7IF37	DEK_C domain-containing protein;DEK_C domain-containing protein	EZV62_009232;FSB_LOCUS39531	24.71	24.83	24.63	25.11	25.25	25.24	-3.72	0.0092
		0.026	1.39	A0A5C7ITP9	A0A5C7ITP9	Uncharacterized protein	EZV62_001276	24.8	24.51	24.25	23.1	22.43	23.86	3.71	0.0093
		0.027	0.65	A0A5C7GRX7;A0A2N9H671;A0A2N9FPU7	A0A5C7GRX7	Uncharacterized protein;Uncharacterized protein;Uncharacterized protein	EZV62_026501;FSB_LOCUS35210;FSB_LOCUS16833	28.59	28.37	28.64	28.05	27.59	28.01	3.69	0.0096
		0.027	-0.44	A0A5C7GW57;A0A2N9FAV2;A0A5C7IDY4;A0A2N9FIQ8;A0A2N9FU43;A0A2N9FBX7	A0A5C7GW57	Diadenosine tetraphosphate synthetase;Diadenosine tetraphosphate synthetase;HGTP_anticodon domain-containing protein;Integrase catalytic domain-containing protein;Uncharacterized protein;RNase H domain-containing protein	EZV62_024899;FSB_LOCUS12214;EZV62_008387;FSB_LOCUS18578;FSB_LOCUS18577;FSB_LOCUS12221	26.76	26.79	26.88	27.25	27.17	27.31	-3.67	0.0099
		0.027	-0.8	A0A5C7HGY1;A0A2N9FGL7	A0A5C7HGY1;A0A2N9FGL7	NADH dehydrogenase [ubiquinone] flavoprotein 1, mitochondrial;NADH dehydrogenase [ubiquinone] flavoprotein 1, mitochondrial	EZV62_017402;FSB_LOCUS17869	25.1	25.74	25.82	26.26	26.42	26.38	-3.69	0.0097
		0.027	0.86	A0A5C7HNI5;A0A5C7IGX7;A0A2N9HRP3	A0A5C7HNI5;A0A5C7IGX7;A0A2N9HRP3	Uncharacterized protein;Uncharacterized protein;Uncharacterized protein	EZV62_016134;EZV62_009347;FSB_LOCUS44658	25.56	25.33	26.12	24.97	24.82	24.63	3.7	0.0095
		0.027	-0.82	A0A5C7HVA0	A0A5C7HVA0	Uncharacterized protein	EZV62_012400	25.94	26.63	26.23	27.06	27.33	26.88	-3.7	0.0095
		0.027	-0.56	A0A5C7HVK9	A0A5C7HVK9	Tryptophanyl-tRNA synthetase	EZV62_012191	25.59	25.68	25.39	26.32	26.01	26.03	-3.67	0.0098
		0.027	-0.79	A0A5C7HZ34;A0A2N9HE79	A0A5C7HZ34;A0A2N9HE79	MPN domain-containing protein;MPN domain-containing protein	EZV62_013724;FSB_LOCUS40528	25.15	24.5	24.88	25.88	25.53	25.48	-3.69	0.0096
		0.027	-0.42	A0A5C7HZ44	A0A5C7HZ44	Ribosomal_S17_N domain-containing protein	EZV62_013583	29.16	29.18	29.14	29.55	29.6	29.58	-3.7	0.0095
		0.027	1.41	A0A5C7I5N7;Q9ZRU9;A0A2N9EAN0;A0A2N9EC26	A0A5C7I5N7;Q9ZRU9;A0A2N9EAN0;A0A2N9EC26	U6 snRNA-associated Sm-like protein LSm4;Probable U6 snRNA-associated Sm-like protein LSm4;U6 snRNA-associated Sm-like protein LSm4;Uncharacterized protein	LSM4;LSM4;LSM4;FSB_LOCUS224	25.02	24.13	25.02	22.74	23.26	23.93	3.7	0.0095
		0.028	-0.64	A0A5C7H7J9;A0A5C7H634;A0A5C7H5S2	A0A5C7H7J9	Uncharacterized protein;Uncharacterized protein;Uncharacterized protein	EZV62_021611;EZV62_021613;EZV62_021612	25.43	25.3	24.94	25.86	26.01	25.73	-3.64	0.01
		0.028	-0.59	A0A5C7HBX6;A0A2N9HLK4;A0A2N9EXZ3;A0A2N9GEG2;A0A2N9HKQ1;A0A2N9J241	A0A5C7HBX6	Glutamate-1-semialdehyde 2,1-aminomutase;Glutamate-1-semialdehyde 2,1-aminomutase;Uncharacterized protein;Glutamate-1-semialdehyde 2,1-aminomutase;Glutamate-1-semialdehyde 2,1-aminomutase;Glutamate-1-semialdehyde 2,1-aminomutase	EZV62_019677;FSB_LOCUS41014;FSB_LOCUS7403;FSB_LOCUS25523;FSB_LOCUS40427;FSB_LOCUS58452	25.48	25.67	25.82	26.22	26.07	26.45	-3.63	0.01
		0.028	-0.44	A0A5C7HTR1;A0A5C7HWI0;A0A2N9HPY6	A0A5C7HTR1;A0A5C7HWI0	PKS_ER domain-containing protein;PKS_ER domain-containing protein;PKS_ER domain-containing protein	EZV62_015080;EZV62_015075;FSB_LOCUS42184	26.94	27	27.03	27.48	27.49	27.33	-3.65	0.01
		0.028	0.92	A0A5C7HV44;A0A2N9E2H6;A0A2N9FKU9	A0A5C7HV44	Uncharacterized protein;NADPH--cytochrome P450 reductase;NADPH--cytochrome P450 reductase	EZV62_012334;FSB_LOCUS989;FSB_LOCUS15690	25.47	24.67	25.28	24.5	24.03	24.11	3.65	0.01
		0.028	1.35	A0A5C7IKV7	A0A5C7IKV7	Uncharacterized protein	EZV62_004177	28.91	30.18	30.26	28.54	28.38	28.37	3.65	0.01
		0.028	0.52	A0A5C7IW29;A0A2N9HK36;A0A2N9GBQ5;A0A2N9GC83	A0A5C7IW29;A0A2N9HK36	Uncharacterized protein;Uncharacterized protein;Uncharacterized protein;Helicase C-terminal domain-containing protein	EZV62_001994;FSB_LOCUS39982;FSB_LOCUS24894;FSB_LOCUS24900	25.18	25.04	25.38	24.6	24.71	24.75	3.66	0.01
		0.028	1.28	CON__P13647	CON__P13647			24.09	25	24.17	23.4	23.46	22.55	3.64	0.01
		0.029	-0.43	A0A5C7HRL3	A0A5C7HRL3	RRM domain-containing protein	EZV62_014193	25.8	25.9	25.77	26.25	26.31	26.19	-3.6	0.011
		0.029	0.44	A0A5C7HUH5;A0A2N9FWU4	A0A5C7HUH5	CYTOSOL_AP domain-containing protein;CYTOSOL_AP domain-containing protein	EZV62_012110;FSB_LOCUS19600	29.28	29.2	29.13	28.67	28.78	28.83	3.59	0.011
		0.029	1.33	A0A5C7I1X7;A0A2N9I2U0;A0A5C7H1X5	A0A5C7I1X7	Pyruvate dehydrogenase E1 component subunit alpha;Pyruvate dehydrogenase E1 component subunit alpha;Pyruvate dehydrogenase E1 component subunit alpha	EZV62_010098;FSB_LOCUS46527;EZV62_023309	25.67	25.05	25.04	24.27	24.35	23.14	3.6	0.011
		0.029	0.62	A0A5C7ISL3;A0A2N9FRC5	A0A5C7ISL3	Cyanate hydratase;Cyanate hydratase	CYN;CYN	27.88	27.68	27.45	26.93	26.97	27.25	3.6	0.011
		0.029	1.45	A0A5C7IX65	A0A5C7IX65	C3H1-type domain-containing protein	EZV62_002440	25.6	24.64	24.66	23.38	22.98	24.2	3.6	0.011
		0.029	-1	A0A5C7IXI5;A0A2N9ICJ0	A0A5C7IXI5	Uncharacterized protein;Uncharacterized protein	EZV62_002569;FSB_LOCUS49897	24.12	23.07	23.79	24.76	24.64	24.58	-3.61	0.011
		0.029	1.27	A0A5C7IXL3	A0A5C7IXL3	Uncharacterized protein	EZV62_002606	28.24	29.23	28.78	28.06	27.05	27.33	3.61	0.011
		0.03	0.85	A0A5C7GTT9	A0A5C7GTT9	Uncharacterized protein	EZV62_027201	25.05	24.83	24.94	24.12	24.51	23.63	3.56	0.011
		0.03	0.45	A0A5C7H1W4;A0A2N9HZ82;A0A2N9HTS5	A0A5C7H1W4	Uncharacterized protein;DhaK domain-containing protein;Uncharacterized protein	EZV62_023477;FSB_LOCUS45310;FSB_LOCUS45308	25.72	25.88	25.88	25.38	25.46	25.31	3.58	0.011
		0.03	1.28	A0A5C7HHP9	A0A5C7HHP9	Uncharacterized protein	EZV62_017727	24.93	24.89	25.3	23.5	23.22	24.55	3.56	0.011
		0.03	1.39	A0A5C7HX63;A0A2N9H1C4	A0A5C7HX63	Elongation factor Ts, mitochondrial;Elongation factor Ts, mitochondrial	EFTS;EFTS	25	24.62	24.96	22.66	23.55	24.2	3.59	0.011
		0.03	0.57	A0A5C7IV70	A0A5C7IV70	mRNA cap-binding protein	EZV62_000985	27.25	27.27	27.43	26.49	26.9	26.86	3.56	0.011
		0.031	0.87	A0A2N9FY85;A0A2N9G8C3;A0A2N9H8M6;A0A2N9FFF0;A0A2N9F6P8;A0A2N9H8H4;A0A2N9IFF7;A0A2N9HUM2;A0A2N9ED77;A0A2N9F475	A0A2N9FY85;A0A2N9G8C3;A0A2N9H8M6	SHSP domain-containing protein;SHSP domain-containing protein;SHSP domain-containing protein;SHSP domain-containing protein;SHSP domain-containing protein;SHSP domain-containing protein;Uncharacterized protein;Uncharacterized protein;SHSP domain-containing protein;SHSP domain-containing protein	FSB_LOCUS23458;FSB_LOCUS23461;FSB_LOCUS35831;FSB_LOCUS13642;FSB_LOCUS10714;FSB_LOCUS35832;FSB_LOCUS52428;FSB_LOCUS45589;FSB_LOCUS391;FSB_LOCUS13639	26.47	26.44	26.64	25.26	25.53	26.16	3.53	0.012
		0.031	0.82	A0A2N9H757;A0A2N9ET56;A0A2N9F4Z6	A0A2N9H757	Uncharacterized protein;Uncharacterized protein;Uncharacterized protein	FSB_LOCUS35814;FSB_LOCUS5753;FSB_LOCUS13919	27.07	27.43	27.02	26.28	26.01	26.76	3.54	0.012
		0.031	0.49	A0A5C7H9Q3;A0A2N9ILZ7	A0A5C7H9Q3	Histidine--tRNA ligase;AA_TRNA_LIGASE_II domain-containing protein	EZV62_022648;FSB_LOCUS53380	25.83	26.13	26.04	25.62	25.45	25.47	3.53	0.012
		0.031	-0.65	A0A5C7HA69;A0A2N9J0E7	A0A5C7HA69	Uncharacterized protein;Uncharacterized protein	EZV62_022621;FSB_LOCUS58928	26.09	25.52	25.83	26.33	26.47	26.58	-3.54	0.012
		0.031	0.63	A0A5C7HDU9;A0A2N9E182	A0A5C7HDU9	Alpha-mannosidase;Alpha-mannosidase	EZV62_020204;FSB_LOCUS328	26.45	26.05	25.91	25.47	25.44	25.63	3.53	0.012
		0.031	0.76	A0A5C7HXE5	A0A5C7HXE5	Ribosomal_S17_N domain-containing protein	EZV62_012195	28.78	29.36	29.12	28.04	28.4	28.56	3.53	0.012
		0.031	0.79	A0A5C7ILD3;A0A2N9HXH8	A0A5C7ILD3	Amylomaltase;Amylomaltase	EZV62_005152;FSB_LOCUS44335	25.06	25.46	25.79	24.77	24.42	24.76	3.53	0.012
		0.032	1.82	A0A2N9IMX8	A0A2N9IMX8	Aspartokinase	FSB_LOCUS53382	25.93	25.76	24.95	23.2	23.15	24.83	3.51	0.012
		0.032	-0.97	A0A5C7H183	A0A5C7H183	Mannan endo-1,4-beta-mannosidase	EZV62_023113	24.05	23.57	24.39	24.61	24.98	25.33	-3.5	0.012
		0.032	0.75	A0A5C7HNI6;A0A2N9FK33	A0A5C7HNI6	Threonine dehydratase;Threonine dehydratase	EZV62_016203;FSB_LOCUS15514	25.55	25.4	25.76	24.88	24.44	25.14	3.51	0.012
		0.032	0.61	A0A5C7HPU4	A0A5C7HPU4	C2H2-type domain-containing protein	EZV62_016175	27.41	26.93	27.12	26.54	26.71	26.4	3.5	0.012
		0.032	0.43	A0A5C7I5T9	A0A5C7I5T9	Coatomer subunit alpha	EZV62_011611	27.65	27.69	27.79	27.34	27.18	27.3	3.52	0.012
		0.032	1.13	A0A5C7IG54	A0A5C7IG54	UMP pyrophosphorylase	EZV62_009303	25.72	25.9	25.45	24.81	23.87	25.01	3.51	0.012
		0.032	-1.36	A0A5C7IMM4	A0A5C7IMM4	ER membrane protein complex subunit 3	EZV62_004651	22.73	23.79	24.14	25.09	25.1	24.55	-3.52	0.012
		0.032	-0.51	A0A5C7IU51;I3WBC7;A0A2N9HGD4;A0A2N9GY85	A0A5C7IU51;I3WBC7	Glutaredoxin-dependent peroxiredoxin;Glutaredoxin-dependent peroxiredoxin (Fragment);Glutaredoxin-dependent peroxiredoxin;Glutaredoxin-dependent peroxiredoxin	EZV62_000561;PrxIIF;FSB_LOCUS41249;FSB_LOCUS32156	27.41	27.34	27.38	27.92	27.68	28.06	-3.52	0.012
		0.032	0.49	A0A5C7IUW6;A0A5C7HA10	A0A5C7IUW6	Uncharacterized protein;Glyco_transf_24 domain-containing protein	EZV62_001458;EZV62_018993	27.64	27.41	27.5	27.04	26.89	27.16	3.51	0.012
		0.033	-0.8	A0A5C7HG06;A0A2N9I597	A0A5C7HG06	GRAM domain-containing protein;GRAM domain-containing protein	EZV62_017293;FSB_LOCUS47085	27.91	28.67	28.54	29.22	28.99	29.31	-3.46	0.013
		0.033	0.51	A0A5C7HZX4	A0A5C7HZX4	Transketolase	EZV62_009675	29.02	28.79	28.62	28.35	28.29	28.25	3.46	0.013
		0.033	0.47	A0A5C7IDK2;A0A2N9EUJ7	A0A5C7IDK2	Uncharacterized protein;Uncharacterized protein	EZV62_008227;FSB_LOCUS10348	28.73	28.57	28.62	28.15	28.32	28.03	3.48	0.013
		0.033	0.68	A0A5C7IR79;A0A2N9I3W7;A0A2N9EM19;A0A2N9J8P0;A0A2N9IZR8	A0A5C7IR79;A0A2N9I3W7;A0A2N9EM19	Uncharacterized protein;RRM domain-containing protein;RRM domain-containing protein;RRM domain-containing protein;Uncharacterized protein	EZV62_005787;FSB_LOCUS47254;FSB_LOCUS3754;FSB_LOCUS61608;FSB_LOCUS57686	26.55	26.29	26.13	25.96	25.5	25.47	3.46	0.013
		0.034	1.76	A0A5C7GT85;A0A2N9GSQ6	A0A5C7GT85;A0A2N9GSQ6	Pyruvate dehydrogenase E1 component subunit beta;Pyruvate dehydrogenase E1 component subunit beta	EZV62_027232;FSB_LOCUS30405	25.98	25.32	26.38	24.62	24.73	23.07	3.45	0.013
		0.034	-0.49	A0A5C7H1U7;A0A2N9J4X8;REV__A0A5C7IA51	A0A5C7H1U7;A0A2N9J4X8	Uncharacterized protein;Uncharacterized protein	EZV62_022996;FSB_LOCUS59536	26.86	26.63	26.85	27.41	27.13	27.27	-3.43	0.013
		0.034	0.87	A0A5C7HM34	A0A5C7HM34	Lactamase_B domain-containing protein	EZV62_018669	24.03	23.44	24.12	23.37	22.82	22.8	3.43	0.013
		0.034	-0.5	A0A5C7I4P4;A0A2N9H256;A0A2N9H5M3;A0A2N9H6L6	A0A5C7I4P4	D-3-phosphoglycerate dehydrogenase;D-3-phosphoglycerate dehydrogenase;D-3-phosphoglycerate dehydrogenase;Uncharacterized protein	EZV62_011225;FSB_LOCUS33837;FSB_LOCUS35087;FSB_LOCUS35086	27.49	27.69	27.87	28.25	28.16	28.13	-3.43	0.013
		0.034	0.5	A0A5C7I7L2;A0A2N9FWU0	A0A5C7I7L2	Uncharacterized protein;Uncharacterized protein	EZV62_011763;FSB_LOCUS19555	26.11	26.01	25.78	25.59	25.42	25.4	3.45	0.013
		0.034	0.67	A0A5C7IA45;A0A2N9GZL0	A0A5C7IA45	Uncharacterized protein;Uncharacterized protein	EZV62_007322;FSB_LOCUS32711	25.66	25.26	25.76	24.63	25.01	25.02	3.43	0.013
		0.034	0.95	A0A5C7IRW0	A0A5C7IRW0	Peptidase A1 domain-containing protein	EZV62_000534	27.36	27.06	27.04	25.93	25.87	26.79	3.46	0.013
		0.035	0.54	A0A5C7GT09;A0A5C7I725	A0A5C7GT09	Uncharacterized protein;Uncharacterized protein	EZV62_027208;EZV62_011842	24.72	25.05	24.82	24.5	24.16	24.33	3.42	0.013
		0.035	0.76	A0A5C7H4R9	A0A5C7H4R9	Uncharacterized protein	EZV62_021133	28.55	27.86	28.05	27.24	27.31	27.64	3.42	0.013
		0.035	0.77	A0A5C7HA21	A0A5C7HA21	Uncharacterized protein	EZV62_018875	26.39	26.73	26.9	25.56	25.9	26.23	3.41	0.014
		0.035	0.58	A0A5C7HB72;A0A2N9ELR5;A0A2N9J8Q9;A0A2N9HL35;A0A5C7HQB0	A0A5C7HB72;A0A2N9ELR5;A0A2N9J8Q9	40S ribosomal protein S8;40S ribosomal protein S8;40S ribosomal protein S8;Uncharacterized protein;Uncharacterized protein	EZV62_019413;FSB_LOCUS3472;FSB_LOCUS60721;FSB_LOCUS40577;EZV62_013804	27.58	27.73	27.54	26.91	27.33	26.85	3.4	0.014
		0.035	1.26	A0A5C7HSB4	A0A5C7HSB4	Uncharacterized protein	EZV62_014317	25.43	24.42	25.45	24.29	23.34	23.91	3.42	0.013
		0.035	-0.64	A0A5C7HXD2	A0A5C7HXD2	Phosphotransferase	EZV62_012838	24.33	24.07	24.44	24.64	25.15	24.96	-3.41	0.014
		0.035	0.48	A0A5C7I699;A0A5C7I8U3;A0A2N9EXA6;A0A5C7IAL4	A0A5C7I699	N-acetyl-glutamate semialdehyde dehydrogenase;Semialdhyde_dhC domain-containing protein;N-acetyl-glutamate semialdehyde dehydrogenase;Uncharacterized protein	EZV62_011393;EZV62_012036;FSB_LOCUS7365;EZV62_006711	26.5	26.78	26.5	26.1	26.06	26.19	3.42	0.013
		0.035	1.09	A0A5C7I7F6;A0A2N9IYN6;A0A5C7I789;A0A2N9FZU8	A0A5C7I7F6;A0A2N9IYN6;A0A5C7I789	ACB domain-containing protein;ACB domain-containing protein;Uncharacterized protein;Protein kinase domain-containing protein	EZV62_006359;FSB_LOCUS58329;EZV62_006366;FSB_LOCUS20567	24.93	25.26	25.09	24.35	24.39	23.29	3.4	0.014
		0.035	-0.81	A0A5C7IHX1	A0A5C7IHX1	Ribosomal_L28e domain-containing protein	EZV62_003604	23.8	24.46	24.28	24.91	25.31	24.75	-3.43	0.013
		0.035	0.43	A0A5C7IX89;A0A2N9GVQ1	A0A5C7IX89	AP-2 complex subunit alpha;AP-2 complex subunit alpha	EZV62_002288;FSB_LOCUS31470	25.35	25.45	25.29	25.04	24.88	24.87	3.42	0.013
		0.036	0.42	A0A5C7GRB7	A0A5C7GRB7	AB hydrolase-1 domain-containing protein	EZV62_026645	26.92	27.02	26.87	26.6	26.53	26.44	3.39	0.014
		0.036	-1.15	A0A5C7HD98;A0A2N9E4S9	A0A5C7HD98;A0A2N9E4S9	Uncharacterized protein;Uncharacterized protein	EZV62_020187;FSB_LOCUS1838	23.92	23.17	24.46	25.13	25.17	24.71	-3.37	0.014
		0.036	-0.38	A0A5C7HUK0;A0A2N9FZM1	A0A5C7HUK0	RuvB-like helicase;RuvB-like helicase	EZV62_014519;FSB_LOCUS20644	25.92	25.95	25.94	26.33	26.34	26.29	-3.39	0.014
		0.036	-0.59	A0A5C7I8S3	A0A5C7I8S3	Uncharacterized protein	EZV62_006819	28.73	28.57	28.5	28.9	29.25	29.42	-3.38	0.014
		0.037	0.44	A0A5C7HCW8;A0A2N9ISM6	A0A5C7HCW8	Uncharacterized protein;Uncharacterized protein	EZV62_019974;FSB_LOCUS55410	25.27	25.33	25.46	24.78	24.93	25.02	3.36	0.015
		0.037	-1.06	A0A5C7HD20;A0A2N9FWH7;A0A2N9FN81;A0A5C7IR93;A0A5C7H3B9	A0A5C7HD20;A0A2N9FWH7;A0A2N9FN81	Glutamate dehydrogenase;Glutamate dehydrogenase;Glutamate dehydrogenase;ELFV_dehydrog_N domain-containing protein;Glutamate dehydrogenase	EZV62_019751;FSB_LOCUS19241;FSB_LOCUS16271;EZV62_000197;EZV62_023753	24.92	24.4	24.2	24.97	25.93	25.8	-3.35	0.015
		0.037	0.46	A0A5C7HFV8;A0A2N9GPV1	A0A5C7HFV8	Peptidyl-prolyl cis-trans isomerase;Peptidyl-prolyl cis-trans isomerase	EZV62_017326;FSB_LOCUS29243	27.54	27.65	27.65	27.29	27.18	26.97	3.37	0.014
		0.037	0.47	A0A5C7HIU8;A0A2N9F257;A0A2N9GQI1	A0A5C7HIU8	Allene-oxide cyclase;Allene-oxide cyclase;Allene-oxide cyclase	EZV62_018111;FSB_LOCUS8831;FSB_LOCUS29561	28.53	28.34	28.28	28.03	27.94	27.77	3.35	0.015
		0.037	1.61	A0A5C7I4K6	A0A5C7I4K6	Branched-chain-amino-acid aminotransferase	EZV62_011008	25.52	25.01	25.53	24.7	22.77	23.76	3.35	0.015
		0.037	0.47	A0A5C7I6D2;A0A5C7HTU3;A0A5C7ISK7	A0A5C7I6D2	Peptidylprolyl isomerase;Peptidylprolyl isomerase;Peptidyl-prolyl cis-trans isomerase	EZV62_011825;EZV62_014841;EZV62_000962	31.91	32.13	32.05	31.39	31.6	31.68	3.35	0.015
		0.037	0.54	A0A5C7IJS1	A0A5C7IJS1	ATP-dependent 6-phosphofructokinase	PFK	26.27	26.49	26.3	25.65	25.72	26.06	3.36	0.014
		0.038	-0.73	A0A7L8XH87;A0A7G7XVX9;A0A7G7XVP4;A0A7G7XVF9;A0A7G7XV74;A0A7G7XUY9;A0A7G7XUQ4;A0A7G7XU84;A0A7G7XTZ8;A0A7G7XTR3;A0A7G7XT05;A0A7G7XSS0;A0A7G7XSA1;A0A7G7XS16;A0A7D5B4R2;A0A7D5A892;A0A7D5A6N0;A0A7D4W6D8;A0A7D4W634;A0A6M8UDB7;A0A6H0CDD2;A0A6C0UF89;A0A6C0UEW2;A0A6B9M6N3;A0A650GJB9;A0A650G8Y6;A0A650G8L4;A0A650G824;A0A650G7N2;A0A650G740;A0A650G6H9;A0A650G6E3;A0A650G689;A0A650G600;A0A650G5F4;A0A650G587;A0A…	A0A7L8XH87;A0A7G7XVX9;A0A7G7XVP4;A0A7G7XVF9;A0A7G7XV74;A0A7G7XUY9;A0A7G7XUQ4;A0A7G7XU84;A0A7G7XTZ8;A0A7G7XTR3;A0A7G7XT05;A0A7G7XSS0;A0A7G7XSA1;A0A7G7XS16;A0A7D5B4R2;A0A7D5A892;A0A7D5A6N0;A0A7D4W6D8;A0A7D4W634;A0A6M8UDB7;A0A6H0CDD2;A0A6C0UF89;A0A6C0UEW2;A0A6B9M6N3;A0A650GJB9;A0A650G8Y6;A0A650G8L4;A0A650G824;A0A650G7N2;A0A650G740;A0A650G6H9;A0A650G6E3;A0A650G689;A0A650G600;A0A650G5F4;A0A650G587;A0A…	Photosystem I subunit VII;Photosystem I iron-sulfur center;Photosystem I iron-sulfur center;Photosystem I iron-sulfur center;Photosystem I iron-sulfur center;Photosystem I iron-sulfur center;Photosystem I iron-sulfur center;Photosystem I iron-sulfur center;Photosystem I iron-sulfur center;Photosystem I iron-sulfur center;Photosystem I iron-sulfur center;Photosystem I iron-sulfur center;Photosyste…	psaC;psaC;psaC;psaC;psaC;psaC;psaC;psaC;psaC;psaC;psaC;psaC;psaC;psaC;psaC;psaC;psaC;psaC;psaC;psaC;psaC;psaC;psaC;psaC;psaC;psaC;psaC;psaC;psaC;psaC;psaC;psaC;psaC;psaC;psaC;psaC;psaC;psaC;psaC;psaC;psaC;psaC;psaC;psaC;psaC;psaC;psaC;psaC;psaC;psaC;psaC	24	24.2	24.1	24.4	25.18	24.93	-3.32	0.015
		0.038	-1.45	A0A2N9ELL2;A0A2N9FQ27;A0A2N9GRR1	A0A2N9ELL2;A0A2N9FQ27;A0A2N9GRR1	AIR carboxylase;AIR carboxylase;AIR carboxylase	FSB_LOCUS3570;FSB_LOCUS20709;FSB_LOCUS29932	23.12	24.94	24.02	25.52	25.44	25.46	-3.31	0.015
		0.038	0.5	A0A2N9HDD7;A0A5C7GX45	A0A2N9HDD7	OMPdecase;Uridine 5-monophosphate synthase	FSB_LOCUS37820;EZV62_024932	26.11	26.03	26.12	25.65	25.34	25.75	3.34	0.015
		0.038	-0.44	A0A5C7GVM4;A0A2N9FIM8	A0A5C7GVM4	Importin N-terminal domain-containing protein;CRM1_C domain-containing protein	EZV62_024575;FSB_LOCUS14762	26.14	26.41	26.23	26.68	26.64	26.77	-3.31	0.015
		0.038	0.49	A0A5C7GX01	A0A5C7GX01	Uricase	EZV62_025158	27.31	26.95	27.02	26.69	26.52	26.59	3.32	0.015
		0.038	-0.55	A0A5C7H181	A0A5C7H181	AAA domain-containing protein	EZV62_023115	24.51	24.98	24.72	25.15	25.39	25.33	-3.31	0.015
		0.038	-0.54	A0A5C7H1Y9;A0A2N9G3P1	A0A5C7H1Y9	Uncharacterized protein;Uncharacterized protein	EZV62_023474;FSB_LOCUS21995	27.41	27.28	27.2	27.71	27.69	28.1	-3.33	0.015
		0.038	0.99	A0A5C7H3H3	A0A5C7H3H3	Uncharacterized protein	EZV62_023340	29.24	28.2	29.04	28.04	27.84	27.62	3.34	0.015
		0.038	0.42	A0A5C7H4N7;A0A2N9G4E6	A0A5C7H4N7	1,4-alpha-glucan branching enzyme;1,4-alpha-glucan branching enzyme	EZV62_021099;FSB_LOCUS22197	26.03	25.91	26.02	25.53	25.5	25.69	3.31	0.015
		0.038	-0.6	A0A5C7HLP4;A0A2N9FMB8	A0A5C7HLP4	Uncharacterized protein;Uncharacterized protein	EZV62_015617;FSB_LOCUS16284	25.84	25.31	25.43	26.16	25.98	26.24	-3.3	0.016
		0.038	0.43	A0A5C7HN30;A0A5C7IXG5	A0A5C7HN30	S-adenosylmethionine synthase;Uncharacterized protein	EZV62_016280;EZV62_002368	27.96	27.74	27.81	27.46	27.44	27.31	3.32	0.015
		0.038	0.76	A0A5C7HXX7;A0A2N9J7W1	A0A5C7HXX7	AMP_N domain-containing protein;AMP_N domain-containing protein	EZV62_012892;FSB_LOCUS28272	27.23	26.44	26.81	26.19	25.87	26.13	3.3	0.016
		0.038	-0.57	A0A5C7I0Q4	A0A5C7I0Q4	Uncharacterized protein	EZV62_009714	28.24	27.68	27.98	28.58	28.48	28.57	-3.32	0.015
		0.038	0.66	A0A5C7I4P7;A0A5C7GQA4;A0A2N9ELH4;A0A5C7I5I5	A0A5C7I4P7	Uncharacterized protein;Uncharacterized protein;Uncharacterized protein;Uncharacterized protein	EZV62_011231;EZV62_027999;FSB_LOCUS7589;EZV62_011232	26.79	26.38	26.57	25.9	25.63	26.22	3.31	0.015
		0.038	-0.81	A0A5C7I659;A0A5C7IPV3	A0A5C7I659;A0A5C7IPV3	Abhydrolase_3 domain-containing protein;Abhydrolase_3 domain-containing protein	EZV62_011343;EZV62_000006	26.9	26.64	26.46	27.38	27.12	27.92	-3.32	0.015
		0.038	1.85	A0A5C7IM37;A0A2N9F7L6	A0A5C7IM37	FAD-binding PCMH-type domain-containing protein;FAD-binding PCMH-type domain-containing protein	EZV62_005200;FSB_LOCUS10636	26.49	26.15	26.15	25	23.08	25.16	3.32	0.015
		0.038	1.98	A0A5C7IST3;A0A2N9EIF3	A0A5C7IST3	Uncharacterized protein;Uncharacterized protein	EZV62_000085;FSB_LOCUS2373	25.98	26.62	26.24	24.24	23.11	25.55	3.34	0.015
		0.038	0.55	A0A5C7IVD1;A0A2N9GP29;A0A2N9FUB6;A0A2N9EYL5;A0A2N9GES2;A0A2N9GND1	A0A5C7IVD1	Epimerase domain-containing protein;Protein kinase domain-containing protein;Epimerase domain-containing protein;Epimerase domain-containing protein;NAC domain-containing protein;NAC domain-containing protein	EZV62_001859;FSB_LOCUS29115;FSB_LOCUS18431;FSB_LOCUS7633;FSB_LOCUS28959;FSB_LOCUS28957	27.51	27.65	27.37	27.21	26.9	26.78	3.34	0.015
		0.039	-0.48	A0A2N9FYV8	A0A2N9FYV8	Peptidase A1 domain-containing protein	FSB_LOCUS23659	30.24	30.4	30.26	30.9	30.9	30.56	-3.28	0.016
		0.039	0.77	A0A5C7GU91	A0A5C7GU91	Uncharacterized protein	EZV62_027562	27.1	26.43	26.79	26.26	25.68	26.06	3.29	0.016
		0.039	1.73	A0A5C7HFR1	A0A5C7HFR1	Uncharacterized protein	EZV62_020834	25.08	25.04	24.85	24.31	22.11	23.37	3.28	0.016
		0.039	1.13	A0A5C7HRF5	A0A5C7HRF5	Uncharacterized protein	EZV62_014216	24.05	24.25	24.06	22.21	23.22	23.54	3.28	0.016
		0.039	-0.65	A0A5C7IJG7;A0A5C7IJA2	A0A5C7IJG7;A0A5C7IJA2	Alpha-MPP;Alpha-MPP	EZV62_003737;EZV62_003667	24.06	24.64	24.69	25.18	25.06	25.11	-3.29	0.016
		0.04	0.42	A0A5C7IXU7;A0A2N9IP46;A0A5C7GY95;A0A2N9IKG6;A0A5C7HUK4;A0A5C7GPP8	A0A5C7IXU7;A0A2N9IP46;A0A5C7GY95;A0A2N9IKG6;A0A5C7HUK4	Uncharacterized protein;Uncharacterized protein;Uncharacterized protein;Uncharacterized protein;Uncharacterized protein;Uncharacterized protein	EZV62_002582;FSB_LOCUS32228;EZV62_025598;FSB_LOCUS52313;EZV62_015091;EZV62_028032	29.24	29.35	29.33	28.91	28.76	29	3.27	0.016
		0.04	-0.73	A0A5C7GZ64;A0A2N9FIE6;A0A5C7I3N0	A0A5C7GZ64	Ferritin;Ferritin;Ferritin	EZV62_025929;FSB_LOCUS14563;EZV62_010824	28.96	28.15	28.49	29.23	29.4	29.17	-3.27	0.016
		0.04	-0.66	A0A5C7H1R9	A0A5C7H1R9	Dihydrothymine dehydrogenase	EZV62_023458	27.54	26.84	27.1	27.76	27.76	27.95	-3.26	0.016
		0.04	-1.56	A0A5C7HEA0	A0A5C7HEA0	Cytosolic Fe-S cluster assembly factor NBP35	NBP35	25.27	23.49	25.12	26.34	26.19	26.02	-3.26	0.016
		0.04	0.86	A0A5C7HM11;A0A2N9FCM1	A0A5C7HM11	Uncharacterized protein;Uncharacterized protein	EZV62_015860;FSB_LOCUS16519	26.43	26.82	26.22	25.72	25.19	25.99	3.26	0.017
		0.04	0.64	A0A5C7IMS9;A0A5C7I2V4	A0A5C7IMS9;A0A5C7I2V4	Ribosomal_L14e domain-containing protein;Uncharacterized protein	EZV62_004701;EZV62_010847	25.58	25.89	26.11	25.3	25.39	24.96	3.26	0.016
		0.04	1.14	A0A5C7IIB4;A0A2N9FQU2	A0A5C7IIB4	WD_REPEATS_REGION domain-containing protein;WD_REPEATS_REGION domain-containing protein	EZV62_003803;FSB_LOCUS17181	25.87	24.72	25.94	24.21	24.6	24.29	3.25	0.017
		0.04	-0.82	A0A5C7INT6	A0A5C7INT6	HATPase_c domain-containing protein	EZV62_005948	25.28	25.87	25.46	26.19	26.1	26.79	-3.27	0.016
		0.041	-1.53	A0A2N9GNE8;A0A2N9GS45;A0A2N9GK31;A0A5C7HFY1	A0A2N9GNE8;A0A2N9GS45;A0A2N9GK31	Uncharacterized protein;Uncharacterized protein;Uncharacterized protein;Helicase C-terminal domain-containing protein	FSB_LOCUS28905;FSB_LOCUS30150;FSB_LOCUS27681;EZV62_017052	25.64	27.51	27.03	28.28	28.09	28.39	-3.25	0.017
		0.041	-0.78	A0A5C7HFY5	A0A5C7HFY5	Uncharacterized protein	EZV62_020362	25.71	26.48	26.34	27.11	27.02	26.73	-3.24	0.017
		0.041	0.62	A0A5C7HXV9;A0A5C7IIC6;A0A2N9F9P0;A0A5C7IRQ7;A0A5C7IS37;A0A5C7IR85;A0A2N9I6I8	A0A5C7HXV9	Uncharacterized protein;Uncharacterized protein;Uncharacterized protein;RRM domain-containing protein;RRM domain-containing protein;RRM domain-containing protein;Uncharacterized protein	EZV62_013051;EZV62_003191;FSB_LOCUS11366;EZV62_000484;EZV62_000478;EZV62_000486;FSB_LOCUS47501	25.8	25.37	25.84	25.1	24.83	25.23	3.24	0.017
		0.041	-0.68	A0A5C7ICI1;A0A5C7H5G6	A0A5C7ICI1	Uncharacterized protein;Integrase_H2C2 domain-containing protein	EZV62_008139;EZV62_024206	24.68	24.76	24.67	25.57	24.95	25.63	-3.24	0.017
		0.042	-0.9	A0A5C7HI22	A0A5C7HI22	Uncharacterized protein	EZV62_018003	25.5	24.59	24.68	25.64	26.09	25.74	-3.22	0.017
		0.042	-0.63	A0A5C7I5G3;A0A2N9F9M2;A0A5C7H4Y9	A0A5C7I5G3	Uncharacterized protein;Uncharacterized protein;Uncharacterized protein	EZV62_011757;FSB_LOCUS11356;EZV62_021203	25.76	26.13	26.24	26.82	26.8	26.4	-3.21	0.017
		0.042	0.53	A0A5C7IL34;A0A2N9EYC8;A0A5C7HBG4;A0A2N9H5K3;A0A2N9GXR6;A0A2N9HU06	A0A5C7IL34;A0A2N9EYC8;A0A5C7HBG4;A0A2N9H5K3	Ribose-phosphate diphosphokinase;Ribose-phosphate diphosphokinase;Ribose-phosphate diphosphokinase;Ribose-phosphate diphosphokinase;Uncharacterized protein;Ribose-phosphate diphosphokinase	EZV62_004795;FSB_LOCUS7446;EZV62_019600;FSB_LOCUS35000;FSB_LOCUS34998;FSB_LOCUS45389	25.2	24.8	25.04	24.46	24.66	24.34	3.22	0.017
		0.042	0.38	A0A5C7IU83;A0A2N9F8U0	A0A5C7IU83	Protein transport protein SEC23;Protein transport protein SEC23	EZV62_001516;FSB_LOCUS11312	26.73	26.72	26.78	26.45	26.31	26.33	3.21	0.018
		0.043	0.55	A0A2N9GD95;A0A5C7HVA3;A0A5C7HCQ6	A0A2N9GD95;A0A5C7HVA3;A0A5C7HCQ6	Uncharacterized protein;Uncharacterized protein;Uncharacterized protein	FSB_LOCUS28448;EZV62_015242;EZV62_019621	27.38	27.3	27.47	26.84	26.56	27.1	3.19	0.018
		0.043	-0.64	A0A5C7H2X6	A0A5C7H2X6	Uncharacterized protein	EZV62_023619	27.09	26.47	26.66	27.35	27.57	27.23	-3.2	0.018
		0.043	0.45	A0A5C7H809;A0A2N9HST3;A0A2N9GLC7;A0A2N9IQM1;A0A2N9HST4	A0A5C7H809	3-isopropylmalate dehydrogenase;3-isopropylmalate dehydrogenase;Iso_dh domain-containing protein;Reverse transcriptase domain-containing protein;Iso_dh domain-containing protein	EZV62_022382;FSB_LOCUS42603;FSB_LOCUS28112;FSB_LOCUS54547;FSB_LOCUS42601	27.1	26.86	27.02	26.59	26.66	26.38	3.19	0.018
		0.043	-0.41	A0A5C7HPA7	A0A5C7HPA7	ADF-H domain-containing protein	EZV62_016424	28.2	28.12	28.25	28.66	28.68	28.46	-3.19	0.018
		0.043	-0.65	A0A5C7I476;A0A2N9I6N8;A0A2N9GEG3;A0A2N9EHA0;A0A2N9HGU4	A0A5C7I476;A0A2N9I6N8;A0A2N9GEG3	Uncharacterized protein;Uncharacterized protein;Uncharacterized protein;Uncharacterized protein;Uncharacterized protein	EZV62_000992;FSB_LOCUS47363;FSB_LOCUS1944;FSB_LOCUS1943;FSB_LOCUS38835	28.93	29.55	29.52	29.84	30.06	30.06	-3.18	0.018
		0.043	0.43	A0A5C7IEV7;A0A2N9I650	A0A5C7IEV7	Dihydrolipoyllysine-residue succinyltransferase;Dihydrolipoyllysine-residue succinyltransferase	EZV62_008810;FSB_LOCUS47667	27.11	27.01	26.88	26.45	26.63	26.64	3.2	0.018
		0.043	0.66	A0A5C7IVJ6	A0A5C7IVJ6	Uncharacterized protein	EZV62_001135	27.77	27.11	27.71	26.93	26.81	26.88	3.2	0.018
		0.044	0.93	A0A5C7ICW6	A0A5C7ICW6	Glucan endo-1,3-beta-D-glucosidase	EZV62_007561	25.22	25.34	25.41	23.87	24.3	25.01	3.18	0.018
		0.044	0.49	A0A5C7IUE4	A0A5C7IUE4	Guanosine nucleotide diphosphate dissociation inhibitor	EZV62_001536	28.87	28.44	28.5	28.07	28.1	28.16	3.17	0.018
		0.045	1.09	A0A2N9ELW4	A0A2N9ELW4	Malic enzyme	FSB_LOCUS3416	24.93	24.31	24.73	22.83	23.98	23.88	3.15	0.019
		0.045	1.81	A0A5C7GY64	A0A5C7GY64	Uncharacterized protein	EZV62_025312	25.6	25.42	25.65	25.14	23.15	22.93	3.14	0.019
		0.045	0.48	A0A5C7HIV2;A0A2N9FIG2;A0A2N9FSW2	A0A5C7HIV2	3-oxoacyl-[acyl-carrier-protein] reductase;3-oxoacyl-[acyl-carrier-protein] reductase;Uncharacterized protein	EZV62_017419;FSB_LOCUS14924;FSB_LOCUS17893	26.95	27.11	27.36	26.76	26.63	26.59	3.14	0.019
		0.045	-0.44	A0A5C7HY03;A0A2N9G4G6	A0A5C7HY03	Uncharacterized protein;Uncharacterized protein	EZV62_012395;FSB_LOCUS21963	25.5	25.74	25.43	26.05	26.05	25.91	-3.15	0.019
		0.045	-0.42	A0A5C7HYC3;A0A2N9HH88	A0A5C7HYC3	Alpha-aminoacylpeptide hydrolase;Aminopeptidase	EZV62_013218;FSB_LOCUS39170	28.9	28.75	29.01	29.25	29.27	29.38	-3.16	0.019
		0.046	-1.69	A0A5C7GQ14	A0A5C7GQ14	Uncharacterized protein	EZV62_027876	24.12	22.01	23.45	24.94	24.49	25.21	-3.13	0.019
		0.046	0.49	A0A5C7HTJ9;A0A2N9FJM0;A0A5C7HHE3;A0A2N9F5L3	A0A5C7HTJ9;A0A2N9FJM0;A0A5C7HHE3;A0A2N9F5L3	Uncharacterized protein;Uncharacterized protein;Uncharacterized protein;Uncharacterized protein	EZV62_014728;FSB_LOCUS18879;EZV62_017115;FSB_LOCUS10031	26.71	26.59	26.9	26.25	26.42	26.06	3.13	0.02
		0.046	-0.51	A0A5C7I142	A0A5C7I142	AA_kinase domain-containing protein	EZV62_013779	24.8	24.52	24.72	25.34	25.27	24.95	-3.13	0.019
		0.046	-1.04	A0A5C7I7S1	A0A5C7I7S1	Uncharacterized protein	EZV62_006472	24.28	23.43	23.01	24.66	24.4	24.77	-3.14	0.019
		0.046	-0.54	A0A5C7IE43;A0A2N9F8T4	A0A5C7IE43	Uncharacterized protein;Uncharacterized protein	EZV62_008858;FSB_LOCUS11163	28.58	28.1	28.36	29	28.71	28.94	-3.14	0.019
		0.046	0.73	A0A5C7IGJ7	A0A5C7IGJ7	Uncharacterized protein	EZV62_008851	32.07	31.21	31.75	31.05	30.92	30.86	3.12	0.02
		0.046	-1.04	A0A5C7IT37	A0A5C7IT37	Electron transfer flavoprotein subunit beta	EZV62_000867	24.72	23.4	24.06	25.06	24.97	25.27	-3.13	0.02
		0.047	0.5	A0A2N9ITW0;A0A5C7I797	A0A2N9ITW0	Importin subunit alpha;IBB domain-containing protein	FSB_LOCUS56738;EZV62_006465	26.18	26.02	25.75	25.34	25.52	25.59	3.11	0.02
		0.047	-0.57	A0A5C7GZM4;A0A2N9J4R9;A6XHH1;A0A2N9FQ23	A0A5C7GZM4	Superoxide dismutase;Superoxide dismutase;Superoxide dismutase (Fragment);Superoxide dismutase	EZV62_025864;FSB_LOCUS60348;MnSOD;FSB_LOCUS20708	29.39	29.6	29	29.92	29.8	29.97	-3.1	0.02
		0.047	1.29	A0A5C7H522	A0A5C7H522	Phosphotransferase	EZV62_021236	25.31	24.9	25.26	24.33	22.9	24.37	3.1	0.02
		0.047	1.43	A0A5C7HMA8	A0A5C7HMA8	ML domain-containing protein	EZV62_015942	28.2	29.78	28.69	27.4	26.95	28.02	3.09	0.02
		0.047	-0.46	A0A5C7HSE4;A0A2N9J6T5;A0A5C7I404;A0A2N9J1E8	A0A5C7HSE4;A0A2N9J6T5	Malate dehydrogenase;Malate dehydrogenase;Malate dehydrogenase;Malate dehydrogenase	EZV62_014576;FSB_LOCUS61009;EZV62_010991;FSB_LOCUS59248	29.01	28.65	28.7	29.31	29.28	29.16	-3.11	0.02
		0.047	-0.43	A0A5C7HZ66;A0A5C7I057	A0A5C7HZ66	Proteasome subunit beta;Cryptochrome DASH	EZV62_013764;EZV62_013747	27.96	28.24	28.26	28.66	28.55	28.56	-3.11	0.02
		0.047	-0.94	A0A5C7I2U6;A0A2N9IX46	A0A5C7I2U6	Dolichyl-diphosphooligosaccharide--protein glycosyltransferase subunit 2;Dolichyl-diphosphooligosaccharide--protein glycosyltransferase subunit 2	EZV62_010837;FSB_LOCUS56615	25.43	26.38	26.38	26.96	27.29	26.76	-3.09	0.02
		0.047	0.64	A0A5C7IVB8;A0A2N9IKX9;A0A2N9F7J4;A0A5C7I075	A0A5C7IVB8	PfkB domain-containing protein;PfkB domain-containing protein;PfkB domain-containing protein;PfkB domain-containing protein	EZV62_001383;FSB_LOCUS53404;FSB_LOCUS10947;EZV62_009745	29.78	29.13	29.65	28.96	28.71	28.96	3.11	0.02
		0.048	0.38	A0A2N9GUS8	A0A2N9GUS8	Protein kinase domain-containing protein	FSB_LOCUS31013	25.16	25.04	25.01	24.79	24.64	24.63	3.07	0.021
		0.048	1.58	A0A5C7HEE8	A0A5C7HEE8	ACB domain-containing protein	EZV62_019832	26.21	25.8	26.93	25.24	25.28	23.68	3.08	0.021
		0.048	-0.41	A0A5C7HH92;A0A2N9I7X5;A0A2N9HVD0	A0A5C7HH92	CCT-epsilon;CCT-epsilon;Uncharacterized protein	EZV62_017461;FSB_LOCUS47833;FSB_LOCUS43612	28.01	28.27	28.25	28.56	28.55	28.66	-3.07	0.021
		0.048	-0.55	A0A5C7HN40	A0A5C7HN40	Uncharacterized protein	EZV62_016316	25.93	26.38	26.36	26.93	26.74	26.63	-3.07	0.021
		0.048	-0.5	A0A5C7IHC0	A0A5C7IHC0	Aminopeptidase	EZV62_003390	24.51	24.91	24.9	25.3	25.15	25.35	-3.07	0.021
		0.048	0.51	A0A5C7ITH8;A0A5C7HW50;A0A2N9EKY8	A0A5C7ITH8	Glutamine amidotransferase type-1 domain-containing protein;Glutamine amidotransferase type-1 domain-containing protein;Glutamine amidotransferase type-1 domain-containing protein	EZV62_000265;EZV62_015119;FSB_LOCUS3172	27.04	26.89	26.91	26.47	26.18	26.66	3.08	0.021
		0.049	-0.65	A0A5C7GZX0	A0A5C7GZX0	Ribosomal_L18e/L15P domain-containing protein	EZV62_022737	27.16	27.93	27.5	28.18	28.15	28.19	-3.06	0.021
		0.049	-0.63	A0A5C7HFK5;A0A2N9F7V9	A0A5C7HFK5	ADP/ATP translocase;ADP/ATP translocase	EZV62_017097;FSB_LOCUS11067	28.3	28.36	28.83	29.14	29.35	28.89	-3.06	0.021
		0.049	0.94	A0A5C7HYR9;A0A2N9F2T8;A0A5C7H8M6	A0A5C7HYR9;A0A2N9F2T8	PPM-type phosphatase domain-containing protein;Protein-serine/threonine phosphatase;Protein-serine/threonine phosphatase	EZV62_013686;FSB_LOCUS9310;EZV62_022248	25.22	24.92	25.48	23.64	24.46	24.69	3.06	0.021
		0.049	-0.43	A0A5C7I432	A0A5C7I432	Uncharacterized protein	EZV62_010869	24.57	24.65	24.83	25.04	25.25	25.05	-3.06	0.021
		0.049	1.09	A0A5C7IPN6;A0A2N9F227	A0A5C7IPN6	Acetylornithine transaminase;Acetylornithine transaminase	EZV62_006130;FSB_LOCUS8801	24.17	24.44	24.53	22.7	24.07	23.1	3.06	0.021
		0.05	-0.76	A0A5C7GYN4	A0A5C7GYN4	ATP synthase subunit d, mitochondrial	EZV62_025480	25.86	26.78	26.51	27.07	27.14	27.21	-3.03	0.022
		0.05	0.85	A0A5C7GZT3	A0A5C7GZT3	Mannosyl-glycoprotein endo-beta-N-acetylglucosaminidase	EZV62_025926	24.37	23.89	23.7	22.65	23.23	23.51	3.04	0.022
		0.05	0.56	A0A5C7HDD3	A0A5C7HDD3	WD_REPEATS_REGION domain-containing protein	EZV62_019871	26.74	26.99	26.59	26.21	26.46	25.97	3.04	0.022
		0.05	1.53	A0A5C7HLK6	A0A5C7HLK6	Uncharacterized protein	EZV62_015729	25.38	25.39	25.46	23.1	23.47	25.08	3.03	0.022
		0.05	-0.58	A0A5C7I0D8	A0A5C7I0D8	MI domain-containing protein	EZV62_009463	24.79	25.37	24.86	25.62	25.67	25.46	-3.05	0.022
		0.05	-1.89	A0A5C7IXY0;A0A5C7IY42;A0A5C7J069	A0A5C7IXY0;A0A5C7IY42;A0A5C7J069	Uncharacterized protein;SHSP domain-containing protein;SHSP domain-containing protein	EZV62_002622;EZV62_002627;EZV62_002625	27.58	30.13	29.01	30.4	31.04	30.97	-3.03	0.022
		0.051	3.19	A0A5C7H8Z0	A0A5C7H8Z0	Tubulin alpha chain	EZV62_021765	27.72	28.05	28.05	23.52	27.37	23.36	3.01	0.023
		0.051	-0.64	A0A5C7I0Q9	A0A5C7I0Q9	CCT-alpha	EZV62_009593	27.39	27.92	27.94	28.25	28.65	28.27	-3.02	0.022
		0.051	0.49	A0A5C7IKR6;A0A2N9GHI3	A0A5C7IKR6	Uncharacterized protein;Uncharacterized protein	EZV62_004736;FSB_LOCUS29849	25.76	25.52	25.83	25.06	25.16	25.42	3.02	0.022
		0.051	-0.4	A0A5C7IQ10	A0A5C7IQ10	Uncharacterized protein	EZV62_006316	30.75	30.81	30.59	31.23	31.11	31.02	-3.02	0.022
		0.052	-0.43	A0A5C7HM23;A0A2N9FE77;A0A2N9GHG8;Q70CE7	A0A5C7HM23;A0A2N9FE77;A0A2N9GHG8	14_3_3 domain-containing protein;14_3_3 domain-containing protein;14_3_3 domain-containing protein;14-3-3 protein (Fragment)	EZV62_015644;FSB_LOCUS13051;FSB_LOCUS26486;14.3.3-1	29.24	28.96	28.95	29.57	29.36	29.52	-2.99	0.023
		0.052	-0.45	A0A5C7IB13	A0A5C7IB13	Uncharacterized protein	EZV62_007888	27.22	27.55	27.53	27.78	28	27.86	-3.01	0.023
		0.052	1.72	CON__P04264	CON__P04264			27.48	29.38	28.02	27.3	26.57	25.85	2.99	0.023
		0.053	-0.4	A0A5C7GWL5;A0A2N9GL32	A0A5C7GWL5	V-type proton ATPase subunit H;V-ATPase_H_C domain-containing protein	EZV62_024597;FSB_LOCUS27903	25.31	25.58	25.35	25.74	25.83	25.86	-2.99	0.023
		0.053	-0.78	A0A5C7HBR0	A0A5C7HBR0	TBCC domain-containing protein 1	EZV62_019756	24.38	25.35	25.06	25.7	25.59	25.84	-2.98	0.024
		0.053	0.46	A0A5C7HH64	A0A5C7HH64	Uncharacterized protein	EZV62_020812	28.46	28.05	28.23	27.65	27.83	27.87	2.98	0.024
		0.053	-0.57	A0A5C7HYP1	A0A5C7HYP1	H(+)-exporting diphosphatase	EZV62_013261	27.3	27.84	27.88	28.26	28.17	28.29	-2.98	0.024
		0.053	1.13	A0A5C7IRN0	A0A5C7IRN0	Uncharacterized protein	EZV62_000559	24.55	25.48	24.67	24.42	23.64	23.26	2.99	0.023
		0.054	1.31	A0A2N9FIM4;A0A2N9IWA9	A0A2N9FIM4;A0A2N9IWA9	Epimerase domain-containing protein;Epimerase domain-containing protein	FSB_LOCUS14506;FSB_LOCUS57568	25.09	24.71	25.27	23.18	23.22	24.72	2.97	0.024
		0.054	-0.38	A0A5C7HJP7;A0A2N9ECS1;A0A2N9FEF8	A0A5C7HJP7;A0A2N9ECS1;A0A2N9FEF8	Small nuclear ribonucleoprotein Sm D2;Small nuclear ribonucleoprotein Sm D2;Small nuclear ribonucleoprotein Sm D2	EZV62_018397;FSB_LOCUS474;FSB_LOCUS17139	26	25.79	25.88	26.23	26.22	26.35	-2.96	0.024
		0.054	0.56	A0A5C7IMS0;A0A2N9G127	A0A5C7IMS0	Uncharacterized protein;Uncharacterized protein	EZV62_004827;FSB_LOCUS24358	29.54	28.98	29.15	28.53	28.84	28.6	2.97	0.024
		0.055	-0.71	A0A2N9IL82	A0A2N9IL82	T-complex protein 1 subunit gamma	FSB_LOCUS52731	26.29	26.94	27.06	27.34	27.7	27.38	-2.94	0.025
		0.055	0.66	A0A5C7H271;A0A2N9HPL1;A0A2N9HQZ2;A0A2N9GN51	A0A5C7H271	Uncharacterized protein;Uncharacterized protein;Uncharacterized protein;Uncharacterized protein	EZV62_023597;FSB_LOCUS41565;FSB_LOCUS42267;FSB_LOCUS28702	26.39	25.92	26.27	25.77	25.69	25.15	2.95	0.025
		0.055	-2.78	A0A5C7ILF4	A0A5C7ILF4	Uncharacterized protein	EZV62_005058	26.18	22.27	23.38	26.82	26.84	26.51	-2.94	0.025
		0.056	1.99	A0A5C7GVC3;A0A2N9IV59	A0A5C7GVC3	Uncharacterized protein;Uncharacterized protein	EZV62_024528;FSB_LOCUS56127	25.96	26.67	25.78	23.29	25.71	23.42	2.94	0.025
		0.056	-0.7	A0A5C7H4R7;A0A2N9FAW3;A0A2N9FMQ3	A0A5C7H4R7	Uncharacterized protein;Uncharacterized protein;Uncharacterized protein	EZV62_021129;FSB_LOCUS15918;FSB_LOCUS15916	28.46	29.19	28.67	29.42	29.25	29.75	-2.93	0.025
		0.056	0.39	A0A5C7HGI8;A0A2N9J1A0	A0A5C7HGI8	WD_REPEATS_REGION domain-containing protein;WD_REPEATS_REGION domain-containing protein	EZV62_017201;FSB_LOCUS58085	27.17	26.95	27.17	26.66	26.8	26.66	2.94	0.025
		0.056	0.6	A0A5C7HWS3;A0A2N9EWF2;A0A2N9HJT3	A0A5C7HWS3	Uncharacterized protein;Uncharacterized protein;Uncharacterized protein	EZV62_012946;FSB_LOCUS54702;FSB_LOCUS39872	27.97	27.9	28.08	27.59	26.97	27.58	2.93	0.025
		0.056	-0.88	A0A5C7IJE0;A0A5C7IL93	A0A5C7IJE0;A0A5C7IL93	SRP54 domain-containing protein;Signal recognition particle 54 kDa protein	EZV62_004328;EZV62_004327	24.56	25.64	24.71	25.87	25.7	25.98	-2.94	0.025
		0.056	3.11	CON__P13645;CON__P02535-1;CON__P08730-1;CON__A2A4G1;CON__Q7Z3Z0;CON__Q7Z3Y8;CON__Q148H6;CON__Q7Z3Y7;CON__P08727;CON__P19001;CON__Q7Z3Y9;CON__Q99456;CON__Q2M2I5	CON__P13645			25.17	29.33	26.71	24.96	23.52	23.4	2.93	0.025
		0.057	0.58	A0A5C7HJ48;A0A2N9GNP6	A0A5C7HJ48	Aspartate-semialdehyde dehydrogenase;Aspartate-semialdehyde dehydrogenase	EZV62_018376;FSB_LOCUS31979	26.89	26.83	27.2	26.26	26.73	26.21	2.92	0.026
		0.057	-0.48	A0A5C7HQ32;A0A2N9HKD4	A0A5C7HQ32	V-type proton ATPase subunit;V-type proton ATPase subunit	EZV62_016979;FSB_LOCUS42519	25.72	25.6	26.05	26.24	26.17	26.39	-2.91	0.026
		0.057	-0.44	A0A5C7I4D8;A0A2N9HEK4;A0A2N9GQI5;A0A2N9GF16;A0A2N9J7G5;A0A2N9HDN1;A0A2N9HEC2;A0A2N9H6E7;A0A2N9HCZ3	A0A5C7I4D8;A0A2N9HEK4;A0A2N9GQI5;A0A2N9GF16	AAA domain-containing protein;AAA domain-containing protein;AAA domain-containing protein;AAA domain-containing protein;Uncharacterized protein;AAA domain-containing protein;Uncharacterized protein;AAA_lid_3 domain-containing protein;Uncharacterized protein	EZV62_010938;FSB_LOCUS37901;FSB_LOCUS32599;FSB_LOCUS25713;FSB_LOCUS60426;FSB_LOCUS37907;FSB_LOCUS37903;FSB_LOCUS37908;FSB_LOCUS37904	27.25	27.05	27.44	27.59	27.71	27.75	-2.91	0.026
		0.058	2.05	A0A2N9FP34;A0A2N9GNG6;A0A2N9IJP9;A0A2N9ISD2;A0A5C7HD11	A0A2N9FP34;A0A2N9GNG6	Uncharacterized protein;Uncharacterized protein;Uncharacterized protein;Clp R domain-containing protein;Clp R domain-containing protein	FSB_LOCUS16386;FSB_LOCUS31889;FSB_LOCUS52242;FSB_LOCUS54813;EZV62_019741	26.47	26.34	26.38	23.33	23.63	26.08	2.9	0.026
		0.058	0.48	A0A2N9IHK0	A0A2N9IHK0	Ribosomal_L7Ae domain-containing protein	FSB_LOCUS53118	27.89	28.12	28.25	27.73	27.39	27.7	2.9	0.026
		0.058	0.51	A0A5C7GY98;Q30CZ7	A0A5C7GY98	Chorismate synthase;Chorismate synthase	EZV62_025426;FSB_LOCUS6591	26.33	26.73	26.82	26.19	26.2	25.96	2.9	0.026
		0.058	-1.12	A0A5C7HX02;A0A2P0ZK00;A0A2N9HGI9;A0A2P0ZJX0;A0A2P0ZJX8;A0A2P0ZJY6;A0A2P0ZJX1;A0A2P0ZJZ0;A0A2P0ZK08;A0A2P0ZK05;A0A2P0ZJY1;A0A2P0ZJZ6;A0A2P0ZJX2;A0A2P0ZJW9;A0A2P0ZJW8;A0A2P0ZJW7;A0A2P0ZJX9;A0A2P0ZJY2;A0A2P0ZJY3;A0A2P0ZJW6;A0A2P0ZJY0;A0A2P0ZJX6;A0A2P0ZJY4	A0A5C7HX02	Epimerase domain-containing protein;UDP-sulfoquinovose synthase (Fragment);Epimerase domain-containing protein;UDP-sulfoquinovose synthase (Fragment);UDP-sulfoquinovose synthase (Fragment);UDP-sulfoquinovose synthase (Fragment);UDP-sulfoquinovose synthase (Fragment);UDP-sulfoquinovose synthase (Fragment);UDP-sulfoquinovose synthase (Fragment);UDP-sulfoquinovose synthase (Fragment);UDP-sulfoquinov…	EZV62_012572;SQD1;FSB_LOCUS39134;SQD1;SQD1;SQD1;SQD1;SQD1;SQD1;SQD1;SQD1;SQD1;SQD1;SQD1;SQD1;SQD1;SQD1;SQD1;SQD1;SQD1;SQD1;SQD1;SQD1	24.56	23.13	24.02	25.37	24.68	25.02	-2.89	0.027
		0.058	0.54	A0A5C7I2Y8;A0A2N9IQG8	A0A5C7I2Y8	Peptidase_S9 domain-containing protein;Peptidase_S9 domain-containing protein	EZV62_010293;FSB_LOCUS54487	25.31	25.34	25.1	25.04	24.63	24.46	2.89	0.027
		0.058	0.6	A0A5C7I6F5;A0A2N9IZP6;A0A2N9J690	A0A5C7I6F5	J domain-containing protein;DnaJ-X domain-containing protein;J domain-containing protein	EZV62_011592;FSB_LOCUS57602;FSB_LOCUS59912	26.28	25.79	26.48	25.59	25.71	25.45	2.9	0.026
		0.059	0.42	A0A2N9F3C7;A0A2N9I9Q6;B9MSV5;B9MSV4;A0A5C7H895	A0A2N9F3C7;A0A2N9I9Q6	Tubulin alpha chain;Tubulin alpha chain;Tubulin alpha chain (Fragment);Tubulin alpha chain (Fragment);Laccase	FSB_LOCUS54696;FSB_LOCUS48897;alphatub.2;alphatub.1;EZV62_022389	29.75	29.94	29.8	29.52	29.5	29.21	2.88	0.027
		0.059	-0.72	A0A5C7GZ37	A0A5C7GZ37	Elongation factor 1-alpha	EZV62_025467	29.84	30.73	30.62	31.11	31.12	31.12	-2.87	0.027
		0.059	-0.82	A0A5C7HGQ8	A0A5C7HGQ8	Ribosomal_L18e/L15P domain-containing protein	EZV62_017546	26.27	27.36	26.99	27.68	27.61	27.78	-2.88	0.027
		0.059	0.8	A0A5C7HMY5	A0A5C7HMY5	ANK_REP_REGION domain-containing protein	EZV62_016256	26.34	26.15	25.35	25.13	24.98	25.32	2.88	0.027
		0.059	-0.84	A0A5C7HRJ0	A0A5C7HRJ0	Uncharacterized protein	EZV62_016661	29.44	30	29.43	30.3	31.02	30.09	-2.87	0.027
		0.059	1	A0A5C7IU58;A0A2N9FR53	A0A5C7IU58;A0A2N9FR53	PAP_fibrillin domain-containing protein;PAP_fibrillin domain-containing protein	EZV62_000953;FSB_LOCUS17604	24.99	25.11	25.68	23.57	24.57	24.65	2.89	0.027
		0.059	0.4	A0A5C7IWJ5;A0A2N9FM19;A0A5C7HWT2	A0A5C7IWJ5;A0A2N9FM19;A0A5C7HWT2	Ribosomal_L7Ae domain-containing protein;Ribosomal_L7Ae domain-containing protein;Ribosomal_L7Ae domain-containing protein	EZV62_002047;FSB_LOCUS16095;EZV62_015185	28.72	28.87	28.57	28.34	28.21	28.41	2.88	0.027
		0.06	-0.94	A0A2N9EGA0	A0A2N9EGA0	Uncharacterized protein	FSB_LOCUS1573	25	24.37	25.65	25.8	26.15	25.89	-2.86	0.028
		0.06	0.98	A0A5C7HC40	A0A5C7HC40	Inorganic diphosphatase	EZV62_019371	25.04	24.83	24.82	24.5	24.08	23.16	2.86	0.028
		0.06	0.36	A0A5C7HMD0	A0A5C7HMD0	Thioredoxin-dependent peroxiredoxin	EZV62_015990	28.82	28.7	28.86	28.34	28.54	28.41	2.86	0.028
		0.06	0.82	A0A5C7HNX7;A0A2N9J6R6	A0A5C7HNX7	Uncharacterized protein;Uncharacterized protein	EZV62_016327;FSB_LOCUS60166	27.48	27.89	27.87	27.21	27.24	26.33	2.87	0.027
		0.06	-1.41	A0A5C7HR74	A0A5C7HR74	Uncharacterized protein	EZV62_014116	24.84	23.59	22.86	25.49	24.96	25.08	-2.87	0.027
		0.06	-0.51	A0A5C7INX2	A0A5C7INX2	Phosphoglucomutase (alpha-D-glucose-1,6-bisphosphate-dependent)	EZV62_005753	25.04	24.9	25.29	25.46	25.85	25.46	-2.87	0.027
		0.061	0.41	A0A5C7H9S9	A0A5C7H9S9	Uncharacterized protein	EZV62_019209	24.76	25.09	24.81	24.57	24.44	24.41	2.84	0.028
		0.061	0.53	A0A5C7HLC1;A0A2N9ELN1;A0A2N9FPG7	A0A5C7HLC1	Eukaryotic translation initiation factor 3 subunit M;Eukaryotic translation initiation factor 3 subunit M;Reverse transcriptase domain-containing protein	EZV62_015513;FSB_LOCUS7649;FSB_LOCUS16955	28.37	27.76	27.95	27.56	27.52	27.41	2.84	0.028
		0.061	0.38	A0A5C7IWA4	A0A5C7IWA4	Str_synth domain-containing protein	EZV62_002082	26.35	26.2	26.36	25.83	26.07	25.87	2.85	0.028
		0.062	2.99	A0A5C7HUG1	A0A5C7HUG1	Uncharacterized protein	EZV62_012096	29.37	28.22	29.54	27.23	23.58	27.36	2.83	0.029
		0.062	-0.8	A0A5C7I2J3;A0A5C7IYJ1;A0A5C7IYK8	A0A5C7I2J3	Nucleolar protein 16;Uncharacterized protein;Protein kinase domain-containing protein	EZV62_010435;EZV62_002914;EZV62_002899	22.73	23.81	23.49	24.21	24.05	24.18	-2.83	0.029
		0.063	-2.22	A0A5C7GSA3;A0A2N9J4T2;A0A5C7ISV0	A0A5C7GSA3;A0A2N9J4T2	PSP domain-containing protein;PSP domain-containing protein;PSP domain-containing protein	EZV62_026643;FSB_LOCUS59385;EZV62_000768	23.78	25.97	22.66	26.29	26.28	26.5	-2.81	0.03
		0.063	0.4	A0A5C7H6U7	A0A5C7H6U7	Catalase	EZV62_021105	30.22	30.05	29.98	29.53	29.71	29.81	2.82	0.029
		0.063	0.73	A0A5C7HH95	A0A5C7HH95	Uncharacterized protein	EZV62_017532	24.58	23.94	24.03	23.3	23.88	23.18	2.81	0.03
		0.063	-0.34	A0A5C7HSS2	A0A5C7HSS2	Peroxidase	EZV62_014726	24.57	24.51	24.6	24.84	24.87	24.98	-2.82	0.029
		0.063	-1.79	A0A5C7HTP2;A0A2N9HRN1	A0A5C7HTP2	Uncharacterized protein;Uncharacterized protein	EZV62_015056;FSB_LOCUS42171	24.12	21.45	23.1	24.74	24.57	24.73	-2.82	0.029
		0.063	-0.7	A0A5C7I4I0;A0A2N9H9G3	A0A5C7I4I0	Epimerase domain-containing protein;NAD(P)-bd_dom domain-containing protein	EZV62_010902;FSB_LOCUS36111	25.17	25.2	25.04	25.8	25.38	26.33	-2.81	0.03
		0.063	-0.9	A0A5C7IZB4	A0A5C7IZB4	Phosphopyruvate hydratase	EZV62_002823	24.54	25.65	24.97	25.7	25.83	26.31	-2.81	0.03
		0.064	-0.77	A0A5C7GXF0	A0A5C7GXF0	Uncharacterized protein	EZV62_025030	24.64	24.33	24.69	24.92	25.16	25.88	-2.8	0.03
		0.064	0.58	A0A5C7HZ84;A0A2N9F985	A0A5C7HZ84	Protein transport protein SEC23;Protein transport protein SEC23	EZV62_009421;FSB_LOCUS11313	25.85	25.46	25.33	25.25	24.92	24.72	2.81	0.03
		0.064	0.61	A0A5C7ICX8;A0A2N9ENA3	A0A5C7ICX8;A0A2N9ENA3	Thioredoxin domain-containing protein;Thioredoxin domain-containing protein	EZV62_008276;FSB_LOCUS4155	26.92	26.34	26.21	25.85	26.02	25.76	2.8	0.03
		0.065	-2.06	A0A5C7GXP4	A0A5C7GXP4	Uncharacterized protein	EZV62_025142	24.32	25.98	22.83	26.44	26.36	26.51	-2.79	0.031
		0.065	-0.61	A0A5C7H2E2;A0A2N9FE63	A0A5C7H2E2;A0A2N9FE63	Nucleoside diphosphate kinase;Nucleoside diphosphate kinase	EZV62_023196;FSB_LOCUS13354	26.27	25.6	26.15	26.84	26.57	26.45	-2.78	0.031
		0.065	0.66	A0A5C7HEW6;A0A5C7HEZ1;A0A2N9EJ60	A0A5C7HEW6;A0A5C7HEZ1	Indole-3-glycerol-phosphate synthase;Indole-3-glycerol-phosphate synthase;Indole-3-glycerol-phosphate synthase	EZV62_020826;EZV62_020820;FSB_LOCUS2660	24.99	25.83	25.67	24.9	24.78	24.83	2.79	0.031
		0.065	0.34	A0A5C7IJW1;A0A5C7IJ08;A0A2N9HQE2;A0A2N9IL52;A0A5C7IIP7	A0A5C7IJW1;A0A5C7IJ08;A0A2N9HQE2;A0A2N9IL52	Aspartate carbamoyltransferase;Aspartate carbamoyltransferase;Uncharacterized protein;Aspartate carbamoyltransferase;Aspartate carbamoyltransferase	EZV62_004069;EZV62_004066;FSB_LOCUS41776;FSB_LOCUS52701;EZV62_004068	25.19	25.13	25.05	24.81	24.84	24.71	2.79	0.03
		0.066	0.99	A0A5C7HL25;A0A2N9GXY9	A0A5C7HL25	Uncharacterized protein;Uncharacterized protein	EZV62_015413;FSB_LOCUS32494	25.77	24.66	25.38	24.66	24.42	23.75	2.78	0.031
		0.066	1.01	A0A5C7I2F9;A0A5C7I399;A0A2N9GFP1	A0A5C7I2F9;A0A5C7I399	Uncharacterized protein;Uncharacterized protein;Uncharacterized protein	EZV62_010687;EZV62_010684;FSB_LOCUS26207	24.23	24.67	25.08	23.76	22.99	24.2	2.78	0.031
		0.067	0.89	A0A5C7HNZ9	A0A5C7HNZ9	HMG box domain-containing protein	EZV62_016622	26.82	27.28	26.1	25.66	26.13	25.75	2.76	0.032
		0.067	-1.24	A0A5C7HT76;A0A2N9EZ84;A0A5C7HU10;A0A2N9GEW9	A0A5C7HT76	Uncharacterized protein;Uncharacterized protein;Uncharacterized protein;Uncharacterized protein	EZV62_014522;FSB_LOCUS11918;EZV62_014898;FSB_LOCUS25683	28.11	28.4	28.7	28.97	29.31	30.65	-2.76	0.032
		0.067	0.51	A0A5C7IE04;A0A2N9IA02;A0A2N9EYP6	A0A5C7IE04	Ubiquitin carboxyl-terminal hydrolase;Ubiquitin carboxyl-terminal hydrolase;Ubiquitin carboxyl-terminal hydrolase	EZV62_008444;FSB_LOCUS48866;FSB_LOCUS7840	27.91	28.04	28.35	27.69	27.33	27.74	2.76	0.032
		0.067	1.47	A0A5C7IRB5	A0A5C7IRB5	Bet_v_1 domain-containing protein	EZV62_000227	24.7	25.22	25.08	22.72	23.11	24.77	2.76	0.032
		0.067	-0.5	A0A5C7ISY6;A0A5C7IY10;A0A2N9JBC3	A0A5C7ISY6;A0A5C7IY10;A0A2N9JBC3	4-hydroxy-tetrahydrodipicolinate synthase;4-hydroxy-tetrahydrodipicolinate synthase;4-hydroxy-tetrahydrodipicolinate synthase	EZV62_000091;EZV62_002353;FSB_LOCUS61837	24.86	24.94	25.25	25.45	25.33	25.79	-2.76	0.032
		0.067	0.9	A0A5C7IUG6;A0A2N9I5K7	A0A5C7IUG6;A0A2N9I5K7	Acyl-[acyl-carrier-protein] desaturase;Acyl-[acyl-carrier-protein] desaturase	EZV62_001278;FSB_LOCUS47171	27.59	27.35	27.49	26.54	27.24	25.93	2.77	0.032
		0.067	-0.51	A0A5C7IWE9;A0A5C7I5F2;A0A2N9G4I4;A0A2N9FG24;A0A2N9FMS9;A0A2N9IGT5;A0A2N9I4U6;A0A2N9H9I7;A0A2N9FYJ8;A0A2N9IL09	A0A5C7IWE9	RuvB-like helicase;RuvB-like helicase;Uncharacterized protein;RuvB-like helicase;RuvB-like helicase;RuvB-like helicase;RuvB-like helicase;RuvB-like helicase;RuvB-like helicase;RuvB-like helicase	EZV62_002142;EZV62_011202;FSB_LOCUS22151;FSB_LOCUS14010;FSB_LOCUS19969;FSB_LOCUS52868;FSB_LOCUS47300;FSB_LOCUS36192;FSB_LOCUS19961;FSB_LOCUS52866	25.56	25.48	25.64	25.82	25.96	26.4	-2.76	0.032
		0.068	-1.02	A0A5C7H4B5	A0A5C7H4B5	Uncharacterized protein	EZV62_024301	24.21	22.98	24.18	24.79	24.52	25.12	-2.75	0.032
		0.068	0.43	A0A5C7HPQ9;A0A2N9IQF8;A0A5C7HKC2;A0A2N9FBP2	A0A5C7HPQ9	UBC core domain-containing protein;UBC core domain-containing protein;UBC core domain-containing protein;UBC core domain-containing protein	EZV62_016001;FSB_LOCUS54974;EZV62_018508;FSB_LOCUS16169	28.09	28.08	27.88	27.48	27.45	27.82	2.75	0.032
		0.068	0.81	A0A5C7HQ89	A0A5C7HQ89	Uncharacterized protein	EZV62_016757	25.35	25.33	24.79	24.91	24.01	24.12	2.74	0.033
		0.069	1.32	A0A5C7HWM9	A0A5C7HWM9	Saposin B-type domain-containing protein	EZV62_012894	25.89	25.12	25.74	24.73	23.19	24.87	2.73	0.033
		0.069	0.52	A0A5C7IEV2	A0A5C7IEV2	Uncharacterized protein	EZV62_008767	24.93	24.96	24.79	24.25	24.74	24.14	2.73	0.033
		0.069	1.86	A0A5C7IP36	A0A5C7IP36	Cytochrome b5 heme-binding domain-containing protein	EZV62_005813	24.91	24.56	26.07	22.76	22.49	24.72	2.73	0.033
		0.07	0.41	A0A5C7HTI9	A0A5C7HTI9	Uncharacterized protein	EZV62_014085	27.99	27.99	27.94	27.7	27.68	27.31	2.71	0.034
		0.07	-2.09	A0A5C7I064	A0A5C7I064	Uncharacterized protein	EZV62_009735	25.9	23.74	22.74	26.27	25.95	26.42	-2.72	0.033
		0.07	-0.5	A0A5C7I2G4;A0A2N9IM34	A0A5C7I2G4;A0A2N9IM34	Uncharacterized protein;Uncharacterized protein	EZV62_010259;FSB_LOCUS54528	25.47	24.97	24.92	25.71	25.57	25.58	-2.72	0.034
		0.071	0.41	A0A5C7GS21;A0A5C7GPK8;A0A5C7GSL2	A0A5C7GS21;A0A5C7GPK8;A0A5C7GSL2	Acetohydroxy-acid reductoisomerase;Acetohydroxy-acid reductoisomerase;Acetohydroxy-acid reductoisomerase	EZV62_026855;EZV62_028043;EZV62_026859	27.96	27.56	27.95	27.41	27.41	27.4	2.71	0.034
		0.071	0.31	A0A5C7HWR6	A0A5C7HWR6	Aspartate aminotransferase	EZV62_012763	29.15	29.09	29.17	28.81	28.84	28.84	2.7	0.034
		0.071	0.33	A0A5C7ICA7	A0A5C7ICA7	Malate dehydrogenase	EZV62_008069	29.71	29.66	29.51	29.34	29.29	29.25	2.71	0.034
		0.072	-0.56	A0A2N9ISJ9;A0A5C7IJY7	A0A2N9ISJ9;A0A5C7IJY7	Uncharacterized protein;Uncharacterized protein	FSB_LOCUS56319;EZV62_004642	23.96	24.38	23.67	24.67	24.42	24.62	-2.69	0.035
		0.072	-0.75	A0A5C7GT67;A0A2N9GSX2;A0A5C7ICI8	A0A5C7GT67	Uncharacterized protein;Uncharacterized protein;Uncharacterized protein	EZV62_027258;FSB_LOCUS30381;EZV62_007854	24.09	24.82	24.25	25.05	24.79	25.57	-2.68	0.035
		0.072	-0.38	A0A5C7H151	A0A5C7H151	HATPase_c domain-containing protein	EZV62_023083	27.12	27.46	27.25	27.62	27.72	27.63	-2.7	0.035
		0.072	-0.34	A0A5C7H4S0;A0A2N9FMU0	A0A5C7H4S0	Uncharacterized protein;Uncharacterized protein	EZV62_021167;FSB_LOCUS15956	26.33	26.39	26.2	26.56	26.75	26.64	-2.68	0.035
		0.072	0.4	A0A5C7H7T5;A0A2N9GN38	A0A5C7H7T5	Glucose-6-phosphate isomerase;Glucose-6-phosphate isomerase	EZV62_021415;FSB_LOCUS28536	28.26	27.96	28	27.7	27.52	27.79	2.68	0.035
		0.072	0.36	A0A5C7HG29;A0A2N9IZE1;A0A5C7HGV7	A0A5C7HG29;A0A2N9IZE1	Uncharacterized protein;Uncharacterized protein;Aquarius_N domain-containing protein	EZV62_017240;FSB_LOCUS58134;EZV62_017238	24.72	24.76	24.53	24.4	24.31	24.23	2.69	0.035
		0.072	0.52	A0A5C7HGW0;A0A5C7H6N7	A0A5C7HGW0	PPDK_N domain-containing protein;PPDK_N domain-containing protein	EZV62_017560;EZV62_021809	25.34	25.88	25.36	25.18	24.93	24.92	2.68	0.035
		0.072	0.4	A0A5C7HMN0;A0A5C7II72;A0A2N9ETT8;A0A2N9EXJ1	A0A5C7HMN0;A0A5C7II72;A0A2N9ETT8;A0A2N9EXJ1	40S ribosomal protein SA;40S ribosomal protein SA;40S ribosomal protein SA;40S ribosomal protein SA	EZV62_015461;EZV62_003131;FSB_LOCUS5992;FSB_LOCUS11348	30.95	31.19	30.85	30.71	30.47	30.61	2.69	0.035
		0.072	2.4	A0A5C7HS98	A0A5C7HS98	Tr-type G domain-containing protein	EZV62_016965	26.88	27.18	26.28	23.57	23.09	26.5	2.7	0.035
		0.073	0.33	A0A5C7H170	A0A5C7H170	Uncharacterized protein	EZV62_022756	28.97	29.07	29.07	28.73	28.6	28.79	2.68	0.036
		0.073	-0.68	A0A5C7H313	A0A5C7H313	Uncharacterized protein	EZV62_023160	23.92	23.14	23.1	24.04	23.91	24.27	-2.67	0.036
		0.073	-0.37	A0A5C7H867;A0A5C7HU14	A0A5C7H867	Uncharacterized protein;Uncharacterized protein	EZV62_022273;EZV62_014983	30.52	30.41	30.66	30.99	30.77	30.94	-2.68	0.036
		0.073	-0.64	A0A5C7HVU0;A0A2N9FHR5	A0A5C7HVU0	Uncharacterized protein;Uncharacterized protein	EZV62_012423;FSB_LOCUS14343	26.49	26.54	27.19	27.2	27.3	27.63	-2.68	0.035
		0.073	-0.66	A0A5C7I7N1;A0A2N9GX07;A0A5C7H602	A0A5C7I7N1	Uncharacterized protein;Uncharacterized protein;Uncharacterized protein	EZV62_011606;FSB_LOCUS32124;EZV62_021318	26.5	25.71	25.8	26.68	26.84	26.46	-2.68	0.036
		0.073	0.61	A0A5C7IS16;A0A2N9F4L8	A0A5C7IS16	1,2-dihydroxy-3-keto-5-methylthiopentene dioxygenase;1,2-dihydroxy-3-keto-5-methylthiopentene dioxygenase	EZV62_000699;FSB_LOCUS9964	26.82	26.51	26.73	26.32	25.61	26.3	2.67	0.036
		0.073	-0.49	CON__P00761	CON__P00761			31.77	32.33	31.86	32.46	32.41	32.57	-2.68	0.035
		0.074	0.45	A0A2N9FL45;A0A2N9INW7	A0A2N9FL45	NTP_transferase domain-containing protein;NTP_transferase domain-containing protein	FSB_LOCUS15800;FSB_LOCUS53752	25.2	24.81	24.8	24.5	24.34	24.63	2.66	0.036
		0.074	-2.01	A0A5C7GQY6;A0A7L7TAL5;A0A2N9GHT7	A0A5C7GQY6	ATP synthase protein MI25;ATP synthase protein MI25;ATP synthase protein MI25	EZV62_027806;atp4;FSB_LOCUS26880	23.46	26.18	26.2	27	27.24	27.62	-2.66	0.036
		0.074	-0.45	A0A5C7I8F3	A0A5C7I8F3	Uncharacterized protein	EZV62_011866	24.65	24.32	24.27	24.78	24.74	25.06	-2.66	0.036
		0.074	1.11	A0A5C7ISR1;A0A2N9EIU3	A0A5C7ISR1;A0A2N9EIU3	CCHC-type domain-containing protein;CCHC-type domain-containing protein	EZV62_000021;FSB_LOCUS2436	24.1	24.18	24.01	23.98	22.46	22.52	2.66	0.037
		0.075	0.5	A0A5C7HTZ6;A0A2N9ECH5;A0A5C7GS74;A0A5C7GS66;A0A2N9ECB8	A0A5C7HTZ6	Beta-galactosidase;SUEL-type lectin domain-containing protein;Beta-galactosidase;Beta-galactosidase;Beta-galactosidase	EZV62_014847;FSB_LOCUS315;EZV62_026601;EZV62_026603;FSB_LOCUS314	26.03	25.72	25.38	25.22	25.13	25.28	2.64	0.037
		0.076	-0.7	A0A5C7I961;A0A2N9FD53;A0A2N9GTC6;A0A5C7I390;A0A2N9GTQ3;A0A5C7IBB4;A0A2N9FKK1	A0A5C7I961;A0A2N9FD53;A0A2N9GTC6;A0A5C7I390;A0A2N9GTQ3;A0A5C7IBB4;A0A2N9FKK1	Histone H2A;Histone H2A;Histone H2A;Histone H2A;Histone H2A;Histone H2A;Histone H2A	EZV62_006959;FSB_LOCUS16689;FSB_LOCUS30600;EZV62_010548;FSB_LOCUS30603;EZV62_006971;FSB_LOCUS19189	26.09	25.67	25.61	26.29	26.18	27	-2.64	0.037
		0.076	0.33	A0A5C7GT55;A0A5C7GR76;A0A5C7GRX9;A0A5C7GR83;A0A5C7GRR3;A0A5C7GRZ2;A0A5C7GSL9;A0A2N9GFD0;A0A2N9FSM9	A0A5C7GT55;A0A5C7GR76	PKS_ER domain-containing protein;PKS_ER domain-containing protein;ADH_zinc_N domain-containing protein;PKS_ER domain-containing protein;Uncharacterized protein;Integrase catalytic domain-containing protein;Uncharacterized protein;PKS_ER domain-containing protein;PKS_ER domain-containing protein	EZV62_026610;EZV62_026605;EZV62_026609;EZV62_026608;EZV62_026607;EZV62_026604;EZV62_026606;FSB_LOCUS29149;FSB_LOCUS21598	27.93	27.88	27.96	27.61	27.48	27.69	2.63	0.038
		0.076	0.88	A0A5C7GYD0	A0A5C7GYD0	Phorbol-ester/DAG-type domain-containing protein	EZV62_025629	27.05	28.31	27.99	26.77	26.83	27.11	2.63	0.038
		0.076	-0.31	A0A5C7GZG1;A0A5C7HP49;A0A2N9IHZ7;A0A2N9IN26	A0A5C7GZG1;A0A5C7HP49;A0A2N9IHZ7;A0A2N9IN26	Uncharacterized protein;Uncharacterized protein;Uncharacterized protein;Uncharacterized protein	EZV62_025597;EZV62_016397;FSB_LOCUS52314;FSB_LOCUS54134	26.51	26.6	26.55	26.91	26.82	26.85	-2.64	0.037
		0.076	-0.33	A0A5C7H2A8;A0A2N9GGF8;A0A2N9G7M3	A0A5C7H2A8	L-lactate dehydrogenase;L-lactate dehydrogenase;L-lactate dehydrogenase	EZV62_023652;FSB_LOCUS26525;FSB_LOCUS26528	25.87	25.77	25.81	26.28	26.11	26.06	-2.63	0.038
		0.076	0.74	A0A5C7HNK6;A0A2N9G2W4	A0A5C7HNK6	1,4-alpha-glucan branching enzyme;1,4-alpha-glucan branching enzyme	EZV62_016154;FSB_LOCUS21794	24.75	23.8	24.38	23.28	23.85	23.56	2.63	0.038
		0.076	0.55	A0A5C7HSU3;A0A5C7HU94	A0A5C7HSU3;A0A5C7HU94	Phospholipase D;Phospholipase D	EZV62_014437;EZV62_014439	23.96	24.64	24.32	23.9	23.59	23.8	2.64	0.037
		0.076	0.36	A0A5C7ISF6	A0A5C7ISF6	Uncharacterized protein	EZV62_000906	33.56	33.79	33.56	33.16	33.29	33.36	2.64	0.037
		0.078	0.72	A0A5C7GQ33;A0A5C7GQN5;A0A5C7GQG9;A0A5C7GQ15;A0A5C7GRH4;A0A5C7GRV4	A0A5C7GQ33;A0A5C7GQN5	Uncharacterized protein;Uncharacterized protein;Uncharacterized protein;Uncharacterized protein;Uncharacterized protein;Uncharacterized protein	EZV62_026198;EZV62_026187;EZV62_026192;EZV62_026195;EZV62_026206;EZV62_026200	25.27	25.15	25.64	25.04	24.1	24.75	2.62	0.039
		0.078	0.38	A0A5C7I5S9;A0A2N9IZM4	A0A5C7I5S9	Uncharacterized protein;Uncharacterized protein	EZV62_011601;FSB_LOCUS57505	25.52	25.19	25.31	24.85	25.01	25.04	2.61	0.039
		0.079	0.9	A0A5C7H2P6	A0A5C7H2P6	MSP domain-containing protein	EZV62_023742	23.49	23.75	23.89	23.52	22.17	22.73	2.6	0.039
		0.079	0.46	A0A5C7H7Q4;A0A2N9I340;A0A2N9FGY7	A0A5C7H7Q4	L-ascorbate peroxidase;L-ascorbate peroxidase;L-ascorbate peroxidase	EZV62_022169;FSB_LOCUS46346;FSB_LOCUS14093	26.72	26.85	26.58	26.53	26.23	26.01	2.61	0.039
		0.079	1.68	A0A5C7HBA9	A0A5C7HBA9	Aldo_ket_red domain-containing protein	EZV62_019375	26.38	26.25	25.81	22.93	25.31	25.16	2.6	0.039
		0.079	-0.77	A0A5C7HYV1	A0A5C7HYV1	Oleosin	EZV62_013321	29.73	29.17	30.11	30.56	30.71	30.04	-2.6	0.039
		0.079	0.53	A0A5C7I7C3	A0A5C7I7C3	Peptidylprolyl isomerase	EZV62_011380	25.6	24.93	25.25	24.65	24.9	24.66	2.6	0.04
		0.08	-0.44	A0A5C7H2P7;A0A2N9EKC5;A0A2N9FTD0;A0A2N9FGJ3	A0A5C7H2P7	Uncharacterized protein;Uncharacterized protein;Uncharacterized protein;Uncharacterized protein	EZV62_023817;FSB_LOCUS3135;FSB_LOCUS18101;FSB_LOCUS17839	28.88	29.26	29.08	29.39	29.74	29.41	-2.59	0.04
		0.08	0.75	A0A5C7HB99	A0A5C7HB99	Pyruvate kinase	EZV62_019596	24.16	24.33	24.96	23.31	24.07	23.84	2.59	0.04
		0.081	-0.57	A0A5C7H0H9;A0A5C7H008	A0A5C7H0H9	Glutaredoxin domain-containing protein;Glutaredoxin domain-containing protein	EZV62_022779;EZV62_022777	25.33	25.8	25.61	26.38	25.76	26.3	-2.58	0.041
		0.081	-0.41	A0A5C7HE08;A0A5C7ICT1;A0A5C7GS90;A0A2N9ELY3;A0A2N9J3A5;A0A2N9EG98;A0A2N9HDU5;A0A2N9H6L2;A0A5C7GW60	A0A5C7HE08;A0A5C7ICT1;A0A5C7GS90;A0A2N9ELY3	Uncharacterized protein;Uncharacterized protein;Uncharacterized protein;Uncharacterized protein;Reverse transcriptase domain-containing protein;Uncharacterized protein;Uncharacterized protein;Uncharacterized protein;Uncharacterized protein	EZV62_020335;EZV62_008100;EZV62_026797;FSB_LOCUS3451;FSB_LOCUS58946;FSB_LOCUS1684;FSB_LOCUS37977;FSB_LOCUS37978;EZV62_024644	27.41	27.29	27.69	28.02	27.78	27.81	-2.58	0.041
		0.081	0.35	A0A5C7HQ27	A0A5C7HQ27	Uncharacterized protein	EZV62_016255	27.84	27.91	27.96	27.73	27.51	27.43	2.58	0.04
		0.081	0.32	A0A5C7HVB3;A0A2N9GME0	A0A5C7HVB3	Annexin;Annexin	EZV62_015252;FSB_LOCUS28442	30.01	30.08	30.11	29.67	29.7	29.86	2.58	0.041
		0.081	-0.33	A0A5C7IE70	A0A5C7IE70	Aconitate hydratase	EZV62_008875	27.7	27.92	27.73	28.15	28.17	28.03	-2.58	0.041
		0.081	-0.61	A0A5C7IWD0;A0A2N9IS87	A0A5C7IWD0	Uncharacterized protein;Uncharacterized protein	EZV62_002180;FSB_LOCUS55046	24.02	24.49	24.88	25.06	24.95	25.2	-2.57	0.041
		0.084	-0.29	A0A5C7H3L2;A0A2N9EKG0	A0A5C7H3L2	EF1_GNE domain-containing protein;EF1_GNE domain-containing protein	EZV62_023819;FSB_LOCUS3137	31.42	31.34	31.4	31.69	31.65	31.69	-2.54	0.043
		0.084	0.83	A0A5C7HBX9	A0A5C7HBX9	Peptidylprolyl isomerase	EZV62_019248	29.14	28.09	28.15	27.92	27.34	27.63	2.55	0.042
		0.084	1.37	A0A5C7HG38	A0A5C7HG38	Uncharacterized protein	EZV62_017277	26.37	26.02	25.53	25.18	25.24	23.38	2.54	0.043
		0.084	-0.4	A0A5C7IDQ2	A0A5C7IDQ2	Brix domain-containing protein	EZV62_008324	25.83	25.55	25.77	26.01	26.33	26.02	-2.55	0.042
		0.085	0.51	A0A5C7IGJ4;A0A2N9HIV7	A0A5C7IGJ4	HECT-type E3 ubiquitin transferase;HECT-type E3 ubiquitin transferase	EZV62_009247;FSB_LOCUS39513	26.53	25.99	26.02	25.48	25.87	25.65	2.54	0.043
		0.085	-0.34	A0A5C7IHX0;A0A2N9HDG0	A0A5C7IHX0	Uncharacterized protein;Aldehyde dehydrogenase (NAD(+))	EZV62_003247;FSB_LOCUS37665	28.49	28.32	28.44	28.69	28.68	28.91	-2.54	0.043
		0.086	1.13	A0A2N9IRE6	A0A2N9IRE6	Uncharacterized protein	FSB_LOCUS54642	27.05	26.41	27.01	26.13	26.24	24.69	2.53	0.044
		0.086	-1.49	A0A5C7H482;A0A2N9HIR2	A0A5C7H482	Uncharacterized protein;Uncharacterized protein	EZV62_024039;FSB_LOCUS39974	28.33	29.35	28.61	30.75	31.03	28.95	-2.53	0.044
		0.086	0.79	A0A5C7I3P3	A0A5C7I3P3	Uncharacterized protein	EZV62_010891	26.26	27.24	26.48	26.28	25.71	25.6	2.52	0.044
		0.086	0.49	A0A5C7IQE0;A0A2N9FVP0;A0A2N9IRY6	A0A5C7IQE0	S10_plectin domain-containing protein;S10_plectin domain-containing protein;S10_plectin domain-containing protein	EZV62_005949;FSB_LOCUS22589;FSB_LOCUS54832	27.93	28.36	28.39	27.74	27.5	27.95	2.52	0.044
		0.088	-0.93	A0A5C7HKM3	A0A5C7HKM3	Uncharacterized protein	EZV62_015340	24.1	23.53	22.61	24.49	24.28	24.27	-2.51	0.045
		0.088	-0.55	A0A5C7IIS8	A0A5C7IIS8	Uncharacterized protein	EZV62_004098	24.01	23.57	23.24	24.23	24.26	23.99	-2.51	0.045
		0.089	0.39	A0A5C7I842	A0A5C7I842	Calreticulin	EZV62_006582	29.22	28.94	29.29	28.74	28.91	28.64	2.49	0.046
		0.09	0.3	A0A2N9EHX3	A0A2N9EHX3	Ubiquitin-like domain-containing protein	FSB_LOCUS2227	26.18	26.08	26.08	25.88	25.73	25.82	2.49	0.046
		0.09	-0.64	A0A5C7HDZ0;A0A2N9FVA1;A0A2N9ENG4;A0A2N9EN32;Q3SA38;A0A5C7H5P1	A0A5C7HDZ0;A0A2N9FVA1;A0A2N9ENG4;A0A2N9EN32	Glyceraldehyde-3-phosphate dehydrogenase;Glyceraldehyde-3-phosphate dehydrogenase;Glyceraldehyde-3-phosphate dehydrogenase;Glyceraldehyde-3-phosphate dehydrogenase;Putative glyceraldehyde 3-phosphate dehydrogenase (Fragment);Glyceraldehyde-3-phosphate dehydrogenase	EZV62_020244;FSB_LOCUS18977;FSB_LOCUS4122;FSB_LOCUS3983;;EZV62_021064	25.48	26.36	26.24	26.65	26.53	26.8	-2.49	0.046
		0.09	-1.89	A0A5C7HTW3	A0A5C7HTW3	Uncharacterized protein	EZV62_015126	25.34	23.57	22.25	25.48	25.21	26.14	-2.49	0.046
		0.09	-0.69	A0A5C7IPM3	A0A5C7IPM3	Uncharacterized protein	EZV62_005963	25.6	24.81	25.6	26.08	25.7	26.32	-2.49	0.046
		0.092	0.73	A0A5C7GRP0	A0A5C7GRP0	GB1/RHD3-type G domain-containing protein	EZV62_026768	24.8	23.87	23.97	23.22	23.41	23.81	2.46	0.048
		0.092	1.57	A0A5C7GUY2;A0A2N9EGA8;A0A2N9FL32	A0A5C7GUY2;A0A2N9EGA8;A0A2N9FL32	NAC-A/B domain-containing protein;NAC-A/B domain-containing protein;NAC-A/B domain-containing protein	EZV62_024363;FSB_LOCUS1665;FSB_LOCUS15296	25.49	25.7	25.69	23.7	25.55	22.92	2.46	0.048
		0.092	1.37	A0A5C7HKB5;A0A2N9FNT1	A0A5C7HKB5	BRO1 domain-containing protein;BRO1 domain-containing protein	EZV62_018572;FSB_LOCUS16443	25.62	25.37	25.88	25.58	23.54	23.63	2.46	0.048
		0.092	-0.43	A0A5C7I1W0;A0A2N9J7Z8;A0A2N9FJE2;A0A2N9GES7	A0A5C7I1W0;A0A2N9J7Z8;A0A2N9FJE2;A0A2N9GES7	Uncharacterized protein;Uncharacterized protein;Uncharacterized protein;Uncharacterized protein	EZV62_010311;FSB_LOCUS60586;FSB_LOCUS15175;FSB_LOCUS25633	27.81	28.21	28.32	28.62	28.45	28.55	-2.46	0.048
		0.092	1.35	A0A5C7I7G2;A0A5C7I9P4;A0A2N9EMG7	A0A5C7I7G2	ATP-dependent Clp protease proteolytic subunit;Uncharacterized protein;ATP-dependent Clp protease proteolytic subunit	EZV62_006369;EZV62_006371;FSB_LOCUS3904	24.22	24.52	24.41	22.73	24.31	22.09	2.46	0.048
		0.092	0.35	A0A5C7I9Y0	A0A5C7I9Y0	Eukaryotic translation initiation factor 3 subunit A	EZV62_006471	27.73	27.91	28.02	27.57	27.63	27.42	2.47	0.047
		0.092	2.3	A0A5C7ITA0	A0A5C7ITA0	RRM domain-containing protein	EZV62_001222	27.36	27.29	27.15	22.73	25.57	26.59	2.46	0.048
		0.093	-0.58	A0A5C7I9M3;A0A2N9GJ89	A0A5C7I9M3	Uncharacterized protein;Uncharacterized protein	EZV62_007265;FSB_LOCUS27243	25.95	26.6	26.66	27.15	27.06	26.74	-2.46	0.048
		0.093	-1.19	A0A5C7IL72	A0A5C7IL72	Transmembrane 9 superfamily member	EZV62_004835	22.8	24.69	23.15	24.85	24.56	24.8	-2.46	0.048
		0.094	-0.49	A0A5C7HLM5;A0A2N9EJN1	A0A5C7HLM5	Uncharacterized protein;Uncharacterized protein	EZV62_015746;FSB_LOCUS2661	27.88	28.49	28.3	28.89	28.69	28.55	-2.45	0.049
		0.094	0.32	A0A5C7IWA1	A0A5C7IWA1	CN hydrolase domain-containing protein	EZV62_002176	26	25.89	26.13	25.65	25.78	25.63	2.45	0.049
		0.095	-1.69	A0A5C7GW30;A0A2N9ETF4;A0A2N9EP03	A0A5C7GW30;A0A2N9ETF4	AAA domain-containing protein;AAA domain-containing protein;AAA domain-containing protein	EZV62_024582;FSB_LOCUS5736;FSB_LOCUS4454	22.96	25.8	24.58	26.34	25.67	26.39	-2.44	0.049
		0.095	1.48	A0A5C7HAD4	A0A5C7HAD4	Uncharacterized protein	EZV62_022634	26.12	25.96	25.79	23.77	23.72	25.96	2.43	0.05
		0.095	0.38	A0A5C7HH41;A0A2N9GQ46	A0A5C7HH41	AP-1 complex subunit gamma;AP-1 complex subunit gamma	EZV62_017650;FSB_LOCUS29343	25.79	25.86	25.75	25.65	25.41	25.21	2.43	0.05
		0.095	0.67	A0A5C7HKK0;A0A2N9EQV1	A0A5C7HKK0;A0A2N9EQV1	RRM domain-containing protein;Uncharacterized protein	EZV62_015402;FSB_LOCUS5070	24.51	24.33	24.34	24.21	23.82	23.15	2.43	0.05
		0.095	0.28	A0A5C7HV22	A0A5C7HV22	Uncharacterized protein	EZV62_012108	27	27.01	26.99	26.79	26.66	26.7	2.43	0.05
		0.095	0.95	A0A5C7I402;A0A2N9EQ74	A0A5C7I402;A0A2N9EQ74	Nucleolar protein 10;Nucleolar protein 10	EZV62_010839;FSB_LOCUS4702	26.69	27.74	27.17	25.68	26.17	26.89	2.43	0.05
		0.095	-0.39	A0A5C7IAF6	A0A5C7IAF6	CCT-theta	EZV62_007585	28.12	28.16	28.56	28.63	28.68	28.69	-2.43	0.05
		0.095	0.37	A0A5C7IJH5;A0A2N9IA72	A0A5C7IJH5	Phospholipase D;Phospholipase D	EZV62_004266;FSB_LOCUS48831	29.29	29.21	28.91	28.73	28.69	28.88	2.43	0.05
		0.095	0.47	A0A5C7IQ50	A0A5C7IQ50	Glycosyltransferase	EZV62_005437	24.74	24.85	24.92	24.73	24.25	24.11	2.44	0.049
		0.095	0.36	A0A5C7IRP1;A0A2N9FUL2;A0A2N9EC38	A0A5C7IRP1;A0A2N9FUL2	CULLIN_2 domain-containing protein;CULLIN_2 domain-containing protein;CULLIN_2 domain-containing protein	EZV62_000338;FSB_LOCUS18737;FSB_LOCUS165	25.84	25.5	25.69	25.27	25.25	25.45	2.43	0.05
		0.095	0.32	A0A5C7ITA4;A0A2N9GMG6;A0A2N9H5K7	A0A5C7ITA4;A0A2N9GMG6	26S proteasome non-ATPase regulatory subunit 1 homolog;26S proteasome non-ATPase regulatory subunit 1 homolog;RPN1_RPN2_N domain-containing protein	EZV62_001149;FSB_LOCUS28647;FSB_LOCUS34726	27.54	27.63	27.51	27.11	27.34	27.29	2.44	0.049
		0.096	-0.62	A0A5C7HI78;A0A2N9FRW1	A0A5C7HI78	Urease;Urease	EZV62_017405;FSB_LOCUS17874	24.58	25.46	24.8	25.35	25.63	25.74	-2.42	0.05
		0.096	-0.52	A0A5C7HYX4	A0A5C7HYX4	Arf-GAP domain-containing protein	EZV62_012725	23.62	23.36	23.66	23.86	24.49	23.86	-2.42	0.05
		0.098	0.35	A4KC57;A0A077KP56;A4KCP8;A0A0F7EVU9;A4KC33;A0A7G7XUL1;A4KC68;A4KC56;A4KC24;A0A173GKK4;A0A077KVT2;A0A077KP70;A0A077KVS8;A4KC35;A0A173CTK1;A0A077KQ62;A0A2L1ZBR1;A0A650G8H9;A0A455JBG0;A0A7G7XRX3;A0A6M8U7N2;A4KC48;A0A077KQS4;A0A077KQU4;A0A650G5D6;A4KC69;A0A6B9MBS7;A0A077KVS4;A0A7G7XUU6;A0A077KQ36;A4KC65;A0A650G8U8;A4KC58;A4KC28;A0A7G7XVK1;A0A650G7Y4;A0A077KVR4;A0A7D4W8P7;A0A077KVR9;A0A077KQR9;A0A077K…	A4KC57;A0A077KP56;A4KCP8;A0A0F7EVU9;A4KC33;A0A7G7XUL1;A4KC68;A4KC56;A4KC24;A0A173GKK4;A0A077KVT2;A0A077KP70;A0A077KVS8;A4KC35;A0A173CTK1;A0A077KQ62;A0A2L1ZBR1;A0A650G8H9;A0A455JBG0;A0A7G7XRX3;A0A6M8U7N2;A4KC48;A0A077KQS4;A0A077KQU4;A0A650G5D6;A4KC69;A0A6B9MBS7;A0A077KVS4;A0A7G7XUU6;A0A077KQ36;A4KC65;A0A650G8U8;A4KC58;A4KC28;A0A7G7XVK1;A0A650G7Y4;A0A077KVR4;A0A7D4W8P7;A0A077KVR9;A0A077KQR9;A0A077K…	Ribulose bisphosphate carboxylase large chain (Fragment);Ribulose bisphosphate carboxylase large chain (Fragment);Ribulose bisphosphate carboxylase large chain (Fragment);Ribulose bisphosphate carboxylase large chain (Fragment);Ribulose bisphosphate carboxylase large chain (Fragment);Ribulose bisphosphate carboxylase large chain;Ribulose bisphosphate carboxylase large chain (Fragment);Ribulose bi…	rbcL;rbcL;rbcL;rbcL;rbcL;rbcL;rbcL;rbcL;rbcL;rbcL;rbcL;rbcL;rbcL;rbcL;rbcL;rbcL;rbcL;rbcL;rbcL;rbcL;rbcL;rbcL;rbcL;rbcL;rbcL;rbcL;rbcL;rbcL;rbcL;rbcL;rbcL;rbcL;rbcL;rbcL;rbcL;rbcL;rbcL;rbcL;rbcL;rbcL;rbcL;rbcL;rbcL;rbcL;rbcL;rbcL;rbcL;rbcL;rbcL;rbcL;rbcL;rbcL;rbcL;rbcL;rbcL;rbcL;rbcL;rbcL;rbcL;rbcL;;rbcL;rbcL;rbcL;rbcL;rbcL;rbcL;rbcL;rbcL;rbcL;rbcL;rbcL;rbcL;rbcL;rbcL;rbcL;rbcL;rbcL;rbcL;rbcL;rbc…	30.08	29.75	29.76	29.5	29.59	29.44	2.41	0.052
		0.098	2.72	A0A2N9IMD6	A0A2N9IMD6	LRRNT_2 domain-containing protein	FSB_LOCUS53377	26.47	26.63	26.36	22.25	22.47	26.56	2.4	0.052
		0.099	-0.5	A0A5C7GUT0;A0A2N9HE50;A0A2N9G876;A0A2N9HA34;A0A2N9GNH2	A0A5C7GUT0	Leucine zipper-EF-hand-containing transmembrane protein 1;Letm1 RBD domain-containing protein;Letm1 RBD domain-containing protein;Letm1 RBD domain-containing protein;Letm1 RBD domain-containing protein	EZV62_027737;FSB_LOCUS40499;FSB_LOCUS26739;FSB_LOCUS36505;FSB_LOCUS28890	24.49	24.88	24.21	25.08	24.83	25.18	-2.4	0.052
		0.099	-0.4	A0A5C7H611;A0A2N9IHG0	A0A5C7H611	Thioredoxin domain-containing protein;Thioredoxin domain-containing protein	EZV62_021328;FSB_LOCUS51381	29.63	29.22	29.49	29.93	29.65	29.96	-2.4	0.052
		0.099	-0.44	A0A5C7IXP4;A0A2N9J4H7	A0A5C7IXP4	LRRNT_2 domain-containing protein;LRRNT_2 domain-containing protein	EZV62_001795;FSB_LOCUS59231	26.81	26.5	26.94	27.41	26.99	27.17	-2.4	0.052
		0.1	0.4	A0A2N9GLL9	A0A2N9GLL9	Phosphoglycerate kinase	FSB_LOCUS31218	29.01	29.38	29.47	29.02	28.89	28.74	2.36	0.055
		0.1	0.62	A0A5C7GYD5;A0A5C7GYD4;A0A2N9H2F1;A0A2N9HA07;A0A2N9ER13	A0A5C7GYD5	N-acetyltransferase domain-containing protein;N-acetyltransferase domain-containing protein;N-acetyltransferase domain-containing protein;N-acetyltransferase domain-containing protein;N-acetyltransferase domain-containing protein	EZV62_025380;EZV62_025382;FSB_LOCUS36588;FSB_LOCUS36590;FSB_LOCUS9129	27.25	26.24	26.66	26.08	25.99	26.22	2.36	0.055
		0.1	-0.41	A0A5C7H0S3;A0A2N9FE28;A0A2N9GL08;A0A2N9E1B2	A0A5C7H0S3	Reticulon-like protein;Reticulon-like protein;Reticulon-like protein;Reticulon-like protein	EZV62_023114;FSB_LOCUS17029;FSB_LOCUS31018;FSB_LOCUS488	27.55	27.12	27.29	27.92	27.73	27.55	-2.37	0.054
		0.1	-0.95	A0A5C7H2C6	A0A5C7H2C6	Uncharacterized protein	EZV62_023176	23.3	24.94	23.9	24.99	25.13	24.87	-2.35	0.056
		0.1	0.29	A0A5C7HRF0	A0A5C7HRF0	E1 ubiquitin-activating enzyme	EZV62_016705	28.1	27.96	27.94	27.75	27.67	27.73	2.38	0.053
		0.1	1.13	A0A5C7HVC6;A0A2N9HWA8	A0A5C7HVC6	Glucose-6-phosphate 1-epimerase;Glucose-6-phosphate 1-epimerase	EZV62_012430;FSB_LOCUS46109	26.22	25.33	25.19	25.04	24.8	23.52	2.37	0.054
		0.1	-0.28	A0A5C7HW18;A0A2N9FQL2;Q9SCD6;A0A2N9HYM2	A0A5C7HW18;A0A2N9FQL2	AAA domain-containing protein;AAA domain-containing protein;26S proteasome subunit 8;Uncharacterized protein	EZV62_012684;FSB_LOCUS17404;a1;FSB_LOCUS45110	28.31	28.19	28.27	28.55	28.59	28.47	-2.37	0.054
		0.1	-0.92	A0A5C7HWK3;A0A5C7HVM6;A0A2N9GCL3;A0A2N9EES3	A0A5C7HWK3	Glucan endo-1,3-beta-D-glucosidase;Glucan endo-1,3-beta-D-glucosidase;(1->3)-beta-glucan endohydrolase;(1->3)-beta-glucan endohydrolase	EZV62_012541;EZV62_012540;FSB_LOCUS25175;FSB_LOCUS5348	23.31	24.68	23.29	24.67	24.62	24.76	-2.38	0.054
		0.1	0.4	A0A5C7I622;A0A2N9HF20;A0A2N9FSX8;A0A2N9FU62	A0A5C7I622	Threonine synthase;Threonine synthase;Threonine synthase;Uncharacterized protein	EZV62_011442;FSB_LOCUS38427;FSB_LOCUS18185;FSB_LOCUS18176	27.21	27.49	27.56	27.22	27	26.84	2.37	0.054
		0.1	0.82	A0A5C7I8C2;A0A5C7I6T4;A0A5C7I5E1;A0A5C7I6I5	A0A5C7I8C2;A0A5C7I6T4;A0A5C7I5E1	Uncharacterized protein;Uncharacterized protein;Uncharacterized protein;Uncharacterized protein	EZV62_011836;EZV62_011838;EZV62_011737;EZV62_011738	26.67	25.66	26.75	25.31	25.97	25.33	2.35	0.056
		0.1	1.16	A0A5C7INX1	A0A5C7INX1	Clp R domain-containing protein	EZV62_005704	24.91	24.81	24.83	24.08	24.48	22.52	2.35	0.056
		0.1	-0.61	A0A5C7IZ32;A0A5C7IYZ5	A0A5C7IZ32	Uncharacterized protein;Uncharacterized protein	EZV62_003062;EZV62_003064	26.24	25.54	26.45	26.84	26.63	26.57	-2.38	0.054
		0.11	0.45	A0A5C7GS06;A0A2N9HXD1;A0A2N9EUG4;A0A5C7HID6	A0A5C7GS06;A0A2N9HXD1	14_3_3 domain-containing protein;14_3_3 domain-containing protein;14_3_3 domain-containing protein;14_3_3 domain-containing protein	EZV62_026868;FSB_LOCUS44201;FSB_LOCUS6347;EZV62_017927	26.12	26.38	26.55	26.08	26.01	25.6	2.34	0.057
		0.11	-0.33	A0A5C7GTX7;A0A2N9HU93;A0A2N9GSN8;A0A2N9HCL6;A0A2N9HNC3;A0A2N9HVR2;A0A5C7GT41;A0A2N9HMB4;A0A5C7GV14;A0A2N9HN29	A0A5C7GTX7;A0A2N9HU93;A0A2N9GSN8	(S)-2-hydroxy-acid oxidase;(S)-2-hydroxy-acid oxidase;(S)-2-hydroxy-acid oxidase;(S)-2-hydroxy-acid oxidase;FMN hydroxy acid dehydrogenase domain-containing protein;(S)-2-hydroxy-acid oxidase;(S)-2-hydroxy-acid oxidase;(S)-2-hydroxy-acid oxidase;(S)-2-hydroxy-acid oxidase;(S)-2-hydroxy-acid oxidase	EZV62_027241;FSB_LOCUS43156;FSB_LOCUS30395;FSB_LOCUS37365;FSB_LOCUS40991;FSB_LOCUS44304;EZV62_027238;FSB_LOCUS40990;EZV62_027240;FSB_LOCUS40992	25.87	25.62	25.58	26.14	25.94	25.98	-2.32	0.058
		0.11	0.63	A0A5C7H0N7;A0A2N9G663	A0A5C7H0N7	Uncharacterized protein;Uncharacterized protein	EZV62_022849;FSB_LOCUS26019	25.89	26.75	25.85	25.71	25.32	25.56	2.27	0.062
		0.11	-0.62	A0A5C7H5F2;A0A2N9ENY6;A0A2N9IGV2	A0A5C7H5F2	Uncharacterized protein;Uncharacterized protein;Uncharacterized protein	EZV62_021370;FSB_LOCUS4434;FSB_LOCUS51417	25.1	25.65	25.89	26.06	25.89	26.56	-2.3	0.06
		0.11	-0.48	A0A5C7HHP6	A0A5C7HHP6	Aldedh domain-containing protein	EZV62_017641	26.66	26.43	26.65	27.11	26.69	27.38	-2.32	0.058
		0.11	0.32	A0A5C7HIR9	A0A5C7HIR9	Uncharacterized protein	EZV62_018214	29.11	29.36	29.38	29.08	28.85	28.95	2.28	0.062
		0.11	0.29	A0A5C7HKB3;A0A2N9FUM1	A0A5C7HKB3	Phosphoglycerate mutase (2,3-diphosphoglycerate-independent);Phosphoglycerate mutase (2,3-diphosphoglycerate-independent)	EZV62_015299;FSB_LOCUS18346	30.33	30.07	30.23	29.94	29.92	29.89	2.28	0.061
		0.11	-0.31	A0A5C7HSN7;A0A2N9GYC1;A0A5C7HSD4	A0A5C7HSN7	AP-4 complex subunit epsilon;Uncharacterized protein;Uncharacterized protein	EZV62_017021;FSB_LOCUS35169;EZV62_017005	26.77	26.78	26.68	27.12	26.87	27.18	-2.27	0.062
		0.11	-0.61	A0A5C7HUI7;A0A2N9ETY2;A0A2N9I979	A0A5C7HUI7	Uncharacterized protein;Uncharacterized protein;Uncharacterized protein	EZV62_015143;FSB_LOCUS6174;FSB_LOCUS48481	24.92	25.26	24.45	25.32	25.83	25.3	-2.34	0.057
		0.11	0.59	A0A5C7HVL3	A0A5C7HVL3	Glycosyltransferase	EZV62_014805	24.31	24.04	24.47	23.26	24.16	23.62	2.29	0.061
		0.11	0.3	A0A5C7HWM3;A0A2N9F735;A0A2N9EPU2	A0A5C7HWM3;A0A2N9F735;A0A2N9EPU2	Glycine cleavage system P protein;Glycine cleavage system P protein;Glycine cleavage system P protein	EZV62_012561;FSB_LOCUS10855;FSB_LOCUS4501	25.89	25.7	25.83	25.54	25.58	25.42	2.32	0.058
		0.11	0.39	A0A5C7HY34	A0A5C7HY34	Aspartate aminotransferase	EZV62_013400	27.34	27	26.82	26.68	26.65	26.67	2.34	0.056
		0.11	-0.85	A0A5C7HZE5	A0A5C7HZE5	Uncharacterized protein	EZV62_009495	26.1	24.61	25.49	26.09	26.33	26.33	-2.29	0.061
		0.11	-1.35	A0A5C7HZI5;A0A2N9J556	A0A5C7HZI5;A0A2N9J556	Mechanosensitive ion channel protein;Mechanosensitive ion channel protein	EZV62_013169;FSB_LOCUS60478	22.69	23.87	24.06	24.23	24.43	26.01	-2.33	0.057
		0.11	-0.58	A0A5C7I3B0	A0A5C7I3B0	Uncharacterized protein	EZV62_010070	26.07	25.4	26.24	26.65	26.51	26.28	-2.32	0.058
		0.11	-0.44	A0A5C7I3C5	A0A5C7I3C5	Uncharacterized protein	EZV62_009936	23.9	24.35	24.53	24.83	24.63	24.65	-2.29	0.061
		0.11	-0.4	A0A5C7I543	A0A5C7I543	RF_PROK_I domain-containing protein	EZV62_010616	27.78	27.27	27.65	27.91	27.9	28.09	-2.3	0.059
		0.11	0.28	A0A5C7ICF8	A0A5C7ICF8	Phosphoenolpyruvate carboxylase	EZV62_008030	27.58	27.42	27.58	27.32	27.22	27.2	2.27	0.063
		0.11	0.3	A0A5C7ID52	A0A5C7ID52	5-methyltetrahydropteroyltriglutamate--homocysteine S-methyltransferase	EZV62_007661	31.45	31.33	31.46	31.25	31.02	31.07	2.32	0.058
		0.11	0.87	A0A5C7IL64	A0A5C7IL64	CENP-V/GFA domain-containing protein	EZV62_004843	24.48	24.49	24.19	22.76	23.54	24.27	2.31	0.059
		0.11	-0.33	A0A5C7IT34;A0A2N9IPB5	A0A5C7IT34	Uncharacterized protein;Uncharacterized protein	EZV62_000141;FSB_LOCUS54107	26.11	26.04	26.35	26.44	26.44	26.61	-2.3	0.06
		0.11	1.91	A0A5C7IUY0	A0A5C7IUY0	Acetohydroxy-acid synthase small subunit	EZV62_001574	27.39	27.29	27.88	23.61	26.77	26.45	2.31	0.059
		0.11	-0.4	A0A5C7IV19	A0A5C7IV19	Uncharacterized protein	EZV62_000905	33.79	33.95	33.39	34.06	34.07	34.21	-2.26	0.063
		0.11	0.33	A0A5C7IXE6	A0A5C7IXE6	Uncharacterized protein	EZV62_002529	24.66	24.36	24.64	24.23	24.29	24.16	2.34	0.056
		0.11	0.57	A0A5C7IZ54;A0A2N9FSH2	A0A5C7IZ54	Thioredoxin domain-containing protein;Thioredoxin domain-containing protein	EZV62_002471;FSB_LOCUS17743	26.04	26.24	26.17	25.76	25.05	25.92	2.33	0.057
		0.11	-0.3	A0A7L7T795;A0A5C7GNU7;A0A2N9GHT6	A0A7L7T795;A0A5C7GNU7;A0A2N9GHT6	NADH dehydrogenase subunit 9;Complex1_30kDa domain-containing protein;COX2_TM domain-containing protein	nad9;EZV62_027790;FSB_LOCUS26861	26.45	26.53	26.58	26.84	26.69	26.91	-2.32	0.058
		0.12	0.48	A0A2N9EJQ1	A0A2N9EJQ1	Proteasome subunit alpha type	FSB_LOCUS2681	27	27.48	27	26.92	26.74	26.37	2.24	0.065
		0.12	-0.7	A0A2N9FJN9	A0A2N9FJN9	Uncharacterized protein	FSB_LOCUS14846	23.91	23.57	22.9	24.49	23.8	24.17	-2.25	0.064
		0.12	-0.77	A0A2N9G9I7;A0A2N9GAA2	A0A2N9G9I7;A0A2N9GAA2	AAA domain-containing protein;AAA domain-containing protein	FSB_LOCUS23960;FSB_LOCUS23966	26.3	25.07	26.04	26.56	26.34	26.83	-2.26	0.063
		0.12	0.88	A0A2N9GML3;A0A5C7I3K7	A0A2N9GML3;A0A5C7I3K7	Sm-like protein LSM2;Sm domain-containing protein	FSB_LOCUS31589;EZV62_010582	29.84	28.31	29.55	28.33	28.56	28.16	2.2	0.069
		0.12	0.81	A0A2N9J5I5;A0A2N9I3B7	A0A2N9J5I5;A0A2N9I3B7	EGF_CA domain-containing protein;EGF_CA domain-containing protein	FSB_LOCUS59601;FSB_LOCUS46193	25.53	24.99	25.4	24.86	23.68	24.94	2.19	0.069
		0.12	-0.33	A0A5C7GR32;A0A2N9ENR9	A0A5C7GR32	Uncharacterized protein;Uncharacterized protein	EZV62_026347;FSB_LOCUS8368	26.69	27.02	26.76	27.07	27.31	27.09	-2.19	0.07
		0.12	0.83	A0A5C7GSW0	A0A5C7GSW0	Uncharacterized protein	EZV62_026706	28.64	27.75	27.76	27.05	27.85	26.75	2.25	0.064
		0.12	1.04	A0A5C7GTX3	A0A5C7GTX3	Uncharacterized protein	EZV62_027387	24.45	24.33	24.39	24.43	22.56	23.04	2.24	0.065
		0.12	-0.77	A0A5C7GVX9;A0A2N9HS97	A0A5C7GVX9	PHB domain-containing protein;PHB domain-containing protein	EZV62_024357;FSB_LOCUS42391	22.9	24.11	24	24.5	24.67	24.15	-2.19	0.07
		0.12	0.28	A0A5C7GYQ0;A0A2N9IK68;A0A2N9GVR2;A0A2N9HR62	A0A5C7GYQ0	Transket_pyr domain-containing protein;Oxoglutarate dehydrogenase (succinyl-transferring);Oxoglutarate dehydrogenase (succinyl-transferring);Oxoglutarate dehydrogenase (succinyl-transferring)	EZV62_025596;FSB_LOCUS52315;FSB_LOCUS31371;FSB_LOCUS42001	28.13	28.17	28.06	27.73	27.82	27.96	2.22	0.066
		0.12	0.97	A0A5C7GYV6	A0A5C7GYV6	PKS_ER domain-containing protein	EZV62_025819	24.17	24.39	24.53	23.93	23.89	22.37	2.22	0.066
		0.12	0.29	A0A5C7H0N2;A0A2N9FW34	A0A5C7H0N2	Beta-adaptin-like protein;Adaptin_N domain-containing protein	EZV62_023068;FSB_LOCUS19091	26.11	26.2	26.22	25.98	25.75	25.95	2.2	0.068
		0.12	0.34	A0A5C7H345;A0A2N9EWB9;A0A2N9IKA2;A0A2N9HUG0;A0A2N9IU46;A0A2N9IGJ8;A0A2N9HQ75;A0A2N9IUR1;A0A2N9IU54	A0A5C7H345;A0A2N9EWB9	Uncharacterized protein;Uncharacterized protein;Uncharacterized protein;Uncharacterized protein;Uncharacterized protein;Uncharacterized protein;RNase H domain-containing protein;Uncharacterized protein;Uncharacterized protein	EZV62_023416;FSB_LOCUS6985;FSB_LOCUS52780;FSB_LOCUS43226;FSB_LOCUS55787;FSB_LOCUS52788;FSB_LOCUS44168;FSB_LOCUS55781;FSB_LOCUS55797	28.09	28.27	27.86	27.74	27.64	27.82	2.22	0.067
		0.12	-2.49	A0A5C7H9D9;A0A2N9ETD5	A0A5C7H9D9	Phosphoglucomutase (alpha-D-glucose-1,6-bisphosphate-dependent);Uncharacterized protein	EZV62_022331;FSB_LOCUS6010	26.33	26.64	22.38	27.37	27.59	27.85	-2.24	0.065
		0.12	0.63	A0A5C7HB91;A0A2N9ES04;A0A2N9ISX1;A0A2N9G9E4;A0A5C7HPB1;A0A2N9F3A2	A0A5C7HB91	CRAL-TRIO domain-containing protein;Uncharacterized protein;Uncharacterized protein;Uncharacterized protein;Uncharacterized protein;Uncharacterized protein	EZV62_022585;FSB_LOCUS39570;FSB_LOCUS55121;FSB_LOCUS24084;EZV62_016732;FSB_LOCUS9484	26.37	25.73	26.05	25.29	25.05	25.93	2.23	0.066
		0.12	-0.53	A0A5C7HBM6	A0A5C7HBM6	Ribosomal_L6e_N domain-containing protein	EZV62_019759	28.86	29.6	28.91	29.41	29.77	29.79	-2.2	0.069
		0.12	0.4	A0A5C7HCR5;A0A2N9F7G6	A0A5C7HCR5	Succinate dehydrogenase [ubiquinone] iron-sulfur subunit, mitochondrial;Succinate dehydrogenase [ubiquinone] iron-sulfur subunit, mitochondrial	EZV62_020030;FSB_LOCUS10703	27.07	26.65	27.17	26.66	26.42	26.6	2.25	0.064
		0.12	1.78	A0A5C7HD30	A0A5C7HD30	UBC core domain-containing protein	EZV62_020299	26.04	26.14	25.96	23.95	26.13	22.72	2.19	0.069
		0.12	0.6	A0A5C7HEQ7;A0A2N9J221	A0A5C7HEQ7;A0A2N9J221	Uncharacterized protein;Aspartokinase	EZV62_020198;FSB_LOCUS59459	24.21	23.96	24.56	23.29	23.53	24.13	2.22	0.066
		0.12	0.43	A0A5C7HF14	A0A5C7HF14	14_3_3 domain-containing protein	EZV62_020298	28.48	29.12	28.65	28.3	28.27	28.4	2.21	0.068
		0.12	-0.35	A0A5C7HGN2;A0A2N9FTF9	A0A5C7HGN2	Signal recognition particle subunit SRP72;Signal recognition particle subunit SRP72	EZV62_017437;FSB_LOCUS17906	25.93	26.23	26.34	26.59	26.58	26.39	-2.23	0.066
		0.12	0.5	A0A5C7HL76;A0A5C7HK16;A0A5C7HBS5;A0A2N9J910;A0A2N9FTH9;A0A5C7IW26	A0A5C7HL76;A0A5C7HK16	Uncharacterized protein;Uncharacterized protein;Uncharacterized protein;60S ribosomal protein L27;60S ribosomal protein L27;Uncharacterized protein	EZV62_015580;EZV62_018537;EZV62_019565;FSB_LOCUS60773;FSB_LOCUS21879;EZV62_001867	28.72	29.48	29.38	28.6	28.76	28.71	2.24	0.065
		0.12	0.39	A0A5C7HRC9	A0A5C7HRC9	Uncharacterized protein	EZV62_016685	28.82	29.05	28.67	28.42	28.25	28.69	2.21	0.068
		0.12	0.85	A0A5C7HSC4;A0A2N9J918	A0A5C7HSC4	Branched-chain-amino-acid aminotransferase;Branched-chain-amino-acid aminotransferase	EZV62_014556;FSB_LOCUS60987	24.95	24.97	24.97	24.44	24.7	23.21	2.21	0.068
		0.12	-0.95	A0A5C7HXG8;A0A5C7IDL6;A0A5C7GPF6	A0A5C7HXG8;A0A5C7IDL6	Ribosomal_L28e domain-containing protein;Ribosomal_L28e domain-containing protein;Ribosomal_L28e domain-containing protein	EZV62_012877;EZV62_007811;EZV62_028095	27.2	28.9	28.48	29.09	29.31	29.03	-2.19	0.07
		0.12	0.31	A0A5C7ICP8	A0A5C7ICP8	Uncharacterized protein	EZV62_007924	26.9	26.62	26.91	26.55	26.42	26.53	2.26	0.063
		0.12	-0.38	A0A5C7IKU2	A0A5C7IKU2	Fumarylacetoacetase	EZV62_004634	27.14	27.28	26.79	27.59	27.35	27.41	-2.24	0.065
		0.12	0.28	A0A5C7IMS6	A0A5C7IMS6	NAC-A/B domain-containing protein	EZV62_005069	28.62	28.52	28.57	28.42	28.16	28.29	2.2	0.069
		0.12	-0.28	A0A5C7IQT1;A0A2N9GZ13;A0A2N9FQY1	A0A5C7IQT1	Uncharacterized protein;Acyl-CoA_dh_1 domain-containing protein;Uncharacterized protein	EZV62_000259;FSB_LOCUS35388;FSB_LOCUS21009	25.47	25.31	25.33	25.71	25.59	25.63	-2.26	0.063
		0.12	-0.34	A0A5C7IYI4	A0A5C7IYI4	Elongation factor 1-alpha	EZV62_002251	31.84	32.19	32.25	32.39	32.49	32.43	-2.23	0.065
		0.13	0.61	A0A2N9HN28	A0A2N9HN28	ATP-dependent (S)-NAD(P)H-hydrate dehydratase	FSB_LOCUS41240	26.19	25.16	26.07	25.15	25.2	25.25	2.12	0.077
		0.13	-1.14	A0A2N9HQX2;A0A5C7I286;A0A2N9FRA3;A0A2N9GHZ0;A0A5C7HNX1;A0A2N9FDF2;A0A2N9FC88;A0A5C7IF45;A0A5C7IDL3;A0A5C7HN93;A0A2N9J911;A0A5C7HN71;A0A5C7IFC6;A0A5C7IE27;A0A2N9ERU8;A0A2N9ESC0;A0A5C7IFI0;A0A2N9J144;A0A5C7HQD4;A0A5C7IG14;A0A2N9IQ87;A0A2N9ISH4;A0A5C7IEI3;A0A2N9IYR1;A0A5C7IFJ1;A0A2N9ED56;A0A5C7HNV0;A0A6B9S1J0;A0A5C7IFG6;A0A5C7HMJ6;A0A2N9FMB4;A0A5C7IWP9;A0A2N9IWN3;A0A2N9I175;A0A2N9IH02;A0A2N9EFY4	A0A2N9HQX2;A0A5C7I286;A0A2N9FRA3;A0A2N9GHZ0;A0A5C7HNX1;A0A2N9FDF2;A0A2N9FC88;A0A5C7IF45;A0A5C7IDL3;A0A5C7HN93;A0A2N9J911;A0A5C7HN71;A0A5C7IFC6;A0A5C7IE27;A0A2N9ERU8;A0A2N9ESC0;A0A5C7IFI0;A0A2N9J144;A0A5C7HQD4;A0A5C7IG14;A0A2N9IQ87;A0A2N9ISH4;A0A5C7IEI3;A0A2N9IYR1;A0A5C7IFJ1;A0A2N9ED56;A0A5C7HNV0;A0A6B9S1J0;A0A5C7IFG6;A0A5C7HMJ6;A0A2N9FMB4	Ubiquitin;Ubiquitin;Uncharacterized protein;Uncharacterized protein;Uncharacterized protein;Uncharacterized protein;Uncharacterized protein;Uncharacterized protein;Uncharacterized protein;Uncharacterized protein;Uncharacterized protein;Uncharacterized protein;Uncharacterized protein;Uncharacterized protein;Uncharacterized protein;Uncharacterized protein;Uncharacterized protein;Ubiquitin;Uncharact…	FSB_LOCUS42032;EZV62_010072;FSB_LOCUS17625;FSB_LOCUS26676;EZV62_016353;FSB_LOCUS12696;FSB_LOCUS12695;EZV62_009016;EZV62_008668;EZV62_016352;FSB_LOCUS61718;EZV62_016354;EZV62_009013;EZV62_008666;FSB_LOCUS5447;FSB_LOCUS9579;EZV62_009007;FSB_LOCUS57923;EZV62_016365;EZV62_008671;FSB_LOCUS54407;FSB_LOCUS55350;EZV62_008670;FSB_LOCUS57924;EZV62_009017;FSB_LOCUS442;EZV62_016333;;EZV62_009009;EZV62_016062…	26.26	26.83	24.71	27.14	26.92	27.16	-2.18	0.071
		0.13	0.3	A0A2N9IC10;A0A2N9FK70;A0A2N9FAQ6	A0A2N9IC10	Phosphopyruvate hydratase;Phosphopyruvate hydratase;Enolase_N domain-containing protein	FSB_LOCUS49717;FSB_LOCUS15332;FSB_LOCUS12164	31.45	31.12	31.27	30.97	30.91	31.05	2.17	0.071
		0.13	0.7	A0A2N9J6T8;A0A2N9H8Q9	A0A2N9J6T8	Uncharacterized protein;Uncharacterized protein	FSB_LOCUS60187;FSB_LOCUS36167	28.47	29.43	28.52	27.77	28.52	28.03	2.15	0.074
		0.13	1.23	A0A5C7GUE2	A0A5C7GUE2	Protein ROOT HAIR DEFECTIVE 3 homolog	EZV62_027577	24.61	24.69	24.95	23.15	24.85	22.58	2.17	0.072
		0.13	0.26	A0A5C7GXN2	A0A5C7GXN2	Adenosine kinase	EZV62_025388	29.65	29.77	29.59	29.42	29.47	29.33	2.13	0.076
		0.13	-0.53	A0A5C7GZ87	A0A5C7GZ87	CCT-beta	EZV62_025724	26.94	27.66	27.8	27.97	28	28.01	-2.17	0.071
		0.13	-0.35	A0A5C7H238	A0A5C7H238	S10_plectin domain-containing protein	EZV62_023086	28.2	28.12	28.45	28.45	28.81	28.57	-2.16	0.073
		0.13	-0.43	A0A5C7H5E8	A0A5C7H5E8	PCI domain-containing protein	EZV62_021427	25.31	25.01	25.28	25.97	25.36	25.56	-2.17	0.072
		0.13	-0.43	A0A5C7H6S7;A0A2N9J1S9	A0A5C7H6S7	Uncharacterized protein;Uncharacterized protein	EZV62_021917;FSB_LOCUS58281	26.27	26.46	25.81	26.73	26.45	26.65	-2.13	0.076
		0.13	0.33	A0A5C7HDD2;A0A2N9HM12	A0A5C7HDD2;A0A2N9HM12	eRF1_1 domain-containing protein;eRF1_1 domain-containing protein	EZV62_020250;FSB_LOCUS43079	25.24	25.57	25.46	25.07	25.25	24.98	2.15	0.073
		0.13	0.66	A0A5C7I049;A0A2N9F2B7;A0A2N9F440	A0A5C7I049	C2H2-type domain-containing protein;C2H2-type domain-containing protein;C2H2-type domain-containing protein	EZV62_013722;FSB_LOCUS8923;FSB_LOCUS9784	24.19	24.98	24.73	24.44	23.51	23.96	2.17	0.072
		0.13	-0.6	A0A5C7I9R7;A0A2N9FYG6;A0A2N9G4J8;A0A2N9G5M3	A0A5C7I9R7	Barwin domain-containing protein;Barwin domain-containing protein;Uncharacterized protein;Barwin domain-containing protein	EZV62_007240;FSB_LOCUS20204;FSB_LOCUS22257;FSB_LOCUS22754	28.59	28.65	27.98	29.38	28.58	29.06	-2.18	0.071
		0.13	1.41	A0A5C7IJD4	A0A5C7IJD4	Uncharacterized protein	EZV62_004150	25.34	25.14	25.16	24.82	24.34	22.22	2.17	0.072
		0.13	0.42	A0A5C7IWW3;A0A5C7HBN8	A0A5C7IWW3	Uncharacterized protein;Uncharacterized protein	EZV62_002177;EZV62_019593	26.33	26.72	26.34	26.13	26.25	25.75	2.17	0.072
		0.14	0.35	A0A2N9HXW8	A0A2N9HXW8	Nop domain-containing protein	FSB_LOCUS44436	27.72	27.72	28.09	27.42	27.69	27.37	2.06	0.084
		0.14	0.26	A0A5C7GTJ2;A0A2N9EFP4	A0A5C7GTJ2	3-oxoacyl-[acyl-carrier-protein] synthase;Beta-ketoacyl-[acyl-carrier-protein] synthase I	EZV62_027174;FSB_LOCUS1363	27.22	27.22	27.1	26.81	26.9	27.04	2.08	0.081
		0.14	-0.46	A0A5C7GVT5;A0A2N9IEA4;A0A2N9G320;A0A2N9GC86	A0A5C7GVT5	Uncharacterized protein;Calreticulin;Uncharacterized protein;Uncharacterized protein	EZV62_024713;FSB_LOCUS52058;FSB_LOCUS21830;FSB_LOCUS28069	26	25.93	25.29	26.09	26.2	26.33	-2.11	0.077
		0.14	-0.56	A0A5C7GXG2	A0A5C7GXG2	Uncharacterized protein	EZV62_025285	25.46	25.05	24.88	26.09	25.76	25.24	-2.11	0.078
		0.14	0.25	A0A5C7GZ92	A0A5C7GZ92	S1 motif domain-containing protein	EZV62_025959	27.95	28.08	27.94	27.7	27.75	27.77	2.08	0.082
		0.14	-0.68	A0A5C7H037	A0A5C7H037	Uncharacterized protein	EZV62_025511	27.01	27.3	26.72	27.22	28.36	27.48	-2.06	0.084
		0.14	0.36	A0A5C7H137;A0A2N9FW90	A0A5C7H137	Uncharacterized protein;Uncharacterized protein	EZV62_023061;FSB_LOCUS19103	27.72	27.18	27.45	27.05	27.19	27.01	2.09	0.08
		0.14	0.47	A0A5C7H622;A0A2N9FYL8	A0A5C7H622;A0A2N9FYL8	Uncharacterized protein;Uncharacterized protein	EZV62_021589;FSB_LOCUS20230	24.37	24.02	24.25	24.07	23.32	23.85	2.06	0.084
		0.14	0.24	A0A5C7HDM3	A0A5C7HDM3	26S proteasome non-ATPase regulatory subunit 2 homolog	EZV62_020356	28.18	28.21	28.27	28.02	27.92	28	2.09	0.08
		0.14	-0.55	A0A5C7HJP1;A0A5C7HHF6	A0A5C7HJP1	Uncharacterized protein;Uncharacterized protein	EZV62_017729;EZV62_017720	25.28	26.32	25.82	26.36	26.28	26.44	-2.06	0.084
		0.14	0.36	A0A5C7HPF9;A0A5C7HMQ0	A0A5C7HPF9	Ubiquitinyl hydrolase 1;USP7_ICP0_bdg domain-containing protein	EZV62_015891;EZV62_015893	26	25.64	25.73	25.55	25.19	25.56	2.09	0.08
		0.14	0.38	A0A5C7HZB2	A0A5C7HZB2	Uncharacterized protein	EZV62_013402	26.96	27.01	26.83	26.38	26.9	26.37	2.07	0.083
		0.14	-0.42	A0A5C7I0N0	A0A5C7I0N0	Uncharacterized protein	EZV62_010087	25.49	25.97	25.45	25.83	26.1	26.25	-2.09	0.08
		0.14	0.43	A0A5C7I1D3;A0A2N9J126	A0A5C7I1D3;A0A2N9J126	Aspartate aminotransferase;Aspartate aminotransferase	EZV62_013595;FSB_LOCUS57903	26.81	26.4	27.1	26.26	26.26	26.49	2.08	0.081
		0.14	0.27	A0A5C7I1H3;A0A2N9FA98	A0A5C7I1H3	Malic enzyme;Kinesin motor domain-containing protein	EZV62_009813;FSB_LOCUS11586	26.84	27.11	27.01	26.7	26.65	26.79	2.06	0.084
		0.14	0.49	A0A5C7I1J8	A0A5C7I1J8	Uncharacterized protein	EZV62_009812	23.28	24.06	23.94	23.47	23.16	23.17	2.06	0.084
		0.14	0.62	A0A5C7I5H9	A0A5C7I5H9	Glucose-1-phosphate adenylyltransferase	EZV62_011574	24.41	24.66	25.53	24.38	24.19	24.17	2.08	0.082
		0.14	1.08	A0A5C7I5V5	A0A5C7I5V5	Squalene synthase	EZV62_011635	24.34	24.64	23.98	24.1	22.11	23.51	2.12	0.077
		0.14	-0.35	A0A5C7I7W2;A0A2N9EAM9;A0A5C7I7T8;A0A5C7HJ61	A0A5C7I7W2;A0A2N9EAM9	AAA domain-containing protein;AAA domain-containing protein;Uncharacterized protein;Uncharacterized protein	EZV62_006423;FSB_LOCUS3898;EZV62_006403;EZV62_018354	26.73	27.17	27.21	27.34	27.39	27.43	-2.09	0.08
		0.14	-0.85	A0A5C7I8G2;A0A2N9F1S6	A0A5C7I8G2	PNP_UDP_1 domain-containing protein;PNP_UDP_1 domain-containing protein	EZV62_011720;FSB_LOCUS8713	24.58	23.01	24.13	25.03	24.53	24.71	-2.09	0.08
		0.14	0.24	A0A5C7I988;A0A2N9IA32	A0A5C7I988	Guanosine nucleotide diphosphate dissociation inhibitor;Guanosine nucleotide diphosphate dissociation inhibitor	EZV62_006953;FSB_LOCUS49027	27.31	27.4	27.3	27.12	27.09	27.07	2.11	0.078
		0.14	0.32	A0A5C7I9J4	A0A5C7I9J4	eIF-2B GDP-GTP exchange factor subunit epsilon	EZV62_007073	25.02	25.24	25.14	24.72	24.7	25.03	2.08	0.081
		0.14	-0.48	A0A5C7IDQ0	A0A5C7IDQ0	Usp domain-containing protein	EZV62_008450	26.32	26.38	26.79	26.84	26.72	27.35	-2.11	0.078
		0.14	0.45	A0A5C7IEE1;A0A2N9JA40	A0A5C7IEE1	Uncharacterized protein;Uncharacterized protein	EZV62_008679;FSB_LOCUS61153	26.32	25.89	26.07	25.76	25.26	25.91	2.06	0.084
		0.14	-0.36	A0A5C7II60;A0A2N9J0Y9	A0A5C7II60	Uncharacterized protein;Uncharacterized protein	EZV62_003337;FSB_LOCUS58116	24.67	25.07	24.88	25.07	25.18	25.44	-2.1	0.079
		0.14	0.26	A0A5C7IMR7;A0A2N9HUJ0	A0A5C7IMR7	Nuclear pore protein;Uncharacterized protein	EZV62_005323;FSB_LOCUS43265	24.93	25.07	25	24.84	24.66	24.74	2.09	0.08
		0.14	-0.39	A0A5C7IVI6	A0A5C7IVI6	Uncharacterized protein	EZV62_001473	26.26	26.22	26.24	26.58	26.34	26.96	-2.11	0.078
		0.14	0.31	A0A5C7IWZ9	A0A5C7IWZ9	TOG domain-containing protein	EZV62_001631	26.5	26.5	26.5	26.04	26.11	26.43	2.07	0.082
		0.15	1.87	A0A2N9EC57	A0A2N9EC57	Pyruvate dehydrogenase E1 component subunit alpha	FSB_LOCUS96	27.44	25.78	26.58	25.41	22.69	26.1	2.01	0.089
		0.15	0.95	Q8VXL4;A0A2N9EG66;A0A5C7HGT9;Q8VXL5	Q8VXL4;A0A2N9EG66;A0A5C7HGT9;Q8VXL5	ACC oxidase 1;Fe2OG dioxygenase domain-containing protein;Fe2OG dioxygenase domain-containing protein;ACC oxidase 1 (Fragment)	aco1;FSB_LOCUS5839;EZV62_020682;ac01	25.5	25.21	25.52	25.21	23.39	24.79	2.05	0.085
		0.15	0.43	A0A2N9FN82	A0A2N9FN82	Uncharacterized protein	FSB_LOCUS16422	28.6	28.8	28.83	28.57	28.48	27.9	2.03	0.087
		0.15	1.03	A0A5C7GRL5	A0A5C7GRL5	Thioredoxin domain-containing protein	EZV62_026499	25.26	25.96	25.41	25.01	23.36	25.16	2.04	0.086
		0.15	-0.26	A0A5C7H3K9	A0A5C7H3K9	Glyceraldehyde-3-phosphate dehydrogenase	EZV62_023843	31.55	31.61	31.79	31.88	31.96	31.89	-2.04	0.086
		0.15	-0.4	A0A5C7IGY3;A0A5C7H3X4;A0A2N9EWX7	A0A5C7IGY3;A0A5C7H3X4;A0A2N9EWX7	Glycinamide ribonucleotide synthetase;Glycinamide ribonucleotide synthetase;Glycinamide ribonucleotide synthetase	EZV62_003189;EZV62_024224;FSB_LOCUS6986	25.12	24.93	24.48	25.24	25.13	25.35	-2.05	0.085
		0.15	1.07	A0A5C7H4W7;A0A2N9IES5	A0A5C7H4W7	Acetolactate synthase;Acetolactate synthase	EZV62_024303;FSB_LOCUS50452	25.65	25.49	25.95	24.1	25.9	23.89	1.99	0.092
		0.15	0.25	A0A5C7H6K2	A0A5C7H6K2	HATPase_c domain-containing protein	EZV62_021211	29.19	29	28.96	28.78	28.78	28.83	2.01	0.089
		0.15	-0.37	A0A5C7HAZ0	A0A5C7HAZ0	Uncharacterized protein	EZV62_019303	25.23	25.04	25.62	25.58	25.75	25.67	-2.03	0.087
		0.15	-2.52	A0A5C7HD29	A0A5C7HD29	Uncharacterized protein	EZV62_019761	28.04	23.29	27.64	29.36	28.58	28.58	-2.03	0.087
		0.15	-0.42	A0A5C7HEP0	A0A5C7HEP0	Uncharacterized protein	EZV62_020869	25.1	25.48	24.77	25.43	25.58	25.6	-2.05	0.085
		0.15	0.36	A0A5C7HI85;A0A2N9EVD7;A0A2N9J7T6	A0A5C7HI85	HATPase_c domain-containing protein;HATPase_c domain-containing protein;Uncharacterized protein	EZV62_018020;FSB_LOCUS6421;FSB_LOCUS60465	26.9	26.43	26.61	26.46	26.08	26.3	2.02	0.088
		0.15	0.6	A0A5C7HWP4;A0A2N9EEJ2;A0A2N9EEB4	A0A5C7HWP4	Uncharacterized protein;Uncharacterized protein;Uncharacterized protein	EZV62_012591;FSB_LOCUS973;FSB_LOCUS984	24.21	23.12	23.67	23.31	23.08	22.81	2	0.091
		0.15	-0.25	A0A5C7HZQ2	A0A5C7HZQ2	Proteasome subunit beta	EZV62_009697	28.09	27.97	28.09	28.23	28.35	28.31	-2.05	0.085
		0.15	0.56	A0A5C7I2M9	A0A5C7I2M9	3-phosphoshikimate 1-carboxyvinyltransferase	EZV62_009676	25.39	25.49	25.82	25.55	24.87	24.58	2.05	0.085
		0.15	0.49	A0A5C7I3T2	A0A5C7I3T2	Tryptophan synthase	EZV62_010738	25.06	25.34	25.47	25	24.34	25.07	2.04	0.086
		0.15	-0.34	A0A5C7IAR4;A0A5C7IBK1;A0A5C7GNL3	A0A5C7IAR4;A0A5C7IBK1;A0A5C7GNL3	Superoxide dismutase;Superoxide dismutase;Sod_Cu domain-containing protein	EZV62_007057;EZV62_007061;EZV62_028319	31.36	31.08	31.34	31.63	31.37	31.81	-2.02	0.088
		0.15	0.31	A0A5C7IAS7;A0A2N9GZ40;A0A5C7IQY3	A0A5C7IAS7	Protein-synthesizing GTPase;Protein-synthesizing GTPase;Tr-type G domain-containing protein	EZV62_007572;FSB_LOCUS35409;EZV62_000290	27.7	27.39	27.71	27.35	27.37	27.15	2.04	0.086
		0.15	1.29	A0A5C7IFZ8;A0A2N9EQM1	A0A5C7IFZ8	Uncharacterized protein;Uncharacterized protein	EZV62_003175;FSB_LOCUS4955	24.65	25	25.01	22.58	25.14	23.08	2	0.091
		0.15	-0.65	A0A5C7IQT3;A0A2N9HXR2	A0A5C7IQT3	BAG domain-containing protein;Uncharacterized protein	EZV62_005637;FSB_LOCUS44777	25.83	26.99	26.76	27	27.41	27.13	-2.04	0.086
		0.15	-1.51	A0A5C7IS86	A0A5C7IS86	VOC domain-containing protein	EZV62_000644	26.22	26.34	23.54	26.95	26.53	27.16	-2	0.09
		0.15	-0.48	A0A5C7ISY8	A0A5C7ISY8	Uncharacterized protein	EZV62_000533	25.72	25.71	25.17	26.07	25.67	26.3	-2.02	0.088
		0.15	-0.84	A0A5C7IUF6;A0A2N9H0X1;A0A2N9H1G5	A0A5C7IUF6	WD_REPEATS_REGION domain-containing protein;WD_REPEATS_REGION domain-containing protein;WD_REPEATS_REGION domain-containing protein	EZV62_001268;FSB_LOCUS33330;FSB_LOCUS33332	24.76	23.52	25.11	25.08	25.26	25.56	-2	0.09
		0.15	1.43	A0A5C7IWQ1;A0A2N9IV81	A0A5C7IWQ1	Uncharacterized protein;Uncharacterized protein	EZV62_001903;FSB_LOCUS56012	26.48	25.38	25.65	25.22	25.23	22.79	2	0.09
		0.15	0.54	A0A5C7IYH3	A0A5C7IYH3	Peptidylprolyl isomerase	EZV62_002241	25.68	25.58	25.19	24.75	25.47	24.61	2.01	0.09
		0.16	-1.18	A0A2N9FMC0	A0A2N9FMC0	CCT-beta	FSB_LOCUS15923	23.33	25.63	25.41	26.02	25.97	25.92	-1.96	0.096
		0.16	0.33	A0A2N9G000	A0A2N9G000	26S proteasome regulatory subunit RPN11	FSB_LOCUS20286	27.2	27.45	27.45	26.96	27.3	26.83	1.93	0.1
		0.16	1	A0A5C7H0R2;A0A2N9FWU2	A0A5C7H0R2	Glutamine amidotransferase;Glutamine amidotransferase	EZV62_023047;FSB_LOCUS19126	26.04	26.07	25.65	25.49	25.54	23.72	1.98	0.093
		0.16	-0.27	A0A5C7H1U4;A0A2N9FIP1	A0A5C7H1U4	Protein-L-isoaspartate O-methyltransferase;Protein-L-isoaspartate O-methyltransferase	EZV62_023341;FSB_LOCUS14847	26.56	26.49	26.35	26.65	26.67	26.87	-1.98	0.094
		0.16	-0.33	A0A5C7H2Y8;A0A2N9FJ94;A0A2N9EDP7;A0A5C7H8G5	A0A5C7H2Y8	Uncharacterized protein;Uncharacterized protein;Uncharacterized protein;Uncharacterized protein	EZV62_023874;FSB_LOCUS14873;FSB_LOCUS735;EZV62_022383	27.49	27.02	27.12	27.6	27.41	27.62	-1.97	0.095
		0.16	0.42	A0A5C7H3I2;A0A2N9ID61	A0A5C7H3I2	Uncharacterized protein;XendoU domain-containing protein	EZV62_023789;FSB_LOCUS50554	25.29	26	25.69	25.32	25.34	25.05	1.98	0.093
		0.16	-0.28	A0A5C7H511;A0A2N9FIL0	A0A5C7H511	Nucleoside diphosphate kinase;Nucleoside diphosphate kinase	EZV62_023850;FSB_LOCUS14900	26.14	25.94	26.17	26.53	26.22	26.35	-1.95	0.098
		0.16	0.33	A0A5C7H7K4	A0A5C7H7K4	Protein disulfide-isomerase	EZV62_022167	30.74	30.28	30.42	30.09	30.08	30.28	1.99	0.093
		0.16	-0.29	A0A5C7H996	A0A5C7H996	PCI domain-containing protein	EZV62_018876	27.19	27.16	27.4	27.57	27.36	27.71	-1.94	0.099
		0.16	0.29	A0A5C7HDH4	A0A5C7HDH4	Phosphoenolpyruvate carboxylase	EZV62_020296	26.23	26.42	26.04	26	25.88	25.94	1.98	0.093
		0.16	-0.42	A0A5C7HF55;A0A2N9G813	A0A5C7HF55	Protoporphyrinogen oxidase;Protoporphyrinogen oxidase	EZV62_020082;FSB_LOCUS23545	24.77	24.93	25.27	25.66	25.48	25.08	-1.95	0.097
		0.16	0.28	A0A5C7HHD6;A0A2N9HZE4;A0A5C7I2D3	A0A5C7HHD6;A0A2N9HZE4;A0A5C7I2D3	Ubiquitin;Ubiquitin;Ubiquitin	EZV62_017582;FSB_LOCUS45015;EZV62_010229	29.93	30.27	30.19	29.82	29.92	29.8	1.97	0.095
		0.16	-0.46	A0A5C7HHX0;A0A2N9GRN1	A0A5C7HHX0	Uncharacterized protein;Uncharacterized protein	EZV62_017129;FSB_LOCUS29806	24.19	24.46	24.33	24.47	24.6	25.26	-1.95	0.098
		0.16	0.58	A0A5C7HKU1;A0A2N9IZG3;A0A2N9I3Q6	A0A5C7HKU1;A0A2N9IZG3	WD_REPEATS_REGION domain-containing protein;Uncharacterized protein;Uncharacterized protein	EZV62_018169;FSB_LOCUS57627;FSB_LOCUS46910	24.6	24.57	25.21	23.93	24.75	23.98	1.95	0.097
		0.16	0.48	A0A5C7HMR1;A0A2N9HV00	A0A5C7HMR1	tRNA (guanine(26)-N(2))-dimethyltransferase;tRNA (guanine(26)-N(2))-dimethyltransferase	EZV62_015491;FSB_LOCUS43381	24.33	24.58	24.56	24.3	24.25	23.48	1.93	0.1
		0.16	-0.45	A0A5C7I178;A0A2N9ICN9;A0A2N9HN01	A0A5C7I178	Phosphomannomutase;Phosphomannomutase;Phosphomannomutase	EZV62_009819;FSB_LOCUS49957;FSB_LOCUS40926	25.01	25.21	24.41	25.18	25.49	25.31	-1.94	0.098
		0.16	1.23	A0A5C7I2S4;A0A5C7I1K6;A0A2N9JBS9;A0A2N9J9A5	A0A5C7I2S4	Uncharacterized protein;DUF4704 domain-containing protein;Uncharacterized protein;DUF4704 domain-containing protein	EZV62_009726;EZV62_009843;FSB_LOCUS61811;FSB_LOCUS61809	24.8	24.94	24.63	23.31	22.41	24.98	1.98	0.093
		0.16	-0.53	A0A5C7I4G8;A0A2N9H8H3;A0A2N9IB44	A0A5C7I4G8;A0A2N9H8H3;A0A2N9IB44	Ribosomal protein L19;Ribosomal protein L19;Ribosomal protein L19	EZV62_010356;FSB_LOCUS38578;FSB_LOCUS49195	27.79	28.74	28.64	28.79	28.99	28.97	-1.93	0.1
		0.16	0.25	A0A5C7I9K7;A0A2N9H358	A0A5C7I9K7	Uncharacterized protein;Uncharacterized protein	EZV62_007139;FSB_LOCUS33912	26.1	25.85	25.88	25.7	25.69	25.69	1.94	0.098
		0.16	0.84	A0A5C7II22;A0A5C7GW42;A0A2N9J7U7;A0A2N9FU01	A0A5C7II22;A0A5C7GW42;A0A2N9J7U7;A0A2N9FU01	4-hydroxy-4-methyl-2-oxoglutarate aldolase;4-hydroxy-4-methyl-2-oxoglutarate aldolase;4-hydroxy-4-methyl-2-oxoglutarate aldolase;4-hydroxy-4-methyl-2-oxoglutarate aldolase	EZV62_009411;EZV62_024676;FSB_LOCUS61174;FSB_LOCUS18527	26.99	25.46	26.96	25.75	25.43	25.71	1.97	0.095
		0.16	0.25	A0A5C7IPM7;A0A5C7IPH1;A0A2N9EJC3	A0A5C7IPM7;A0A5C7IPH1	Uncharacterized protein;Uncharacterized protein;Uncharacterized protein	EZV62_006176;EZV62_006198;FSB_LOCUS2622	29.56	29.81	29.68	29.48	29.44	29.39	1.94	0.099
		0.16	0.96	A0A5C7IS56	A0A5C7IS56	Peptidase A1 domain-containing protein	EZV62_000537	25.68	25.05	25.87	23.52	25.29	24.93	1.95	0.098
		0.16	0.41	A0A5C7IT40	A0A5C7IT40	Uncharacterized protein	EZV62_000573	27.74	27.81	27.77	26.98	27.35	27.76	1.95	0.098
		0.16	-0.32	A0A5C7IU90;A0A2N9ITJ6;A0A2N9HPR5	A0A5C7IU90	Serine hydroxymethyltransferase;Serine hydroxymethyltransferase;Glycine hydroxymethyltransferase	EZV62_001227;FSB_LOCUS56629;FSB_LOCUS41615	28.05	28.35	28.36	28.7	28.36	28.65	-1.95	0.098
		0.16	-0.27	A0A5C7IYG0;A0A2N9HWN4	A0A5C7IYG0	Alpha-1,4 glucan phosphorylase;Alpha-1,4 glucan phosphorylase	EZV62_002832;FSB_LOCUS44390	26.35	26.12	26.03	26.38	26.41	26.51	-1.94	0.099
		0.17	0.49	A0A2N9EMR0;Q9ZRV1;A0A2N9G7A5	A0A2N9EMR0	Xyloglucan endotransglucosylase/hydrolase;Xyloglucan endotransglucosylase/hydrolase;Xyloglucan endotransglucosylase/hydrolase	FSB_LOCUS3980;;FSB_LOCUS23285	28.08	27.85	28.57	28.01	27.66	27.34	1.92	0.1
		0.17	0.24	A0A2N9FQY6	A0A2N9FQY6	Tubulin beta chain	FSB_LOCUS17447	27.42	27.58	27.53	27.29	27.17	27.35	1.9	0.1
		0.17	-0.43	A0A2N9HDS7;A0A2N9GGC6	A0A2N9HDS7;A0A2N9GGC6	PKS_ER domain-containing protein;PKS_ER domain-containing protein	FSB_LOCUS37960;FSB_LOCUS29468	23.73	23.72	22.97	23.93	23.88	23.91	-1.88	0.11
		0.17	1.49	A0A2N9IF06	A0A2N9IF06	Uncharacterized protein	FSB_LOCUS50515	26.75	26.78	27.14	23.5	26.03	26.65	1.9	0.1
		0.17	1.33	A0A5C7GT62	A0A5C7GT62	Proteasome subunit beta	EZV62_027245	25.08	25.48	27.63	24.16	24.78	25.26	1.91	0.1
		0.17	0.25	A0A5C7GWN2	A0A5C7GWN2	Clp R domain-containing protein	EZV62_025028	28.84	28.99	28.88	28.53	28.73	28.72	1.92	0.1
		0.17	-0.28	A0A5C7GWW9	A0A5C7GWW9	LRRcap domain-containing protein	EZV62_024850	26.38	26.57	26.77	26.79	26.9	26.87	-1.91	0.1
		0.17	1.32	A0A5C7H9N7	A0A5C7H9N7	WD_REPEATS_REGION domain-containing protein	EZV62_022344	24.99	25.12	25.44	24.59	22.19	24.81	1.91	0.1
		0.17	-0.62	A0A5C7HBI8	A0A5C7HBI8	PAP_fibrillin domain-containing protein	EZV62_019517	24.88	25.98	25.95	26.4	26.21	26.05	-1.92	0.1
		0.17	0.33	A0A5C7HC82;A0A2N9HYH6	A0A5C7HC82	Polynucleotide phosphorylase 1;Polyribonucleotide nucleotidyltransferase	EZV62_019946;FSB_LOCUS45007	24.38	24.85	24.75	24.34	24.2	24.46	1.92	0.1
		0.17	0.43	A0A5C7HCS3;A0A2N9F3H3;A0A2N9IM74;A0A5C7HGM7	A0A5C7HCS3	Proteasome subunit beta;Proteasome subunit beta;Proteasome subunit beta;Proteasome subunit beta	EZV62_020007;FSB_LOCUS13398;FSB_LOCUS53091;EZV62_017480	28.55	28.54	28.41	27.79	28.56	27.87	1.88	0.11
		0.17	-0.46	A0A5C7HDY5	A0A5C7HDY5	Phospholipase A1	EZV62_020315	28.43	29.31	28.96	29.29	29.27	29.52	-1.9	0.11
		0.17	0.96	A0A5C7HJX9	A0A5C7HJX9	THO complex subunit 2	EZV62_018408	24.95	24.73	24.96	25.1	23.09	23.58	1.91	0.1
		0.17	0.48	A0A5C7HNM6	A0A5C7HNM6	Uncharacterized protein	EZV62_016258	25.93	26.79	26.12	25.68	25.69	26.01	1.92	0.1
		0.17	-0.27	A0A5C7HNM9	A0A5C7HNM9	Endo-1,3(4)-beta-glucanase	EZV62_015691	24.09	24.41	24.27	24.42	24.54	24.62	-1.91	0.1
		0.17	-0.38	A0A5C7HQC7	A0A5C7HQC7	Plasma membrane ATPase	EZV62_016883	26.01	26.04	25.57	26.31	26.46	25.98	-1.9	0.1
		0.17	0.42	A0A5C7HV05;A0A2N9FXS6	A0A5C7HV05	MI domain-containing protein;MI domain-containing protein	EZV62_012088;FSB_LOCUS19623	26.97	26.21	26.78	26.15	26.14	26.39	1.89	0.11
		0.17	-0.25	A0A5C7I0Q6;A0A2N9ILW2	A0A5C7I0Q6	Nucleoside diphosphate kinase;Nucleoside diphosphate kinase	EZV62_009492;FSB_LOCUS52955	30.29	30.35	30.14	30.45	30.44	30.62	-1.88	0.11
		0.17	0.72	A0A5C7I0X6;A0A2N9HSB7	A0A5C7I0X6;A0A2N9HSB7	Ribosomal protein L37;Ribosomal protein L37	EZV62_013415;FSB_LOCUS42552	28.04	28.62	28.55	27.58	28.43	27.05	1.92	0.1
		0.17	1.02	A0A5C7I636	A0A5C7I636	Uncharacterized protein	EZV62_011715	25.16	24.45	25.91	23.12	24.58	24.74	1.87	0.11
		0.17	-0.29	A0A5C7I7N7;A0A2N9ITV6;A0A2N9HQY6	A0A5C7I7N7	Ubiquitin carboxyl-terminal hydrolase;Ubiquitin carboxyl-terminal hydrolase;Ubiquitin carboxyl-terminal hydrolase	EZV62_006625;FSB_LOCUS55461;FSB_LOCUS41986	25.2	24.93	25.39	25.42	25.47	25.52	-1.88	0.11
		0.17	0.64	A0A5C7I8F9;A0A5C7I9N2;A0A2N9EVE1	A0A5C7I8F9;A0A5C7I9N2	Cysteine synthase;Cysteine synthase;PALP domain-containing protein	EZV62_007128;EZV62_007126;FSB_LOCUS6493	25.48	24.97	25.36	24.92	23.9	25.07	1.88	0.11
		0.17	0.94	A0A5C7I8Z1;A0A2N9HVW0;A0A2N9JBE4;A0A2N9HKU9;A0A2N9EGF6;A0A2N9IGV1	A0A5C7I8Z1;A0A2N9HVW0;A0A2N9JBE4	Glutathione synthase;Glutathione synthetase;Glutathione synthetase;Glutathione synthase;Glutathione synthase;Glutathione synthetase	EZV62_006912;FSB_LOCUS43802;FSB_LOCUS61795;FSB_LOCUS40744;FSB_LOCUS1734;FSB_LOCUS51202	23.91	23.65	24.37	23.47	23.72	21.92	1.9	0.1
		0.17	0.24	A0A5C7IL12;A0A2N9HP75;A0A2N9H2W3;E9ABY5;A0A2N9ELI3;E9ABY6	A0A5C7IL12	Isocitrate dehydrogenase [NADP];Isocitrate dehydrogenase [NADP];Isocitrate dehydrogenase [NADP];Isocitrate dehydrogenase, NADP dependent (Fragment);Iso_dh domain-containing protein;Isocitrate dehydrogenase (NADP(+)) (Fragment)	EZV62_004793;FSB_LOCUS41647;FSB_LOCUS36739;idh;FSB_LOCUS7638;idh	29.53	29.3	29.4	29.15	29.11	29.24	1.88	0.11
		0.17	-0.37	A0A5C7IL96;A0A2N9J6B2	A0A5C7IL96;A0A2N9J6B2	DNA topoisomerase 2;DNA gyrase subunit B	EZV62_005112;FSB_LOCUS60017	25.26	24.64	25.17	25.43	25.41	25.34	-1.89	0.11
		0.17	-0.28	A0A5C7IT20;A0A2N9GUP0	A0A5C7IT20	Uncharacterized protein;RRM domain-containing protein	EZV62_000990;FSB_LOCUS30963	27.33	27.52	27.45	27.81	27.83	27.5	-1.88	0.11
		0.17	0.39	A0A5C7IW33	A0A5C7IW33	Uncharacterized protein	EZV62_002089	25.6	25.13	25.8	25.09	25.29	24.98	1.91	0.1
		0.17	0.33	A0A5C7IYM7;A0A2N9GW26	A0A5C7IYM7	Epimerase domain-containing protein;Epimerase domain-containing protein	EZV62_002291;FSB_LOCUS31473	27.97	27.75	27.71	27.59	27.21	27.66	1.9	0.1
		0.17	-0.24	A0A7G7XUL0;A0A7G7XRX2;A0A6M8U7P0;A0A650G6I7;A0A455J8T9;A0A2L1ZBI3;A0A173GKJ2;A0A7G7XUU5;A0A7G7XS57;A0A650G856;A0A0X9SF04;A0A5C7GQB8	A0A7G7XUL0;A0A7G7XRX2;A0A6M8U7P0;A0A650G6I7;A0A455J8T9;A0A2L1ZBI3;A0A173GKJ2;A0A7G7XUU5;A0A7G7XS57;A0A650G856;A0A0X9SF04;A0A5C7GQB8	ATP synthase subunit beta, chloroplastic;ATP synthase subunit beta, chloroplastic;ATP synthase subunit beta, chloroplastic;ATP synthase subunit beta, chloroplastic;ATP synthase subunit beta, chloroplastic;ATP synthase subunit beta, chloroplastic;ATP synthase subunit beta, chloroplastic;ATP synthase subunit beta, chloroplastic;ATP synthase subunit beta, chloroplastic;ATP synthase subunit beta, chl…	atpB;atpB;atpB;atpB;atpB;atpB;atpB;atpB;atpB;atpB;atpB;atpE	26.14	26.3	26.12	26.48	26.34	26.46	-1.9	0.11
		0.18	0.34	A0A2N9EUF8;A0A2N9H9H3	A0A2N9EUF8	UTP--glucose-1-phosphate uridylyltransferase;Uncharacterized protein	FSB_LOCUS10309;FSB_LOCUS36203	30	29.44	29.57	29.32	29.19	29.46	1.83	0.11
		0.18	-0.25	A0A5C7GR09;A0A2N9FQR4;A0A2N9IFM2;A0A5C7HV32	A0A5C7GR09	40S ribosomal protein S12;40S ribosomal protein S12;40S ribosomal protein S12;40S ribosomal protein S12	EZV62_026046;FSB_LOCUS20948;FSB_LOCUS50745;EZV62_012118	29.45	29.45	29.3	29.48	29.73	29.75	-1.83	0.11
		0.18	1.22	A0A5C7H8N4;A0A2N9F529	A0A5C7H8N4	U1-type domain-containing protein;Uncharacterized protein	EZV62_022258;FSB_LOCUS13959	25.09	25.71	24.87	24.76	22.49	24.77	1.87	0.11
		0.18	-0.5	A0A5C7HTL2;A0A2N9HA85;A0A5C7H7Y6;A0A2N9FN11;A0A2N9EKU4;A0A5C7HUF0	A0A5C7HTL2	Uncharacterized protein;Uncharacterized protein;Uncharacterized protein;Uncharacterized protein;Methyltransferase;Methyltransferase	EZV62_014984;FSB_LOCUS36670;EZV62_022233;FSB_LOCUS20058;FSB_LOCUS7378;EZV62_014982	26.56	25.79	26.69	27.08	26.64	26.81	-1.83	0.11
		0.18	-0.97	A0A5C7I2G1;A0A2N9FJB6;A0A5C7IP47	A0A5C7I2G1	Uncharacterized protein;Uncharacterized protein;Uncharacterized protein	EZV62_009596;FSB_LOCUS15087;EZV62_005579	23.26	22.6	24.73	24.73	24.42	24.34	-1.85	0.11
		0.18	-0.27	A0A5C7I4Z9	A0A5C7I4Z9	Ribosome-recycling factor, chloroplastic	EZV62_010650	25.85	25.83	26.17	26.23	26.32	26.12	-1.83	0.11
		0.18	0.29	A0A5C7I5I9	A0A5C7I5I9	Uncharacterized protein	EZV62_011515	27.04	26.72	26.83	26.74	26.59	26.38	1.86	0.11
		0.18	-0.27	A0A5C7I5L9	A0A5C7I5L9	WD_REPEATS_REGION domain-containing protein	EZV62_011133	25.17	25.32	24.94	25.35	25.47	25.42	-1.85	0.11
		0.18	0.47	A0A5C7IB01	A0A5C7IB01	H/ACA ribonucleoprotein complex subunit	EZV62_007593	27.28	26.74	27.64	26.66	26.68	26.92	1.87	0.11
		0.18	-0.23	A0A5C7IP75;A0A2N9EEM2;A0A2N9GFZ5	A0A5C7IP75	Tripeptidyl-peptidase II;Uncharacterized protein;TPPII domain-containing protein	EZV62_005853;FSB_LOCUS1003;FSB_LOCUS26317	29.17	29.02	28.96	29.32	29.21	29.32	-1.86	0.11
		0.18	0.29	A0A5C7IRY6	A0A5C7IRY6	Uncharacterized protein	EZV62_000669	28.25	28.31	28.46	27.87	28.29	27.97	1.86	0.11
		0.19	0.31	A0A2N9IG19;A0A5C7HPX7;A0A5C7GYK3	A0A2N9IG19;A0A5C7HPX7;A0A5C7GYK3	Uncharacterized protein;Uncharacterized protein;Uncharacterized protein	FSB_LOCUS52350;EZV62_002507;EZV62_025484	28.74	29.02	28.64	28.43	28.72	28.32	1.79	0.12
		0.19	-0.5	A0A2N9INE8	A0A2N9INE8	Uncharacterized protein	FSB_LOCUS54968	27.98	28.97	28.55	29.23	28.96	28.81	-1.81	0.12
		0.19	-0.24	A0A5C7GST5	A0A5C7GST5	RING-CH-type domain-containing protein	EZV62_026939	28.86	29.01	29.13	29.28	29.26	29.17	-1.82	0.12
		0.19	0.41	A0A5C7GVP6	A0A5C7GVP6	Importin N-terminal domain-containing protein	EZV62_024464	25.14	24.37	25.07	24.44	24.57	24.33	1.79	0.12
		0.19	0.45	A0A5C7GXJ1	A0A5C7GXJ1	Uncharacterized protein	EZV62_025315	27.97	27.03	27.44	27.14	26.92	27.05	1.79	0.12
		0.19	0.43	A0A5C7H310	A0A5C7H310	PH domain-containing protein	EZV62_023791	23.51	24.06	23.69	23.68	22.96	23.34	1.8	0.12
		0.19	-1.89	A0A5C7HD45	A0A5C7HD45	Uncharacterized protein	EZV62_020137	25.65	22.32	26.62	26.6	26.92	26.74	-1.79	0.12
		0.19	0.37	A0A5C7HHI8;A0A2N9ED42	A0A5C7HHI8	Uncharacterized protein;Uncharacterized protein	EZV62_017145;FSB_LOCUS426	29.46	28.81	29.42	28.9	28.87	28.82	1.82	0.12
		0.19	0.34	A0A5C7HHZ2	A0A5C7HHZ2	Uncharacterized protein	EZV62_017930	26.09	26.11	25.82	25.69	25.38	25.93	1.81	0.12
		0.19	-0.55	A0A5C7HVE8	A0A5C7HVE8	Uncharacterized protein	EZV62_012273	24.92	25.86	25.54	25.94	26.43	25.62	-1.78	0.12
		0.19	-0.23	A0A5C7I6A8;A0A2N9FNY3;A0A2N9IAZ6	A0A5C7I6A8;A0A2N9FNY3	Fructose-bisphosphate aldolase;Fructose-bisphosphate aldolase;Fructose-bisphosphate aldolase	EZV62_011649;FSB_LOCUS16727;FSB_LOCUS49135	28.3	28.25	28.06	28.41	28.44	28.45	-1.82	0.12
		0.19	0.23	A0A5C7IA15;A0A2N9EUZ9	A0A5C7IA15	Seryl-tRNA synthetase;Seryl-tRNA synthetase	EZV62_006807;FSB_LOCUS6537	26.93	26.95	26.91	26.83	26.7	26.57	1.82	0.12
		0.19	-0.28	A0A5C7IFS2;A0A2N9EF06;A0A5C7IET6	A0A5C7IFS2;A0A2N9EF06;A0A5C7IET6	Thiamine thiazole synthase, chloroplastic;Thiamine thiazole synthase, chloroplastic;Uncharacterized protein	THI1;THI1;EZV62_009125	26.24	25.83	25.94	26.3	26.19	26.37	-1.82	0.12
		0.19	0.46	A0A5C7IUE7	A0A5C7IUE7	Ribosomal_L18_c domain-containing protein	EZV62_001258	28.39	29.23	29.09	28.23	28.47	28.63	1.8	0.12
		0.19	-0.25	A0A5C7IWA8;A0A2N9EEP4	A0A5C7IWA8	Uncharacterized protein;Uncharacterized protein	EZV62_001743;FSB_LOCUS1075	27.81	28.06	27.79	28.16	28.04	28.21	-1.82	0.12
		0.19	0.23	A0A5C7IX52	A0A5C7IX52	Uncharacterized protein	EZV62_002382	27.61	27.49	27.62	27.42	27.23	27.38	1.82	0.12
		0.2	-0.35	A0A2N9FIA8;A0A5C7H9K1	A0A2N9FIA8;A0A5C7H9K1	Uncharacterized protein;Uncharacterized protein	FSB_LOCUS14864;EZV62_022411	29.82	30.38	30.49	30.6	30.58	30.56	-1.74	0.13
		0.2	0.63	A0A5C7IW62;A0A2N9FYG0	A0A5C7IW62;A0A2N9FYG0	RRM domain-containing protein;RRM domain-containing protein	EZV62_002034;FSB_LOCUS19706	24.84	24.79	24.9	23.82	25.05	23.76	1.77	0.13
		0.2	0.23	A0A5C7HKT5;A0A2N9GEN8	A0A5C7HKT5;A0A2N9GEN8	Serine/threonine-protein phosphatase;Serine/threonine-protein phosphatase	EZV62_018742;FSB_LOCUS25593	25.67	25.64	25.46	25.3	25.35	25.45	1.76	0.13
		0.2	0.53	A0A2N9H516	A0A2N9H516	Eukaryotic translation initiation factor 3 subunit K	FSB_LOCUS34526	25.74	24.69	24.85	24.44	24.82	24.41	1.76	0.13
		0.2	-0.45	A0A5C7GU82	A0A5C7GU82	PSI-F	EZV62_027552	24.93	25.89	25.55	25.98	25.84	25.89	-1.75	0.13
		0.2	0.24	A0A5C7GXX2;A0A2N9II48	A0A5C7GXX2	Dihydrolipoamide acetyltransferase component of pyruvate dehydrogenase complex;Dihydrolipoamide acetyltransferase component of pyruvate dehydrogenase complex	EZV62_025254;FSB_LOCUS51826	25.25	25.23	24.96	24.96	24.91	24.87	1.75	0.13
		0.2	0.23	A0A5C7GZW8;A0A2N9IVW0	A0A5C7GZW8	Clathrin heavy chain;GDP-Man:Man(3)GlcNAc(2)-PP-Dol alpha-1,2-mannosyltransferase	EZV62_025964;FSB_LOCUS56590	27.95	28.21	28.17	27.9	27.87	27.89	1.74	0.13
		0.2	0.44	A0A5C7HP94;A0A5C7HQZ6;A0A2N9ELC4	A0A5C7HP94	2-isopropylmalate synthase;Pyruvate carboxyltransferase domain-containing protein;2-isopropylmalate synthase	EZV62_015955;EZV62_014036;FSB_LOCUS3505	25.6	26.05	25.74	25.48	25.7	24.88	1.76	0.13
		0.2	-0.52	A0A5C7HTY7;A0A5C7GXE8;A0A5C7HTV5	A0A5C7HTY7	Uncharacterized protein;PRP21_like_P domain-containing protein;SURP motif domain-containing protein	EZV62_014837;EZV62_025136;EZV62_014838	25.61	24.45	25.13	25.46	25.69	25.62	-1.77	0.13
		0.2	0.37	A0A5C7HUH3;Q30D01	A0A5C7HUH3	DHQ_synthase domain-containing protein;Putative 3-dehydroquinate synthase	EZV62_014395;FSB_LOCUS59036	24.49	24.97	24.43	24.35	24	24.44	1.77	0.13
		0.2	0.33	A0A5C7I2K0;A0A5C7I2F7;A0A5C7I309;A0A5C7I4K3;A0A5C7I1K4;A0A2N9EGP8;A0A5C7I4A2;A0A2N9EGZ1;A0A2N9I5N5;A0A2N9GU83;A0A5C7GRV0;A0A5C7I7M7	A0A5C7I2K0;A0A5C7I2F7;A0A5C7I309;A0A5C7I4K3;A0A5C7I1K4	AB hydrolase-1 domain-containing protein;AB hydrolase-1 domain-containing protein;AB hydrolase-1 domain-containing protein;AB hydrolase-1 domain-containing protein;AB hydrolase-1 domain-containing protein;AB hydrolase-1 domain-containing protein;AB hydrolase-1 domain-containing protein;AB hydrolase-1 domain-containing protein;AB hydrolase-1 domain-containing protein;AB hydrolase-1 domain-containi…	EZV62_010394;EZV62_010395;EZV62_010392;EZV62_010396;EZV62_010397;FSB_LOCUS1824;EZV62_010390;FSB_LOCUS1823;FSB_LOCUS47201;FSB_LOCUS30955;EZV62_026647;EZV62_006446	25.62	25.95	25.53	25.46	25.09	25.55	1.76	0.13
		0.2	2.15	A0A5C7I2P5;A0A2N9GUW1;A0A2N9EGY5	A0A5C7I2P5	Ribosomal_L18e/L15P domain-containing protein;Ribosomal_L18e/L15P domain-containing protein;Ribosomal_L18e/L15P domain-containing protein	EZV62_010398;FSB_LOCUS30956;FSB_LOCUS1822	28.15	28.21	28.53	27.74	23.12	27.6	1.75	0.13
		0.2	0.59	A0A5C7I4T6	A0A5C7I4T6	Uncharacterized protein	EZV62_011275	26.28	25.01	25.93	25.31	24.91	25.22	1.76	0.13
		0.2	0.52	A0A5C7I506	A0A5C7I506	KH_dom_type_1 domain-containing protein	EZV62_010566	24.08	23.91	23.97	24.08	22.93	23.39	1.77	0.12
		0.2	0.39	A0A5C7IKJ1;A0A2N9ENC1;A0A2N9EN34	A0A5C7IKJ1	Uncharacterized protein;Uncharacterized protein;Uncharacterized protein	EZV62_004620;FSB_LOCUS3971;FSB_LOCUS3972	25.46	24.67	25.19	24.69	24.83	24.62	1.76	0.13
		0.2	0.36	A0A5C7IUH1	A0A5C7IUH1	CBM20 domain-containing protein	EZV62_001500	24.23	24.13	24.2	23.63	23.6	24.25	1.77	0.13
		0.21	-1.72	A0A2N9FMT5	A0A2N9FMT5	Uncharacterized protein	FSB_LOCUS16093	26.39	23.26	27.35	27.48	27.37	27.32	-1.73	0.13
		0.21	0.38	A0A5C7H3L6	A0A5C7H3L6	Ribonucloprotein	EZV62_024082	27.29	27.81	27.58	27.16	26.88	27.5	1.72	0.13
		0.21	0.48	A0A5C7H413;A0A2N9F346	A0A5C7H413;A0A2N9F346	Peptidyl-prolyl cis-trans isomerase;Peptidyl-prolyl cis-trans isomerase	EZV62_024242;FSB_LOCUS9430	24.55	24.9	24.25	24.26	23.56	24.43	1.69	0.14
		0.21	0.39	A0A5C7HGW9;A0A2N9IPR0	A0A5C7HGW9;A0A2N9IPR0	WD_REPEATS_REGION domain-containing protein;WD_REPEATS_REGION domain-containing protein	EZV62_017626;FSB_LOCUS54370	24.23	24.59	24.04	24.06	24.12	23.54	1.7	0.14
		0.21	-0.33	A0A5C7HJJ6;A0A2N9HAL1	A0A5C7HJJ6	Uncharacterized protein;Uncharacterized protein	EZV62_018361;FSB_LOCUS36790	23.86	24.47	24.21	24.37	24.66	24.5	-1.73	0.13
		0.21	0.2	A0A5C7HK05;A0A2N9EUE2;A0A5C7IPB0;A0A5C7INW5;A0A5C7IP88;A0A5C7H9S6;A0A5C7IPE0;A0A5C7IQK8	A0A5C7HK05;A0A2N9EUE2;A0A5C7IPB0	Glutamyl-tRNA synthetase;Glutamyl-tRNA synthetase;Uncharacterized protein;Glutamyl-tRNA synthetase;Uncharacterized protein;Uncharacterized protein;tRNA-synt_1c domain-containing protein;Uncharacterized protein	EZV62_018527;FSB_LOCUS6096;EZV62_005990;EZV62_006012;EZV62_005995;EZV62_022394;EZV62_006020;EZV62_006019	27.31	27.26	27.3	27.08	27.08	27.12	1.72	0.13
		0.21	0.26	A0A5C7HMQ2	A0A5C7HMQ2	Fructose-bisphosphate aldolase	EZV62_016166	31.43	31.31	31.08	30.89	30.98	31.16	1.7	0.14
		0.21	-1.18	A0A5C7HS49	A0A5C7HS49	Uncharacterized protein	EZV62_014476	23.75	23.2	25.97	25.58	25.58	25.31	-1.7	0.14
		0.21	-0.26	A0A5C7I0V4	A0A5C7I0V4	WD_REPEATS_REGION domain-containing protein	EZV62_009689	26.67	26.9	26.97	27	27.27	27.03	-1.71	0.14
		0.21	-0.63	A0A5C7IHX2;A0A2N9IXX8	A0A5C7IHX2;A0A2N9IXX8	Uncharacterized protein;Uncharacterized protein	EZV62_003835;FSB_LOCUS56895	24.48	22.98	23.93	24.48	24.42	24.4	-1.71	0.14
		0.21	0.53	A0A5C7IMM7	A0A5C7IMM7	Adenylosuccinate synthetase, chloroplastic	PURA	25.36	24.84	24.84	24.66	23.86	24.93	1.69	0.14
		0.21	0.32	A0A5C7IP89;A0A2N9FB77	A0A5C7IP89	Cytochrome b5 heme-binding domain-containing protein;Cytochrome b5 heme-binding domain-containing protein	EZV62_005814;FSB_LOCUS16029	27.26	27.87	27.65	27.3	27.18	27.34	1.71	0.14
		0.21	0.35	A0A5C7IR54	A0A5C7IR54	Uncharacterized protein	EZV62_000157	25.65	25.09	25.63	25.25	25.18	24.89	1.72	0.13
		0.21	0.25	A0A5C7IV33;A0A2N9IS04	A0A5C7IV33	Formyltetrahydrofolate synthetase;Formyltetrahydrofolate synthetase	EZV62_001712;FSB_LOCUS55160	27.63	27.3	27.3	27.25	27.17	27.05	1.69	0.14
		0.22	1.07	A0A5C7H465;A0A2N9HCG6	A0A5C7H465;A0A2N9HCG6	Uncharacterized protein;Uncharacterized protein	EZV62_024019;FSB_LOCUS39939	25.51	26.05	25.51	25.49	23.11	25.25	1.69	0.14
		0.22	-0.39	A0A5C7H7A3;A0A2N9HUU0	A0A5C7H7A3;A0A2N9HUU0	Ubiquitin-fold modifier-conjugating enzyme 1;Ubiquitin-fold modifier-conjugating enzyme 1	EZV62_021778;FSB_LOCUS43311	24.93	25.19	24.91	25.6	25.69	24.93	-1.69	0.14
		0.22	0.3	A0A5C7HFL2;A0A5C7H434	A0A5C7HFL2	Uncharacterized protein;Uncharacterized protein	EZV62_017070;EZV62_024215	27.05	26.9	27.39	26.66	26.98	26.8	1.68	0.14
		0.22	0.23	A0A5C7HSY1;A0A2N9EI67;A0A2N9F533	A0A5C7HSY1;A0A2N9EI67;A0A2N9F533	Iso_dh domain-containing protein;Iso_dh domain-containing protein;Iso_dh domain-containing protein	EZV62_014468;FSB_LOCUS2222;FSB_LOCUS10135	25.86	25.98	25.68	25.62	25.69	25.53	1.67	0.15
		0.22	-0.42	A0A5C7HWS7	A0A5C7HWS7	Glutaredoxin-dependent peroxiredoxin	EZV62_012773	27.97	28.43	28.17	28.51	28.25	29.09	-1.69	0.14
		0.22	-1.03	A0A5C7HZ14	A0A5C7HZ14	NAD(P)-bd_dom domain-containing protein	EZV62_013690	25.58	23.28	25.49	25.92	25.72	25.8	-1.68	0.14
		0.22	0.37	A0A5C7HZ78;A0A2N9ERZ7	A0A5C7HZ78	Protein arginine N-methyltransferase;Protein arginine N-methyltransferase	EZV62_013784;FSB_LOCUS5480	27.38	26.62	26.81	26.45	26.53	26.71	1.69	0.14
		0.22	0.89	A0A5C7I1J2	A0A5C7I1J2	Pept_C1 domain-containing protein	EZV62_010151	23	24.76	24.94	23.31	23.03	23.68	1.68	0.14
		0.22	-0.47	A0A5C7I2X6	A0A5C7I2X6	ATP-dependent Clp protease proteolytic subunit	EZV62_010283	23.86	24.8	24.77	24.95	24.78	25.12	-1.66	0.15
		0.22	-0.29	A0A5C7IM58;A0A2N9FJH2;A0A2N9FZY9;A0A2N9H7N6;A0A2N9F7Z5;A0A2N9HCD1;A0A2N9HD94	A0A5C7IM58	S-formylglutathione hydrolase;S-formylglutathione hydrolase;S-formylglutathione hydrolase;S-formylglutathione hydrolase;S-formylglutathione hydrolase;S-formylglutathione hydrolase;S-formylglutathione hydrolase	EZV62_005230;FSB_LOCUS14953;FSB_LOCUS20363;FSB_LOCUS35760;FSB_LOCUS14949;FSB_LOCUS37437;FSB_LOCUS38004	28.68	28.17	28.53	28.85	28.63	28.75	-1.65	0.15
		0.22	0.51	A0A5C7ITG2	A0A5C7ITG2	WD_REPEATS_REGION domain-containing protein	EZV62_000235	24.9	24.39	24.33	24.25	24.41	23.43	1.69	0.14
		0.22	-1.56	A0A5C7IXW7;A0A5C7IKU0	A0A5C7IXW7	Uncharacterized protein;Uncharacterized protein	EZV62_002557;EZV62_004730	22.93	26.22	22.62	25.25	25.68	25.5	-1.66	0.15
		0.22	-0.2	A0A5C7IY35;A0A2N9GPE9	A0A5C7IY35;A0A2N9GPE9	UDP-glucuronate decarboxylase;UDP-glucuronate decarboxylase	EZV62_002598;FSB_LOCUS32209	26.62	26.61	26.59	26.87	26.72	26.84	-1.68	0.14
		0.22	-0.42	A0A5C7IYM9;A0A2N9IC65;A0A2N9H9Y1	A0A5C7IYM9	Uncharacterized protein;Uncharacterized protein;Uncharacterized protein	EZV62_002563;FSB_LOCUS49890;FSB_LOCUS36445	28.02	28.84	28.86	29.08	28.89	29	-1.65	0.15
		0.22	0.63	A0A5C7IZ33	A0A5C7IZ33	Eukaryotic translation initiation factor 3 subunit B	EZV62_002295	25.98	25.21	25.81	24.37	25.02	25.71	1.66	0.15
		0.23	-0.32	A0A2N9FN78;A0A2N9IDD3	A0A2N9FN78;A0A2N9IDD3	CCT-eta;Uncharacterized protein	FSB_LOCUS16086;FSB_LOCUS49962	27.69	28.21	27.96	28.23	28.07	28.52	-1.64	0.15
		0.23	0.88	A0A5C7GS36	A0A5C7GS36	U2 snRNP auxiliary factor large subunit	EZV62_026654	24.82	24.76	25.04	24.64	24.65	22.69	1.63	0.15
		0.23	0.21	A0A5C7HED7	A0A5C7HED7	Uncharacterized protein	EZV62_020646	27.14	27.03	26.96	26.95	26.77	26.8	1.63	0.15
		0.23	0.24	A0A5C7HGE1	A0A5C7HGE1	Coatomer subunit epsilon	EZV62_020678	27.59	27.23	27.47	27.24	27.19	27.15	1.64	0.15
		0.23	0.31	A0A5C7HKF9	A0A5C7HKF9	PB1 domain-containing protein	EZV62_018622	24.7	24.17	24.15	24.11	24.07	23.93	1.62	0.15
		0.23	-0.22	A0A5C7HLQ1;A0A2N9FMY0	A0A5C7HLQ1;A0A2N9FMY0	ATP synthase subunit beta;ATP synthase subunit beta	EZV62_018575;FSB_LOCUS16440	30.38	30.06	30.17	30.44	30.37	30.46	-1.64	0.15
		0.23	0.23	A0A5C7HMJ1;A0A2N9I2B5	A0A5C7HMJ1	EGF_CA domain-containing protein;EGF_CA domain-containing protein	EZV62_015345;FSB_LOCUS46032	27.63	27.36	27.41	27.28	27.32	27.1	1.63	0.15
		0.23	0.3	A0A5C7HZ46;A0A2N9J4N4;A0A2N9HH79	A0A5C7HZ46	Eukaryotic translation initiation factor 3 subunit L;Eukaryotic translation initiation factor 3 subunit L;PCI domain-containing protein	EZV62_013397;FSB_LOCUS59291;FSB_LOCUS38912	27.01	26.59	26.84	26.75	26.48	26.3	1.65	0.15
		0.23	0.23	A0A5C7HZ97;A0A5C7I1K3;A0A2N9F2S5	A0A5C7HZ97	Eukaryotic translation initiation factor 3 subunit B;eIF2A domain-containing protein;Eukaryotic translation initiation factor 3 subunit B	EZV62_013663;EZV62_013665;FSB_LOCUS9294	27.22	27.29	27.43	27.24	26.93	27.07	1.62	0.15
		0.23	0.39	A0A5C7I7X8	A0A5C7I7X8	RRM domain-containing protein	EZV62_011540	29.79	30.6	30.53	30.03	29.77	29.94	1.62	0.15
		0.24	0.36	A0A5C7HBA3;A0A5C7GV47;A0A5C7HUV0;A0A5C7HX61;A0A5C7IKJ6;A0A5C7HMW1;A0A5C7HW03;A0A2N9EL87;A0A5C7GU20;A0A5C7IY27;A0A5C7IAY3;A0A2N9G5B4	A0A5C7HBA3	Peptidylprolyl isomerase;Uncharacterized protein;Uncharacterized protein;Uncharacterized protein;Uncharacterized protein;Uncharacterized protein;Uncharacterized protein;Peptidylprolyl isomerase;Uncharacterized protein;Uncharacterized protein;Uncharacterized protein;Peptidylprolyl isomerase	EZV62_019414;EZV62_027270;EZV62_015191;EZV62_012289;EZV62_004339;EZV62_015988;EZV62_012331;FSB_LOCUS3465;EZV62_027263;EZV62_002719;EZV62_007858;FSB_LOCUS22233	27.95	27.16	27.66	27.09	27.3	27.31	1.59	0.16
		0.24	0.73	A0A5C7HDV6;A0A2N9J0K2	A0A5C7HDV6;A0A2N9J0K2	Usp domain-containing protein;Usp domain-containing protein	EZV62_019928;FSB_LOCUS57825	24.6	24.4	24.56	24.34	24.33	22.7	1.61	0.16
		0.24	-0.25	A0A5C7IXW4;A0A5C7HEU2;A0A2N9I190;A0A2N9FBT7	A0A5C7IXW4;A0A5C7HEU2;A0A2N9I190;A0A2N9FBT7	40S ribosomal protein S27;40S ribosomal protein S27;40S ribosomal protein S27;40S ribosomal protein S27	EZV62_002716;EZV62_020228;FSB_LOCUS45655;FSB_LOCUS12181	29.68	29.74	30.05	30.08	30.19	29.93	-1.58	0.16
		0.24	-1.04	A0A5C7HMR0;A0A2N9G2K4;A0A2N9I758;A0A2N9HPI4;A0A5C7H5F8;A0A2N9IR36	A0A5C7HMR0;A0A2N9G2K4;A0A2N9I758	Uncharacterized protein;Uncharacterized protein;Uncharacterized protein;C3H1-type domain-containing protein;Uncharacterized protein;Uncharacterized protein	EZV62_016176;FSB_LOCUS24878;FSB_LOCUS49718;FSB_LOCUS41757;EZV62_021014;FSB_LOCUS55839	25.29	25.82	23.2	25.78	25.72	25.94	-1.6	0.16
		0.24	0.81	A0A5C7HN18;A0A5C7I068;A0A5C7IG11	A0A5C7HN18;A0A5C7I068	Peptidase A1 domain-containing protein;Peptidase A1 domain-containing protein;Peptidase A1 domain-containing protein	EZV62_015987;EZV62_009544;EZV62_009253	25.68	25.37	25.47	24.99	25.57	23.53	1.6	0.16
		0.24	-0.42	A0A5C7HP99	A0A5C7HP99	Uncharacterized protein	EZV62_016660	26.68	27.25	26.49	26.97	27.13	27.59	-1.62	0.16
		0.24	0.31	A0A5C7HTX5;A0A5C7HT62	A0A5C7HTX5	Gal_mutarotas_2 domain-containing protein;Uncharacterized protein	EZV62_014858;EZV62_014860	25.36	24.87	24.92	24.73	24.94	24.57	1.61	0.16
		0.24	0.19	A0A5C7HXN9;A0A5C7HYH5	A0A5C7HXN9	Uncharacterized protein;Uncharacterized protein	EZV62_012958;EZV62_013227	30.04	29.9	30.06	29.87	29.78	29.76	1.6	0.16
		0.24	-0.21	A0A5C7I868	A0A5C7I868	Importin subunit alpha	EZV62_006533	28.37	28.15	28.16	28.41	28.5	28.4	-1.61	0.16
		0.24	-0.23	A0A5C7IUB4	A0A5C7IUB4	Uncharacterized protein	EZV62_001539	26.77	26.44	26.77	26.82	26.91	26.94	-1.59	0.16
		0.25	-0.37	A0A2N9IWT8	A0A2N9IWT8	Clathrin heavy chain	FSB_LOCUS56592	25.39	25.91	25.56	26.34	25.59	26.05	-1.55	0.17
		0.25	0.67	A0A2N9IZC2	A0A2N9IZC2	Uncharacterized protein	FSB_LOCUS58569	25.59	25.01	25.39	25.54	24.59	23.85	1.55	0.17
		0.25	-1.58	A0A5C7GSB4;A0A5C7ICA2	A0A5C7GSB4;A0A5C7ICA2	Plug_translocon domain-containing protein;Plug_translocon domain-containing protein	EZV62_026955;EZV62_007980	22.92	26.6	26.58	26.85	27.35	26.64	-1.57	0.17
		0.25	-0.2	A0A5C7GUV8;A0A5C7IUD5;A0A2N9J8E3	A0A5C7GUV8	MIF4G domain-containing protein;Uncharacterized protein;MIF4G domain-containing protein	EZV62_027752;EZV62_001526;FSB_LOCUS60767	26.69	26.55	26.67	26.76	26.79	26.97	-1.56	0.17
		0.25	1.07	A0A5C7H6Y7;A0A2N9ICC1	A0A5C7H6Y7;A0A2N9ICC1	Glucose-1-phosphate adenylyltransferase;Glucose-1-phosphate adenylyltransferase	EZV62_021361;FSB_LOCUS51428	26.18	25.7	25.74	25.78	25.46	23.18	1.57	0.17
		0.25	0.43	A0A5C7HFD3;A0A2N9ICI5	A0A5C7HFD3	Serine/threonine-protein phosphatase 5;SER_THR_PHOSPHATASE domain-containing protein	EZV62_020970;FSB_LOCUS49672	25.73	25.22	26.16	25.59	25.07	25.15	1.57	0.17
		0.25	0.23	A0A5C7HGW1;A0A5C7I9R1;A0A2N9IQV4	A0A5C7HGW1;A0A5C7I9R1	PKS_ER domain-containing protein;PKS_ER domain-containing protein;PKS_ER domain-containing protein	EZV62_017613;EZV62_006697;FSB_LOCUS54375	24.71	24.43	24.46	24.44	24.27	24.21	1.57	0.17
		0.25	-0.57	A0A5C7HVA9	A0A5C7HVA9	Glutaredoxin domain-containing protein	EZV62_012410	25.49	24.61	24.61	25.27	26.09	25.06	-1.57	0.17
		0.25	0.27	A0A5C7I006;A0A060VD43;A0A2N9I5C9;A0A2N9EFX6	A0A5C7I006	Uncharacterized protein;Chloroplast chaperonin like (Fragment);Uncharacterized protein;Uncharacterized protein	EZV62_013055;cp10;FSB_LOCUS47490;FSB_LOCUS1462	28.7	28.9	29.26	28.69	28.66	28.68	1.57	0.17
		0.26	0.35	A0A1V0G129;A0A7G7XT49;A0A482P5E2;A0A499QUC6;A0A650G557;A0A650G625;A0A650G657;A0A650G706;A0A650GIZ2;A0A6B9M0U5;A0A7D5A678;A0A7D5ARS8;A0A7D5AHJ3;A0A7D5A8H7;A0A7G7XU42;A0A7G7XV32;A0A7G7XS59;A0A7G7XVB7;A0A7G7XSE3;A0A173CTT9;A0A7G7XVT7;A0A7G7XUL2;A0A7G7XTV6;A0A7G7XTM1;A0A455JDD2;A0A650G5B2;A0A6C0UBK3;A0A173GKJ9;A0A650G7K5;A0A650G8M9;A0A650GKW7;A0A2L1ZBJ7;A0A650G6E0;A0A0X9U7F0;A0A7L8XGR0;A0A6C0UDH4;A0A…	A0A1V0G129;A0A7G7XT49;A0A482P5E2;A0A499QUC6;A0A650G557;A0A650G625;A0A650G657;A0A650G706;A0A650GIZ2;A0A6B9M0U5;A0A7D5A678;A0A7D5ARS8;A0A7D5AHJ3;A0A7D5A8H7;A0A7G7XU42;A0A7G7XV32;A0A7G7XS59;A0A7G7XVB7;A0A7G7XSE3;A0A173CTT9;A0A7G7XVT7;A0A7G7XUL2;A0A7G7XTV6;A0A7G7XTM1;A0A455JDD2;A0A650G5B2;A0A6C0UBK3;A0A173GKJ9;A0A650G7K5;A0A650G8M9;A0A650GKW7;A0A2L1ZBJ7;A0A650G6E0;A0A0X9U7F0;A0A7L8XGR0;A0A6C0UDH4;A0A…	Acetyl-coenzyme A carboxylase carboxyl transferase subunit beta, chloroplastic;Acetyl-coenzyme A carboxylase carboxyl transferase subunit beta, chloroplastic;Acetyl-coenzyme A carboxylase carboxyl transferase subunit beta, chloroplastic;Acetyl-coenzyme A carboxylase carboxyl transferase subunit beta, chloroplastic;Acetyl-coenzyme A carboxylase carboxyl transferase subunit beta, chloroplastic;Acet…	accD;accD;accD;accD;accD;accD;accD;accD;accD;accD;accD;accD;accD;accD;accD;accD;accD;accD;accD;accD;accD;accD;accD;accD;accD;accD;accD;accD;accD;accD;accD;accD;accD;accD;accD;accD;accD;accD;accD;accD;accD;accD;accD;accD;accD;accD;accD;accD;accD;accD;accD;accD;accD;accD;accD;accD;accD;EZV62_010969;EZV62_010970;EZV62_012258;EZV62_010971	24.55	24.74	25.25	24.47	24.27	24.74	1.54	0.17
		0.26	0.84	A0A5C7GS03;A0A2N9GFE4;A0A2N9GPV7;A0A2N9GPF7;A0A2N9H6D5	A0A5C7GS03	Uncharacterized protein;TPR_REGION domain-containing protein;TPR_REGION domain-containing protein;TPR_REGION domain-containing protein;Uncharacterized protein	EZV62_026593;FSB_LOCUS29159;FSB_LOCUS29156;FSB_LOCUS29162;FSB_LOCUS37889	25.23	24.82	24.89	24.44	22.87	25.1	1.53	0.18
		0.26	-0.46	A0A5C7GUV2;A0A2N9ESZ0;A0A2N9GI75	A0A5C7GUV2;A0A2N9ESZ0	Sm domain-containing protein;Small nuclear ribonucleoprotein-associated protein;Uncharacterized protein	EZV62_027521;FSB_LOCUS5576;FSB_LOCUS27184	26.17	25.01	25.9	26.24	26.12	26.1	-1.53	0.18
		0.26	-0.3	A0A5C7GXK1;A0A2N9IKN7	A0A5C7GXK1	Cysteine proteinase inhibitor;Cysteine proteinase inhibitor	EZV62_025080;FSB_LOCUS52485	28.6	28.95	28.75	29.1	28.75	29.35	-1.52	0.18
		0.26	-0.26	A0A5C7GY36;A0A2N9FV89;A0A2N9FUY6	A0A5C7GY36	eRF1_1 domain-containing protein;eRF1_1 domain-containing protein;eRF1_1 domain-containing protein	EZV62_024851;FSB_LOCUS18985;FSB_LOCUS18984	26.15	26.11	26.59	26.54	26.48	26.61	-1.55	0.17
		0.26	-0.19	A0A5C7GZ86	A0A5C7GZ86	MPN domain-containing protein	EZV62_025786	26.25	26.07	26.18	26.33	26.31	26.42	-1.51	0.18
		0.26	0.25	A0A5C7HP12;A0A2N9HQS3	A0A5C7HP12;A0A2N9HQS3	Inorganic diphosphatase;Inorganic diphosphatase	EZV62_016398;FSB_LOCUS41893	26.3	26.31	26.64	26.23	25.96	26.3	1.53	0.18
		0.26	0.34	A0A5C7HPD7	A0A5C7HPD7	NAD(P)-bd_dom domain-containing protein	EZV62_016454	27.02	27.5	27.37	27.12	26.59	27.17	1.55	0.17
		0.26	-0.22	A0A5C7I1I9	A0A5C7I1I9	AB hydrolase-1 domain-containing protein	EZV62_009939	26.99	26.69	27	27.01	27.16	27.17	-1.54	0.17
		0.26	-0.23	A0A5C7I836;A0A2N9J777;A0A2N9ICM5	A0A5C7I836	Lon protease homolog, mitochondrial;Lon protease homolog, mitochondrial;Lon proteolytic domain-containing protein	EZV62_006606;FSB_LOCUS61129;FSB_LOCUS50060	24.27	24.44	24.52	24.64	24.47	24.83	-1.53	0.18
		0.26	0.37	A0A5C7IB28;A0A5C7IAS2	A0A5C7IB28;A0A5C7IAS2	NADH-cytochrome b5 reductase;Uncharacterized protein	EZV62_007720;EZV62_007715	25.52	25.68	26.36	25.56	25.39	25.51	1.53	0.18
		0.26	-0.64	A0A5C7IMI9;A0A2N9GST3;A0A2N9GS33	A0A5C7IMI9	PKS_ER domain-containing protein;Uncharacterized protein;PKS_ER domain-containing protein	EZV62_005542;FSB_LOCUS30292;FSB_LOCUS30287	22.13	23.35	23.6	23.25	23.91	23.85	-1.54	0.17
		0.26	-0.2	A0A5C7IUI3;A0A5C7IB10	A0A5C7IUI3	Pyruvate kinase;Pyruvate kinase	EZV62_001599;EZV62_007556	28.01	27.9	27.92	28.02	28.27	28.13	-1.52	0.18
		0.26	0.25	A0A6B9S303;A0A5C7J0Q1	A0A6B9S303;A0A5C7J0Q1	Tubulin beta chain;Tubulin beta chain	;EZV62_002805	29.56	29.94	29.96	29.7	29.54	29.49	1.52	0.18
		0.27	0.2	A0A5C7GWX3;A0A2N9EUD5	A0A5C7GWX3	Ubiquitinyl hydrolase 1;Uncharacterized protein	EZV62_025113;FSB_LOCUS6334	25.23	25.37	25.15	24.93	25.06	25.16	1.51	0.18
		0.27	0.83	A0A5C7H2T4	A0A5C7H2T4	Flavoprotein domain-containing protein	EZV62_023868	24.27	24.34	24.25	22.17	23.76	24.46	1.48	0.19
		0.27	0.25	A0A5C7HZB9;A0A5C7H301;A0A2N9IE03;A0A2N9J4D4	A0A5C7HZB9;A0A5C7H301;A0A2N9IE03;A0A2N9J4D4	Uncharacterized protein;Uncharacterized protein;Uncharacterized protein;Uncharacterized protein	EZV62_009465;EZV62_023781;FSB_LOCUS50033;FSB_LOCUS59326	28.24	28.74	28.59	28.32	28.31	28.19	1.49	0.18
		0.27	-0.22	A0A5C7H478;A0A2N9IMU1	A0A5C7H478;A0A2N9IMU1	Succinate--CoA ligase [ADP-forming] subunit alpha, mitochondrial;Succinate--CoA ligase [ADP-forming] subunit alpha, mitochondrial	EZV62_024334;FSB_LOCUS54789	27.73	27.48	27.5	27.97	27.74	27.66	-1.48	0.19
		0.27	0.22	A0A5C7H4W3	A0A5C7H4W3	PCI domain-containing protein	EZV62_021173	27.02	26.92	27.17	26.7	27.02	26.71	1.49	0.18
		0.27	0.31	A0A5C7H6K8;A0A2N9IFA9	A0A5C7H6K8	SAICAR synthetase;SAICAR synthetase	EZV62_021882;FSB_LOCUS50631	25.4	25.78	25.85	25.52	25.02	25.55	1.49	0.19
		0.27	0.29	A0A5C7H9T7	A0A5C7H9T7	40S ribosomal protein S6	EZV62_019219	27.68	28.18	28.03	27.6	27.49	27.92	1.51	0.18
		0.27	-0.24	A0A5C7HAB3;A0A2N9IRW1;A0A2N9E1K9;A0A5C7H533;A0A2N9FR36;A0A2N9F223;A0A5C7IIY1;A0A2N9IS22;A0A5C7I156;A0A5C7IIW8	A0A5C7HAB3;A0A2N9IRW1;A0A2N9E1K9;A0A5C7H533;A0A2N9FR36;A0A2N9F223	Alkaline/neutral invertase;Alkaline/neutral invertase;Alkaline/neutral invertase;Alkaline/neutral invertase;Alkaline/neutral invertase;Alkaline/neutral invertase;Alkaline/neutral invertase;Alkaline/neutral invertase;Alkaline/neutral invertase;Alkaline/neutral invertase	EZV62_022604;FSB_LOCUS54997;FSB_LOCUS659;EZV62_021230;FSB_LOCUS17442;FSB_LOCUS8716;EZV62_004158;FSB_LOCUS54996;EZV62_010045;EZV62_004155	25.87	25.52	25.7	26.03	25.74	26.03	-1.5	0.18
		0.27	-0.35	A0A5C7HC36	A0A5C7HC36	Uncharacterized protein	EZV62_019939	25.15	25.27	25.46	26.14	25.49	25.32	-1.48	0.19
		0.27	0.22	A0A5C7HCV8	A0A5C7HCV8	Uncharacterized protein	EZV62_020003	25.06	25.41	25.11	24.85	25.06	25	1.48	0.19
		0.27	-0.19	A0A5C7HP38;A0A2N9EZJ1	A0A5C7HP38;A0A2N9EZJ1	MPN domain-containing protein;MPN domain-containing protein	EZV62_016600;FSB_LOCUS12049	26.85	26.7	26.87	27.02	27.05	26.91	-1.51	0.18
		0.27	0.26	A0A5C7HZ60	A0A5C7HZ60	Uncharacterized protein	EZV62_013754	28.34	28.1	28.06	27.85	28.18	27.69	1.5	0.18
		0.27	-0.21	A0A5C7I0B1	A0A5C7I0B1	Uncharacterized protein	EZV62_013519	28.47	28.5	28.17	28.59	28.54	28.66	-1.48	0.19
		0.27	0.33	A0A5C7I641;A0A2N9GCX5;A0A2N9HPJ1;A0A2N9GRD3;A0A2N9GHK7;A0A2N9GE56	A0A5C7I641	60S ribosomal protein L13;60S ribosomal protein L13;Uncharacterized protein;Uncharacterized protein;Uncharacterized protein;Uncharacterized protein	EZV62_011987;FSB_LOCUS28318;FSB_LOCUS41545;FSB_LOCUS29871;FSB_LOCUS2674;FSB_LOCUS25612	28.23	29	28.86	28.29	28.45	28.36	1.49	0.19
		0.27	-0.43	A0A5C7I7R0;A0A2N9FD93	A0A5C7I7R0;A0A2N9FD93	SH3 domain-containing protein;SH3 domain-containing protein	EZV62_011636;FSB_LOCUS16738	23.63	23.78	23.24	23.87	24.52	23.56	-1.51	0.18
		0.27	0.31	A0A5C7ICS7	A0A5C7ICS7	Uncharacterized protein	EZV62_007917	25.86	25.25	25.38	25.39	25.16	25.03	1.49	0.19
		0.27	0.6	A0A5C7IP60	A0A5C7IP60	Uncharacterized protein	EZV62_005965	23.87	23.92	23.56	23.67	22.24	23.64	1.48	0.19
		0.27	0.3	A0A5C7IVN4;A0A2N9FGH6	A0A5C7IVN4;A0A2N9FGH6	EF1_GNE domain-containing protein;EF1_GNE domain-containing protein	EZV62_001940;FSB_LOCUS17819	30.08	29.79	30.15	29.9	29.34	29.88	1.48	0.19
		0.27	-0.22	A0A5C7IWL5	A0A5C7IWL5	C2H2-type domain-containing protein	EZV62_002276	28.32	28.13	27.96	28.46	28.24	28.37	-1.48	0.19
		0.27	0.3	A0A5C7IWW9;A0A2N9HNS6	A0A5C7IWW9	50S ribosomal protein L2, chloroplastic;Ribosomal_L2_C domain-containing protein	EZV62_001575;FSB_LOCUS41794	24.11	24.2	24.55	24.28	23.73	23.94	1.48	0.19
		0.27	0.23	A0A5C7IWX0	A0A5C7IWX0	Uncharacterized protein	EZV62_002302	25.49	25.88	25.58	25.3	25.46	25.5	1.49	0.18
		0.28	-0.88	A0A5C7GZG7;A0A2N9GU07;A0A2N9HM54;A0A5C7I1B8	A0A5C7GZG7	Uncharacterized protein;Uncharacterized protein;Uncharacterized protein;Uncharacterized protein	EZV62_025770;FSB_LOCUS33758;FSB_LOCUS40930;EZV62_009868	25	23.08	25.38	25.54	25.55	25	-1.46	0.19
		0.28	0.22	A0A5C7GZY3;A0A5C7GZU2	A0A5C7GZY3	Uncharacterized protein;Uncharacterized protein	EZV62_025930;EZV62_025934	26.22	26.05	25.9	25.69	25.85	25.98	1.45	0.2
		0.28	0.26	A0A5C7H4N2	A0A5C7H4N2	Plastocyanin	EZV62_021152	26.79	27.04	26.55	26.68	26.35	26.57	1.47	0.19
		0.28	-0.78	A0A5C7H5A4;A0A2N9GMQ8	A0A5C7H5A4;A0A2N9GMQ8	Uncharacterized protein;PPR_long domain-containing protein	EZV62_021377;FSB_LOCUS28581	21.6	23.19	23.77	23.41	23.73	23.76	-1.44	0.2
		0.28	1.2	A0A5C7H7N9	A0A5C7H7N9	Serine/threonine-protein phosphatase 2A activator	EZV62_021928	26.61	25.94	26.37	26.27	25.94	23.1	1.45	0.2
		0.28	0.28	A0A5C7HKR5;A0A2N9ELE8	A0A5C7HKR5	Uncharacterized protein;ZZ-type domain-containing protein	EZV62_015462;FSB_LOCUS3534	24.63	24.36	24.21	24.37	24.12	23.86	1.47	0.19
		0.28	-0.21	A0A5C7HL86	A0A5C7HL86	Uncharacterized protein	EZV62_015590	26.62	26.58	26.65	26.96	26.62	26.9	-1.47	0.19
		0.28	0.38	A0A5C7HNU3;A0A2N9IDW3	A0A5C7HNU3	Acetyl-CoA carboxytransferase;Acetyl-CoA carboxytransferase	EZV62_016579;FSB_LOCUS50101	25.51	24.89	25.66	25.33	24.84	24.75	1.46	0.19
		0.28	0.2	A0A5C7HQ87;A0A2N9J8N9;A0A2N9FG03	A0A5C7HQ87;A0A2N9J8N9;A0A2N9FG03	Uncharacterized protein;Uncharacterized protein;Uncharacterized protein	EZV62_017030;FSB_LOCUS60836;FSB_LOCUS13681	26.47	26.73	26.51	26.38	26.26	26.48	1.45	0.2
		0.28	-0.48	A0A5C7HRZ9;A0A2N9J4K6	A0A5C7HRZ9	U2 snRNP auxiliary factor large subunit;U2 snRNP auxiliary factor large subunit	EZV62_014178;FSB_LOCUS59406	25.02	25.05	24.77	25.25	24.89	26.13	-1.46	0.19
		0.28	0.92	A0A5C7HWI4;A0A2N9I9Y2	A0A5C7HWI4;A0A2N9I9Y2	Uncharacterized protein;Uncharacterized protein	EZV62_012673;FSB_LOCUS48765	25.88	25	25.31	25.27	25.13	23.04	1.47	0.19
		0.28	-0.19	A0A5C7HWI5;A0A2N9HSU0;A0A5C7GWR5;A0A5C7GRE8	A0A5C7HWI5	Arginyl-tRNA synthetase;Arginyl-tRNA synthetase;Arginyl-tRNA synthetase;Arginyl-tRNA synthetase	EZV62_012846;FSB_LOCUS42722;EZV62_024800;EZV62_026176	26.36	26.47	26.26	26.6	26.42	26.66	-1.45	0.19
		0.28	0.72	A0A5C7IJ89	A0A5C7IJ89	Uncharacterized protein	EZV62_004153	24.78	24.56	25.01	24.63	22.88	24.66	1.46	0.19
		0.28	-0.37	A0A5C7IR02;A0A2N9HY99	A0A5C7IR02	Sulfurtransferase;Rhodanese domain-containing protein	EZV62_006179;FSB_LOCUS46768	26.59	27.49	27.13	27.64	27.26	27.42	-1.46	0.19
		0.28	0.25	A0A5C7IV07;A0A2N9FWY4	A0A5C7IV07;A0A2N9FWY4	Uncharacterized protein;PALP domain-containing protein	EZV62_001273;FSB_LOCUS19640	26.33	26.36	26.01	25.89	25.87	26.2	1.46	0.19
		0.28	0.26	A0A5C7IV63;A0A2N9EEL1	A0A5C7IV63	Selenoprotein O;Selenoprotein O	EZV62_001750;FSB_LOCUS1067	25.01	25.12	25.49	25.07	24.72	25.03	1.44	0.2
		0.28	-0.39	A0A5C7IYW5;A0A2N9IBI4;A0A2N9I265	A0A5C7IYW5	RanBD1 domain-containing protein;RanBD1 domain-containing protein;RanBD1 domain-containing protein	EZV62_003000;FSB_LOCUS51139;FSB_LOCUS45982	29.21	28.94	29.17	29.68	29.9	28.93	-1.46	0.19
		0.29	0.95	A0A2N9GE83;A0A2N9G506;A0A2N9GF54;A0A2N9GEB8;A0A2N9F032;A0A2N9GDR4	A0A2N9GE83	Uncharacterized protein;Uncharacterized protein;Uncharacterized protein;Uncharacterized protein;Uncharacterized protein;Uncharacterized protein	FSB_LOCUS25632;FSB_LOCUS25638;FSB_LOCUS25636;FSB_LOCUS25640;FSB_LOCUS8056;FSB_LOCUS25634	24.54	24.89	25.58	24.96	22.56	24.66	1.43	0.2
		0.29	-0.32	A0A5C7GSQ8;A0A2N9EJQ2;A0A2N9IE63;A0A5C7HDG9	A0A5C7GSQ8;A0A2N9EJQ2	Uncharacterized protein;Uncharacterized protein;Uncharacterized protein;Uncharacterized protein	EZV62_027098;FSB_LOCUS2833;FSB_LOCUS50447;EZV62_019512	28.78	29.31	29.57	29.45	29.57	29.6	-1.43	0.2
		0.29	0.26	A0A5C7GW24;A0A5C7HBD5;A0A5C7GX77;A0A5C7GTZ4;A0A2N9J4X5;A0A2N9GFG0;A0A5C7IPY5	A0A5C7GW24;A0A5C7HBD5;A0A5C7GX77;A0A5C7GTZ4;A0A2N9J4X5;A0A2N9GFG0	60S ribosomal protein L7a;60S ribosomal protein L7a;60S ribosomal protein L7a;60S ribosomal protein L7a;60S ribosomal protein L7a;60S ribosomal protein L7a;60S ribosomal protein L7a	EZV62_024570;EZV62_019669;EZV62_024571;EZV62_027555;FSB_LOCUS59425;FSB_LOCUS26031;EZV62_005799	29.6	30.23	29.96	29.68	29.67	29.67	1.41	0.21
		0.29	-0.28	A0A5C7H390;A0A2N9ERN0	A0A5C7H390	40S ribosomal protein S7;40S ribosomal protein S7	EZV62_023987;FSB_LOCUS5374	27.76	27.96	28.25	28.26	28.03	28.51	-1.42	0.2
		0.29	0.41	A0A5C7H9A0;A0A2N9IFS1	A0A5C7H9A0	GRAM domain-containing protein;GRAM domain-containing protein	EZV62_021875;FSB_LOCUS50623	26.05	25.45	25.84	25.17	25.92	25.02	1.43	0.2
		0.29	0.28	A0A5C7HGM6;A0A2N9HRM0	A0A5C7HGM6	Alpha-galactosidase;Alpha-galactosidase	EZV62_017506;FSB_LOCUS44639	25.8	26.1	26.17	25.85	25.4	25.98	1.41	0.21
		0.29	-0.19	A0A5C7I1Y3	A0A5C7I1Y3	Uncharacterized protein	EZV62_010275	25.99	25.93	26.16	26.33	26.16	26.17	-1.44	0.2
		0.29	-0.23	A0A5C7I3Y2;A0A2N9EUA0;A0A5C7HSV6	A0A5C7I3Y2	Uncharacterized protein;Uncharacterized protein;Uncharacterized protein	EZV62_011237;FSB_LOCUS6152;EZV62_013949	24.72	24.68	24.5	24.84	24.66	25.1	-1.43	0.2
		0.29	-1.18	A0A5C7IDB1;A0A2N9GD54	A0A5C7IDB1	Uncharacterized protein;GrpE protein homolog	EZV62_007731;FSB_LOCUS25375	26.75	23.55	26.42	26.8	26.46	27.01	-1.41	0.21
		0.29	0.19	A0A5C7IH84;A0A2N9EHB8;A0A2N9GCG7;A0A5C7IHM4;A0A5C7IH14;A0A5C7IH48;A0A2N9F286;A0A5C7IFV8	A0A5C7IH84	Uncharacterized protein;Uncharacterized protein;Helicase ATP-binding domain-containing protein;Uncharacterized protein;Uncharacterized protein;Uncharacterized protein;Tr-type G domain-containing protein;Helicase C-terminal domain-containing protein	EZV62_003568;FSB_LOCUS2027;FSB_LOCUS28138;EZV62_003556;EZV62_003542;EZV62_003565;FSB_LOCUS12969;EZV62_003125	26.94	27.04	26.79	26.7	26.84	26.65	1.42	0.2
		0.29	0.29	A0A5C7IN38	A0A5C7IN38	Phosphopyruvate hydratase	EZV62_005698	31.53	30.82	31.21	30.88	30.83	30.99	1.42	0.21
		0.29	0.34	A0A5C7IPW8;A0A2N9IW37;A0A2N9FI88;A0A2N9IWF1;A0A2N9IYM6;A0A2N9ISP9	A0A5C7IPW8	Galactinol--sucrose galactosyltransferase;FBD domain-containing protein;Uncharacterized protein;Uncharacterized protein;Uncharacterized protein;Uncharacterized protein	EZV62_005377;FSB_LOCUS56366;FSB_LOCUS14844;FSB_LOCUS56365;FSB_LOCUS57252;FSB_LOCUS56358	24.57	23.77	24.47	24	23.77	24.02	1.43	0.2
		0.29	-0.19	A0A5C7ISL6;A0A2N9GV47;A0A2N9F4P2;A0A5C7I6S1	A0A5C7ISL6	40S ribosomal protein S3a;40S ribosomal protein S3a;40S ribosomal protein S3a;Uncharacterized protein	EZV62_000687;FSB_LOCUS18632;FSB_LOCUS9980;EZV62_006518	30.42	30.56	30.33	30.5	30.68	30.69	-1.41	0.21
		0.29	0.24	A0A5C7IZZ3;A0A5C7IVC5;A0A2N9GPE3	A0A5C7IZZ3	Dimer_Tnp_hAT domain-containing protein;Uncharacterized protein;Uncharacterized protein	EZV62_003063;EZV62_001607;FSB_LOCUS29225	27.54	27.4	27.9	27.28	27.32	27.51	1.41	0.21
		0.3	0.95	A0A2N9GLI9;A0A5C7HSZ3;A0A2N9F5S1	A0A2N9GLI9;A0A5C7HSZ3;A0A2N9F5S1	RRM domain-containing protein;RRM domain-containing protein;RRM domain-containing protein	FSB_LOCUS28344;EZV62_014734;FSB_LOCUS10016	23.81	26.43	24.07	23.68	23.84	23.95	1.39	0.21
		0.3	0.35	A0A2N9I7S6;A0A2N9III1	A0A2N9I7S6	Acyl-coenzyme A oxidase;Acyl-coenzyme A oxidase	FSB_LOCUS48015;FSB_LOCUS52514	26.46	25.69	25.76	25.4	25.61	25.86	1.38	0.22
		0.3	-0.48	A0A5C7GYD7	A0A5C7GYD7	Peptidase_M28 domain-containing protein	EZV62_025414	23.8	24.87	24.68	24.55	24.84	25.39	-1.37	0.22
		0.3	-0.3	A0A5C7H2J7;A0A2N9HNZ7	A0A5C7H2J7	Amine oxidase;Amine oxidase	EZV62_023601;FSB_LOCUS41570	27.22	26.91	26.46	27.08	27.21	27.18	-1.4	0.21
		0.3	-0.22	A0A5C7H3U3;A0A2N9GK49	A0A5C7H3U3	Tr-type G domain-containing protein;Tr-type G domain-containing protein	EZV62_023909;FSB_LOCUS27815	26.67	27.07	26.88	27.05	27.26	26.99	-1.39	0.21
		0.3	0.25	A0A5C7H4Q4;A0A5C7HMK7	A0A5C7H4Q4	Alba domain-containing protein;Alba domain-containing protein	EZV62_021172;EZV62_015365	26.72	27.03	27.24	26.59	26.83	26.83	1.39	0.21
		0.3	0.18	A0A5C7HED0	A0A5C7HED0	Uncharacterized protein	EZV62_020620	28.01	28.19	28.06	27.78	27.93	28	1.4	0.21
		0.3	1	A0A5C7HRW5	A0A5C7HRW5	Uncharacterized protein	EZV62_014293	27.3	30.31	28.7	28.09	27.41	27.79	1.38	0.21
		0.3	-0.22	A0A5C7HRY9;A0A2N9J0S0;A0A5C7H5P8;A0A2N9FFF9	A0A5C7HRY9	Vacuolar protein sorting-associated protein 35;Vacuolar protein sorting-associated protein 35;Vacuolar protein sorting-associated protein 35;Vacuolar protein sorting-associated protein 35	EZV62_014400;FSB_LOCUS59038;EZV62_021198;FSB_LOCUS17479	25.02	24.84	24.93	24.9	25.35	25.19	-1.38	0.22
		0.3	0.2	A0A5C7HUF8;A0A5C7HTD6;A0A2N9ER39	A0A5C7HUF8	Uncharacterized protein;Uncharacterized protein;ADH_zinc_N domain-containing protein	EZV62_014992;EZV62_014946;FSB_LOCUS5174	29.02	28.89	29.02	28.73	28.62	28.98	1.38	0.21
		0.3	-0.25	A0A5C7I4H0;A0A5C7ISC6	A0A5C7I4H0	Methenyltetrahydrofolate cyclohydrolase;Uncharacterized protein	EZV62_010460;EZV62_000882	25.57	26.1	25.68	26.02	26.15	25.93	-1.38	0.21
		0.3	0.37	A0A5C7IBP2;A0A2N9EXU2	A0A5C7IBP2	Uncharacterized protein;Uncharacterized protein	EZV62_008055;FSB_LOCUS7545	26.63	26.8	25.84	25.99	26.13	26.05	1.39	0.21
		0.3	-0.27	A0A5C7IQ29	A0A5C7IQ29	Valyl-tRNA synthetase	EZV62_000072	25.29	25.11	25.52	25.89	25.49	25.35	-1.39	0.21
		0.3	-0.27	A0A5C7IRI7;A0A2N9H9Y4;A0A2N9H0W5	A0A5C7IRI7	WPP domain-containing protein;WPP domain-containing protein;WPP domain-containing protein	EZV62_000572;FSB_LOCUS36607;FSB_LOCUS33116	26.29	26.49	26.8	26.89	26.54	26.96	-1.38	0.22
		0.3	-0.22	A0A5C7IU22;A0A2N9FY19	A0A5C7IU22	Methionyl-tRNA synthetase;Methionyl-tRNA synthetase	EZV62_001197;FSB_LOCUS19723	25.48	25.43	25.68	25.95	25.57	25.72	-1.4	0.21
		0.3	0.21	A0A5C7IUF5;A0A2N9FWW6;A0A2N9I7I9;A0A2N9F4I9;A0A2N9HM55;A0A2N9G5W8	A0A5C7IUF5	DUF3700 domain-containing protein;DUF3700 domain-containing protein;DUF3700 domain-containing protein;DUF3700 domain-containing protein;DUF3700 domain-containing protein;DUF3700 domain-containing protein	EZV62_000711;FSB_LOCUS19674;FSB_LOCUS47902;FSB_LOCUS9945;FSB_LOCUS41194;FSB_LOCUS22785	28.09	28.39	28.32	27.93	28.22	28.02	1.38	0.21
		0.3	-0.24	A0A5C7IVH8;F1LK76;A0A2N9GHH9;A0A2N9G641;A0A2N9F6T1;A0A2N9H647	A0A5C7IVH8	Uncharacterized protein;Xanthine dehydrogenase (Fragment);FAD-binding PCMH-type domain-containing protein;FAD-binding PCMH-type domain-containing protein;FAD-binding PCMH-type domain-containing protein;FAD-binding PCMH-type domain-containing protein	EZV62_001906;Xdh;FSB_LOCUS26752;FSB_LOCUS22416;FSB_LOCUS10612;FSB_LOCUS37809	26.38	26.02	26.2	26.2	26.54	26.58	-1.39	0.21
		0.3	-0.9	P00063;A0A2N9H675	P00063;A0A2N9H675	Cytochrome c;Cytochrome c domain-containing protein	;FSB_LOCUS35033	26.29	23.82	24.04	25.86	25.54	25.46	-1.38	0.21
		0.31	1.12	A0A2N9GXL0	A0A2N9GXL0	Coatomer subunit alpha	FSB_LOCUS32130	24.82	25.51	26.03	22.46	24.96	25.59	1.36	0.22
		0.31	0.29	A0A5C7GT15	A0A5C7GT15	Ribosomal_L18A domain-containing protein	EZV62_027195	28.76	29.38	28.91	28.67	28.53	28.99	1.34	0.23
		0.31	-0.24	A0A5C7GT26	A0A5C7GT26	GB1/RHD3-type G domain-containing protein	EZV62_026766	25.14	25.43	25.08	25.28	25.37	25.71	-1.35	0.22
		0.31	-0.27	A0A5C7GWM8;A0A2N9FJV5	A0A5C7GWM8	Uncharacterized protein;Uncharacterized protein	EZV62_024856;FSB_LOCUS18978	28.26	28.73	28.81	28.8	29.11	28.7	-1.34	0.23
		0.31	-1.21	A0A5C7H8G6;A0A2N9FHQ3	A0A5C7H8G6;A0A2N9FHQ3	U6 snRNA-associated Sm-like protein LSm3;U6 snRNA-associated Sm-like protein LSm3	LSM3;LSM3	23.68	26.31	22.58	25.4	25.24	25.55	-1.34	0.23
		0.31	-0.17	A0A5C7H8W6	A0A5C7H8W6	Dynamin GTPase	EZV62_022659	25.08	24.95	24.91	25.2	25.18	25.07	-1.34	0.23
		0.31	0.19	A0A5C7HCD6	A0A5C7HCD6	Uncharacterized protein	EZV62_019471	24.42	24.37	24.67	24.29	24.17	24.41	1.34	0.23
		0.31	-0.22	A0A5C7HJ92;A0A2N9ISF0	A0A5C7HJ92	ATP-dependent Clp protease proteolytic subunit;ATP-dependent Clp protease proteolytic subunit	EZV62_018237;FSB_LOCUS54955	24.99	25.4	25.29	25.31	25.5	25.53	-1.37	0.22
		0.31	-0.24	A0A5C7HMY6;A0A2N9FS48	A0A5C7HMY6;A0A2N9FS48	Uncharacterized protein;Uncharacterized protein	EZV62_016008;FSB_LOCUS17633	28.79	29.05	28.52	29.01	29.17	28.91	-1.36	0.22
		0.31	-0.35	A0A5C7HNF0	A0A5C7HNF0	Glutaredoxin-dependent peroxiredoxin	EZV62_016178	27.27	28.21	27.96	28.29	28.01	28.21	-1.37	0.22
		0.31	-0.36	A0A5C7HQL8;A0A5C7ILQ9;A0A2N9IWQ7;A0A2N9G6N5	A0A5C7HQL8;A0A5C7ILQ9	Ribos_L4_asso_C domain-containing protein;Ribos_L4_asso_C domain-containing protein;Ribos_L4_asso_C domain-containing protein;Ribos_L4_asso_C domain-containing protein	EZV62_016938;EZV62_005060;FSB_LOCUS56667;FSB_LOCUS26198	28.6	29.6	29.32	29.52	29.61	29.47	-1.35	0.23
		0.31	0.43	A0A5C7HRP1;A0A5C7HP82;A0A5C7IIX2;A0A2N9GAK4	A0A5C7HRP1;A0A5C7HP82	Ferritin;Ferritin;Ferritin;Ferritin	EZV62_016711;EZV62_016719;EZV62_003547;FSB_LOCUS24066	27.09	25.99	26.36	25.85	26.39	25.91	1.37	0.22
		0.31	0.24	A0A5C7HSE7	A0A5C7HSE7	Ribosomal_L2_C domain-containing protein	EZV62_014348	29.68	30.17	30.08	29.66	29.65	29.89	1.35	0.22
		0.31	-0.18	A0A5C7HUL1;A0A2N9HQQ2	A0A5C7HUL1	PCI domain-containing protein;PCI domain-containing protein	EZV62_015052;FSB_LOCUS42167	27.25	26.94	27.16	27.36	27.3	27.23	-1.34	0.23
		0.31	-0.26	A0A5C7I4Q6	A0A5C7I4Q6	ATP-dependent Clp protease proteolytic subunit	EZV62_011507	24.77	25.08	24.54	24.86	25.04	25.27	-1.35	0.22
		0.31	-0.19	A0A5C7I5W7;A0A2N9HJK0	A0A5C7I5W7	S-(hydroxymethyl)glutathione dehydrogenase;S-(hydroxymethyl)glutathione dehydrogenase	EZV62_010916;FSB_LOCUS39815	28.37	28.61	28.33	28.67	28.5	28.71	-1.34	0.23
		0.31	-0.37	A0A5C7I9W2	A0A5C7I9W2	Uncharacterized protein	EZV62_007249	25.79	25.12	25.77	26.02	26.28	25.5	-1.35	0.22
		0.31	0.34	A0A5C7IB44	A0A5C7IB44	Ribokinase	EZV62_007835	25.88	25.82	25.51	25.71	24.89	25.58	1.37	0.22
		0.31	-0.25	A0A5C7IHA3	A0A5C7IHA3	Protein ROOT HAIR DEFECTIVE 3 homolog	EZV62_003466	24.64	25.17	25.22	25.23	25.31	25.24	-1.35	0.22
		0.31	-0.52	A0A5C7ILL1;A0A5C7ILU3;A0A2N9FVM3;A0A2N9J3S3;A0A2N9G9K3;A0A2N9HMY5	A0A5C7ILL1;A0A5C7ILU3	Uncharacterized protein;PPR_long domain-containing protein;Uncharacterized protein;Uncharacterized protein;Uncharacterized protein;Uncharacterized protein	EZV62_005118;EZV62_005116;FSB_LOCUS22538;FSB_LOCUS60019;FSB_LOCUS27199;FSB_LOCUS41217	25.15	26.72	26.13	26.58	26.51	26.46	-1.34	0.23
		0.31	0.34	A0A5C7IQD3	A0A5C7IQD3	Usp domain-containing protein	EZV62_000172	28.7	28.43	27.85	28.08	27.74	28.14	1.35	0.22
		0.31	0.17	A0A5C7IUL6;A0A2N9HPY1;A0A2N9F1H9;A0A2N9EXP0;A0A2N9H1F1;A0A5C7HIY9	A0A5C7IUL6;A0A2N9HPY1;A0A2N9F1H9	Uncharacterized protein;Uncharacterized protein;Uncharacterized protein;Uncharacterized protein;Uncharacterized protein;Uncharacterized protein	EZV62_001619;FSB_LOCUS41930;FSB_LOCUS12718;FSB_LOCUS7261;FSB_LOCUS33343;EZV62_018038	29.14	29.01	28.91	28.87	28.83	28.85	1.34	0.23
		0.32	-0.56	A0A2N9I183;A0A2N9J2C9;A0A2N9J3H1;A0A2N9J3Y2;A0A2N9HUB3	A0A2N9I183;A0A2N9J2C9;A0A2N9J3H1;A0A2N9J3Y2;A0A2N9HUB3	Uncharacterized protein;Uncharacterized protein;TF-B3 domain-containing protein;Uncharacterized protein;Uncharacterized protein	FSB_LOCUS45503;FSB_LOCUS59214;FSB_LOCUS59220;FSB_LOCUS59217;FSB_LOCUS45498	24.89	23.51	25.1	25.18	24.86	25.13	-1.31	0.24
		0.32	0.25	A0A5C7GWC3	A0A5C7GWC3	Uncharacterized protein	EZV62_024979	24.4	24.75	24.67	24.42	24.07	24.59	1.31	0.24
		0.32	-0.32	A0A5C7GYN6	A0A5C7GYN6	Uncharacterized protein	EZV62_025502	24.46	25.33	24.93	25.27	25.06	25.34	-1.32	0.23
		0.32	-0.18	A0A5C7H0Q0	A0A5C7H0Q0	Anamorsin homolog	EZV62_023142	25.75	25.85	25.99	26.15	25.94	26.05	-1.33	0.23
		0.32	0.16	A0A5C7H410	A0A5C7H410	Malate dehydrogenase	EZV62_024258	28.99	29.05	28.88	28.82	28.75	28.87	1.33	0.23
		0.32	0.25	A0A5C7HW02;A0A5C7H8I8;A0A5C7IJ19;A0A5C7IHF9;A0A2N9IA26	A0A5C7HW02;A0A5C7H8I8;A0A5C7IJ19;A0A5C7IHF9	Ribonucloprotein;Ribonucloprotein;Uncharacterized protein;Uncharacterized protein;Ribonucloprotein	EZV62_012666;EZV62_022496;EZV62_003441;EZV62_003440;FSB_LOCUS48805	29.2	28.82	28.59	28.74	28.59	28.53	1.31	0.24
		0.32	-0.25	A0A5C7HQ26;A0A2N9I5I9;A0A2N9FI57;A0A2N9F7F7	A0A5C7HQ26	Importin N-terminal domain-containing protein;Importin N-terminal domain-containing protein;Importin N-terminal domain-containing protein;Uncharacterized protein	EZV62_016694;FSB_LOCUS47457;FSB_LOCUS14740;FSB_LOCUS14738	25.71	25.91	25.73	26.38	25.74	25.99	-1.32	0.23
		0.32	-1.81	A0A5C7HRQ0	A0A5C7HRQ0	Uncharacterized protein	EZV62_014306	28.84	28.81	23.75	28.99	28.87	28.98	-1.33	0.23
		0.32	-0.51	A0A5C7IWC2;A0A2N9G287	A0A5C7IWC2	40S ribosomal protein S25;40S ribosomal protein S25	EZV62_002179;FSB_LOCUS21464	26.41	27.93	27.17	27.68	27.46	27.9	-1.32	0.23
		0.33	0.3	A0A5C7GQI5;A0A2N9J3T2;A0A2N9IPG3;A0A2N9FHY4;A0A5C7IHW0	A0A5C7GQI5;A0A2N9J3T2;A0A2N9IPG3;A0A2N9FHY4	eIF2B_5 domain-containing protein;eIF2B_5 domain-containing protein;eIF2B_5 domain-containing protein;Uncharacterized protein;Uncharacterized protein	EZV62_026137;FSB_LOCUS59350;FSB_LOCUS54046;FSB_LOCUS18308;EZV62_009341	25.99	26.51	26.21	26.06	26.21	25.54	1.3	0.24
		0.33	-0.17	A0A5C7H4B0;A0A5C7GVC9;A0A5C7IQM5;A0A5C7ISD9	A0A5C7H4B0;A0A5C7GVC9	Uncharacterized protein;Uncharacterized protein;Uncharacterized protein;Uncharacterized protein	EZV62_021012;EZV62_027370;EZV62_006333;EZV62_006331	26.28	26.43	26.48	26.54	26.7	26.48	-1.31	0.24
		0.33	0.16	A0A5C7H615	A0A5C7H615	SKP1-like protein	EZV62_021184	27.44	27.29	27.23	27.2	27.12	27.16	1.28	0.25
		0.33	-0.21	A0A5C7HG25	A0A5C7HG25	Uncharacterized protein	EZV62_017092	26.67	26.85	27.18	27.15	27.12	27.07	-1.3	0.24
		0.33	-0.26	A0A5C7HTQ3;A0A2N9I4X2;A0A2N9FER2;A0A2N9ENW7	A0A5C7HTQ3;A0A2N9I4X2;A0A2N9FER2;A0A2N9ENW7	14_3_3 domain-containing protein;14_3_3 domain-containing protein;14_3_3 domain-containing protein;14_3_3 domain-containing protein	EZV62_014682;FSB_LOCUS47227;FSB_LOCUS13273;FSB_LOCUS4390	28.78	28.2	28.29	28.65	28.54	28.86	-1.31	0.24
		0.33	0.89	A0A5C7I4Z2	A0A5C7I4Z2	WPP domain-containing protein	EZV62_010640	24.74	24.64	24.54	24.45	22.08	24.72	1.3	0.24
		0.33	0.22	A0A5C7IJ27;A0A2N9FDW8	A0A5C7IJ27	Uncharacterized protein;Uncharacterized protein	EZV62_004086;FSB_LOCUS12856	25.84	25.91	26.01	25.64	25.48	25.99	1.29	0.24
		0.33	-0.23	A0A5C7ILA4;A0A2N9ETV8;A0A2N9I6G2	A0A5C7ILA4	Uncharacterized protein;Uncharacterized protein;Uncharacterized protein	EZV62_004804;FSB_LOCUS6144;FSB_LOCUS47512	26.25	26.63	26.5	26.65	26.49	26.93	-1.28	0.24
		0.33	-0.18	A0A5C7IXL4	A0A5C7IXL4	Molybdopterin molybdenumtransferase	EZV62_001911	25.13	25.27	25.35	25.43	25.28	25.58	-1.3	0.24
		0.34	-0.19	A0A2N9H7A0	A0A2N9H7A0	3-hydroxyacyl-CoA dehydrogenase	FSB_LOCUS35403	26.98	26.68	27.1	27.07	27.12	27.15	-1.27	0.25
		0.34	0.26	A0A5C7H2R1;A0A2N9ETJ1;A0A2N9F503	A0A5C7H2R1	RNA helicase;RNA helicase;RNA helicase	EZV62_023784;FSB_LOCUS5761;FSB_LOCUS13929	26.44	26.24	26.48	26.43	26.2	25.75	1.27	0.25
		0.34	-0.15	A0A5C7H715;A0A5C7I6K0;A0A2N9IHL4	A0A5C7H715;A0A5C7I6K0;A0A2N9IHL4	Vacuolar proton pump subunit B;Vacuolar proton pump subunit B;Vacuolar proton pump subunit B	EZV62_021165;EZV62_011904;FSB_LOCUS51273	27.79	27.68	27.65	27.77	27.88	27.92	-1.26	0.25
		0.34	0.26	A0A5C7H7X9;A0A2N9FGT1;A0A5C7HUD4;A0A2N9HKI1;A0A5C7HNN2;A0A2N9H221;A0A2N9G0C1;A0A2N9FQ42	A0A5C7H7X9;A0A2N9FGT1;A0A5C7HUD4	Uncharacterized protein;Uncharacterized protein;Uncharacterized protein;Uncharacterized protein;Uncharacterized protein;Uncharacterized protein;Uncharacterized protein;SF3A2 domain-containing protein	EZV62_022249;FSB_LOCUS13971;EZV62_014962;FSB_LOCUS42568;EZV62_016253;FSB_LOCUS33541;FSB_LOCUS20737;FSB_LOCUS20738	25.54	26.07	25.99	25.71	25.33	25.79	1.26	0.25
		0.34	-0.21	A0A5C7HFR3	A0A5C7HFR3	HATPase_c domain-containing protein	EZV62_020761	28.18	28.21	28.06	28.27	28.17	28.64	-1.26	0.25
		0.34	0.47	A0A5C7HHB5	A0A5C7HHB5	Uncharacterized protein	EZV62_017680	28.79	27.69	28.17	27.83	28.22	27.18	1.27	0.25
		0.34	0.36	A0A5C7I9N3	A0A5C7I9N3	Uncharacterized protein	EZV62_006361	25.6	24.62	24.87	24.65	24.47	24.91	1.27	0.25
		0.34	-0.56	A0A5C7IMV1	A0A5C7IMV1	Uncharacterized protein	EZV62_005363	25.55	23.8	25.26	25.45	25.46	25.4	-1.26	0.25
		0.34	-0.22	A0A5C7IZL0	A0A5C7IZL0	Protein disulfide-isomerase	EZV62_002435	28.25	27.73	27.93	28.11	28.23	28.21	-1.28	0.25
		0.35	-0.15	A0A5C7GUL9	A0A5C7GUL9	Uncharacterized protein	EZV62_027100	25.11	25.28	25.19	25.27	25.41	25.37	-1.24	0.26
		0.35	-0.17	A0A5C7H143;A0A2N9H7U7;A0A2N9IVW4	A0A5C7H143	Importin N-terminal domain-containing protein;Importin N-terminal domain-containing protein;Importin N-terminal domain-containing protein	EZV62_023224;FSB_LOCUS35857;FSB_LOCUS56161	27.07	26.77	26.89	27.03	27.04	27.17	-1.23	0.26
		0.35	-0.28	A0A5C7H195;A0A2N9H8S1;A0A2N9IH87	A0A5C7H195	PCI domain-containing protein;PCI domain-containing protein;PCI domain-containing protein	EZV62_023237;FSB_LOCUS35866;FSB_LOCUS51301	28.28	27.49	27.87	28.23	27.99	28.26	-1.24	0.26
		0.35	-0.33	A0A5C7H1U0;A0A2N9G0K7	A0A5C7H1U0	UBX domain-containing protein;UBX domain-containing protein	EZV62_023273;FSB_LOCUS20496	27.12	26.27	27.09	27.17	26.97	27.33	-1.25	0.26
		0.35	-0.35	A0A5C7HJL4;A0A5C7HTG9;A0A2N9FHW6	A0A5C7HJL4	UBX domain-containing protein;UBX domain-containing protein;UBX domain-containing protein	EZV62_018268;EZV62_014934;FSB_LOCUS14577	25.17	24.32	24.96	25.56	25.05	24.91	-1.24	0.26
		0.35	0.5	A0A5C7HMA4;A0A2N9FRQ6;A0A2N9EYW7;A0A2N9E264;A0A2N9HTA9;A0A2N9G1Y7;A0A2N9G588;A0A2N9IQC6;A0A5C7I500;A0A2N9J770;A0A2N9J6N3;A0A2N9EQV4;A0A2N9IXN0;A0A2N9FTB6;A0A2N9H863	A0A5C7HMA4	Protein kinase domain-containing protein;Protein kinase domain-containing protein;Protein kinase domain-containing protein;Protein kinase domain-containing protein;Protein kinase domain-containing protein;Protein kinase domain-containing protein;Protein kinase domain-containing protein;Protein kinase domain-containing protein;Protein kinase domain-containing protein;Protein kinase domain-containi…	EZV62_015331;FSB_LOCUS21289;FSB_LOCUS11808;FSB_LOCUS868;FSB_LOCUS43097;FSB_LOCUS21287;FSB_LOCUS22565;FSB_LOCUS54073;EZV62_011597;FSB_LOCUS60580;FSB_LOCUS60958;FSB_LOCUS4826;FSB_LOCUS57514;FSB_LOCUS18315;FSB_LOCUS38489	24.7	24.83	24.61	23.48	25.1	24.06	1.24	0.26
		0.35	0.32	A0A5C7HNB7	A0A5C7HNB7	Uncharacterized protein	EZV62_016406	31.23	30.3	30.75	30.65	30.37	30.29	1.25	0.26
		0.35	0.3	A0A5C7HS06	A0A5C7HS06	Uncharacterized protein	EZV62_014188	25.5	24.91	25.02	24.49	24.86	25.18	1.23	0.26
		0.35	0.26	A0A5C7HS15;A0A2N9EP85;A0A5C7HQ12	A0A5C7HS15;A0A2N9EP85	Succinate dehydrogenase [ubiquinone] flavoprotein subunit, mitochondrial;Succinate dehydrogenase [ubiquinone] flavoprotein subunit, mitochondrial;FAD_binding_2 domain-containing protein	EZV62_014198;FSB_LOCUS4475;EZV62_016245	26.91	27.4	26.89	26.77	26.58	27.07	1.23	0.26
		0.35	-0.76	A0A5C7HVG4;A0A5C7HX83	A0A5C7HVG4;A0A5C7HX83	Ribosome biogenesis regulatory protein;Ribosome biogenesis regulatory protein	EZV62_012198;EZV62_012662	26.5	24.03	25.94	26.29	26.29	26.16	-1.24	0.26
		0.35	0.55	A0A5C7HWV5;A0A2N9FVV0	A0A5C7HWV5	Transmembrane 9 superfamily member;Transmembrane 9 superfamily member	EZV62_012179;FSB_LOCUS19304	24.94	25.44	25.34	25.2	25.21	23.67	1.24	0.26
		0.35	-0.51	A0A5C7HZV9	A0A5C7HZV9	Uncharacterized protein	EZV62_013582	24.27	25.67	25.79	25.58	25.83	25.85	-1.23	0.26
		0.35	-0.23	A0A5C7I4F4	A0A5C7I4F4	Importin subunit alpha	EZV62_010336	26.39	26.64	26.08	26.75	26.56	26.49	-1.24	0.26
		0.35	0.18	A0A5C7I4T7;A0A2N9IAL0;A0A2N9H2H2;A0A2N9HK13;A0A2N9IJY5;A0A5C7I0E0;A0A5C7GQU6;A0A5C7GR10	A0A5C7I4T7;A0A2N9IAL0;A0A2N9H2H2	Uncharacterized protein;Uncharacterized protein;Uncharacterized protein;Uncharacterized protein;Uncharacterized protein;Uncharacterized protein;Uncharacterized protein;Uncharacterized protein	EZV62_011274;FSB_LOCUS50869;FSB_LOCUS36608;FSB_LOCUS40434;FSB_LOCUS53868;EZV62_009751;EZV62_026184;EZV62_026181	29.71	29.9	30	29.57	29.64	29.85	1.24	0.26
		0.35	0.26	A0A5C7I8G6;A0A2N9FQ74	A0A5C7I8G6	Uncharacterized protein;Uncharacterized protein	EZV62_012043;FSB_LOCUS16776	24.37	24.16	24.39	24.23	23.62	24.29	1.24	0.26
		0.35	0.51	A0A5C7IIN5	A0A5C7IIN5	Abhydrolase_2 domain-containing protein	EZV62_004162	23.19	22.97	23.33	23.39	22.83	21.74	1.24	0.26
		0.36	-0.56	A0A5C7GY88	A0A5C7GY88	Uncharacterized protein	EZV62_025416	25.53	26.81	25.23	26.52	26.86	25.88	-1.21	0.27
		0.36	-0.14	A0A5C7HES7	A0A5C7HES7	T-complex protein 1 subunit gamma	EZV62_019952	28.61	28.67	28.65	28.75	28.78	28.82	-1.21	0.27
		0.36	-0.76	A0A5C7HND8;A0A2N9EW52;A0A2N9EV42	A0A5C7HND8	V-type proton ATPase subunit G;V-type proton ATPase subunit G;V-type proton ATPase subunit G	EZV62_016340;FSB_LOCUS6716;FSB_LOCUS43645	25.89	23.85	26.26	26.19	25.86	26.21	-1.22	0.27
		0.36	0.18	A0A5C7HXA0;A0A2N9G571	A0A5C7HXA0	Methyltransf_25 domain-containing protein;Uncharacterized protein	EZV62_012893;FSB_LOCUS22432	26.25	26	26.17	26.11	25.99	25.8	1.22	0.27
		0.36	0.28	A0A5C7I9J6;A0A2N9ELB2	A0A5C7I9J6	Homoserine kinase;Homoserine kinase	EZV62_012040;FSB_LOCUS3447	25.61	26.27	25.62	25.57	25.34	25.76	1.21	0.27
		0.36	1.35	A0A5C7IAM2	A0A5C7IAM2	Superoxide dismutase [Cu-Zn]	EZV62_007064	23.4	27.6	23.56	23.37	23.72	23.42	1.22	0.27
		0.36	0.26	A0A5C7IG90;A0A2N9FU21;A0A2N9FSR8;A0A2N9HYL5	A0A5C7IG90	SAM_MT_RSMB_NOP domain-containing protein;SAM_MT_RSMB_NOP domain-containing protein;SAM_MT_RSMB_NOP domain-containing protein;SAM_MT_RSMB_NOP domain-containing protein	EZV62_009279;FSB_LOCUS18126;FSB_LOCUS18130;FSB_LOCUS44671	26	26.73	26.32	25.97	26	26.29	1.21	0.27
		0.37	-0.19	A0A5C7GTU4	A0A5C7GTU4	cobW domain-containing protein	EZV62_027193	28.07	27.92	28.37	28.37	28.25	28.29	-1.18	0.28
		0.37	0.51	A0A5C7I2U5	A0A5C7I2U5	J domain-containing protein	EZV62_010322	24.68	25.11	23.45	23.61	24	24.1	1.19	0.28
		0.37	-0.16	A0A5C7IEE3;A0A2N9EXU3;A0A2N9I144	A0A5C7IEE3	Uncharacterized protein;Uncharacterized protein;Uncharacterized protein	EZV62_008051;FSB_LOCUS7550;FSB_LOCUS45602	28.76	28.71	28.7	28.72	28.88	29.07	-1.19	0.28
		0.38	-0.32	A0A2N9IUW8	A0A2N9IUW8	Pyrophosphate--fructose 6-phosphate 1-phosphotransferase subunit alpha	PFP-ALPHA	27.07	27.38	26.44	27.12	27.16	27.55	-1.17	0.29
		0.38	-0.63	A0A5C7GUF5;A0A5C7GVB6;A0A2N9GAN7;A0A2N9H2F2	A0A5C7GUF5;A0A5C7GVB6	Uncharacterized protein;Uncharacterized protein;Uncharacterized protein;Uncharacterized protein	EZV62_027361;EZV62_027360;FSB_LOCUS24475;FSB_LOCUS33616	22.9	24.98	23.15	24.28	24.32	24.31	-1.17	0.29
		0.38	0.17	A0A5C7H8B1	A0A5C7H8B1	GFO_IDH_MocA domain-containing protein	EZV62_022370	27.6	27.62	27.32	27.35	27.25	27.42	1.17	0.28
		0.38	0.5	A0A5C7H9E9;A0A5C7HC86;A0A5C7H9G5	A0A5C7H9E9;A0A5C7HC86;A0A5C7H9G5	Superoxide dismutase;Superoxide dismutase;Superoxide dismutase	EZV62_018830;EZV62_019745;EZV62_018827	24.88	23.53	24.25	23.96	24.15	23.05	1.15	0.29
		0.38	0.22	A0A5C7HRX8	A0A5C7HRX8	TPR_REGION domain-containing protein	EZV62_016885	25.57	25.55	25.82	25.31	25.19	25.77	1.16	0.29
		0.38	-0.53	A0A5C7HS04;A0A2N9J304	A0A5C7HS04	Uncharacterized protein;Uncharacterized protein	EZV62_014420;FSB_LOCUS59060	24.89	23.32	24.93	25.05	24.68	25.01	-1.18	0.28
		0.38	0.17	A0A5C7HXJ8;A0A2N9I1D8;A0A2N9EGU0;A0A5C7IZ07	A0A5C7HXJ8	HP domain-containing protein;HP domain-containing protein;HP domain-containing protein;HP domain-containing protein	EZV62_012429;FSB_LOCUS46110;FSB_LOCUS1857;EZV62_002958	24.96	24.61	24.61	24.46	24.57	24.62	1.16	0.29
		0.38	-0.15	A0A5C7HZ08;A0A2N9ES32	A0A5C7HZ08	Aspartyl-tRNA synthetase;Aspartate--tRNA ligase	EZV62_013776;FSB_LOCUS5465	28.02	28.14	27.9	28.25	28.1	28.16	-1.17	0.29
		0.38	0.18	A0A5C7I2E2;A0A2N9J8E9;A0A2N9IWW1	A0A5C7I2E2	Protein disulfide-isomerase;Protein disulfide-isomerase;Protein disulfide-isomerase	EZV62_010324;FSB_LOCUS60601;FSB_LOCUS56727	29.63	29.26	29.43	29.22	29.41	29.15	1.15	0.29
		0.38	0.18	A0A5C7I7D0;A0A2N9EVL5;A0A2N9HV52	A0A5C7I7D0	DUF89 domain-containing protein;Uncharacterized protein;DUF89 domain-containing protein	EZV62_012048;FSB_LOCUS6747;FSB_LOCUS43485	25.53	25.7	25.5	25.5	25.52	25.17	1.18	0.28
		0.38	-0.18	A0A5C7IBW2	A0A5C7IBW2	Uncharacterized protein	EZV62_008128	26.6	27.02	26.73	26.97	26.99	26.91	-1.17	0.28
		0.38	-1.2	A0A5C7IIZ8	A0A5C7IIZ8	Uncharacterized protein	EZV62_004178	24.08	27.59	24.04	25.5	26.99	26.81	-1.17	0.28
		0.38	-0.31	A0A5C7IJP6;A0A2N9J5G3;A0A2N9IDH8;A0A2N9H8C8;A0A2N9FI17;A0A5C7I8B7;A0A2N9HGA2;A0A2N9ILZ0;A0A2N9GIN2;A0A2N9HEN7;A0A2N9EBV3;A0A2N9FFU7;A0A2N9ENW2;A0A2N9FSR1;A0A2N9GIZ7;A0A2N9FK81;A0A2N9FG41;A0A2N9F4U3;A0A2N9ISL9	A0A5C7IJP6;A0A2N9J5G3;A0A2N9IDH8;A0A2N9H8C8;A0A2N9FI17	H(+)-exporting diphosphatase;H(+)-exporting diphosphatase;H(+)-exporting diphosphatase;H(+)-exporting diphosphatase;H(+)-exporting diphosphatase;H(+)-exporting diphosphatase;H(+)-exporting diphosphatase;H(+)-exporting diphosphatase;H(+)-exporting diphosphatase;H(+)-exporting diphosphatase;H(+)-exporting diphosphatase;H(+)-exporting diphosphatase;H(+)-exporting diphosphatase;H(+)-exporting diphosp…	EZV62_004346;FSB_LOCUS59615;FSB_LOCUS50066;FSB_LOCUS38538;FSB_LOCUS14627;EZV62_006583;FSB_LOCUS38536;FSB_LOCUS52991;FSB_LOCUS27305;FSB_LOCUS38534;FSB_LOCUS4358;FSB_LOCUS13867;FSB_LOCUS4355;FSB_LOCUS17676;FSB_LOCUS27300;FSB_LOCUS15171;FSB_LOCUS17679;FSB_LOCUS13869;FSB_LOCUS56339	24.54	23.9	24.8	24.79	24.45	24.92	-1.16	0.29
		0.38	0.14	A0A5C7J098;A0A2N9G622	A0A5C7J098	MBD domain-containing protein;Uncharacterized protein	EZV62_002655;FSB_LOCUS22817	30.6	30.53	30.58	30.45	30.3	30.53	1.15	0.29
		0.39	0.23	A0A2N9IW56	A0A2N9IW56	UDP-arabinopyranose mutase	FSB_LOCUS56690	28.36	27.87	28.47	28.04	28.17	27.78	1.13	0.3
		0.39	-0.18	A0A5C7GW74;A0A5C7ILE8	A0A5C7GW74	AICAR transformylase;AICAR transformylase	EZV62_027630;EZV62_004231	27.16	27.03	27.07	27.26	27.04	27.52	-1.14	0.3
		0.39	-0.14	A0A5C7GWD7;A0A5C7GVI0	A0A5C7GWD7	W2 domain-containing protein;V-type proton ATPase subunit C	EZV62_024680;EZV62_024679	27.01	27.07	27.07	27.07	27.26	27.25	-1.15	0.29
		0.39	-0.2	A0A5C7GZ05	A0A5C7GZ05	Uncharacterized protein	EZV62_025644	29.72	29.2	29.27	29.57	29.59	29.62	-1.13	0.3
		0.39	0.17	A0A5C7H557;A0A2N9IHI5;A0A2N9IZ92	A0A5C7H557;A0A2N9IHI5;A0A2N9IZ92	AAA domain-containing protein;AAA domain-containing protein;AAA domain-containing protein	EZV62_021342;FSB_LOCUS51395;FSB_LOCUS57516	27.62	27.97	27.85	27.6	27.75	27.58	1.15	0.29
		0.39	-0.19	A0A5C7H9S8;Q39755;A0A2N9EYY8;A0A2N9I3V1;A0A2N9GN49;A0A5C7GZD6;A0A2N9G8J6;A0A2N9FXA1;A0A5C7H237	A0A5C7H9S8	Uncharacterized protein;FSGTP1;Uncharacterized protein;Uncharacterized protein;Uncharacterized protein;Uncharacterized protein;Uncharacterized protein;Uncharacterized protein;Uncharacterized protein	EZV62_018950;;FSB_LOCUS7937;FSB_LOCUS15705;FSB_LOCUS31769;EZV62_025740;FSB_LOCUS19803;FSB_LOCUS19804;EZV62_023369	25.32	25.28	25.14	25.66	25.46	25.18	-1.12	0.3
		0.39	0.16	A0A5C7H9V5;A0A2N9H4W9;A0A2N9EHH0;A0A2N9HZG6	A0A5C7H9V5	Leucyl-tRNA synthetase;Leucyl-tRNA synthetase;Leucyl-tRNA synthetase;Leucyl-tRNA synthetase	EZV62_018947;FSB_LOCUS34837;FSB_LOCUS6258;FSB_LOCUS45400	26.5	26.28	26.5	26.4	26.12	26.27	1.14	0.3
		0.39	-0.24	A0A5C7HEK9;A0A2N9H1A2;A0A5C7GS16	A0A5C7HEK9	Endoplasmic reticulum transmembrane protein;Endoplasmic reticulum transmembrane protein;Endoplasmic reticulum transmembrane protein	EZV62_020643;FSB_LOCUS36169;EZV62_026260	27.1	26.75	26.66	27.36	27.1	26.76	-1.13	0.3
		0.39	-0.2	A0A5C7HFD2;A0A2N9ETA4	A0A5C7HFD2	Protein disulfide-isomerase;Protein disulfide-isomerase	EZV62_020694;FSB_LOCUS5803	27.23	26.78	27.13	27.11	27.41	27.21	-1.15	0.29
		0.39	1.04	A0A5C7HQZ4;A0A5C7HQD6;A0A2N9H8P9	A0A5C7HQZ4	WD_REPEATS_REGION domain-containing protein;Uncharacterized protein;Reverse transcriptase domain-containing protein	EZV62_014044;EZV62_013834;FSB_LOCUS35933	25.19	25.85	25.48	22.28	25.09	26.01	1.14	0.3
		0.39	0.3	A0A5C7HR64;A0A5C7HR34	A0A5C7HR64;A0A5C7HR34	Reticulon-like protein;Reticulon-like protein	EZV62_014083;EZV62_014084	26.89	26.72	26.47	25.99	26.92	26.26	1.14	0.3
		0.39	0.82	A0A5C7HRM4;A0A5C7GVB7;A0A2N9GEK4	A0A5C7HRM4;A0A5C7GVB7	Acetohydroxy-acid synthase small subunit;Acetohydroxy-acid synthase small subunit;Acetohydroxy-acid synthase small subunit	EZV62_014038;EZV62_027739;FSB_LOCUS28889	24.96	24.18	24.96	24.97	24.46	22.21	1.14	0.3
		0.39	-0.25	A0A5C7HTB7;A0A2N9J6S3	A0A5C7HTB7	Cysteine desulfurase;Cysteine desulfurase	EZV62_014562;FSB_LOCUS60998	26.15	26.8	26.72	26.67	26.73	27.02	-1.15	0.29
		0.39	0.22	A0A5C7HY36;A0A2N9G3N0	A0A5C7HY36	SEC7 domain-containing protein;SEC7 domain-containing protein	EZV62_013118;FSB_LOCUS25189	25.02	25.27	25.1	25.26	24.69	24.77	1.15	0.29
		0.39	0.57	A0A5C7I4Q5	A0A5C7I4Q5	RPOLD domain-containing protein	EZV62_011234	25.02	24.76	24.74	24.84	24.91	23.07	1.14	0.3
		0.39	0.37	A0A5C7I4Z4;A0A2N9HLU7	A0A5C7I4Z4;A0A2N9HLU7	Uncharacterized protein;Uncharacterized protein	EZV62_010933;FSB_LOCUS41114	24.42	24.66	24.47	23.4	24.55	24.5	1.13	0.3
		0.39	-0.28	A0A5C7I669	A0A5C7I669	Dolichyl-diphosphooligosaccharide--protein glycosyltransferase 48 kDa subunit	EZV62_011492	25.61	26.34	26.45	26.47	26.46	26.31	-1.15	0.29
		0.39	-0.25	A0A5C7ICU1	A0A5C7ICU1	Uncharacterized protein	EZV62_007531	27.27	27.03	27.01	27.74	26.98	27.34	-1.13	0.3
		0.39	0.28	A0A5C7IGF1;A0A2N9EWB1;A0A2N9FLB4	A0A5C7IGF1	Uncharacterized protein;UBA domain-containing protein;Uncharacterized protein	EZV62_009364;FSB_LOCUS6766;FSB_LOCUS15870	26.37	25.51	26.05	25.73	25.48	25.88	1.12	0.3
		0.39	1.57	A0A5C7IT33;A0A2N9J3Z1	A0A5C7IT33;A0A2N9J3Z1	Uncharacterized protein;Uncharacterized protein	EZV62_001152;FSB_LOCUS59102	27.97	28.08	28.81	28.45	28.4	23.29	1.13	0.3
		0.39	-0.17	A0A5C7IUD6;A0A2N9EHN5	A0A5C7IUD6	Uncharacterized protein;Uncharacterized protein	EZV62_000625;FSB_LOCUS1961	27.67	27.65	27.74	27.75	27.72	28.1	-1.12	0.3
		0.39	0.21	A0A5C7IX25	A0A5C7IX25	Tubulin alpha chain	EZV62_001635	27.94	28.42	28.51	28.18	28.08	27.97	1.13	0.3
		0.4	-0.15	A0A5C7H3N5;A0A2N9ENH4;A0A5C7HJL6;A0A5C7H526;A0A2N9HFM9;A0A2N9EUY9	A0A5C7H3N5	Uncharacterized protein;Uncharacterized protein;Uncharacterized protein;NTF2 domain-containing protein;Uncharacterized protein;Uncharacterized protein	EZV62_024137;FSB_LOCUS8258;EZV62_018381;EZV62_021287;FSB_LOCUS38363;FSB_LOCUS6363	26.49	26.31	26.43	26.68	26.6	26.41	-1.11	0.31
		0.4	0.36	A0A5C7H4Q7;A0A2N9G4C0	A0A5C7H4Q7	Uncharacterized protein;Uncharacterized protein	EZV62_021119;FSB_LOCUS22225	24.18	24.97	24.48	24.33	23.61	24.61	1.11	0.31
		0.4	-0.32	A0A5C7HCL0	A0A5C7HCL0	Ribosomal_L18e/L15P domain-containing protein	EZV62_019970	25.83	26.98	26.37	26.73	26.61	26.81	-1.1	0.31
		0.4	-0.45	A0A5C7HIX6	A0A5C7HIX6	Knot1 domain-containing protein	EZV62_018274	28.75	29.33	28.78	29.4	30.18	28.63	-1.11	0.31
		0.4	0.17	A0A5C7HNF5;A0A2N9IDC6	A0A5C7HNF5	Pyr_redox_2 domain-containing protein;Pyr_redox_2 domain-containing protein	EZV62_016137;FSB_LOCUS50300	28.84	28.82	28.48	28.5	28.46	28.67	1.1	0.31
		0.4	-0.19	A0A5C7HNS1	A0A5C7HNS1	Uncharacterized protein	EZV62_016542	28.54	28.83	28.32	28.69	28.87	28.7	-1.11	0.31
		0.4	0.41	A0A5C7HSE1	A0A5C7HSE1	Ribosomal_S17_N domain-containing protein	EZV62_014292	26.4	27.74	27.4	27.12	26.55	26.66	1.1	0.31
		0.4	0.17	A0A5C7I3N9;A0A2N9FBB3	A0A5C7I3N9	Succinate--CoA ligase [ADP-forming] subunit beta, mitochondrial;Succinate--CoA ligase [ADP-forming] subunit beta, mitochondrial	EZV62_010855;FSB_LOCUS12267	27.31	27.7	27.7	27.44	27.39	27.37	1.11	0.31
		0.41	0.25	A0A2N9EF85	A0A2N9EF85	Uncharacterized protein	FSB_LOCUS1314	29.19	29.8	29.24	28.98	29.47	29.03	1.08	0.32
		0.41	0.14	A0A5C7HYU2;A0A5C7HW10;A0A2N9HQ53;A0A2N9EN28;A0A2N9FKA8;A0A2N9EZG7;A0A2N9IA03	A0A5C7HYU2;A0A5C7HW10;A0A2N9HQ53;A0A2N9EN28	GTP-binding nuclear protein;GTP-binding nuclear protein;GTP-binding nuclear protein;GTP-binding nuclear protein;Uncharacterized protein;GTP-binding nuclear protein;GTP-binding nuclear protein	EZV62_013483;EZV62_012676;FSB_LOCUS44129;FSB_LOCUS8119;FSB_LOCUS15490;FSB_LOCUS8120;FSB_LOCUS48762	29.22	29.41	29.43	29.28	29.09	29.27	1.08	0.32
		0.41	0.45	A0A2N9ENF0	A0A2N9ENF0	S5 DRBM domain-containing protein	FSB_LOCUS4220	24.17	25.84	25.12	24.47	24.58	24.73	1.09	0.31
		0.41	-0.26	A0A2N9H628	A0A2N9H628	Polyadenylate-binding protein	FSB_LOCUS35115	27	27.29	27.84	27.77	27.54	27.58	-1.09	0.32
		0.41	-0.12	A0A5C7GRR0;A0A2N9ESD7	A0A5C7GRR0	Aminomethyltransferase;Aminomethyltransferase	EZV62_026276;FSB_LOCUS5660	26.8	26.75	26.8	26.88	26.88	26.97	-1.08	0.32
		0.41	-0.23	A0A5C7H0Q2;A0A5C7H105;A0A5C7H0E5;A0A5C7H101	A0A5C7H0Q2;A0A5C7H105	Gamma-ECS;Gamma-ECS;Glutamate--cysteine ligase;Gamma-ECS	EZV62_023037;EZV62_023035;EZV62_023034;EZV62_023033	24.8	24.33	24.97	25.12	24.74	24.94	-1.1	0.31
		0.41	0.19	A0A5C7H135	A0A5C7H135	Uncharacterized protein	EZV62_023218	25.84	25.76	25.73	25.86	25.3	25.61	1.08	0.32
		0.41	-0.16	A0A5C7H3E7	A0A5C7H3E7	Uncharacterized protein	EZV62_024047	25.08	25.09	25.37	25.5	25.3	25.23	-1.08	0.32
		0.41	0.3	A0A5C7H8A0;A0A2N9JB79	A0A5C7H8A0;A0A2N9JB79	Dihydrolipoamide acetyltransferase component of pyruvate dehydrogenase complex;Dihydrolipoamide acetyltransferase component of pyruvate dehydrogenase complex	EZV62_022313;FSB_LOCUS61702	23.44	23.54	23.66	23.11	23.84	22.77	1.08	0.32
		0.41	0.16	A0A5C7H9F0;A0A5C7HMT9;A0A2N9E8I0;A0A2N9ISB8;A0A2N9JB60;A0A2N9H531	A0A5C7H9F0	Eukaryotic translation initiation factor 3 subunit C;Eukaryotic translation initiation factor 3 subunit C;Eukaryotic translation initiation factor 3 subunit C;Eukaryotic translation initiation factor 3 subunit C;Eukaryotic translation initiation factor 3 subunit C;Eukaryotic translation initiation factor 3 subunit C	EZV62_022558;EZV62_015864;FSB_LOCUS3149;FSB_LOCUS55290;FSB_LOCUS61726;FSB_LOCUS34633	27.07	26.81	27.01	26.96	26.71	26.75	1.09	0.31
		0.41	0.3	A0A5C7HAQ0	A0A5C7HAQ0	Uncharacterized protein	EZV62_019115	27.16	28.12	28.01	27.31	27.41	27.66	1.08	0.32
		0.41	0.14	A0A5C7HN62;A0A2N9EXP2	A0A5C7HN62	Uncharacterized protein;Uncharacterized protein	EZV62_015575;FSB_LOCUS7495	27.59	27.69	27.52	27.47	27.38	27.54	1.1	0.31
		0.41	-0.19	A0A5C7HTI4;A0A2N9IM11;A0A5C7HT60	A0A5C7HTI4	Uncharacterized protein;Uncharacterized protein;Peptidase_M3 domain-containing protein	EZV62_014612;FSB_LOCUS52893;EZV62_014611	25.69	25.32	25.77	25.82	25.93	25.61	-1.09	0.31
		0.41	0.32	A0A5C7HVR8	A0A5C7HVR8	Uncharacterized protein	EZV62_014865	25.69	24.87	25.64	25.47	24.73	25.03	1.09	0.32
		0.41	0.15	A0A5C7IE15	A0A5C7IE15	Uncharacterized protein	EZV62_008805	29.1	28.87	28.93	28.71	28.96	28.77	1.08	0.32
		0.41	0.32	A0A5C7IKA8;A0A5C7IJY5	A0A5C7IKA8	Uncharacterized protein;Uncharacterized protein	EZV62_004530;EZV62_004528	27.5	27.12	27.94	27.69	27.01	26.89	1.09	0.32
		0.41	-0.15	A0A5C7IPK3	A0A5C7IPK3	Phosphoglycerate kinase	EZV62_006238	29.91	30.23	30.21	30.26	30.3	30.23	-1.08	0.32
		0.41	-0.18	A0A5C7IQV4	A0A5C7IQV4	Uncharacterized protein	EZV62_000366	24.21	23.82	24	24.37	24.14	24.06	-1.1	0.31
		0.42	-1.11	A0A2N9HW54	A0A2N9HW54	Pyruvate kinase	FSB_LOCUS44444	26.8	26.83	22.92	26.67	26.59	26.63	-1.06	0.33
		0.42	-0.2	A0A5C7GRT4;A0A2N9GF98	A0A5C7GRT4	Uncharacterized protein;Uncharacterized protein	EZV62_026523;FSB_LOCUS25783	25.13	25.49	25.34	25.46	25.29	25.81	-1.07	0.33
		0.42	-0.19	A0A5C7H649;A0A2N9IGF7	A0A5C7H649	Proteasome subunit alpha type;Proteasome subunit alpha type	EZV62_021368;FSB_LOCUS51420	28.99	28.44	28.56	28.8	28.82	28.94	-1.05	0.33
		0.42	-0.2	A0A5C7HBW2	A0A5C7HBW2	Mitochondrial import inner membrane translocase subunit	EZV62_019683	24.09	24.7	24.57	24.65	24.58	24.74	-1.07	0.32
		0.42	0.15	A0A5C7HQZ7;A0A2N9GTE1	A0A5C7HQZ7	TOG domain-containing protein;TOG domain-containing protein	EZV62_016471;FSB_LOCUS30645	26.35	26.47	26.33	26.3	26.04	26.36	1.05	0.33
		0.42	0.23	A0A5C7IWC8;A0A2N9IRZ6	A0A5C7IWC8	Ribosomal protein;Ribosomal protein	EZV62_002189;FSB_LOCUS55037	30.63	29.95	30.54	30.29	29.96	30.18	1.05	0.33
		0.43	-0.15	A0A5C7H8H5;A0A2N9F1T8;A0A2N9JBB0	A0A5C7H8H5	Uncharacterized protein;Uncharacterized protein;Uncharacterized protein	EZV62_022188;FSB_LOCUS12839;FSB_LOCUS61765	28.69	28.46	28.32	28.68	28.58	28.65	-1.04	0.34
		0.43	-0.3	A0A5C7HB21;A0A2N9HL94	A0A5C7HB21;A0A2N9HL94	Methyltransferase;Uncharacterized protein	EZV62_019430;FSB_LOCUS40336	23.93	24.55	24.62	25.16	24.56	24.3	-1.03	0.34
		0.43	-0.18	A0A5C7HCH6;A0A2N9J0W3;A0A2N9J0J2;A0A2N9J4E6	A0A5C7HCH6	Uncharacterized protein;Uncharacterized protein;Ribosomal_L12 domain-containing protein;Integrase catalytic domain-containing protein	EZV62_019930;FSB_LOCUS57833;FSB_LOCUS57831;FSB_LOCUS59336	27.65	27.2	27.4	27.64	27.4	27.75	-1.03	0.34
		0.43	-0.15	A0A5C7HUW8;A0A2N9EEI7;A0A2N9FFJ8	A0A5C7HUW8;A0A2N9EEI7	Sm protein F;Sm protein F;Sm protein F	EZV62_012335;FSB_LOCUS990;FSB_LOCUS13553	25.99	25.81	25.69	25.98	25.86	26.1	-1.05	0.33
		0.43	-0.12	A0A5C7HXM6;A0A2N9H5T5	A0A5C7HXM6	Uncharacterized protein;Uncharacterized protein	EZV62_013023;FSB_LOCUS37679	24.89	24.83	24.89	24.96	25.05	24.97	-1.03	0.34
		0.43	0.21	A0A5C7I267;A0A2N9GJ64	A0A5C7I267	[Phosphatase 2A protein]-leucine-carboxy methyltransferase 1;Leucine carboxyl methyltransferase 1 homolog	EZV62_009506;FSB_LOCUS27370	26.73	26.53	26.46	26.09	26.28	26.73	1.03	0.34
		0.43	0.13	A0A5C7I7W9;A0A2N9IQ49	A0A5C7I7W9	C-CAP/cofactor C-like domain-containing protein;Adenylyl cyclase-associated protein	EZV62_011530;FSB_LOCUS55519	26.91	26.82	26.87	26.66	26.86	26.69	1.04	0.34
		0.43	0.18	A0A5C7IWY6;A0A2N9EY48	A0A5C7IWY6	Uncharacterized protein;Uncharacterized protein	EZV62_002376;FSB_LOCUS7657	26.86	27.19	27.17	26.73	27.11	26.86	1.05	0.33
		0.43	-0.21	A0A5C7IX00	A0A5C7IX00	Uncharacterized protein	EZV62_002003	26.53	26.67	26.57	26.89	26.41	27.11	-1.04	0.34
		0.44	0.17	A0A2N9FSU8	A0A2N9FSU8	Sucrose-phosphate synthase	FSB_LOCUS18042	25.96	25.95	25.9	25.84	25.49	25.99	1.01	0.35
		0.44	1.66	A0A2N9IIM8;A0A2N9HY15	A0A2N9IIM8;A0A2N9HY15	TRASH domain-containing protein;TRASH domain-containing protein	FSB_LOCUS51821;FSB_LOCUS46678	26.98	28.37	28	28.66	22.18	27.53	1.01	0.35
		0.44	-0.19	A0A2N9J021	A0A2N9J021	Aminotran_1_2 domain-containing protein	FSB_LOCUS57553	25.48	25.07	25.54	25.77	25.4	25.49	-1.01	0.35
		0.44	0.3	A0A5C7GW77;A0A2N9HRW6	A0A5C7GW77	Uncharacterized protein;Uncharacterized protein	EZV62_024620;FSB_LOCUS44728	26.63	26.79	26.97	26.44	25.97	27.08	1.02	0.35
		0.44	0.19	A0A5C7GX04	A0A5C7GX04	Amidophosphoribosyltransferase	EZV62_025159	26.12	26.52	26.32	26.42	25.98	26	1.01	0.35
		0.44	0.56	A0A5C7H5T9	A0A5C7H5T9	X8 domain-containing protein	EZV62_024120	25.87	25.6	25.5	25.66	25.84	23.78	1.03	0.34
		0.44	-0.19	A0A5C7HGQ0	A0A5C7HGQ0	Dihydrolipoyllysine-residue succinyltransferase	EZV62_020642	25.96	26.4	26.1	26.29	26.14	26.6	-1.02	0.34
		0.44	0.29	A0A5C7HJ33;A0A2N9FY27;A0A2N9IWF6	A0A5C7HJ33	Importin N-terminal domain-containing protein;Importin N-terminal domain-containing protein;Importin N-terminal domain-containing protein	EZV62_018187;FSB_LOCUS23398;FSB_LOCUS57104	24.94	25.93	25.09	24.98	24.92	25.19	1.02	0.35
		0.44	0.17	A0A5C7HJ74;A0A2N9GDU1	A0A5C7HJ74	Uncharacterized protein;zf-RVT domain-containing protein	EZV62_018128;FSB_LOCUS25470	25.98	26.29	26.1	25.81	25.87	26.2	1.02	0.35
		0.44	-0.32	A0A5C7HLD7	A0A5C7HLD7	Uncharacterized protein	EZV62_015418	28.27	27.12	28.04	27.91	28.28	28.21	-1.02	0.34
		0.44	0.14	A0A5C7HQR3;A0A5C7HQM7;A0A2N9IJX7;A0A2N9IKW3	A0A5C7HQR3;A0A5C7HQM7	L-ascorbate peroxidase;L-ascorbate peroxidase;L-ascorbate peroxidase;L-ascorbate peroxidase	EZV62_016944;EZV62_016948;FSB_LOCUS52640;FSB_LOCUS52642	25.45	25.68	25.37	25.42	25.35	25.32	1.02	0.34
		0.44	-0.14	A0A5C7HV96	A0A5C7HV96	Uncharacterized protein	EZV62_012087	29.71	29.59	29.59	29.88	29.86	29.57	-1.01	0.35
		0.44	0.36	A0A5C7IC65;A0A5C7IEB1;A0A5C7ID11	A0A5C7IC65	Bulb-type lectin domain-containing protein;Bulb-type lectin domain-containing protein;Bulb-type lectin domain-containing protein	EZV62_008016;EZV62_008021;EZV62_008017	25.88	25.07	24.7	24.64	25.31	24.61	1.02	0.34
		0.44	0.18	A0A5C7IE81;A0A2N9IIF6	A0A5C7IE81	HTH cro/C1-type domain-containing protein;HTH cro/C1-type domain-containing protein	EZV62_007991;FSB_LOCUS10797	27.04	27.01	27.09	27.07	26.53	27	1.02	0.34
		0.44	0.2	A0A5C7IEQ8	A0A5C7IEQ8	Uncharacterized protein	EZV62_009102	26.22	26.38	26.69	26.47	25.94	26.27	1.01	0.35
		0.44	0.44	A0A5C7IFW4	A0A5C7IFW4	Uncharacterized protein	EZV62_009286	26.41	27.89	26.3	26.39	26.39	26.51	1.02	0.34
		0.45	0.11	A0A2N9IDI5	A0A2N9IDI5	Pyruvate kinase	FSB_LOCUS51829	26.78	26.88	26.83	26.71	26.74	26.72	0.98	0.36
		0.45	0.19	A0A5C7H0C0	A0A5C7H0C0	Elongation factor Tu	EZV62_022719	26.48	27.07	26.92	26.61	26.74	26.57	0.99	0.36
		0.45	0.13	A0A5C7H2S0;A0A2N9ESN4	A0A5C7H2S0;A0A2N9ESN4	Ribosomal protein L15;Ribosomal protein L15	EZV62_023691;FSB_LOCUS9689	29.8	29.97	29.98	29.7	29.94	29.7	0.99	0.36
		0.45	0.78	A0A5C7HUD7;A0A2N9J7J0	A0A5C7HUD7	3(2),5-bisphosphate nucleotidase;3(2),5-bisphosphate nucleotidase	EZV62_014967;FSB_LOCUS60382	24.95	25.25	25.08	22.4	25.18	25.37	0.99	0.36
		0.45	0.15	A0A5C7HXW1	A0A5C7HXW1	Proteasome subunit alpha type	EZV62_013038	28.43	28.04	28.27	28.17	27.99	28.13	1	0.36
		0.45	0.36	A0A5C7I0K6;A0A2N9HAM6	A0A5C7I0K6	Uncharacterized protein;DnaJ_C domain-containing protein	EZV62_009568;FSB_LOCUS39308	25.16	24.91	25.02	25.07	25.12	23.81	0.99	0.36
		0.45	-0.2	A0A5C7I8S4	A0A5C7I8S4	AB hydrolase-1 domain-containing protein	EZV62_006783	24.4	24.57	25.08	25.04	24.78	24.85	-0.98	0.36
		0.45	-0.26	A0A5C7IHJ5	A0A5C7IHJ5	TIR domain-containing protein	EZV62_003490	26.67	26.43	26.13	26.56	26.3	27.15	-0.99	0.36
		0.45	0.14	A0A5C7IM12	A0A5C7IM12	Ribosomal_S7 domain-containing protein	EZV62_005054	30.27	30.57	30.62	30.29	30.39	30.34	0.99	0.36
		0.46	0.16	A0A2N9F143;A0A2N9HII2	A0A2N9F143;A0A2N9HII2	Uncharacterized protein;Uncharacterized protein	FSB_LOCUS8396;FSB_LOCUS39627	28.07	28.34	28.57	28.12	28.15	28.24	0.96	0.37
		0.46	0.16	A0A5C7GY17;A0A2N9GGC7	A0A5C7GY17	Histidinol dehydrogenase, chloroplastic;Uncharacterized protein	EZV62_025294;FSB_LOCUS29469	26.18	26.17	25.8	25.97	25.74	25.95	0.97	0.37
		0.46	-0.12	A0A5C7H1Y5	A0A5C7H1Y5	UBX domain-containing protein	EZV62_023507	25.27	25.36	25.35	25.35	25.51	25.48	-0.97	0.37
		0.46	0.17	A0A5C7H8G7;A0A5C7I7R2;A0A2N9ELG2	A0A5C7H8G7;A0A5C7I7R2	Proteasome subunit beta;Proteasome subunit beta;Uncharacterized protein	EZV62_022178;EZV62_006655;FSB_LOCUS3545	29.46	28.93	29.09	28.96	28.97	29.06	0.98	0.36
		0.46	0.13	A0A5C7HBE9;A0A2N9IDU4	A0A5C7HBE9	PCI domain-containing protein;PCI domain-containing protein	EZV62_019477;FSB_LOCUS51929	27.7	27.45	27.62	27.41	27.52	27.47	0.97	0.37
		0.46	0.14	A0A5C7HMJ2	A0A5C7HMJ2	Leucyl-tRNA synthetase	EZV62_016070	26.13	26.15	26.06	25.81	25.92	26.19	0.96	0.37
		0.46	0.12	A0A5C7HQJ1;A0A2N9J639;A0A5C7IDD6	A0A5C7HQJ1;A0A2N9J639	Isocitrate dehydrogenase [NAD] subunit, mitochondrial;Isocitrate dehydrogenase [NAD] subunit, mitochondrial;Iso_dh domain-containing protein	EZV62_016321;FSB_LOCUS60170;EZV62_008174	27.21	27.11	27.26	27.13	26.94	27.14	0.96	0.37
		0.46	0.17	A0A5C7I4P2;A0A5C7I1T3	A0A5C7I4P2	Uncharacterized protein;Uncharacterized protein	EZV62_010436;EZV62_010437	25.05	24.81	25.14	24.65	25.11	24.72	0.97	0.37
		0.46	-0.14	A0A5C7IB25	A0A5C7IB25	RRM domain-containing protein	EZV62_007815	26.21	26.11	26.12	26.48	26.24	26.14	-0.98	0.37
		0.46	0.65	A0A5C7IG29	A0A5C7IG29	FCP1 homology domain-containing protein	EZV62_009219	25.29	24.84	25.4	22.92	25.42	25.24	0.97	0.37
		0.46	0.2	A0A5C7IIL2;A0A2N9FFL5	A0A5C7IIL2	RanBD1 domain-containing protein;RanBD1 domain-containing protein	EZV62_004055;FSB_LOCUS17529	26.49	27.11	26.59	26.68	26.38	26.53	0.98	0.37
		0.46	-0.12	A0A5C7IX26;A0A2N9J3Y7;A0A5C7HPB9;A0A2N9FPA7;A0A2N9FYZ0;A0A5C7I405	A0A5C7IX26;A0A2N9J3Y7;A0A5C7HPB9	Serine/threonine-protein phosphatase;Serine/threonine-protein phosphatase;Serine/threonine-protein phosphatase;SER_THR_PHOSPHATASE domain-containing protein;Metallophos domain-containing protein;SER_THR_PHOSPHATASE domain-containing protein	EZV62_001661;FSB_LOCUS60089;EZV62_015851;FSB_LOCUS20448;FSB_LOCUS20404;EZV62_010965	26.76	26.65	26.79	26.92	26.74	26.9	-0.96	0.37
		0.47	0.23	A0A2N9J3U6;A0A2N9H3F7;A0A2N9J296;A0A2N9I9D2;A0A2N9J309	A0A2N9J3U6;A0A2N9H3F7;A0A2N9J296;A0A2N9I9D2	S4 RNA-binding domain-containing protein;S4 RNA-binding domain-containing protein;Ribosomal_S4 domain-containing protein;S4 RNA-binding domain-containing protein;Ribosomal_S4 domain-containing protein	FSB_LOCUS58893;FSB_LOCUS34287;FSB_LOCUS59529;FSB_LOCUS48900;FSB_LOCUS58887	27.69	27.84	28.3	28.03	27.4	27.72	0.95	0.38
		0.47	0.12	A0A5C7GR35	A0A5C7GR35	WD_REPEATS_REGION domain-containing protein	EZV62_026076	27.21	27.38	27.22	27.1	27.25	27.12	0.93	0.39
		0.47	0.38	A0A5C7GZA7	A0A5C7GZA7	Uncharacterized protein	EZV62_025744	28.12	29.62	29.05	28.46	28.27	28.94	0.93	0.39
		0.47	-0.18	A0A5C7H2Y5	A0A5C7H2Y5	Uncharacterized protein	EZV62_023629	24.88	25.38	25.41	25.51	25.31	25.38	-0.95	0.38
		0.47	0.33	A0A5C7H9G9	A0A5C7H9G9	Ribosome biogenesis protein BOP1 homolog	EZV62_019049	24.07	24.41	24.48	24.58	23.24	24.13	0.94	0.38
		0.47	0.19	A0A5C7HH04	A0A5C7HH04	Ribosomal_L18_c domain-containing protein	EZV62_020908	28.06	28.64	28.08	28.15	27.95	28.13	0.96	0.38
		0.47	-0.15	A0A5C7HJT4;A0A2N9HI44;A0A2N9HPL0;A0A5C7IKW5	A0A5C7HJT4;A0A2N9HI44;A0A2N9HPL0	Methionine aminopeptidase 2;Methionine aminopeptidase 2;Methionine aminopeptidase 2;Peptidase_M24 domain-containing protein	EZV62_018451;FSB_LOCUS41798;FSB_LOCUS41800;EZV62_004858	25.32	24.93	25.13	25.31	25.11	25.4	-0.94	0.38
		0.47	0.14	A0A5C7HPI4;A0A2N9EBN5;A0A2N9HBL6;A0A5C7HL07;A0A2N9ENX3	A0A5C7HPI4	Aldo_ket_red domain-containing protein;Ribonuclease H;Aldo_ket_red domain-containing protein;Aldo_ket_red domain-containing protein;Reverse transcriptase domain-containing protein	EZV62_016504;FSB_LOCUS4278;FSB_LOCUS37414;EZV62_018325;FSB_LOCUS4273	27.1	27.08	26.84	26.74	27.05	26.81	0.95	0.38
		0.47	0.77	A0A5C7HPV8;A0A5C7IWI8	A0A5C7HPV8;A0A5C7IWI8	Uncharacterized protein;Uncharacterized protein	EZV62_016061;EZV62_002164	26.17	27.11	26.48	23.91	26.61	26.92	0.95	0.38
		0.47	0.19	A0A5C7HU23;Q70AB4;A0A2N9IRV6;Q70AB5;A0A2N9IPV0;Q70CF4;Q9FSV1	A0A5C7HU23	Protein kinase domain-containing protein;Serine/threonine protein kinase (Fragment);Protein kinase domain-containing protein;Serin/threonine protein kinase;Protein kinase domain-containing protein;Serine/threonine-protein kinase;Protein kinase (Fragment)	EZV62_014802;pk6;FSB_LOCUS55120;pk5;FSB_LOCUS55438;pk4;pkf4	25.94	26.47	25.79	25.92	25.79	25.91	0.95	0.38
		0.47	0.21	A0A5C7HYJ8	A0A5C7HYJ8	PITH domain-containing protein	EZV62_013298	27.33	26.85	26.56	26.89	26.67	26.53	0.93	0.39
		0.47	0.22	A0A5C7IFL3	A0A5C7IFL3	WD_REPEATS_REGION domain-containing protein	EZV62_009362	25.02	25.38	25.12	24.87	25.38	24.62	0.95	0.38
		0.47	-0.34	A0A5C7INH5;A0A2N9FJR9	A0A5C7INH5	PfkB domain-containing protein;Uncharacterized protein	EZV62_005756;FSB_LOCUS18929	25.61	25.64	25.8	25.56	25.64	26.88	-0.94	0.38
		0.47	0.25	A0A5C7IWZ2;A0A2N9FCV7;A0A2N9FDA6	A0A5C7IWZ2	YTH domain-containing protein;YTH domain-containing protein;YTH domain-containing protein	EZV62_001595;FSB_LOCUS12722;FSB_LOCUS12721	25.85	25.4	25.8	25.04	25.95	25.29	0.94	0.38
		0.47	0.14	A0A5C7IYX4;A0A2N9FIT0	A0A5C7IYX4	Uncharacterized protein;Epimerase domain-containing protein	EZV62_003010;FSB_LOCUS14566	27.66	27.46	27.8	27.57	27.39	27.55	0.94	0.38
		0.48	0.28	A0A2N9EL40;A0A5C7HCC4;A0A5C7HII0;A0A5C7HM29	A0A2N9EL40;A0A5C7HCC4;A0A5C7HII0;A0A5C7HM29	Uncharacterized protein;Uncharacterized protein;Uncharacterized protein;Uncharacterized protein	FSB_LOCUS3161;EZV62_019870;EZV62_018124;EZV62_015872	28.74	29.64	29.78	29.26	28.81	29.24	0.91	0.4
		0.48	0.34	A0A2N9FFD5	A0A2N9FFD5	Glucose-6-phosphate 1-dehydrogenase	FSB_LOCUS13834	24.16	25.69	24.89	24.64	24.44	24.63	0.91	0.39
		0.48	0.14	A0A5C7GZ59;A0A2N9IFL0	A0A5C7GZ59	Formylglycinamide ribonucleotide amidotransferase;Formylglycinamide ribonucleotide amidotransferase	EZV62_025694;FSB_LOCUS50701	25.67	25.63	25.65	25.69	25.56	25.29	0.92	0.39
		0.48	0.11	A0A5C7H8U1;A0A2N9IIX4	A0A5C7H8U1	W2 domain-containing protein;W2 domain-containing protein	EZV62_022064;FSB_LOCUS52280	27.1	26.98	26.99	26.87	27.02	26.85	0.91	0.4
		0.48	0.32	A0A5C7HBE3;A0A2N9ELZ4	A0A5C7HBE3	Peptidylprolyl isomerase;Peptidylprolyl isomerase	EZV62_019415;FSB_LOCUS3461	27.67	26.73	28.05	26.9	27.4	27.18	0.92	0.39
		0.48	0.26	A0A5C7HCM6	A0A5C7HCM6	(3R)-hydroxymyristoyl-[acyl-carrier-protein] dehydratase	EZV62_019192	26.22	25.6	26.67	26.06	25.71	25.93	0.92	0.39
		0.48	-0.21	A0A5C7HF90	A0A5C7HF90	Uncharacterized protein	EZV62_020956	25.42	26.08	25.78	26.07	25.67	26.16	-0.93	0.39
		0.48	0.15	A0A5C7HJ91;A0A2N9ICE7	A0A5C7HJ91	Dihydroorotate dehydrogenase (quinone), mitochondrial;Dihydroorotate dehydrogenase (quinone), mitochondrial	EZV62_018251;FSB_LOCUS49980	25.12	25.01	25.19	24.75	24.91	25.21	0.92	0.39
		0.48	-0.21	A0A5C7HL01;A0A2N9J727;Q70CE8	A0A5C7HL01	ANK_REP_REGION domain-containing protein;ANK_REP_REGION domain-containing protein;Ankyrin-repeat protein (Fragment)	EZV62_015536;FSB_LOCUS60202;ank1	27.25	27.07	27.38	27.68	27.66	26.99	-0.91	0.4
		0.48	-0.15	A0A5C7HMC0;A0A2N9FZ37	A0A5C7HMC0;A0A2N9FZ37	Endo/exonuclease/phosphatase domain-containing protein;Endo/exonuclease/phosphatase domain-containing protein	EZV62_015837;FSB_LOCUS20400	24.23	24.04	23.76	24.3	24.14	24.05	-0.92	0.39
		0.48	0.24	A0A5C7HTV7;A0A2N9IA52;A0A2N9EUG6;A0A2N9I901	A0A5C7HTV7	PKS_ER domain-containing protein;PKS_ER domain-containing protein;PKS_ER domain-containing protein;PKS_ER domain-containing protein	EZV62_014807;FSB_LOCUS48623;FSB_LOCUS6212;FSB_LOCUS48627	27.42	28.22	27.72	27.28	27.87	27.49	0.93	0.39
		0.48	0.12	A0A5C7I6L2;A0A2N9J3T7;A0A2N9EXK6	A0A5C7I6L2;A0A2N9J3T7;A0A2N9EXK6	Proteasome subunit alpha type;Proteasome subunit alpha type;Proteasome subunit alpha type	EZV62_011759;FSB_LOCUS59025;FSB_LOCUS11359	28.57	28.45	28.71	28.46	28.55	28.35	0.91	0.4
		0.48	0.16	A0A5C7IIL7;A0A2N9FQV3	A0A5C7IIL7	60S ribosomal export protein NMD3;60S ribosomal export protein NMD3	EZV62_004142;FSB_LOCUS17362	26.02	26.13	25.92	25.92	25.57	26.1	0.92	0.39
		0.48	0.15	A0A5C7INT9	A0A5C7INT9	Tubulin beta chain	EZV62_005845	26.14	26.54	26.13	26.19	25.95	26.2	0.91	0.4
		0.48	-0.42	A0A5C7IRA6	A0A5C7IRA6	DLH domain-containing protein	EZV62_000506	27.66	26.32	26.2	26.84	26.88	27.73	-0.93	0.39
		0.49	0.91	A0A5C7H7J8;A0A2N9HV12	A0A5C7H7J8;A0A2N9HV12	Ubiquitin-fold modifier 1;Ubiquitin-fold modifier 1	EZV62_022096;FSB_LOCUS43770	26.04	25.91	26.47	26.59	22.76	26.34	0.9	0.4
		0.49	-0.14	A0A5C7HBQ1	A0A5C7HBQ1	14_3_3 domain-containing protein	EZV62_019221	28.11	27.83	27.72	28.02	28.15	27.92	-0.89	0.4
		0.49	0.15	A0A5C7HHF1;A0A5C7IB80	A0A5C7HHF1	Methyltransferase;Methyltransferase	EZV62_017806;EZV62_006931	24.5	24.77	24.98	24.73	24.44	24.62	0.89	0.41
		0.49	0.14	A0A5C7I5B0	A0A5C7I5B0	Polyadenylate-binding protein	EZV62_011268	26.72	26.46	26.94	26.62	26.54	26.54	0.89	0.4
		0.5	0.9	A0A5C7HLZ9;A0A2N9F8X3;Q39752;A0A2N9HZB7	A0A5C7HLZ9;A0A2N9F8X3;Q39752	Uncharacterized protein;Uncharacterized protein;Calmodulin;Calmodulin	EZV62_002012;FSB_LOCUS11202;CAMF1;FSB_LOCUS45307	27.93	26.31	26.74	27.01	23.78	27.5	0.88	0.41
		0.5	-0.17	A0A2N9GEQ9;A0A2N9J001	A0A2N9GEQ9	Uncharacterized protein;Uncharacterized protein	FSB_LOCUS25925;FSB_LOCUS57766	25.37	25.44	25.47	25.77	25.22	25.79	-0.89	0.41
		0.5	-0.13	A0A5C7HNY7	A0A5C7HNY7	Uncharacterized protein	EZV62_016304	26.97	27.18	27.37	27.42	27.26	27.25	-0.88	0.41
		0.5	0.31	A0A5C7I2A9	A0A5C7I2A9	Uncharacterized protein	EZV62_010637	23.98	24.65	24.31	23.97	23.38	24.66	0.89	0.41
		0.5	0.13	A0A5C7I4H9;A0A2N9I595;A0A2N9ECA7;A0A2N9ECG3;A0A2N9ECE6	A0A5C7I4H9	Glutathione transferase;Glutathione transferase;Glutathione transferase;Glutathione transferase;Glutathione transferase	EZV62_010470;FSB_LOCUS47460;FSB_LOCUS193;FSB_LOCUS186;FSB_LOCUS182	27.17	27.39	27.2	27.29	26.91	27.18	0.87	0.42
		0.5	-0.13	A0A5C7IK09	A0A5C7IK09	Uncharacterized protein	EZV62_004466	29.36	29.71	29.55	29.61	29.8	29.61	-0.88	0.41
		0.5	0.16	A0A5C7IM77;A0A2N9IXQ4	A0A5C7IM77	Glutaredoxin domain-containing protein;Glutaredoxin domain-containing protein	EZV62_005462;FSB_LOCUS58039	28.17	27.99	27.72	27.81	28.02	27.56	0.87	0.42
		0.5	-0.16	A0A5C7ISL1;A0A2N9J3B3	A0A5C7ISL1	Inosine-5-monophosphate dehydrogenase;Inosine-5-monophosphate dehydrogenase	EZV62_006307;FSB_LOCUS58703	26.85	27.04	26.8	27.04	26.78	27.35	-0.88	0.41
		0.51	-0.18	A0A5C7GU68	A0A5C7GU68	Glycine cleavage system H protein	EZV62_027595	27.21	27.9	27.68	27.92	27.81	27.6	-0.85	0.43
		0.51	-0.22	A0A5C7I391;A0A5C7HJI1;A0A2N9HIN9;A0A2N9EZ29;A0A2N9GTL2;A0A2N9IPN7	A0A5C7I391;A0A5C7HJI1;A0A2N9HIN9;A0A2N9EZ29;A0A2N9GTL2;A0A2N9IPN7	Uncharacterized protein;Uncharacterized protein;Uncharacterized protein;Uncharacterized protein;SHSP domain-containing protein;SHSP domain-containing protein	EZV62_010751;EZV62_018238;FSB_LOCUS39710;FSB_LOCUS7987;FSB_LOCUS33628;FSB_LOCUS53981	26.39	26.5	26.96	26.67	27.26	26.57	-0.86	0.42
		0.51	0.16	A0A5C7HJK9	A0A5C7HJK9	Pyruvate dehydrogenase E1 component subunit alpha	EZV62_017699	28.06	27.43	27.77	27.57	27.47	27.73	0.86	0.42
		0.51	0.29	A0A5C7ILE5	A0A5C7ILE5	Protein-lysine N-methyltransferase EZV62_004940	EZV62_004940	23.9	23.82	24.85	24	24.22	23.48	0.86	0.42
		0.51	-0.18	A0A5C7IWG3	A0A5C7IWG3	CN hydrolase domain-containing protein	EZV62_002134	26.42	26.49	25.82	26.37	26.47	26.41	-0.85	0.43
		0.51	-0.18	A0A5C7IYN4	A0A5C7IYN4	Uncharacterized protein	EZV62_002145	25.95	25.83	25.43	25.82	26.21	25.73	-0.87	0.42
		0.52	0.13	A0A5C7GUY9;A0A2N9GCB5	A0A5C7GUY9	Uncharacterized protein;Uncharacterized protein	EZV62_027734;FSB_LOCUS24982	24.82	24.66	25.08	24.76	24.59	24.81	0.84	0.43
		0.52	-0.16	A0A5C7GV35	A0A5C7GV35	Uncharacterized protein	EZV62_027663	25.91	25.66	26.31	26.09	26.09	26.17	-0.83	0.44
		0.52	0.32	A0A5C7GV44;A0A5C7GUI1;A0A5C7GUS1	A0A5C7GV44;A0A5C7GUI1	MOSC domain-containing protein;MOSC domain-containing protein;MOSC domain-containing protein	EZV62_027673;EZV62_027672;EZV62_027712	24.87	23.99	25.19	23.82	24.55	24.72	0.84	0.43
		0.52	-0.15	A0A5C7GW05;A0A2N9E7A8;A0A2N9IQW4;A0A5C7IUR8;A0A5C7IJW7;A0A5C7GPH8;A0A5C7ITI3	A0A5C7GW05;A0A2N9E7A8	ATP citrate synthase;ATP citrate synthase;ATP citrate synthase;ATP citrate synthase;ATP-grasp_2 domain-containing protein;ATP-grasp_2 domain-containing protein;ATP citrate synthase	EZV62_024783;FSB_LOCUS2738;FSB_LOCUS54411;EZV62_000861;EZV62_004370;EZV62_028065;EZV62_001236	26.87	26.47	26.99	27.03	26.81	26.94	-0.84	0.43
		0.52	0.1	A0A5C7H3L9;A0A2N9FJC8;A0A2N9IET8;A0A2N9G7Q5	A0A5C7H3L9;A0A2N9FJC8	PCI domain-containing protein;PCI domain-containing protein;Uncharacterized protein;PCI domain-containing protein	EZV62_023853;FSB_LOCUS14903;FSB_LOCUS51174;FSB_LOCUS23474	27.29	27.16	27.24	27.19	27.07	27.14	0.84	0.43
		0.52	0.15	A0A5C7IKD9;A0A2N9G095;A0A2N9J4S0;A0A2N9HIV1	A0A5C7IKD9	Uncharacterized protein;40S ribosomal protein S26;40S ribosomal protein S26;40S ribosomal protein S26	EZV62_004603;FSB_LOCUS20707;FSB_LOCUS60349;FSB_LOCUS39780	25.32	25.58	25.52	25.11	25.63	25.22	0.84	0.43
		0.53	-0.42	A0A5C7HHY5;A0A2N9EUH2	A0A5C7HHY5;A0A2N9EUH2	RRM domain-containing protein;RRM domain-containing protein	EZV62_017963;FSB_LOCUS6374	23.96	25.62	25.87	25.38	25.87	25.46	-0.83	0.44
		0.53	-0.15	A0A2N9IL28	A0A2N9IL28	Serine hydroxymethyltransferase	FSB_LOCUS52897	25.8	26.07	25.85	25.97	26.37	25.83	-0.82	0.44
		0.53	0.15	A0A5C7GT90;A0A2N9HE81	A0A5C7GT90	Clathrin light chain;Clathrin light chain	EZV62_026650;FSB_LOCUS38107	26.59	26.81	26.96	26.83	26.75	26.31	0.81	0.45
		0.53	0.12	A0A5C7H1L2;A0A5C7H2K8;A0A2N9E6A2	A0A5C7H1L2	Uncharacterized protein;Uncharacterized protein;Aldose 1-epimerase	EZV62_023398;EZV62_023493;FSB_LOCUS2349	27.22	26.96	27.11	26.81	27.14	26.98	0.83	0.44
		0.53	-0.23	A0A5C7H2N7	A0A5C7H2N7	Uncharacterized protein	EZV62_023732	25.56	26.63	26.24	26.49	26.34	26.3	-0.83	0.44
		0.53	-0.17	A0A5C7H3C4;A0A2N9HCF8	A0A5C7H3C4	Peptidase A1 domain-containing protein;Peptidase A1 domain-containing protein	EZV62_024018;FSB_LOCUS39938	25.82	25.32	25.23	25.43	25.78	25.65	-0.82	0.44
		0.53	0.2	A0A5C7H7Q5;A0A2N9F2F3;A0A2N9IRQ6	A0A5C7H7Q5	Xylulose kinase;Xylulose kinase;Xylulose kinase	EZV62_021764;FSB_LOCUS9185;FSB_LOCUS54695	26.36	26.27	26.64	26.02	25.92	26.71	0.82	0.44
		0.53	0.14	A0A5C7HGV6	A0A5C7HGV6	Aminotran_1_2 domain-containing protein	EZV62_017534	25.65	25.37	25.5	25.12	25.34	25.62	0.82	0.44
		0.53	0.15	A0A5C7HXG9	A0A5C7HXG9	Histone acetyltransferase	EZV62_012878	24.95	25.39	25.06	25.11	24.76	25.1	0.81	0.45
		0.53	0.17	A0A5C7HYT5;A0A5C7H0C9;A0A5C7H9X3	A0A5C7HYT5;A0A5C7H0C9	Serine hydroxymethyltransferase;Serine hydroxymethyltransferase;SHMT domain-containing protein	EZV62_013297;EZV62_025797;EZV62_019259	26.93	27.46	27.28	27.12	26.77	27.27	0.82	0.44
		0.53	0.21	A0A5C7I8I1;A0A5C7IAV7	A0A5C7I8I1;A0A5C7IAV7	40S ribosomal protein S24;40S ribosomal protein S24	EZV62_007148;EZV62_007144	28.68	28.76	29.38	28.73	29.03	28.43	0.83	0.44
		0.53	-0.15	A0A5C7IA62;A0A2N9HFM1	A0A5C7IA62	Peptidyl-prolyl cis-trans isomerase;Peptidyl-prolyl cis-trans isomerase	EZV62_007293;FSB_LOCUS1844	28.75	28.4	28.43	28.66	28.45	28.91	-0.81	0.45
		0.53	-0.1	A0A5C7IXG6;A0A5C7I1B6;A0A2N9EE85;A0A2N9J0G1	A0A5C7IXG6	Cation_ATPase_N domain-containing protein;Cation_ATPase_N domain-containing protein;Cation_ATPase_N domain-containing protein;Cation_ATPase_N domain-containing protein	EZV62_002549;EZV62_010061;FSB_LOCUS863;FSB_LOCUS57683	25.55	25.53	25.7	25.63	25.65	25.8	-0.81	0.45
		0.54	-0.17	A0A2N9JA73;A0A2N9F4D3;A0A2N9F3H8	A0A2N9JA73;A0A2N9F4D3;A0A2N9F3H8	Uncharacterized protein;Uncharacterized protein;Uncharacterized protein	FSB_LOCUS61417;FSB_LOCUS9526;FSB_LOCUS9527	30.06	29.39	29.42	29.68	29.93	29.77	-0.79	0.46
		0.54	-0.19	A0A5C7HAB1;A0A2N9IEA6	A0A5C7HAB1	Ribosome assembly factor mrt4;Ribosome assembly factor mrt4	EZV62_019166;FSB_LOCUS50984	25.84	25.32	25.98	26.21	25.64	25.86	-0.8	0.45
		0.54	0.15	A0A5C7HW44;A0A5C7GUC9	A0A5C7HW44	Uncharacterized protein;Uncharacterized protein	EZV62_012716;EZV62_027439	27.45	26.86	27.03	26.91	27.13	26.84	0.79	0.46
		0.54	-0.11	A0A5C7I6E7	A0A5C7I6E7	Senescence domain-containing protein	EZV62_011761	26.82	26.98	27	26.97	26.94	27.24	-0.79	0.46
		0.54	0.14	A0A5C7IBZ5;A0A2N9ER52;A0A2N9JBT7;A0A2N9FMF8;A0A2N9G1W2;A0A2N9FPE7;A0A2N9ICG5	A0A5C7IBZ5;A0A2N9ER52	S5 DRBM domain-containing protein;S5 DRBM domain-containing protein;S5 DRBM domain-containing protein;S5 DRBM domain-containing protein;Uncharacterized protein;Uncharacterized protein;Reverse transcriptase domain-containing protein	EZV62_007959;FSB_LOCUS9169;FSB_LOCUS61997;FSB_LOCUS15826;FSB_LOCUS21161;FSB_LOCUS16970;FSB_LOCUS49652	29.25	29.23	29.61	29.41	29.09	29.17	0.8	0.45
		0.54	-0.36	A0A5C7IC24;A0A2N9FBW2	A0A5C7IC24	mRNA cap-binding protein;mRNA cap-binding protein	EZV62_007607;FSB_LOCUS12477	24.77	24.8	23.15	24.61	24.46	24.73	-0.79	0.46
		0.54	-0.1	A0A5C7IU72	A0A5C7IU72	Importin N-terminal domain-containing protein	EZV62_001506	25.36	25.3	25.37	25.51	25.33	25.48	-0.79	0.46
		0.55	0.14	A0A2N9J171;A0A2N9ESL9;A0A2N9G2E2;A0A2N9G9G6;A0A2N9I317	A0A2N9J171	Uncharacterized protein;Uncharacterized protein;Uncharacterized protein;Uncharacterized protein;AAA domain-containing protein	FSB_LOCUS58061;FSB_LOCUS9668;FSB_LOCUS21525;FSB_LOCUS24065;FSB_LOCUS46617	27.52	26.93	27.43	27.21	27.16	27.08	0.77	0.47
		0.55	-0.18	A0A5C7GZ14	A0A5C7GZ14	40S ribosomal protein S26	EZV62_025865	29.31	28.6	29.36	29.22	29.28	29.3	-0.78	0.46
		0.55	-0.15	A0A5C7HIZ7;A0A5C7IW52;A0A2N9GM11	A0A5C7HIZ7;A0A5C7IW52;A0A2N9GM11	Nucleolar GTP-binding protein 1;Nucleolar GTP-binding protein 1;Nucleolar GTP-binding protein 1	EZV62_018048;EZV62_001888;FSB_LOCUS28425	24.95	25.58	25.22	25.57	25.29	25.36	-0.78	0.46
		0.55	0.12	A0A5C7HNV7	A0A5C7HNV7	Aha1_N domain-containing protein	EZV62_015815	26.63	26.68	26.49	26.27	26.51	26.67	0.77	0.47
		0.55	0.17	A0A5C7HRT9;A0A2N9GW27	A0A5C7HRT9;A0A2N9GW27	GDP-mannose 4,6-dehydratase;GDP-mannose 4,6-dehydratase	EZV62_014344;FSB_LOCUS34459	26.15	26.32	26.73	26.35	26.42	25.91	0.78	0.46
		0.55	-0.12	A0A5C7HTM7;A0A2N9F553	A0A5C7HTM7	SAM_MT_RSMB_NOP domain-containing protein;SAM_MT_RSMB_NOP domain-containing protein	EZV62_014727;FSB_LOCUS10032	24.48	24.39	24.26	24.68	24.28	24.52	-0.77	0.47
		0.55	-0.31	A0A5C7HXI3;A0A5C7HZM3;A0A5C7HXH3;A0A2N9HGP1;A0A2N9HHZ5;A0A2N9HA89;A0A5C7HXG3;A0A2N9HA87	A0A5C7HXI3;A0A5C7HZM3	SHSP domain-containing protein;SHSP domain-containing protein;SHSP domain-containing protein;SHSP domain-containing protein;SHSP domain-containing protein;SHSP domain-containing protein;SHSP domain-containing protein;SHSP domain-containing protein	EZV62_013204;EZV62_013209;EZV62_013194;FSB_LOCUS39184;FSB_LOCUS39182;FSB_LOCUS39178;EZV62_013184;FSB_LOCUS39179	24.42	25.52	25.31	24.86	25.33	25.98	-0.79	0.46
		0.55	0.11	A0A5C7HYX0;A0A2N9JA31	A0A5C7HYX0	Coatomer subunit beta;Coatomer subunit beta	EZV62_013736;FSB_LOCUS61346	27.88	27.86	28.11	27.9	27.68	27.94	0.77	0.47
		0.55	-0.16	A0A5C7HZY9	A0A5C7HZY9	Glutathione peroxidase	EZV62_013632	24.34	24.84	25.03	25.04	24.79	24.87	-0.78	0.46
		0.55	0.17	A0A5C7I6Q8;A0A2N9ECM6	A0A5C7I6Q8	Uncharacterized protein;PUL domain-containing protein	EZV62_011483;FSB_LOCUS377	25.71	25.13	25.36	25.2	24.97	25.54	0.77	0.47
		0.55	0.17	A0A5C7IXT2	A0A5C7IXT2	Ribosomal_L23eN domain-containing protein	EZV62_002572	29.89	29.85	29.86	29.45	30.18	29.45	0.77	0.47
		0.55	0.63	CON__P02533;CON__Q6IFX2;CON__Q61782;CON__P19012;CON__P35900;CON__Q9D312	CON__P02533			23.62	26.17	23.63	24.81	23.56	23.17	0.79	0.46
		0.56	-0.23	A0A2N9ER63;A0A2N9EKF2;A0A5C7HMN1;A0A5C7H340;A0A5C7GV63;A0A5C7HBH2;A0A5C7HMN9	A0A2N9ER63;A0A2N9EKF2;A0A5C7HMN1	Ribosomal_S7 domain-containing protein;Ribosomal_S7 domain-containing protein;Ribosomal_S7 domain-containing protein;Ribosomal_S7 domain-containing protein;Ribosomal_S7 domain-containing protein;Ribosomal_S7 domain-containing protein;Ribosomal_S7 domain-containing protein	FSB_LOCUS5190;FSB_LOCUS3164;EZV62_015873;EZV62_023845;EZV62_024395;EZV62_022665;EZV62_015908	30.12	29.87	30.14	30.74	30.47	29.6	-0.75	0.48
		0.56	-1.21	A0A2N9I2J8	A0A2N9I2J8	Peptidase_M24 domain-containing protein	FSB_LOCUS45983	23.57	29.69	29.29	28.83	29.17	28.18	-0.75	0.48
		0.56	0.2	A0A5C7GRT8;A0A2N9ENI6	A0A5C7GRT8	Uncharacterized protein;Uncharacterized protein	EZV62_026722;FSB_LOCUS4225	28.5	29.22	28.73	28.24	28.93	28.68	0.77	0.47
		0.56	0.13	A0A5C7GWE0;A0A2N9ESV9;A0A2N9FJH6	A0A5C7GWE0	Isoleucyl-tRNA synthetase;Isoleucyl-tRNA synthetase;Isoleucyl-tRNA synthetase	EZV62_024724;FSB_LOCUS9768;FSB_LOCUS15180	25.95	26	25.59	25.61	25.67	25.89	0.76	0.48
		0.56	0.13	A0A5C7H2Q0;A0A2N9FQA9;A0A5C7INI4	A0A5C7H2Q0	3-hydroxy-3-methylglutaryl coenzyme A synthase;3-hydroxy-3-methylglutaryl coenzyme A synthase;TCP domain-containing protein	EZV62_023529;FSB_LOCUS17314;EZV62_005766	25.85	26.17	25.9	26.05	25.63	25.86	0.75	0.48
		0.56	0.12	A0A5C7H4F9;A0A2N9EL13;A0A2N9GV01	A0A5C7H4F9;A0A2N9EL13	Citrulline--aspartate ligase;Citrulline--aspartate ligase;Citrulline--aspartate ligase	EZV62_023826;FSB_LOCUS3146;FSB_LOCUS30996	27.83	27.49	27.7	27.35	27.71	27.59	0.76	0.47
		0.56	0.23	A0A5C7I8B4	A0A5C7I8B4	Protein DETOXIFICATION	EZV62_011993	26.52	25.81	26.58	26.53	25.99	25.71	0.76	0.47
		0.56	-0.37	A0A5C7IMI3	A0A5C7IMI3	AAI domain-containing protein	EZV62_004966	23.65	25.34	24.44	25.23	24.2	25.12	-0.77	0.47
		0.56	0.13	A0A5C7IP87;A0A2N9EEN1	A0A5C7IP87	Uncharacterized protein;Uncharacterized protein	EZV62_005863;FSB_LOCUS1012	26.31	25.87	26.02	25.78	26.09	25.95	0.76	0.47
		0.56	-0.17	A0A5C7IXH0;A0A2N9H7N3	A0A5C7IXH0	RRM domain-containing protein;RRM domain-containing protein	EZV62_001841;FSB_LOCUS35994	26.06	26.37	25.95	26.2	26.72	25.98	-0.75	0.48
		0.57	0.88	A0A2N9FJU6	A0A2N9FJU6	Uncharacterized protein	FSB_LOCUS18968	26.92	26.11	27.32	27.07	27.6	23.05	0.74	0.49
		0.57	-0.12	A0A2S1KMY5;A0A5C7HUN3;A0A2N9EKG4	A0A2S1KMY5;A0A5C7HUN3;A0A2N9EKG4	Actin;Uncharacterized protein;Uncharacterized protein	;EZV62_015121;FSB_LOCUS3175	30.27	30.68	30.72	30.74	30.67	30.63	-0.74	0.49
		0.57	0.61	A0A5C7H3V3	A0A5C7H3V3	RRM domain-containing protein	EZV62_024125	26.72	26.64	26.54	24.09	27.58	26.39	0.74	0.49
		0.57	0.34	A0A5C7H5Q3;A0A5C7HIF4	A0A5C7H5Q3;A0A5C7HIF4	Uncharacterized protein;Uncharacterized protein	EZV62_021208;EZV62_017947	24.16	24.1	24.4	23.98	24.77	22.91	0.74	0.49
		0.57	-0.13	A0A5C7H6N6;A0A2N9IEZ8	A0A5C7H6N6	NAD(P)H-hydrate epimerase;NAD(P)H-hydrate epimerase	EZV62_021877;FSB_LOCUS50626	26.03	25.56	25.71	25.82	25.79	26.06	-0.73	0.49
		0.57	0.13	A0A5C7IDJ2;A0A5C7GTF0;A0A2N9EF15	A0A5C7IDJ2	Trafficking protein particle complex subunit;Uncharacterized protein;Uncharacterized protein	EZV62_008665;EZV62_027292;FSB_LOCUS5448	24.97	24.44	24.61	24.57	24.68	24.38	0.74	0.49
		0.57	-0.15	A0A5C7IZ29;A0A5C7HVJ4;A0A2N9IZP1	A0A5C7IZ29	YTH domain-containing protein;YTH domain-containing protein;YTH domain-containing protein	EZV62_003069;EZV62_012500;FSB_LOCUS57697	26.21	25.6	25.87	25.85	26.07	26.18	-0.74	0.49
		0.57	0.16	A0A6B9S3G2	A0A6B9S3G2	Elongation factor 1-alpha		29.08	29.85	29.51	29.42	29.31	29.22	0.73	0.49
		0.58	0.23	A0A5C7GZD4	A0A5C7GZD4	Alpha-galactosidase	EZV62_025868	26.78	26.97	26.28	26.34	25.96	27.03	0.73	0.49
		0.58	0.09	A0A5C7H8H1;A0A2N9GWY7;A0A2N9F9B4	A0A5C7H8H1	Annexin;Annexin;Annexin	EZV62_021981;FSB_LOCUS11619;FSB_LOCUS11620	29.92	29.98	29.9	29.86	29.74	29.93	0.72	0.5
		0.58	0.11	A0A5C7HIK4;A0A2N9I5G7;Q6Q263;Q1AK44	A0A5C7HIK4;A0A2N9I5G7	DNA-directed RNA polymerase subunit beta;DNA-directed RNA polymerase subunit beta;DNA-directed RNA polymerase subunit beta (Fragment);DNA-directed RNA polymerase (Fragment)	EZV62_018183;FSB_LOCUS47437;RPB2;RPB2	25.48	25.2	25.35	25.41	25.1	25.2	0.72	0.5
		0.58	0.18	A0A5C7HJ22;A0A2N9GEC1;A0A2N9G8X8;A0A2N9GQ66;A0A5C7IJS7	A0A5C7HJ22	Ubiquitin receptor RAD23;Ubiquitin receptor RAD23;Ubiquitin receptor RAD23;Ubiquitin receptor RAD23;Uncharacterized protein	EZV62_018142;FSB_LOCUS25493;FSB_LOCUS23855;FSB_LOCUS29515;EZV62_004373	26.38	26.13	26.4	26.61	25.7	26.06	0.73	0.49
		0.58	0.35	A0A5C7HK15;A0A2N9J712	A0A5C7HK15	Uncharacterized protein;Uncharacterized protein	EZV62_018531;FSB_LOCUS60520	27.27	29.02	28.97	27.99	27.97	28.25	0.72	0.49
		0.58	0.14	A0A5C7HXN5;A0A2N9HFV5;A0A2N9GRI9	A0A5C7HXN5	Glycylpeptide N-tetradecanoyltransferase;Glycylpeptide N-tetradecanoyltransferase;Glycylpeptide N-tetradecanoyltransferase	EZV62_012961;FSB_LOCUS38443;FSB_LOCUS29921	26.18	25.6	25.75	25.83	25.5	25.78	0.72	0.5
		0.58	0.14	A0A5C7I4A1;A0A5C7GP63;A0A2N9I9T3	A0A5C7I4A1;A0A5C7GP63;A0A2N9I9T3	Uncharacterized protein;Uncharacterized protein;Uncharacterized protein	EZV62_010763;EZV62_028142;FSB_LOCUS48681	29.13	29.67	29.59	29.29	29.55	29.12	0.71	0.5
		0.58	0.23	A0A5C7IWW4	A0A5C7IWW4	WD_REPEATS_REGION domain-containing protein	EZV62_002292	23.74	24.09	23.97	23.12	23.61	24.37	0.72	0.5
		0.58	0.09	A0A5C7IX58;A0A2N9GXR7	A0A5C7IX58	Uncharacterized protein;Uncharacterized protein	EZV62_002392;FSB_LOCUS32043	29.44	29.46	29.39	29.41	29.34	29.27	0.72	0.5
		0.58	-0.08	A0A7L7TE20;A0A2N9GHV0	A0A7L7TE20;A0A2N9GHV0	ATP synthase subunit alpha;ATP synthase subunit alpha, mitochondrial	atp1;FSB_LOCUS26882	29.72	29.75	29.8	29.85	29.78	29.89	-0.71	0.5
		0.59	-0.45	A0A2N9IVD6;A0A2N9IS86	A0A2N9IVD6;A0A2N9IS86	SHSP domain-containing protein;SHSP domain-containing protein	FSB_LOCUS56207;FSB_LOCUS56208	23.49	26.17	24.98	25.14	25.24	25.6	-0.7	0.51
		0.59	-0.46	A0A5C7HHY2	A0A5C7HHY2	AMP deaminase	EZV62_017751	22.58	24.19	25.32	24.37	24.55	24.54	-0.7	0.51
		0.6	-0.11	A0A2N9GU96;A0A2N9G858	A0A2N9GU96	Nascent polypeptide-associated complex subunit beta;Nascent polypeptide-associated complex subunit beta	FSB_LOCUS30930;FSB_LOCUS23595	28.25	28.49	28.35	28.4	28.73	28.3	-0.69	0.52
		0.6	0.21	A0A2N9J9I9;A0A5C7I3R3	A0A2N9J9I9;A0A5C7I3R3	Uncharacterized protein;Uncharacterized protein	FSB_LOCUS61400;EZV62_011167	27.99	27.11	27.29	27.23	27.68	26.85	0.68	0.52
		0.6	0.13	A0A5C7H298	A0A5C7H298	Uncharacterized protein	EZV62_023146	27.4	27.22	27.78	27.15	27.45	27.42	0.69	0.52
		0.6	-0.2	A0A5C7I249;A0A2N9GWL3;A0A2N9HBJ2	A0A5C7I249;A0A2N9GWL3	Elongation factor Tu;Elongation factor Tu;Tr-type G domain-containing protein	EZV62_010577;FSB_LOCUS31586;FSB_LOCUS37140	26.54	27.68	27.47	27.45	27.43	27.44	-0.68	0.52
		0.6	-0.11	A0A5C7I6F9	A0A5C7I6F9	PCI domain-containing protein	EZV62_011855	25.73	25.28	25.64	25.74	25.64	25.6	-0.68	0.52
		0.6	-0.12	A0A5C7IT08	A0A5C7IT08	Uncharacterized protein	EZV62_000904	32.75	33.17	32.94	33.11	32.84	33.27	-0.69	0.52
		0.61	0.09	A0A5C7GYF6;A0A2N9IF80	A0A5C7GYF6	Uncharacterized protein;Uncharacterized protein	EZV62_025486;FSB_LOCUS52348	23.73	23.81	23.94	23.85	23.65	23.73	0.66	0.53
		0.61	0.23	A0A5C7H4N4	A0A5C7H4N4	HMG box domain-containing protein	EZV62_021080	27.06	28.3	27.69	27.14	27.39	27.82	0.67	0.53
		0.61	0.11	A0A5C7H9J9;A0A2N9HJ46;A0A5C7HYE5	A0A5C7H9J9	TIP120 domain-containing protein;TIP120 domain-containing protein;Transposase_23 domain-containing protein	EZV62_018857;FSB_LOCUS42118;EZV62_012575	26.01	26.43	26.39	26.07	26.13	26.31	0.67	0.52
		0.61	0.09	A0A5C7IEI6;A0A2N9I722;A0A5C7IFX0;A0A5C7IHF4;A0A5C7IEY3;A0A5C7IFJ9;A0A2N9EGU5	A0A5C7IEI6;A0A2N9I722	Tryptophan synthase;Tryptophan synthase;Tryptophan synthase;Tryptophan synthase;Uncharacterized protein;Uncharacterized protein;Tryptophan synthase	EZV62_009022;FSB_LOCUS48334;EZV62_009174;EZV62_009171;EZV62_009182;EZV62_009176;FSB_LOCUS1746	25.12	25.31	25.28	25.05	25.14	25.26	0.66	0.53
		0.61	-0.09	A0A5C7IKK3;A0A2N9IP81;A0A2N9FM77	A0A5C7IKK3	Uncharacterized protein;Uncharacterized protein;Uncharacterized protein	EZV62_004748;FSB_LOCUS53852;FSB_LOCUS15873	25.71	25.42	25.73	25.74	25.75	25.65	-0.66	0.53
		0.61	0.19	A0A5C7IWU0;A0A2N9EY80	A0A5C7IWU0	Superoxide dismutase [Cu-Zn];Superoxide dismutase	EZV62_002346;FSB_LOCUS7687	26.49	27.26	26.38	26.21	26.59	26.77	0.66	0.53
		0.61	-1.26	CON__P02538;CON__P48668;CON__P04259;CON__O95678;CON__Q8VED5;CON__P05787;CON__H-INV:HIT000016045	CON__P02538;CON__P48668;CON__P04259			19.67	26.92	20.15	22.69	23.8	24.03	-0.66	0.53
		0.62	0.09	A0A650G6D2;A0A650G3N1;A0A173CTW1;A0A2L1ZBN0;A0A3S6YZY4;A0A650G3B4;A0A650G4D5;A0A650G8F3;A0A650G5D7;A0A650G5Z3;A0A650G6K6;A0A1V0G186;A0A650G6T8;A0A650G8B4;A0A7G7XVQ7;A0A067YP59;A0A7G7XVZ2;A0A650G6V4;A0A0X9RP42;A0A6B9MBY3;A0A173GKK5;A0A650G8Y4;A0A7G7XU11;A0A6H0CFI1;A0A7D4WGY8;A0A7D4WNZ4;A0A7D4WPG4;A0A7D5A6D7;A0A7D5A6K9;A0A7G7XST3;A0A7G7XT18;A0A7G7XTS6;A0A7G7XSJ8;A0A7G7XU97;A0A7G7XUR7;A0A7G7XV02;A0A…	A0A650G6D2;A0A650G3N1;A0A173CTW1;A0A2L1ZBN0;A0A3S6YZY4;A0A650G3B4;A0A650G4D5;A0A650G8F3;A0A650G5D7;A0A650G5Z3;A0A650G6K6;A0A1V0G186;A0A650G6T8;A0A650G8B4;A0A7G7XVQ7;A0A067YP59;A0A7G7XVZ2;A0A650G6V4;A0A0X9RP42;A0A6B9MBY3;A0A173GKK5;A0A650G8Y4;A0A7G7XU11;A0A6H0CFI1;A0A7D4WGY8;A0A7D4WNZ4;A0A7D4WPG4;A0A7D5A6D7;A0A7D5A6K9;A0A7G7XST3;A0A7G7XT18;A0A7G7XTS6;A0A7G7XSJ8;A0A7G7XU97;A0A7G7XUR7;A0A7G7XV02;A0A…	50S ribosomal protein L2, chloroplastic;50S ribosomal protein L2, chloroplastic;50S ribosomal protein L2, chloroplastic;50S ribosomal protein L2, chloroplastic;50S ribosomal protein L2, chloroplastic;50S ribosomal protein L2, chloroplastic;50S ribosomal protein L2, chloroplastic;50S ribosomal protein L2, chloroplastic;50S ribosomal protein L2, chloroplastic;50S ribosomal protein L2, chloroplastic…	rpl2;rpl2;rpl2;rpl2;rpl2;rpl2;rpl2;rpl2;rpl2;rpl2;rpl2;rpl2;rpl2;rpl2;rpl2;rpl2;rpl2;rpl2;rpl2;rpl2;rpl2;rpl2;rpl2;rpl2;rpl2;rpl2;rpl2;rpl2;rpl2;rpl2;rpl2;rpl2;rpl2;rpl2;rpl2;rpl2;rpl2;rpl2;rpl2;rpl2;rpl2;rpl2;rpl2;rpl2;rpl2;rpl2;rpl2;rpl2;rpl2;rpl2;rpl2;rpl2;rpl2;EZV62_024520;rpl2;rpl2;rpl2;rpl2;rpl2;rpl2;rpl2;rpl2;rpl2;rpl2;rpl2;rpl2;rpl2;rpl2;rpl2;rpl2;rpl2;rpl2;rpl2;rpl2;rpl2;rpl2;rpl2;rpl2;r…	24.49	24.2	24.48	24.41	24.25	24.24	0.65	0.54
		0.62	-0.28	A0A2N9FF36;A0A2N9IAE1;A0A2N9HNR0;A0A2N9FR78;A0A2N9IPJ4;A0A2N9FPZ5;A0A2N9FQK0;A0A2N9IMG0;A0A2N9G0D8;A0A2N9IR43;A0A2N9FEB7;A0A2N9FI72	A0A2N9FF36	Uncharacterized protein;Uncharacterized protein;Uncharacterized protein;Uncharacterized protein;Uncharacterized protein;Uncharacterized protein;Uncharacterized protein;Uncharacterized protein;Uncharacterized protein;Uncharacterized protein;Uncharacterized protein;Uncharacterized protein	FSB_LOCUS13650;FSB_LOCUS48912;FSB_LOCUS43688;FSB_LOCUS17126;FSB_LOCUS54654;FSB_LOCUS17125;FSB_LOCUS17121;FSB_LOCUS54658;FSB_LOCUS20904;FSB_LOCUS54656;FSB_LOCUS17119;FSB_LOCUS14687	28.16	26.56	27.63	28.06	27.27	27.87	-0.65	0.54
		0.62	-0.23	A0A2N9GA55;A0A5C7I6G8;A0A5C7H6B9	A0A2N9GA55;A0A5C7I6G8;A0A5C7H6B9	Uncharacterized protein;Uncharacterized protein;Uncharacterized protein	FSB_LOCUS23916;EZV62_011146;EZV62_021689	29.34	29.51	29.28	30.07	29.97	28.78	-0.64	0.55
		0.62	0.09	A0A5C7GRC9;A0A2N9H607;A0A2N9GXJ7	A0A5C7GRC9	Glyoxalase I;Lactoylglutathione lyase;Uncharacterized protein	EZV62_026291;FSB_LOCUS34932;FSB_LOCUS34928	30.9	31.17	30.96	30.99	30.76	31	0.64	0.55
		0.62	0.12	A0A5C7GX02;A0A2N9GYY3;A0A2N9F6A3;A0A2N9EFE0	A0A5C7GX02	Uncharacterized protein;Uncharacterized protein;Uncharacterized protein;Uncharacterized protein	EZV62_025143;FSB_LOCUS32640;FSB_LOCUS14358;FSB_LOCUS1181	27.27	26.7	27.05	26.85	27.04	26.78	0.65	0.54
		0.62	0.13	A0A5C7H2D6	A0A5C7H2D6	RmlD_sub_bind domain-containing protein	EZV62_023531	26.78	26.19	26.51	26.12	26.48	26.49	0.64	0.54
		0.62	-0.09	A0A5C7H720	A0A5C7H720	14_3_3 domain-containing protein	EZV62_021920	29.19	28.88	29.11	29.22	29.22	29.01	-0.64	0.55
		0.62	-0.08	A0A5C7HD65;A0A2N9EGS8;A0A2N9EPB1	A0A5C7HD65	V-type proton ATPase subunit C;V-type proton ATPase subunit C;V-type proton ATPase subunit C	EZV62_020186;FSB_LOCUS1835;FSB_LOCUS4505	26.2	26.33	26.22	26.38	26.26	26.35	-0.64	0.54
		0.62	-0.09	A0A5C7HUP2;A0A2N9FSE8;A0A2N9IEQ8	A0A5C7HUP2	Uncharacterized protein;OBG-type G domain-containing protein;Uncharacterized protein	EZV62_012184;FSB_LOCUS21529;FSB_LOCUS50432	25.8	25.89	25.69	25.94	25.69	26.02	-0.64	0.55
		0.62	0.09	A0A5C7HUV5;A0A2N9GLT3;A0A5C7IYS1	A0A5C7HUV5	Asparagine synthetase [glutamine-hydrolyzing];Asparagine synthetase [glutamine-hydrolyzing];Asparagine synthetase [glutamine-hydrolyzing]	EZV62_015248;FSB_LOCUS28444;EZV62_002994	26.79	26.84	26.73	26.64	26.59	26.86	0.65	0.54
		0.62	-0.17	A0A5C7I486;A0A2N9FUU7;A0A5C7GU81	A0A5C7I486	Uncharacterized protein;Uncharacterized protein;Uncharacterized protein	EZV62_010888;FSB_LOCUS22319;EZV62_027615	28.86	29.77	29.6	29.49	29.53	29.71	-0.65	0.54
		0.62	0.23	A0A5C7IM89;A0A2N9GA64	A0A5C7IM89	Metalloenzyme domain-containing protein;AAA domain-containing protein	EZV62_005286;FSB_LOCUS27419	25.07	24.71	24.56	24.77	23.76	25.11	0.64	0.55
		0.62	0.41	A0A5C7IUC0;A0A5C7IWA2	A0A5C7IUC0	Electron transfer flavoprotein-ubiquinone oxidoreductase;Electron transfer flavoprotein-ubiquinone oxidoreductase	EZV62_001374;EZV62_001375	24.98	24.64	24.93	23.53	23.83	25.96	0.66	0.54
		0.63	0.16	A0A2N9EPY1	A0A2N9EPY1	Uncharacterized protein	FSB_LOCUS4747	27.12	27.19	27.82	27.2	26.92	27.53	0.63	0.55
		0.63	-0.27	A0A2N9HUS5;A0A2N9EYT2	A0A2N9HUS5;A0A2N9EYT2	Uncharacterized protein;Integrase catalytic domain-containing protein	FSB_LOCUS43964;FSB_LOCUS7651	26.37	27.89	27.69	27.7	27.19	27.87	-0.63	0.55
		0.63	0.43	A0A5C7GWE5;A0A2N9JB31	A0A5C7GWE5;A0A2N9JB31	Uncharacterized protein;Uncharacterized protein	EZV62_024527;FSB_LOCUS61533	26.34	25.61	25.54	26.17	26.27	23.76	0.62	0.56
		0.63	0.14	A0A5C7H1J7	A0A5C7H1J7	Uncharacterized protein	EZV62_023372	27.21	27.95	27.29	27.27	27.35	27.41	0.63	0.55
		0.63	-0.09	A0A5C7H539;A0A2N9ESG8	A0A5C7H539	Phosphopyruvate hydratase;Phosphopyruvate hydratase	EZV62_024076;FSB_LOCUS9629	25.95	25.64	25.59	25.8	25.92	25.74	-0.63	0.55
		0.63	0.08	A0A5C7HJH0	A0A5C7HJH0	Phosphoglucomutase (alpha-D-glucose-1,6-bisphosphate-dependent)	EZV62_018483	28.37	28.49	28.44	28.32	28.47	28.29	0.63	0.55
		0.63	0.11	A0A5C7HWX8	A0A5C7HWX8	Stress-response A/B barrel domain-containing protein	EZV62_012996	25.21	25.32	25.11	24.98	24.89	25.44	0.62	0.56
		0.63	-0.11	A0A5C7HZ33	A0A5C7HZ33	ER membrane protein complex subunit 1	EZV62_013387	25.65	26.21	26.09	26.04	26.17	26.08	-0.62	0.55
		0.63	-0.2	A0A5C7IWV3	A0A5C7IWV3	PCI domain-containing protein	EZV62_001943	24.72	23.73	24.36	24.97	24.21	24.23	-0.62	0.56
		0.64	-0.13	A0A5C7HBM0;A2CLD0;A2CL52;A0A2N9H643;A2CLK8;A2CLK1;A2CLG5;A2CLD2;A2CL72;A2CL62;A2CLB8;A2CL99;A0A2N9J526;A2CLA0;A2CLE5;A0A2N9EQJ1;A2CL51;A2CLK7	A0A5C7HBM0;A2CLD0;A2CL52;A0A2N9H643;A2CLK8;A2CLK1;A2CLG5;A2CLD2;A2CL72;A2CL62;A2CLB8;A2CL99;A0A2N9J526;A2CLA0;A2CLE5;A0A2N9EQJ1	Phosphoribulokinase;Phosphoribulokinase (Fragment);Phosphoribulokinase (Fragment);Phosphoribulokinase;Phosphoribulokinase (Fragment);Phosphoribulokinase (Fragment);Phosphoribulokinase (Fragment);Phosphoribulokinase (Fragment);Phosphoribulokinase (Fragment);Phosphoribulokinase (Fragment);Phosphoribulokinase (Fragment);Phosphoribulokinase (Fragment);PRK domain-containing protein;Phosphoribulokinase…	EZV62_019495;PRK;PRK;FSB_LOCUS35237;PRK;PRK;PRK;PRK;PRK;PRK;PRK;PRK;FSB_LOCUS59810;PRK;PRK;FSB_LOCUS4761;PRK;PRK	23.87	24	24.07	24.46	24.15	23.71	-0.61	0.56
		0.64	0.16	A0A5C7HFM2;A0A2N9EAU1	A0A5C7HFM2	XET_C domain-containing protein;Uncharacterized protein	EZV62_020242;FSB_LOCUS3979	28.74	28.18	28.99	28.76	28.53	28.13	0.61	0.56
		0.64	-0.08	A0A5C7IFK6	A0A5C7IFK6	HATPase_c domain-containing protein	EZV62_009352	30.84	30.77	30.95	30.97	30.96	30.85	-0.61	0.56
		0.64	0.17	A0A5C7IP43;A0A5C7ILZ3;A0A2N9EH68;A0A5C7ILR3	A0A5C7IP43	Uncharacterized protein;Uncharacterized protein;Uncharacterized protein;Uncharacterized protein	EZV62_005181;EZV62_005166;FSB_LOCUS1912;EZV62_005178	24.25	25.25	25.03	24.49	24.7	24.82	0.61	0.56
		0.64	0.12	A0A5C7IT44;A0A2N9IQ08	A0A5C7IT44	ATP citrate synthase;ATP citrate synthase	EZV62_000185;FSB_LOCUS54075	28.4	27.79	28.26	28.24	27.92	27.92	0.61	0.56
		0.65	-0.08	A0A5C7HHI1	A0A5C7HHI1	Uncharacterized protein	EZV62_017836	26.02	25.72	26	26.02	25.91	26.06	-0.59	0.57
		0.65	-0.11	A0A5C7HIQ4;A0A2N9EQM5;A0A2N9F569;A0A2N9G934	A0A5C7HIQ4;A0A2N9EQM5;A0A2N9F569;A0A2N9G934	Hydroxymethylbilane synthase;Hydroxymethylbilane synthase;Hydroxymethylbilane synthase;Hydroxymethylbilane synthase	EZV62_018226;FSB_LOCUS4852;FSB_LOCUS10154;FSB_LOCUS23974	25.12	24.64	24.76	25.06	25.05	24.74	-0.59	0.58
		0.66	-0.1	A0A5C7GPU9;A0A5C7GZH8;A0A2N9EUM1	A0A5C7GPU9;A0A5C7GZH8;A0A2N9EUM1	Ribosomal_L16 domain-containing protein;Ribosomal_L16 domain-containing protein;Ribosomal_L16 domain-containing protein	EZV62_026125;EZV62_025814;FSB_LOCUS6460	29.62	29.98	29.61	29.79	30.05	29.67	-0.57	0.59
		0.66	-0.11	A0A5C7GT03;A0A5C7HV87	A0A5C7GT03	Uncharacterized protein;Uncharacterized protein	EZV62_027198;EZV62_012366	29.36	29.98	29.59	29.65	29.69	29.93	-0.58	0.58
		0.66	-0.15	A0A5C7H0Q3	A0A5C7H0Q3	Uncharacterized protein	EZV62_023094	29.31	30.11	30.17	30.06	29.89	30.07	-0.58	0.58
		0.66	0.17	A0A5C7HAY9	A0A5C7HAY9	PB1 domain-containing protein	EZV62_019347	25.4	24.38	24.95	24.68	24.47	25.07	0.58	0.58
		0.66	-0.08	A0A5C7HKR0	A0A5C7HKR0	Proteasome subunit alpha type	EZV62_015449	27.85	27.86	27.85	27.94	27.74	28.14	-0.57	0.59
		0.66	-0.15	A0A5C7I619;A0A2N9IXH3	A0A5C7I619	Putative rRNA methyltransferase;Putative rRNA methyltransferase	EZV62_011558;FSB_LOCUS57949	24.77	25.25	25.5	25.59	24.94	25.44	-0.58	0.58
		0.66	-0.4	A0A5C7ICR8	A0A5C7ICR8	Lactamase_B domain-containing protein	EZV62_007907	26.08	23.32	25.75	25.43	25.55	25.38	-0.57	0.59
		0.67	0.11	A0A5C7HFQ0;A0A2N9FDY0;A0A2N9ECM3;A0A2N9GAS6;A0A2N9GM98;A0A5C7IPW1	A0A5C7HFQ0	Methyltransferase;SAM_MT_ERG6_SMT domain-containing protein;Methyltransferase;SAM_MT_ERG6_SMT domain-containing protein;SAM_MT_ERG6_SMT domain-containing protein;Methyltransferase	EZV62_017147;FSB_LOCUS16969;FSB_LOCUS424;FSB_LOCUS24505;FSB_LOCUS28421;EZV62_005367	25.74	26.31	26.41	26.07	26.03	26.02	0.56	0.59
		0.67	-0.61	A0A5C7HHH9	A0A5C7HHH9	Expansin	EZV62_017833	25.33	25.05	24.54	22.92	26.88	26.94	-0.55	0.6
		0.67	-0.12	A0A5C7HHL2;A0A2N9IQC9;A0A2N9IQW2;A0A2N9INT6;A0A2N9IQ63	A0A5C7HHL2	Uncharacterized protein;Uncharacterized protein;Uncharacterized protein;Uncharacterized protein;Uncharacterized protein	EZV62_017601;FSB_LOCUS54386;FSB_LOCUS54385;FSB_LOCUS54384;FSB_LOCUS54387	25.36	24.81	25.36	25.49	25.33	25.07	-0.56	0.6
		0.67	-0.13	A0A5C7HLJ8	A0A5C7HLJ8	Uncharacterized protein	EZV62_015577	25.45	24.66	25.26	25.4	25.28	25.09	-0.56	0.59
		0.67	-0.09	A0A5C7HV36;A0A5C7H6K9;A0A2N9IDF3;A0A2N9IKB3;A0A2N9EUA1;A0A2N9IDV9;A0A2N9HMN8;A0A5C7I3R9;A0A5C7I3T6	A0A5C7HV36	Phosphoenolpyruvate carboxykinase (ATP);Phosphoenolpyruvate carboxykinase (ATP);Phosphoenolpyruvate carboxykinase (ATP);Phosphoenolpyruvate carboxykinase (ATP);Phosphoenolpyruvate carboxykinase (ATP);Phosphoenolpyruvate carboxykinase (ATP);Phosphoenolpyruvate carboxykinase (ATP);Phosphoenolpyruvate carboxykinase (ATP);Phosphoenolpyruvate carboxykinase (ATP)	EZV62_014595;EZV62_021779;FSB_LOCUS49982;FSB_LOCUS52627;FSB_LOCUS10259;FSB_LOCUS49983;FSB_LOCUS43309;EZV62_010885;EZV62_010884	27.46	27.22	27.06	27.22	27.31	27.48	-0.55	0.6
		0.67	0.12	A0A5C7I5P7;A0A5C7GX49	A0A5C7I5P7	40S ribosomal protein S25;40S ribosomal protein S25	EZV62_011575;EZV62_025193	29.5	30.23	29.94	29.92	29.73	29.66	0.55	0.6
		0.67	0.1	A0A5C7ILF5	A0A5C7ILF5	Uncharacterized protein	EZV62_004950	27.19	27.02	26.74	26.67	26.85	27.12	0.55	0.6
		0.67	0.08	A0A5C7ILR5	A0A5C7ILR5	40S ribosomal protein S7	EZV62_005025	28.37	28.56	28.29	28.36	28.46	28.16	0.57	0.59
		0.67	0.25	A0A5C7IN73;A0A2N9FGD6	A0A5C7IN73	DUF1716 domain-containing protein;DUF1716 domain-containing protein	EZV62_004841;FSB_LOCUS14154	23.97	23.72	23.69	23.92	22.46	24.24	0.55	0.6
		0.67	0.15	A0A5C7IQN1	A0A5C7IQN1	Importin subunit alpha	EZV62_000134	23.38	24.04	24.28	23.77	24	23.47	0.56	0.59
		0.68	-0.09	A0A2N9EN08;A0A5C7HKE6;A0A2N9F6S3;A0A2N9FHM0;A0A2N9FTF7;A0A2N9J9Q8;A0A5C7GPV8;A0A5C7H1H6;A0A5C7IGD4;A0A5C7IQM0;A0A5C7GP53;A0A5C7I1N1;A0A2N9F4V6;A0A5C7H7U1;A0A2N9ISK0;A0A5C7I666;A0A2N9HYA0;A0A2N9HLJ7;A0A2N9FNW9	A0A2N9EN08;A0A5C7HKE6;A0A2N9F6S3;A0A2N9FHM0;A0A2N9FTF7;A0A2N9J9Q8;A0A5C7GPV8;A0A5C7H1H6;A0A5C7IGD4;A0A5C7IQM0;A0A5C7GP53;A0A5C7I1N1;A0A2N9F4V6;A0A5C7H7U1	UBC core domain-containing protein;UBC core domain-containing protein;UBC core domain-containing protein;UBC core domain-containing protein;UBC core domain-containing protein;UBC core domain-containing protein;UBC core domain-containing protein;UBC core domain-containing protein;UBC core domain-containing protein;UBC core domain-containing protein;UBC core domain-containing protein;UBC core domai…	FSB_LOCUS3942;EZV62_015329;FSB_LOCUS10441;FSB_LOCUS14392;FSB_LOCUS18317;FSB_LOCUS61196;EZV62_026135;EZV62_023149;EZV62_009393;EZV62_006039;EZV62_028160;EZV62_009979;FSB_LOCUS9793;EZV62_022302;FSB_LOCUS55005;EZV62_011754;FSB_LOCUS46769;FSB_LOCUS40485;FSB_LOCUS16790	27.62	27.95	28.09	28.12	27.93	27.87	-0.54	0.61
		0.68	0.09	A0A5C7H251;A0A2N9ECD2;A0A2N9EQ10;A0A2N9HRU3	A0A5C7H251	Alanine--tRNA ligase;AA_TRNA_LIGASE_II_ALA domain-containing protein;AA_TRNA_LIGASE_II_ALA domain-containing protein;AA_TRNA_LIGASE_II_ALA domain-containing protein	EZV62_023592;FSB_LOCUS4569;FSB_LOCUS4571;FSB_LOCUS42231	26.46	26.16	26.42	26.06	26.49	26.21	0.55	0.6
		0.68	-0.08	A0A5C7H3B1;A0A2N9I0C5	A0A5C7H3B1	T-complex protein 1 subunit delta;T-complex protein 1 subunit delta	EZV62_023925;FSB_LOCUS45341	28.12	28.37	28.49	28.32	28.41	28.49	-0.54	0.61
		0.68	-0.17	A0A5C7I228;A0A2N9FYZ9	A0A5C7I228	Uncharacterized protein;Uncharacterized protein	EZV62_010204;FSB_LOCUS20414	25.57	25.73	24.84	25.31	25.32	26.01	-0.54	0.61
		0.68	-0.13	A0A5C7I4L5;A0A2N9EGP0	A0A5C7I4L5	Uncharacterized protein;Uncharacterized protein	EZV62_010406;FSB_LOCUS1814	25.76	25.06	25.58	25.79	25.3	25.68	-0.54	0.61
		0.68	-0.08	A0A5C7I678	A0A5C7I678	VWFA domain-containing protein	EZV62_011765	26.68	27.03	26.89	26.9	26.88	27.04	-0.54	0.61
		0.68	0.09	A0A5C7IYX8	A0A5C7IYX8	Aldo_ket_red domain-containing protein	EZV62_002235	25.14	25.07	24.79	24.95	25.06	24.74	0.54	0.61
		0.68	-0.13	A0A5C7IZW1;A0A2N9H091	A0A5C7IZW1	PKS_ER domain-containing protein;PKS_ER domain-containing protein	EZV62_002525;FSB_LOCUS32933	25.84	26.04	25.41	25.72	25.7	26.25	-0.55	0.6
		0.69	0.1	A0A5C7H3S9;A0A5C7H4H2;A0A2N9IMM4;A0A2N9F644	A0A5C7H3S9;A0A5C7H4H2	Uncharacterized protein;Iso_dh domain-containing protein;Uncharacterized protein;Uncharacterized protein	EZV62_024142;EZV62_024143;FSB_LOCUS51363;FSB_LOCUS10136	24.77	25.39	25.19	24.97	25.04	25.05	0.53	0.62
		0.69	0.09	A0A5C7H3Z3	A0A5C7H3Z3	UDP-arabinopyranose mutase	EZV62_024165	30.19	29.71	29.87	29.88	29.69	29.94	0.52	0.62
		0.69	0.06	A0A5C7HF79;A0A2N9FJU4	A0A5C7HF79	Glucose-1-phosphate adenylyltransferase;NTP_transferase domain-containing protein	EZV62_020857;FSB_LOCUS15192	26.9	26.83	26.93	26.86	26.87	26.73	0.52	0.62
		0.69	-0.1	A0A5C7INZ6;A0A5C7IQU0;A0A2N9FVL1;A0A2N9FUP9;A0A2N9FVH1;A0A5C7INQ3	A0A5C7INZ6;A0A5C7IQU0	PKS_ER domain-containing protein;PKS_ER domain-containing protein;PKS_ER domain-containing protein;PKS_ER domain-containing protein;PKS_ER domain-containing protein;Uncharacterized protein	EZV62_005773;EZV62_005771;FSB_LOCUS18843;FSB_LOCUS18850;FSB_LOCUS18851;EZV62_005770	25.63	25.18	25.64	25.5	25.45	25.79	-0.53	0.62
		0.69	0.07	A0A5C7IUY4;A0A2N9FTT5	A0A5C7IUY4	Mitogen-activated protein kinase;Mitogen-activated protein kinase	EZV62_001253;FSB_LOCUS18475	25.18	25.22	25.35	25.3	25.01	25.23	0.52	0.62
		0.7	-0.07	A0A2N9G4W0;A0A5C7GW20;A0A5C7GX17;A0A5C7I502;A0A5C7H9E4	A0A2N9G4W0	MPN domain-containing protein;Uncharacterized protein;Uncharacterized protein;Uncharacterized protein;Uncharacterized protein	FSB_LOCUS22494;EZV62_027580;EZV62_024511;EZV62_010943;EZV62_019019	26.39	26.11	26.17	26.3	26.19	26.38	-0.5	0.64
		0.7	-0.07	A0A5C7GZ31	A0A5C7GZ31	Uncharacterized protein	EZV62_025630	31.03	30.7	30.67	30.87	30.8	30.94	-0.5	0.64
		0.7	0.12	A0A5C7H6Z7;A0A2N9EPQ0;A0A5C7I808;A0A2N9J2S3	A0A5C7H6Z7;A0A2N9EPQ0;A0A5C7I808;A0A2N9J2S3	Protein RER1;Uncharacterized protein;Protein RER1;Protein RER1	EZV62_021371;FSB_LOCUS4436;EZV62_011570;FSB_LOCUS59688	24.75	25.67	25.07	25.09	25	25.02	0.5	0.63
		0.7	-0.08	A0A5C7HAY7;A0A2N9EYY6	A0A5C7HAY7	Uncharacterized protein;EF-1-gamma C-terminal domain-containing protein	EZV62_018951;FSB_LOCUS7940	30.83	30.43	30.78	30.72	30.73	30.82	-0.51	0.63
		0.7	0.11	A0A5C7HNN9	A0A5C7HNN9	Uncharacterized protein	EZV62_015745	29.7	30.37	30.07	29.96	29.73	30.12	0.51	0.63
		0.7	-0.17	A0A5C7HSM7;A0A2N9FZT9;A0A2N9FTM8	A0A5C7HSM7;A0A2N9FZT9;A0A2N9FTM8	KOW domain-containing protein;KOW domain-containing protein;KOW domain-containing protein	EZV62_013859;FSB_LOCUS20670;FSB_LOCUS21929	28.96	29.76	28.63	28.9	29.66	29.31	-0.5	0.63
		0.7	0.11	A0A5C7HYD1	A0A5C7HYD1	Uncharacterized protein	EZV62_013228	26.99	27.05	27.66	27.05	27.31	27	0.5	0.63
		0.7	0.54	A0A5C7I4B1	A0A5C7I4B1	Uncharacterized protein	EZV62_010400	26.68	25.48	26.2	26.66	27.01	23.05	0.51	0.63
		0.7	0.06	A0A5C7ISX5;A0A2N9EII9	A0A5C7ISX5	Dihydrolipoyl dehydrogenase;Dihydrolipoyl dehydrogenase	EZV62_000115;FSB_LOCUS2430	27.54	27.72	27.69	27.56	27.6	27.61	0.51	0.63
		0.7	-0.24	A0A5C7IXZ3	A0A5C7IXZ3	SHSP domain-containing protein	EZV62_002730	27.7	26.39	25.93	26.79	26.58	27.35	-0.5	0.63
		0.7	-0.14	A0A5C7IZ96;A0A5C7GWU6	A0A5C7IZ96;A0A5C7GWU6	40S ribosomal protein S4;BED-type domain-containing protein	EZV62_003027;EZV62_024842	25.38	25.93	24.82	25.44	25.6	25.52	-0.51	0.63
		0.71	0.14	A0A5C7H0T1;A0A2N9E117;A0A5C7HHV5;A0A2N9H421	A0A5C7H0T1;A0A2N9E117;A0A5C7HHV5;A0A2N9H421	UBC core domain-containing protein;UBC core domain-containing protein;UBC core domain-containing protein;Uncharacterized protein	EZV62_022963;FSB_LOCUS9;EZV62_017722;FSB_LOCUS34263	26.33	27.03	26.73	26.38	26.23	27.07	0.48	0.65
		0.71	-0.11	A0A5C7H4C8;A0A5C7H4J4;A0A5C7H4C9	A0A5C7H4C8	Epimerase domain-containing protein;Epimerase domain-containing protein;3Beta_HSD domain-containing protein	EZV62_021032;EZV62_021030;EZV62_021033	26.68	27.49	27.24	27.3	27.1	27.35	-0.49	0.64
		0.71	0.35	A0A5C7HL06;A0A5C7H6N9	A0A5C7HL06;A0A5C7H6N9	Uncharacterized protein;Uncharacterized protein	EZV62_015377;EZV62_021912	24.58	24.55	24.65	22.42	25.05	25.25	0.48	0.65
		0.71	0.11	A0A5C7HCQ0	A0A5C7HCQ0	Uncharacterized protein	EZV62_019977	24.6	24.18	24.7	24.71	24.08	24.36	0.49	0.64
		0.71	-0.14	A0A5C7HG93	A0A5C7HG93	ATP:AMP phosphotransferase	EZV62_017403	26.39	25.8	26.89	26.6	26.36	26.54	-0.48	0.65
		0.71	-0.08	A0A5C7HJ59;A0A2N9GCK6	A0A5C7HJ59	Uncharacterized protein;Uncharacterized protein	EZV62_018207;FSB_LOCUS24746	27.08	26.94	26.67	27.08	26.95	26.89	-0.49	0.64
		0.71	0.09	A0A5C7I131;A0A2N9JAY0	A0A5C7I131	ATPase;ATPase	EZV62_009769;FSB_LOCUS61625	24.95	25.01	24.93	24.49	24.99	25.13	0.48	0.65
		0.72	-0.08	A0A5C7HBV9	A0A5C7HBV9	Uncharacterized protein	EZV62_019700	26.24	26.15	26.64	26.46	26.39	26.41	-0.46	0.66
		0.72	-0.07	A0A5C7HFP3	A0A5C7HFP3	DUF953 domain-containing protein	EZV62_017084	25.33	25.62	25.43	25.6	25.4	25.59	-0.46	0.66
		0.72	-0.1	A0A5C7HYC1;A0A2N9EXB9;A0A2N9EKT1;A0A2N9F7Z0	A0A5C7HYC1	Uncharacterized protein;Uncharacterized protein;F-box domain-containing protein;Uncharacterized protein	EZV62_012545;FSB_LOCUS7367;FSB_LOCUS7368;FSB_LOCUS10871	27.57	27	27.13	27.39	27.52	27.08	-0.47	0.66
		0.72	0.25	A0A5C7IK67;A0A5C7ILP3;A0A5C7IK07	A0A5C7IK67;A0A5C7ILP3	O-fucosyltransferase family protein;O-fucosyltransferase family protein;Uncharacterized protein	EZV62_004480;EZV62_004477;EZV62_004475	24.71	23.91	24.42	24.73	24.69	22.86	0.47	0.65
		0.73	0.06	A0A2N9GSY8;A0A5C7IQY5	A0A2N9GSY8;A0A5C7IQY5	Pre-mRNA cleavage factor Im 25 kDa subunit;Pre-mRNA cleavage factor Im 25 kDa subunit	FSB_LOCUS30470;EZV62_005821	26.37	26.62	26.42	26.38	26.31	26.53	0.44	0.67
		0.73	0.09	A0A2N9J8L3;A0A2N9HF83;A0A2N9HAC6;A0A2N9F716;A0A2N9H9P2;A0A5C7GV90	A0A2N9J8L3;A0A2N9HF83	CTP_synth_N domain-containing protein;CTP synthase;CTP synthase;CTP synthase;CTP synthase;CTP synthase	FSB_LOCUS60603;FSB_LOCUS38490;FSB_LOCUS36757;FSB_LOCUS10531;FSB_LOCUS36754;EZV62_027723	25.22	25.91	25.51	25.37	25.46	25.54	0.46	0.66
		0.73	0.08	A0A5C7GUZ2;A0A2N9EQL6;A0A2N9F4M2	A0A5C7GUZ2	Coatomer subunit delta;Coatomer subunit delta;Coatomer subunit delta	EZV62_027613;FSB_LOCUS4736;FSB_LOCUS9681	26.98	26.52	26.94	26.86	26.59	26.75	0.44	0.67
		0.73	0.08	A0A5C7H0G0;A0A2N9I7G4	A0A5C7H0G0	Aldedh domain-containing protein;Aldedh domain-containing protein	EZV62_022825;FSB_LOCUS47936	25.64	25.81	25.74	25.58	25.42	25.94	0.46	0.66
		0.73	0.08	A0A5C7H2U9;A0A2N9ECV4	A0A5C7H2U9	TPR_REGION domain-containing protein;TPR_REGION domain-containing protein	EZV62_023613;FSB_LOCUS4739	28.02	27.5	27.84	27.62	27.82	27.68	0.45	0.66
		0.73	0.13	A0A5C7HDL0	A0A5C7HDL0	Oleosin	EZV62_019961	30.45	31.34	31.29	30.84	31.24	30.61	0.45	0.67
		0.73	0.06	A0A5C7HN44	A0A5C7HN44	Small nuclear ribonucleoprotein G	EZV62_016068	26.77	26.49	26.78	26.66	26.52	26.66	0.46	0.66
		0.73	-0.07	A0A5C7HUT7	A0A5C7HUT7	Uncharacterized protein	EZV62_012220	29.72	30.08	29.97	30.05	29.92	29.99	-0.46	0.66
		0.73	-0.08	A0A5C7ID60	A0A5C7ID60	Uncharacterized protein	EZV62_008057	26.89	26.72	27.09	27.04	26.74	27.16	-0.45	0.67
		0.73	-0.06	A0A5C7IJA8;A0A2N9FWG4	A0A5C7IJA8;A0A2N9FWG4	Tr-type G domain-containing protein;Tr-type G domain-containing protein	EZV62_004084;FSB_LOCUS19322	27.59	27.65	27.42	27.68	27.54	27.62	-0.46	0.66
		0.73	-0.07	A0A5C7IUG2;A0A2N9IRV8;A0A2N9ITM7	A0A5C7IUG2	WD_REPEATS_REGION domain-containing protein;zf-RVT domain-containing protein;WD_REPEATS_REGION domain-containing protein	EZV62_001589;FSB_LOCUS55454;FSB_LOCUS55452	24.8	24.76	24.78	25.04	24.65	24.85	-0.46	0.66
		0.73	0.32	A0A5C7IYB8	A0A5C7IYB8	Uncharacterized protein	EZV62_002181	24.62	24.09	24.41	22.45	24.44	25.27	0.46	0.66
		0.74	0.12	A0A2N9FL79;A0A5C7H5V8	A0A2N9FL79;A0A5C7H5V8	MaoC-like domain-containing protein;MaoC-like domain-containing protein	FSB_LOCUS15924;EZV62_021134	24.67	25.63	25.16	25.07	24.75	25.28	0.43	0.68
		0.74	0.07	A0A5C7GTI8	A0A5C7GTI8	Phenylalanyl-tRNA synthetase beta subunit	EZV62_027388	28.18	27.97	27.79	28.02	28.02	27.68	0.43	0.68
		0.74	0.08	A0A5C7GYI1;A0A2N9IYB9;A0A2N9E2U5	A0A5C7GYI1	Uncharacterized protein;Uncharacterized protein;Uncharacterized protein	EZV62_025516;FSB_LOCUS57784;FSB_LOCUS1118	24.96	24.54	24.92	24.65	24.62	24.92	0.44	0.68
		0.74	0.06	A0A5C7H1T5	A0A5C7H1T5	Uncharacterized protein	EZV62_023331	26.28	26.62	26.39	26.43	26.41	26.28	0.42	0.69
		0.74	-0.1	A0A5C7H3P4	A0A5C7H3P4	Uncharacterized protein	EZV62_024138	26.01	25.18	25.67	25.74	25.54	25.88	-0.44	0.68
		0.74	0.07	A0A5C7HEM7;A0A2N9FTE4;A0A5C7I140	A0A5C7HEM7	Eukaryotic translation initiation factor 4C;Eukaryotic translation initiation factor 4C;Eukaryotic translation initiation factor 4C	EZV62_020710;FSB_LOCUS18093;EZV62_009971	25.28	25.53	25.25	25.28	25.11	25.47	0.43	0.68
		0.74	0.05	A0A5C7HG86;A0A2N9J5G2;A0A2N9ESC5;A0A2N9FSS0	A0A5C7HG86;A0A2N9J5G2;A0A2N9ESC5	Proteasome subunit beta;Proteasome subunit beta;Proteasome subunit beta;Uncharacterized protein	EZV62_017393;FSB_LOCUS60579;FSB_LOCUS9578;FSB_LOCUS17853	28.56	28.49	28.47	28.43	28.47	28.46	0.43	0.69
		0.74	0.06	A0A5C7IVF9;A0A5C7IXE0	A0A5C7IVF9	Uncharacterized protein;Uncharacterized protein	EZV62_001802;EZV62_001801	24.65	24.58	24.31	24.46	24.39	24.52	0.42	0.69
		0.74	0.05	A0A5C7IX82;A0A2N9FIZ3;A0A5C7IVX8	A0A5C7IX82	Proteasome subunit beta;Proteasome subunit beta;Uncharacterized protein	EZV62_002466;FSB_LOCUS14741;EZV62_001944	28.53	28.61	28.71	28.46	28.65	28.58	0.43	0.68
		0.75	0.1	A0A5C7GQW8;A0A2N9J4M0	A0A5C7GQW8	Uncharacterized protein;Uncharacterized protein	EZV62_026141;FSB_LOCUS59352	25.03	24.98	24.77	25.05	24.33	25.1	0.41	0.7
		0.75	-0.07	A0A5C7I2F0	A0A5C7I2F0	Uncharacterized protein	EZV62_010677	33.33	33.67	33.13	33.33	33.44	33.58	-0.41	0.69
		0.76	-0.17	A0A5C7HEL5;A0A2N9J5J7	A0A5C7HEL5;A0A2N9J5J7	DUF1681 domain-containing protein;Uncharacterized protein	EZV62_020311;FSB_LOCUS59503	24.51	23.42	23.08	23.39	24.42	23.73	-0.4	0.7
		0.76	0.05	A0A5C7HXW4	A0A5C7HXW4	Uncharacterized protein	EZV62_013314	24.58	24.67	24.88	24.68	24.67	24.62	0.4	0.7
		0.76	-0.05	A0A5C7IGQ0	A0A5C7IGQ0	Acetyltransferase component of pyruvate dehydrogenase complex	EZV62_003432	27.81	28.03	27.97	27.89	27.98	28.1	-0.4	0.71
		0.76	-0.05	A0A5C7J009;A0A2N9FM97;A0A5C7IY11	A0A5C7J009	Eukaryotic translation initiation factor 3 subunit G;Eukaryotic translation initiation factor 3 subunit G;RRM domain-containing protein	EZV62_002751;FSB_LOCUS19798;EZV62_002750	27.18	27.11	26.91	27.1	27.1	27.16	-0.4	0.7
		0.77	0.07	A0A5C7HN94;A0A2N9GD49;A0A2N9IT18;A0A2N9G706	A0A5C7HN94	Uncharacterized protein;Uncharacterized protein;Uncharacterized protein;Uncharacterized protein	EZV62_016077;FSB_LOCUS28369;FSB_LOCUS55043;FSB_LOCUS22873	24.35	24.31	24.74	24.61	24.13	24.44	0.38	0.71
		0.77	0.18	A0A5C7I437;A0A2N9IUQ5;A0A5C7H768;A0A5C7H7B5;A0A2N9FA46;A0A2N9GXX3;A0A5C7H796	A0A5C7I437;A0A2N9IUQ5	RRM domain-containing protein;RRM domain-containing protein;RRM domain-containing protein;RRM domain-containing protein;RRM domain-containing protein;RRM domain-containing protein;RRM domain-containing protein	EZV62_010984;FSB_LOCUS55775;EZV62_021993;EZV62_021996;FSB_LOCUS11623;FSB_LOCUS32101;EZV62_021976	25.72	24.99	24.53	25.58	25.05	24.05	0.39	0.71
		0.77	0.07	A0A5C7I5C1;A0A2N9HEP4	A0A5C7I5C1	Uncharacterized protein;Uncharacterized protein	EZV62_010740;FSB_LOCUS38095	26.51	26.06	26.44	26.37	26.06	26.38	0.39	0.71
		0.77	-0.08	A0A5C7IC75;A0A2N9I129;A0A2N9J448;A0A2N9J584	A0A5C7IC75;A0A2N9I129	UBC core domain-containing protein;UBC core domain-containing protein;UBC core domain-containing protein;UBC core domain-containing protein	EZV62_008026;FSB_LOCUS45606;FSB_LOCUS59490;FSB_LOCUS59491	26.8	26.45	27.01	27.04	26.57	26.9	-0.39	0.71
		0.77	-0.07	A0A5C7IPK8;A0A2N9J6D3	A0A5C7IPK8	Matrin-type domain-containing protein;Matrin-type domain-containing protein	EZV62_006156;FSB_LOCUS60869	25.06	24.56	24.5	24.76	24.91	24.66	-0.38	0.72
		0.77	0.08	A0A5C7IU81	A0A5C7IU81	Adenosylhomocysteinase	EZV62_001228	30.88	30.08	30.44	30.4	30.3	30.44	0.38	0.72
		0.78	0.06	A0A5C7H2Q7;A0A2N9IHK8	A0A5C7H2Q7	Uncharacterized protein;Uncharacterized protein	EZV62_023828;FSB_LOCUS51626	26.79	26.42	26.84	26.72	26.51	26.64	0.37	0.72
		0.78	0.06	A0A5C7HCG1;A0A2N9E1C0	A0A5C7HCG1	Formate dehydrogenase, mitochondrial;Formate dehydrogenase, mitochondrial	EZV62_019910;FSB_LOCUS528	27.6	28.05	27.96	27.68	27.83	27.91	0.36	0.73
		0.78	-0.06	A0A5C7HCY1;A0A2N9EAV1	A0A5C7HCY1;A0A2N9EAV1	Acetate--CoA ligase;Acetate--CoA ligase	EZV62_020249;FSB_LOCUS3989	26.45	25.93	26.28	26.31	26.23	26.31	-0.37	0.73
		0.78	0.06	A0A5C7HZ85	A0A5C7HZ85	Hydroxyisourate hydrolase	EZV62_009425	26.26	25.93	25.91	25.92	26.11	25.92	0.37	0.73
		0.78	0.05	A0A5C7IJP4	A0A5C7IJP4	Ubiquitin carboxyl-terminal hydrolase	EZV62_003601	26.42	26.29	26.28	26.24	26.16	26.43	0.38	0.72
		0.79	0.09	A0A2N9E3I4;A0A5C7IC27;A0A5C7IB06	A0A2N9E3I4	60S ribosomal protein L18a;60S ribosomal protein L18a;Ribosomal_L18A domain-containing protein	FSB_LOCUS1369;EZV62_007903;EZV62_007649	27.4	27.69	28.27	27.56	27.89	27.65	0.35	0.74
		0.79	-0.05	A0A5C7GX41;A0A5C7GWQ0;A0A2N9JA48;A0A2N9FMG4	A0A5C7GX41	Peptidyl-prolyl cis-trans isomerase;Peptidyl-prolyl cis-trans isomerase;Peptidyl-prolyl cis-trans isomerase;Peptidyl-prolyl cis-trans isomerase	EZV62_025026;EZV62_025005;FSB_LOCUS11775;FSB_LOCUS16334	26.55	26.34	26.53	26.66	26.61	26.32	-0.36	0.73
		0.79	-0.06	A0A5C7GYZ7;A0A2N9H228	A0A5C7GYZ7	Eukaryotic translation initiation factor 3 subunit F;Eukaryotic translation initiation factor 3 subunit F	EZV62_025788;FSB_LOCUS33735	27.29	26.82	27.28	27.16	27.08	27.34	-0.36	0.73
		0.79	0.1	A0A5C7GZD8;A0A2N9IFE2	A0A5C7GZD8	Adenylosuccinase;Adenylosuccinate lyase	EZV62_025774;FSB_LOCUS51060	26.36	25.7	26.17	26	26.4	25.53	0.36	0.73
		0.79	0.05	A0A5C7HB18;A0A2N9F012	A0A5C7HB18	Uncharacterized protein;Uncharacterized protein	EZV62_019343;FSB_LOCUS8317	29.35	29.2	29.3	29.39	29.17	29.15	0.35	0.74
		0.79	-0.09	A0A5C7HCI9	A0A5C7HCI9	Alba domain-containing protein	EZV62_019152	25.3	25.86	26.07	26.13	25.66	25.7	-0.35	0.74
		0.79	0.04	A0A5C7HWR0	A0A5C7HWR0	WD_REPEATS_REGION domain-containing protein	EZV62_012930	26.54	26.47	26.36	26.42	26.4	26.43	0.36	0.73
		0.79	0.05	A0A5C7I2L5	A0A5C7I2L5	Glutathione transferase	EZV62_010465	32.06	31.8	31.85	31.83	31.8	31.94	0.36	0.73
		0.79	-0.06	A0A5C7IGG4	A0A5C7IGG4	Aminotran_1_2 domain-containing protein	EZV62_003083	27.46	27.73	27.55	27.67	27.35	27.92	-0.35	0.74
		0.79	-0.07	A0A5C7IQ76;A0A5C7IQI3;A0A2N9IKQ0;A0A2N9IPC4;A0A2N9IKP6;A0A2N9HXG5;A0A2N9GQ73;A0A2N9J9T8;A0A2N9J9Q9;A0A2N9FVD5;A0A2N9ETQ9;A0A2N9EIW3;A0A2N9EHH1;A0A5C7ISY5;A0A5C7IQM3;A0A5C7IRV0;A0A5C7IR56;A0A2N9G0U9;A0A2N9G035;A0A5C7IQ85;A0A2N9IQJ5;A0A2N9J7I0;A0A2N9EIN7;A0A2N9HXG9;A0A2N9EEG4;A0A2N9E6I7	A0A5C7IQ76	Uncharacterized protein;Uncharacterized protein;Uncharacterized protein;Uncharacterized protein;Uncharacterized protein;Uncharacterized protein;Uncharacterized protein;Uncharacterized protein;Uncharacterized protein;Uncharacterized protein;Uncharacterized protein;Uncharacterized protein;Uncharacterized protein;Uncharacterized protein;Uncharacterized protein;Uncharacterized protein;Uncharacterized…	EZV62_000122;EZV62_000130;FSB_LOCUS54118;FSB_LOCUS54117;FSB_LOCUS54119;FSB_LOCUS44322;FSB_LOCUS29451;FSB_LOCUS61226;FSB_LOCUS61227;FSB_LOCUS18626;FSB_LOCUS5836;FSB_LOCUS2452;FSB_LOCUS6259;EZV62_000125;EZV62_000124;EZV62_000123;EZV62_000128;FSB_LOCUS20791;FSB_LOCUS20790;EZV62_000126;FSB_LOCUS55658;FSB_LOCUS61229;FSB_LOCUS2453;FSB_LOCUS44325;FSB_LOCUS926;FSB_LOCUS2449	26.39	26.95	26.9	26.73	26.88	26.84	-0.35	0.73
		0.79	-0.37	A0A5C7IVR3	A0A5C7IVR3	Uncharacterized protein	EZV62_001970	22.56	26.36	26.7	25.48	25.4	25.85	-0.35	0.74
		0.8	0.05	A0A2N9HJM4	A0A2N9HJM4	Uncharacterized protein	FSB_LOCUS40060	25.4	24.93	25.06	24.99	25.16	25.08	0.33	0.76
		0.8	-0.05	A0A2N9I6B6	A0A2N9I6B6	Uncharacterized protein	FSB_LOCUS49438	27.5	27.37	27.68	27.68	27.36	27.67	-0.33	0.76
		0.8	0.13	A0A5C7GXS3	A0A5C7GXS3	Uncharacterized protein	EZV62_025172	26.06	24.61	25.76	25.57	25.33	25.15	0.33	0.75
		0.8	-0.06	A0A5C7H1G7;A0A2N9F3B4;A0A2N9HZD9;A0A5C7I135	A0A5C7H1G7	Uncharacterized protein;Uncharacterized protein;Uncharacterized protein;Uncharacterized protein	EZV62_023201;FSB_LOCUS13349;FSB_LOCUS45327;EZV62_010025	25.81	25.88	26.26	25.91	26.08	26.14	-0.33	0.75
		0.8	0.06	A0A5C7HAL2	A0A5C7HAL2	RRM domain-containing protein	EZV62_018848	25.83	25.39	25.31	25.44	25.37	25.55	0.33	0.75
		0.8	0.15	A0A5C7HHT9	A0A5C7HHT9	DUF1338 domain-containing protein	EZV62_017767	24.76	24.84	24.87	25.54	24.78	23.71	0.34	0.74
		0.8	0.09	A0A5C7HYU6	A0A5C7HYU6	Uncharacterized protein	EZV62_013307	27.33	26.33	27	26.85	26.58	26.94	0.34	0.74
		0.8	0.04	A0A5C7HZE2;A0A2N9G2J5	A0A5C7HZE2	Uncharacterized protein;Uncharacterized protein	EZV62_013481;FSB_LOCUS21431	27.02	27.06	27.19	26.91	27.09	27.12	0.34	0.74
		0.8	0.08	A0A5C7IUK5;A0A2N9GNJ2;A0A2N9EJV3;Q30D00	A0A5C7IUK5	Shikimate dehydrogenase;Shikimate_dh_N domain-containing protein;Shikimate dehydrogenase;Shikimate dehydrogenase	EZV62_001586;FSB_LOCUS29017;FSB_LOCUS2927;	25.78	25.36	26.33	25.71	25.68	25.83	0.33	0.76
		0.8	-0.05	A0A5C7IYU1	A0A5C7IYU1	E1 ubiquitin-activating enzyme	EZV62_003014	26.36	25.91	26.22	26.17	26.13	26.35	-0.33	0.75
		0.81	-0.05	A0A5C7GPX9;A0A2N9FAL9;A0A5C7HGD0	A0A5C7GPX9	Pyrophosphate--fructose 6-phosphate 1-phosphotransferase subunit beta;Pyrophosphate--fructose 6-phosphate 1-phosphotransferase subunit beta;Pyrophosphate--fructose 6-phosphate 1-phosphotransferase subunit beta	PFP-BETA;PFP-BETA;PFP-BETA	27.27	27.06	27.2	27.39	27.12	27.16	-0.32	0.76
		0.81	-0.04	A0A5C7GRM8	A0A5C7GRM8	Eukaryotic translation initiation factor 3 subunit D	EZV62_026705	26.74	26.59	26.53	26.67	26.53	26.8	-0.32	0.76
		0.81	0.09	A0A5C7HA76	A0A5C7HA76	Uncharacterized protein	EZV62_022564	27.14	26.08	26.56	26.28	26.6	26.63	0.32	0.76
		0.81	0.05	A0A5C7HH07;A0A2N9GP81	A0A5C7HH07	PABS domain-containing protein;PABS domain-containing protein	EZV62_017643;FSB_LOCUS29324	31.89	31.46	31.67	31.64	31.42	31.79	0.32	0.76
		0.81	-0.04	A0A5C7HKQ7;A0A2N9GGU2;A0A2N9GIW1	A0A5C7HKQ7;A0A2N9GGU2;A0A2N9GIW1	Uncharacterized protein;Uncharacterized protein;Uncharacterized protein	EZV62_018741;FSB_LOCUS26685;FSB_LOCUS27424	26.04	25.98	26.2	26.25	26.17	25.94	-0.31	0.77
		0.81	0.05	A0A5C7IM50	A0A5C7IM50	Eukaryotic translation initiation factor 3 subunit E	EZV62_005236	26.89	26.8	26.8	26.83	26.51	26.99	0.31	0.76
		0.81	0.06	A0A5C7ITM6;A0A5C7I8U2;A0A2N9I614;A0A2N9GSB0	A0A5C7ITM6	TCTP domain-containing protein;TCTP domain-containing protein;TCTP domain-containing protein;TCTP domain-containing protein	EZV62_000305;EZV62_006424;FSB_LOCUS49328;FSB_LOCUS33199	29.31	28.67	29.15	29.03	29.08	28.84	0.31	0.77
		0.82	0.04	A0A5C7H4X2;A0A5C7H6F8	A0A5C7H4X2	Uncharacterized protein;Uncharacterized protein	EZV62_024006;EZV62_024330	27.27	27.31	27.09	27.14	27.34	27.07	0.3	0.77
		0.82	-0.1	A0A5C7I0T9;A0A5C7I307;A0A5C7I2X3	A0A5C7I0T9;A0A5C7I307	CAAX prenyl protease;CAAX prenyl protease;Peptidase_M48_N domain-containing protein	EZV62_009925;EZV62_010594;EZV62_010595	24.83	25.73	25.34	25.39	24.94	25.86	-0.3	0.77
		0.82	0.06	A0A5C7I149	A0A5C7I149	Uncharacterized protein	EZV62_009864	26.54	26.45	26.28	26.52	25.99	26.59	0.31	0.77
		0.82	-0.05	A0A5C7IGR7;A0A2N9FIB0	A0A5C7IGR7	Uncharacterized protein;Uncharacterized protein	EZV62_003154;FSB_LOCUS18439	26.73	26.68	26.75	26.81	27	26.5	-0.3	0.77
		0.82	-0.04	A0A5C7IUF8;A0A2N9FYY8;A0A2N9EQ91	A0A5C7IUF8	Uncharacterized protein;Uncharacterized protein;Integrase catalytic domain-containing protein	EZV62_001073;FSB_LOCUS19916;FSB_LOCUS8869	29.94	29.82	29.9	29.83	29.93	30.02	-0.3	0.77
		0.83	0.07	A0A5C7GV95;A0A2N9IVK4	A0A5C7GV95	Uncharacterized protein;Uncharacterized protein	EZV62_024435;FSB_LOCUS56186	26.4	25.47	26.12	26.05	25.77	25.96	0.28	0.79
		0.83	0.11	A0A5C7H1B9;A0A2N9IEN0	A0A5C7H1B9	Glucan endo-1,3-beta-D-glucosidase;(1->3)-beta-glucan endohydrolase	EZV62_023298;FSB_LOCUS50391	27.34	26.08	25.86	26.28	26.32	26.35	0.29	0.78
		0.83	0.06	A0A5C7H4Y3;A0A2N9HJX6	A0A5C7H4Y3;A0A2N9HJX6	Protein CASP;Uncharacterized protein	EZV62_024016;FSB_LOCUS39935	24.16	24.07	24.09	24.22	23.66	24.28	0.28	0.79
		0.83	-0.07	A0A5C7HCX1	A0A5C7HCX1	Isocitrate dehydrogenase [NADP]	EZV62_019945	29.23	28.55	28.5	28.64	29.18	28.67	-0.28	0.79
		0.83	-0.04	A0A5C7HKE4;A0A5C7HXV8;A0A2N9FPW4	A0A5C7HKE4	Uncharacterized protein;Uncharacterized protein;Uncharacterized protein	EZV62_018687;EZV62_012539;FSB_LOCUS16881	26.97	27.2	27.06	27.18	27.07	27.09	-0.28	0.79
		0.83	0.04	A0A5C7HL03;A0A2N9G4W8;A0A5C7HQI8	A0A5C7HL03;A0A2N9G4W8	Pyruvate kinase;Pyruvate kinase;Pyruvate kinase	EZV62_018758;FSB_LOCUS25588;EZV62_013900	28.78	28.82	28.88	28.66	28.82	28.89	0.28	0.79
		0.83	0.13	A0A5C7I499	A0A5C7I499	Uncharacterized protein	EZV62_010822	26.25	25.88	24.49	25.44	25.5	25.29	0.29	0.78
		0.83	0.05	A0A5C7IIB8;A0A5C7IIQ6;A0A5C7IJF3	A0A5C7IIB8	Uncharacterized protein;Uncharacterized protein;Uncharacterized protein	EZV62_003955;EZV62_003956;EZV62_003979	25.3	25.07	25.06	25.37	24.84	25.07	0.28	0.79
		0.83	0.05	A0A5C7ILN7;A0A2N9FHL9	A0A5C7ILN7	Non-reducing end alpha-L-arabinofuranosidase;Non-reducing end alpha-L-arabinofuranosidase	EZV62_005056;FSB_LOCUS14166	26.34	25.73	25.88	25.78	26.04	25.97	0.27	0.79
		0.83	0.07	A0A5C7IWI2;A0A2N9GAP4	A0A5C7IWI2	CP-type G domain-containing protein;CP-type G domain-containing protein	EZV62_002154;FSB_LOCUS24321	24.62	25.43	24.82	24.89	25.03	24.75	0.29	0.78
		0.84	0.05	A0A5C7GRS3;A0A2N9EQZ7	A0A5C7GRS3;A0A2N9EQZ7	Uncharacterized protein;Uncharacterized protein	EZV62_026170;FSB_LOCUS5013	23.03	23.17	22.64	22.82	22.98	22.9	0.27	0.79
		0.84	0.04	A0A5C7H7R5	A0A5C7H7R5	Biotin carboxylase	EZV62_022186	27.18	27.41	27.33	27.14	27.49	27.17	0.27	0.8
		0.84	0.05	A0A5C7I1K9;A0A2N9HFD4	A0A5C7I1K9	Methenyltetrahydrofolate cyclohydrolase;Methenyltetrahydrofolate cyclohydrolase	EZV62_009822;FSB_LOCUS40928	25.25	25.8	25.97	25.65	25.53	25.67	0.26	0.8
		0.85	0.03	A0A2N9HYH2	A0A2N9HYH2	Oxidored_q6 domain-containing protein	FSB_LOCUS10868	24.69	24.89	24.79	24.8	24.77	24.71	0.25	0.81
		0.85	0.08	A0A2N9IZ25;A0A2N9GYZ0;A0A2N9GJ79;A0A2N9H249;A0A5C7HC99	A0A2N9IZ25;A0A2N9GYZ0	Fructose-bisphosphate aldolase;UMP pyrophosphorylase;PRK domain-containing protein;PRK domain-containing protein;UMP pyrophosphorylase	FSB_LOCUS58479;FSB_LOCUS35369;FSB_LOCUS27505;FSB_LOCUS33780;EZV62_019999	30.09	30.56	30.76	30.78	29.85	30.56	0.25	0.81
		0.85	0.04	A0A5C7H676;A0A5C7IAZ6;A0A2N9E1N0	A0A5C7H676	5-3 exoribonuclease;5-3 exoribonuclease;5-3 exoribonuclease	EZV62_021254;EZV62_007137;FSB_LOCUS679	28.71	28.92	28.67	28.69	28.56	28.93	0.24	0.82
		0.85	0.03	A0A5C7H8L4;A0A5C7IS88	A0A5C7H8L4	Ribosomal_L6e_N domain-containing protein;SF3a60_bindingd domain-containing protein	EZV62_022622;EZV62_006157	28.82	29	28.87	28.96	28.88	28.75	0.25	0.81
		0.85	0.06	A0A5C7HWG7;A0A2N9FR31	A0A5C7HWG7	Uncharacterized protein;Uncharacterized protein	EZV62_012517;FSB_LOCUS21068	25.41	24.84	25.72	25.43	25.16	25.19	0.25	0.81
		0.85	0.11	A0A5C7I1M1;A0A5C7IPE8;A0A2N9EEM9;A0A2N9F7B5;A0A2N9INE2;A0A5C7IJM1;A0A5C7I5U1;A0A5C7HAR0	A0A5C7I1M1;A0A5C7IPE8;A0A2N9EEM9;A0A2N9F7B5	60S ribosomal protein L36;60S ribosomal protein L36;60S ribosomal protein L36;60S ribosomal protein L36;60S ribosomal protein L36;60S ribosomal protein L36;Uncharacterized protein;60S ribosomal protein L36	EZV62_009832;EZV62_005864;FSB_LOCUS1013;FSB_LOCUS14699;FSB_LOCUS54244;EZV62_004355;EZV62_011478;EZV62_018871	26.93	28.72	28.16	27.68	27.9	27.91	0.25	0.81
		0.85	-0.09	A0A5C7I4G5	A0A5C7I4G5	ATP-dependent Clp protease proteolytic subunit	EZV62_011134	23.76	25.19	24.56	24.55	24.43	24.79	-0.24	0.82
		0.85	0.06	A0A5C7IA46;A0A5C7IAZ9;A0A2N9I7K8;A0A2N9I172;A0A2N9I7G7;A0A2N9EXL1;A0A2N9EEB0;A0A5C7I8L4;A0A5C7I9R5;A0A5C7IB09;A0A2N9EY52;A0A2N9EEH9;A0A2N9G7I8	A0A5C7IA46;A0A5C7IAZ9	Aldo_ket_red domain-containing protein;Aldo_ket_red domain-containing protein;Aldo_ket_red domain-containing protein;Aldo_ket_red domain-containing protein;Uncharacterized protein;Uncharacterized protein;Aldo_ket_red domain-containing protein;Aldo_ket_red domain-containing protein;Aldo_ket_red domain-containing protein;Aldo_ket_red domain-containing protein;Aldo_ket_red domain-containing protein;…	EZV62_007273;EZV62_007184;FSB_LOCUS47945;FSB_LOCUS45493;FSB_LOCUS47946;FSB_LOCUS7465;FSB_LOCUS945;EZV62_007188;EZV62_007192;EZV62_007194;FSB_LOCUS7463;FSB_LOCUS946;FSB_LOCUS23053	25.1	25.43	25.31	25.38	24.77	25.51	0.25	0.81
		0.86	-0.15	A0A5C7HHV1;A0A2N9IJ95;A0A2N9J4B4;A0A2N9F428	A0A5C7HHV1;A0A2N9IJ95;A0A2N9J4B4;A0A2N9F428	Uncharacterized protein;Uncharacterized protein;Uncharacterized protein;Uncharacterized protein	EZV62_017109;FSB_LOCUS52804;FSB_LOCUS59232;FSB_LOCUS9513	26.83	29.53	28.62	28.4	28.69	28.34	-0.24	0.82
		0.86	0.03	A0A5C7H6B7;A0A5C7H2A3;A0A2N9GHI4;A0A2N9ELT1	A0A5C7H6B7	Adenine phosphoribosyltransferase;Adenine phosphoribosyltransferase;Adenine phosphoribosyltransferase;Adenine phosphoribosyltransferase	EZV62_021693;EZV62_023637;FSB_LOCUS26506;FSB_LOCUS3664	27.68	27.8	27.63	27.8	27.64	27.58	0.23	0.82
		0.86	0.07	A0A5C7I1I0;A0A2N9F5C4	A0A5C7I1I0	50S ribosomal protein L5, chloroplastic;50S ribosomal protein L5, chloroplastic	EZV62_009928;FSB_LOCUS10167	23.35	24.35	24.13	23.97	23.73	23.94	0.24	0.82
		0.86	-0.04	A0A5C7I2R2;A0A2N9FPX3;A0A2N9H6Q5;A0A5C7ITG8;A0A2N9H219;A0A5C7HPX6	A0A5C7I2R2;A0A2N9FPX3	UDP-glucuronate decarboxylase;UDP-glucuronate decarboxylase;UDP-glucuronate decarboxylase;UDP-glucuronate decarboxylase;UDP-glucuronate decarboxylase;UDP-glucuronate decarboxylase	EZV62_010418;FSB_LOCUS17140;FSB_LOCUS35410;EZV62_000291;FSB_LOCUS36449;EZV62_016890	25.03	24.94	24.98	25.29	25.14	24.65	-0.23	0.83
		0.86	0.06	A0A5C7I452	A0A5C7I452	TPR_REGION domain-containing protein	EZV62_010889	25.39	24.82	24.63	24.72	25.14	24.81	0.24	0.82
		0.86	-0.05	A0A5C7I7G6;A0A2N9HQY2	A0A5C7I7G6	Phenylalanine--tRNA ligase;AA_TRNA_LIGASE_II domain-containing protein	EZV62_011536;FSB_LOCUS41921	24.41	24.55	24.52	24.31	24.35	24.98	-0.24	0.82
		0.86	-0.04	A0A5C7IQ43;A0A2N9HA98	A0A5C7IQ43	TPR_MLP1_2 domain-containing protein;TPR_MLP1_2 domain-containing protein	EZV62_006345;FSB_LOCUS36727	26.45	26.52	26.63	26.47	26.41	26.84	-0.24	0.82
		0.87	-0.06	A0A2N9FL43	A0A2N9FL43	TRASH domain-containing protein	FSB_LOCUS15503	28.17	29.06	28.57	28.5	28.98	28.5	-0.22	0.83
		0.87	0.04	A0A5C7H150;A0A2N9GUS5	A0A5C7H150;A0A2N9GUS5	Uncharacterized protein;Uncharacterized protein	EZV62_022736;FSB_LOCUS31304	23.83	24.37	24.12	24.24	23.84	24.11	0.22	0.84
		0.87	0.09	A0A5C7HI50;A0A2N9J3M7	A0A5C7HI50	N-acetyltransferase domain-containing protein;N-acetyltransferase domain-containing protein	EZV62_017219;FSB_LOCUS59978	24.55	23.17	24.77	24.06	24.08	24.07	0.22	0.83
		0.87	0.03	A0A5C7IG13;A0A2N9EJI8	A0A5C7IG13;A0A2N9EJI8	Proteasome subunit alpha type;Proteasome subunit alpha type	EZV62_003118;FSB_LOCUS2682	29.51	29.33	29.42	29.36	29.47	29.35	0.21	0.84
		0.87	-0.05	A0A5C7IMQ3;A0A2N9J9R0	A0A5C7IMQ3;A0A2N9J9R0	Uncharacterized protein;Uncharacterized protein	EZV62_005568;FSB_LOCUS61904	24.58	24.5	24.09	24.63	24.07	24.6	-0.22	0.83
		0.87	-0.05	A0A5C7IMT1;A0A2N9IF05	A0A5C7IMT1	Elongation factor Ts, mitochondrial;Elongation factor Ts, mitochondrial	EFTS;EFTS	25.51	25.19	25.28	25.7	25.4	25.01	-0.22	0.84
		0.88	-0.03	A0A5C7GZC7	A0A5C7GZC7	Pyruvate kinase	EZV62_025251	28.95	28.73	28.76	28.89	28.87	28.76	-0.2	0.85
		0.88	0.03	A0A5C7H701;A0A2N9FMT1	A0A5C7H701	Methyltransferase;Methyltransferase	EZV62_021155;FSB_LOCUS15946	24.63	24.65	24.83	24.77	24.78	24.47	0.2	0.85
		0.88	0.07	A0A5C7HAR7;A0A2N9I5L6	A0A5C7HAR7;A0A2N9I5L6	Fumarate hydratase;Fumarate hydratase	EZV62_019539;FSB_LOCUS49199	25.42	24.51	25.87	25.42	24.93	25.23	0.2	0.85
		0.88	0.05	A0A5C7IEW5;A0A2N9H1Z0	A0A5C7IEW5	Imidazole glycerol phosphate synthase hisHF;Glutamine amidotransferase type-1 domain-containing protein	EZV62_008809;FSB_LOCUS36418	24.62	24.89	25.42	25.13	25.11	24.53	0.2	0.85
		0.88	-0.03	A0A5C7IGP3;A0A2N9G596;A0A2N9HV18;A0A2N9FKD9;A0A2N9EFQ6;A0A2N9E2K3;A0A2N9HYT6;A0A2N9HT94	A0A5C7IGP3	AAA domain-containing protein;AAA domain-containing protein;AAA domain-containing protein;AAA domain-containing protein;Uncharacterized protein;ATPase_AAA_core domain-containing protein;ATPase_AAA_core domain-containing protein;AAA domain-containing protein	EZV62_003099;FSB_LOCUS22126;FSB_LOCUS43787;FSB_LOCUS15457;FSB_LOCUS5689;FSB_LOCUS1019;FSB_LOCUS44693;FSB_LOCUS42806	27.46	27.78	27.67	27.75	27.51	27.74	-0.2	0.85
		0.89	-0.03	A0A5C7GZ55;A0A2N9J749	A0A5C7GZ55	Uncharacterized protein;Uncharacterized protein	EZV62_025905;FSB_LOCUS60317	25.74	25.6	25.36	25.56	25.75	25.49	-0.18	0.86
		0.89	-0.03	A0A5C7HHL1;A0A2N9GPI6	A0A5C7HHL1	Threonyl-tRNA synthetase;Threonyl-tRNA synthetase	EZV62_017652;FSB_LOCUS29347	26.09	26.15	26.46	26.24	26.21	26.33	-0.18	0.86
		0.89	0.04	A0A5C7HU22;A0A2N9EU49	A0A5C7HU22	SAP domain-containing protein;SAP domain-containing protein	EZV62_015186;FSB_LOCUS6205	25.52	26.13	25.62	26.01	25.6	25.55	0.18	0.87
		0.89	-0.02	A0A5C7IL30;A0A2N9IIJ1	A0A5C7IL30;A0A2N9IIJ1	V-ATPase 69 kDa subunit;V-ATPase 69 kDa subunit	EZV62_004499;FSB_LOCUS52140	28.03	27.9	27.98	28.03	27.92	28.02	-0.18	0.86
		0.9	-0.03	A0A2N9GBZ3	A0A2N9GBZ3	Proteasome subunit alpha type	FSB_LOCUS24781	26.75	26.86	26.95	27.06	26.52	27.08	-0.17	0.87
		0.9	-0.02	A0A5C7GVF1;A0A2N9EBG1;A0A2N9I0G3;A0A2N9ENF1;A0A2N9GRQ0;A0A2N9HZN4;A0A2N9ENA7	A0A5C7GVF1	Vesicle-fusing ATPase;Vesicle-fusing ATPase;Vesicle-fusing ATPase;Vesicle-fusing ATPase;Vesicle-fusing ATPase;Vesicle-fusing ATPase;Vesicle-fusing ATPase	EZV62_024495;FSB_LOCUS4198;FSB_LOCUS47448;FSB_LOCUS4195;FSB_LOCUS32998;FSB_LOCUS45470;FSB_LOCUS4194	26.42	26.24	26.47	26.34	26.46	26.4	-0.18	0.87
		0.9	0.04	A0A5C7HVZ4;A0A2N9I4C4;A0A5C7IB78;A0A2N9GIV6	A0A5C7HVZ4	Alba domain-containing protein;Alba domain-containing protein;Alba domain-containing protein;Alba domain-containing protein	EZV62_012660;FSB_LOCUS48798;EZV62_007264;FSB_LOCUS27241	25.49	26.33	26.19	26.08	25.77	26.04	0.16	0.88
		0.9	0.03	A0A5C7IAE1;A0A2N9J6T6;A0A2N9H7P5;A0A2N9J2J2	A0A5C7IAE1	Uncharacterized protein;Uncharacterized protein;Uncharacterized protein;Malectin_like domain-containing protein	EZV62_007429;FSB_LOCUS60061;FSB_LOCUS35491;FSB_LOCUS58707	25.9	26.53	26.45	26.31	26.35	26.11	0.17	0.87
		0.9	-0.03	A0A5C7IFK8	A0A5C7IFK8	WHy domain-containing protein	EZV62_009103	30.36	30.73	30.49	30.39	30.64	30.62	-0.16	0.88
		0.9	-0.07	A0A5C7ISH8	A0A5C7ISH8	Ribosomal_L14e domain-containing protein	EZV62_000926	28.7	30.36	29.63	29.7	29.68	29.5	-0.16	0.87
		0.9	-0.05	A0A5C7IVQ8;A0A2N9ES58;A0A5C7HA70	A0A5C7IVQ8	UBA domain-containing protein;UBA domain-containing protein;UBA domain-containing protein	EZV62_001181;FSB_LOCUS5567;EZV62_019379	26.11	26.69	25.78	26.25	26.5	25.96	-0.17	0.87
		0.91	0.02	A0A5C7GQL6	A0A5C7GQL6	Uncharacterized protein	EZV62_026093	28.33	28.16	28.31	28.09	28.24	28.39	0.16	0.88
		0.91	0.04	A0A5C7GUL7;A0A2N9F3G6;A0A2N9E758	A0A5C7GUL7	GST C-terminal domain-containing protein;GST C-terminal domain-containing protein;GST C-terminal domain-containing protein	EZV62_027604;FSB_LOCUS9261;FSB_LOCUS2688	25.38	24.62	24.47	24.7	24.57	25.08	0.14	0.89
		0.91	0.05	A0A5C7GUT6	A0A5C7GUT6	Cytochrome b5 heme-binding domain-containing protein	EZV62_024429	26.96	25.93	27.22	26.49	26.41	27.06	0.15	0.89
		0.91	0.11	A0A5C7H209;A0A2N9H4S4;A0A2N9H8J6	A0A5C7H209	Uncharacterized protein;Uncharacterized protein;Uncharacterized protein	EZV62_023542;FSB_LOCUS34492;FSB_LOCUS36304	25.22	25.32	24.72	26.27	23.23	25.44	0.14	0.89
		0.91	0.02	A0A5C7HK55	A0A5C7HK55	Endoplasmic reticulum transmembrane protein	EZV62_018502	26.49	26.43	26.72	26.47	26.77	26.34	0.14	0.89
		0.91	-0.06	A0A5C7HN10;A0A2N9H1H3;A0A2N9HQ60	A0A5C7HN10;A0A2N9H1H3	Matrin-type domain-containing protein;Matrin-type domain-containing protein;Matrin-type domain-containing protein	EZV62_016252;FSB_LOCUS33540;FSB_LOCUS44148	25	25.83	24.33	25.04	24.78	25.51	-0.14	0.89
		0.91	0.04	A0A5C7I3H5;A0A5C7HR96;A0A5C7GP09;A0A2N9IST8;A0A5C7I3W1;A0A2N9J583;A0A5C7IK00	A0A5C7I3H5;A0A5C7HR96;A0A5C7GP09;A0A2N9IST8	Uncharacterized protein;Uncharacterized protein;Uncharacterized protein;Uncharacterized protein;Uncharacterized protein;Uncharacterized protein;Uncharacterized protein	EZV62_010764;EZV62_016571;EZV62_027947;FSB_LOCUS55105;EZV62_010799;FSB_LOCUS59562;EZV62_004453	27.57	27.97	28.04	28.01	27.35	28.11	0.14	0.89
		0.91	0.02	A0A5C7HU06;A0A2N9F9U1;A0A2N9HHM3;A0A5C7H8Y9;A0A5C7IGF5	A0A5C7HU06	Prolyl-tRNA synthetase;Prolyl-tRNA synthetase;AA_TRNA_LIGASE_II domain-containing protein;Prolyl-tRNA synthetase;Prolyl-tRNA synthetase	EZV62_015170;FSB_LOCUS11844;FSB_LOCUS39052;EZV62_018859;EZV62_003345	27.41	27.07	27.2	27.27	27.2	27.14	0.16	0.88
		0.91	0.02	A0A5C7I4D3;A0A2N9IU64;A0A2N9GS43	A0A5C7I4D3	40S ribosomal protein S4;40S ribosomal protein S4;40S ribosomal protein S4	EZV62_010420;FSB_LOCUS56838;FSB_LOCUS30043	29.77	30.26	30.02	29.95	29.97	30.05	0.15	0.88
		0.91	0.03	A0A5C7IMQ5;A0A2N9HZN9	A0A5C7IMQ5;A0A2N9HZN9	Proteasome subunit alpha type;Proteasome subunit alpha type	EZV62_005049;FSB_LOCUS26955	29.02	28.29	28.47	28.53	28.68	28.47	0.15	0.88
		0.92	0.02	A0A5C7HAP3;A0A2N9E1A9	A0A5C7HAP3	RRM domain-containing protein;RRM domain-containing protein	EZV62_019529;FSB_LOCUS468	25.5	25.63	25.4	25.61	25.57	25.29	0.13	0.9
		0.92	0.02	A0A5C7IUZ0;A0A5C7HM02;A0A2N9G025;A0A2N9I9T8;A0A5C7HLY1;A0A5C7HMF3;A0A5C7HYA3;A0A5C7HMC9;A0A2N9J3Z4	A0A5C7IUZ0	Uncharacterized protein;Uncharacterized protein;Uncharacterized protein;Uncharacterized protein;Poly(A)-specific ribonuclease;Poly(A)-specific ribonuclease;Uncharacterized protein;Helicase ATP-binding domain-containing protein;Helicase C-terminal domain-containing protein	EZV62_001662;EZV62_015850;FSB_LOCUS20403;FSB_LOCUS48796;EZV62_015849;EZV62_015843;EZV62_012659;EZV62_015847;FSB_LOCUS60088	27	27.28	27.12	27.17	27.09	27.09	0.14	0.9
		0.93	0.03	A0A5C7H347;A0A2N9FEA0;A0A5C7H1M0	A0A5C7H347	UDP-glucose 4-epimerase;UDP-glucose 4-epimerase;NAD(P)-bd_dom domain-containing protein	EZV62_023200;FSB_LOCUS13350;EZV62_023199	25.9	26.06	25.36	25.49	25.57	26.15	0.12	0.91
		0.93	0.07	A0A5C7H5U4;A0A2N9E7A1	A0A5C7H5U4	Uncharacterized protein;Uncharacterized protein	EZV62_024316;FSB_LOCUS2729	28.96	30.47	28.42	28.92	29.34	29.39	0.13	0.9
		0.93	0.02	A0A5C7H7W5	A0A5C7H7W5	Uncharacterized protein	EZV62_021761	26.8	27.27	26.7	26.92	26.84	26.95	0.12	0.91
		0.93	0.02	A0A5C7HCC7	A0A5C7HCC7	Glutathione transferase	EZV62_019785	29.43	29.32	29.34	29.34	29.51	29.2	0.12	0.91
		0.93	-0.02	A0A5C7HFF4;A0A5C7HDG7	A0A5C7HFF4	AB hydrolase-1 domain-containing protein;Uncharacterized protein	EZV62_020448;EZV62_020449	25.69	25.91	26	25.93	25.97	25.75	-0.12	0.91
		0.93	0.07	A0A5C7HWT8	A0A5C7HWT8	Uncharacterized protein	EZV62_012641	23.14	24.07	24.51	22.9	25.03	23.57	0.12	0.91
		0.93	0.02	A0A5C7I182	A0A5C7I182	Malic enzyme	EZV62_009450	26.93	26.76	27.1	26.97	26.7	27.07	0.12	0.91
		0.93	0.04	A0A5C7I2I1;A0A2N9IP47	A0A5C7I2I1;A0A2N9IP47	Uncharacterized protein;Uncharacterized protein	EZV62_010279;FSB_LOCUS54504	23.64	23.81	23.33	22.85	24.02	23.8	0.11	0.91
		0.93	0.03	A0A5C7IKL7	A0A5C7IKL7	Uncharacterized protein	EZV62_004359	26.65	25.98	25.8	26.16	26.23	25.95	0.11	0.92
		0.94	-0.02	A0A5C7H6T1	A0A5C7H6T1	Uncharacterized protein	EZV62_021830	24.53	23.94	24.02	23.93	24.33	24.29	-0.1	0.93
		0.94	-0.02	A0A5C7I5R0	A0A5C7I5R0	Uncharacterized protein	EZV62_011581	25.78	25.85	25.44	25.66	25.83	25.63	-0.11	0.92
		0.94	0.01	A0A5C7IJ77;A0A5C7H524	A0A5C7IJ77	Coatomer subunit beta;Coatomer_WDAD domain-containing protein	EZV62_004054;EZV62_021243	27.46	27.21	27.24	27.36	27.2	27.31	0.11	0.92
		0.94	0.01	A0A5C7IWP4;A0A5C7HFC0;A0A2N9GRM3	A0A5C7IWP4	Eukaryotic translation initiation factor 3 subunit H;Uncharacterized protein;Eukaryotic translation initiation factor 3 subunit H	EZV62_001521;EZV62_020986;FSB_LOCUS29951	27.23	26.85	27.12	27.17	26.99	27.01	0.1	0.92
		0.95	0.01	A0A5C7H7G1;A0A2N9FM29	A0A5C7H7G1	Uncharacterized protein;Uncharacterized protein	EZV62_021838;FSB_LOCUS15686	26.96	27	27.27	27.06	27.01	27.12	0.09	0.93
		0.95	-0.03	A0A5C7HP13;A0A2N9H4V7;A0A2N9FT69	A0A5C7HP13	J domain-containing protein;J domain-containing protein;J domain-containing protein	EZV62_015865;FSB_LOCUS34531;FSB_LOCUS21798	24.48	24.72	24.93	25.05	25.32	23.87	-0.09	0.93
		0.95	-0.04	A0A5C7HX46;A0A482E956;A0A5C7IG80	A0A5C7HX46	Uncharacterized protein;30S ribosomal protein S11, chloroplastic;Plastid-encoded RNA polymerase subunit alpha	EZV62_012095;rps11;EZV62_009333	23.3	24.81	24.66	24.47	24.26	24.15	-0.09	0.93
		0.95	0.01	A0A5C7I4U1	A0A5C7I4U1	MI domain-containing protein	EZV62_011537	24.48	24.74	24.64	24.67	24.87	24.27	0.08	0.94
		0.95	0.01	A0A5C7I7J6	A0A5C7I7J6	Iso_dh domain-containing protein	EZV62_012022	27.24	26.92	26.78	27.12	26.88	26.9	0.09	0.93
		0.95	-0.02	A0A5C7IIE7;A0A5C7IJ07;A0A5C7II87;A0A5C7IKQ7	A0A5C7IIE7	Uncharacterized protein;Thioredoxin domain-containing protein;Uncharacterized protein;Uncharacterized protein	EZV62_003985;EZV62_003984;EZV62_003982;EZV62_003971	25.94	25.4	25.97	26	25.66	25.71	-0.09	0.93
		0.95	0.01	A0A5C7IVH4;A0A2N9FXN3	A0A5C7IVH4	Uncharacterized protein;Uncharacterized protein	EZV62_001105;FSB_LOCUS19777	28.22	28.53	28.07	28.27	28.15	28.36	0.08	0.94
		0.96	0.02	A0A2N9EIQ6;A0A2N9J875;A0A5C7I172	A0A2N9EIQ6;A0A2N9J875	Phospholipase D;Phospholipase D;Phospholipase D	FSB_LOCUS6689;FSB_LOCUS60666;EZV62_013525	28.14	26.86	27.68	27.65	27.61	27.34	0.07	0.94
		0.96	0.02	A0A2N9FX13	A0A2N9FX13	F-box domain-containing protein	FSB_LOCUS19363	27.51	27.46	28.44	27.78	27.79	27.8	0.06	0.95
		0.96	0.02	A0A2N9GWT7;A0A5C7IHC8	A0A2N9GWT7;A0A5C7IHC8	40S ribosomal protein S30;F-box domain-containing protein	FSB_LOCUS31672;EZV62_003625	26.53	27.81	26.85	26.95	27.2	26.97	0.07	0.95
		0.96	0.01	A0A5C7GW25	A0A5C7GW25	Small nuclear ribonucleoprotein Sm D1	EZV62_024604	25.77	26.23	25.89	26.02	26.18	25.64	0.06	0.95
		0.96	0.01	A0A5C7HIJ6;A0A2N9GMG7	A0A5C7HIJ6	Delta(24)-sterol reductase;FAD-binding PCMH-type domain-containing protein	EZV62_018176;FSB_LOCUS28491	26.13	26.42	26.67	26.47	26.54	26.18	0.07	0.95
		0.96	-0.01	A0A5C7HLH4;A0A2N9FKU5	A0A5C7HLH4	Coproporphyrinogen oxidase;Coproporphyrinogen oxidase	EZV62_015547;FSB_LOCUS15216	24.83	24.8	24.79	24.68	24.66	25.11	-0.06	0.95
		0.96	0.01	A0A5C7I0V2	A0A5C7I0V2	Ribosomal_S10 domain-containing protein	EZV62_009678	27.69	27.37	27.79	27.71	27.36	27.74	0.07	0.95
[truncated: 21 more rows]

## Sheet:  SignHits heatmap (imputed)
Protein IDs	Majority protein IDs	Protein names	Gene names	zscore_APSG_rep3	zscore_APSG_rep1	zscore_APSG_rep2	zscore_APLG_rep1	zscore_APLG_rep2	zscore_APLG_rep3	PositionInHeatmap
A0A5C7HGX0	A0A5C7HGX0	ATP citrate synthase	EZV62_017570	-1.66	-0.51	-0.22	0.89	0.67	0.83	1
A0A5C7HZH1;A0A5C7I1L5	A0A5C7HZH1;A0A5C7I1L5	Peptidase A1 domain-containing protein;Peptidase A1 domain-containing protein	EZV62_013673;EZV62_013675	-1.85	-0.04	-0.24	0.73	0.6	0.8	2
A0A5C7II35	A0A5C7II35	Uncharacterized protein	EZV62_003726	-1.72	-0.24	-0.37	0.82	0.83	0.69	3
A0A2N9G8R3;A0A5C7IC42	A0A2N9G8R3	Uncharacterized protein;Uncharacterized protein	FSB_LOCUS23780;EZV62_007923	-1.19	-0.71	-0.67	0.62	0.58	1.38	4
A0A5C7GUW7	A0A5C7GUW7	Uncharacterized protein	EZV62_024343	-1.24	-0.66	-0.74	0.65	1.15	0.85	5
A0A5C7HBC3	A0A5C7HBC3	ATP-dependent Clp protease proteolytic subunit	EZV62_019447	-1.15	-0.74	-0.81	0.72	1.07	0.9	6
A0A2N9G734	A0A2N9G734	GB1/RHD3-type G domain-containing protein	FSB_LOCUS23230	-1.25	-0.74	-0.68	0.72	1.05	0.9	7
A0A5C7I217;A0A2N9HSQ3	A0A5C7I217;A0A2N9HSQ3	UMP-CMP kinase;UMP-CMP kinase	EZV62_009446;FSB_LOCUS43204	-1.25	-0.68	-0.75	0.75	1.02	0.91	8
A0A5C7IJH2	A0A5C7IJH2	SOR_SNZ domain-containing protein	EZV62_003999	-1.28	-0.9	-0.47	0.9	0.85	0.9	9
A0A5C7H721	A0A5C7H721	Fn3_like domain-containing protein	EZV62_022007	-1.23	-0.75	-0.7	0.85	0.8	1.03	10
[truncated: 226 more rows]
