# Supplementary material for: Proteomics- and metabolomics-based analysis of the regulation of germination in Norway maple and sycamore embryonic axes
Source: Tree Physiol. 2025 Jan 6;45(2):tpaf003. doi: 10.1093/treephys/tpaf003 (PMC11791354; doi:10.1093/treephys/tpaf003)
Supplement: Table_S9_tpaf003 [file table_s9_tpaf003.xlsx]

## Sheet: Differential expression testing
Table S9. Proteins containing MetO identified in embryonic axes of imbibed (I) seeds of Norway maple (APL) and sycamore (APS). Differential abundance of MetO sites was tested statistically.
Significant_APL IvsAPS I_FDR0 05	Significant_APL IvsAPS I_FDR0 01	adj P Val_APL IvsAPS I_	logFC_APL IvsAPS I_	logFC_APL IvsAPS I_Shotgun results	logFC_APL IvsAPS I_corrected with shotgun results	PTMpeptide_id	Proteins	Leading proteins	Positions within proteins	Localization prob	PEP	Unique_identifier	name	Amino acid	Charge	Potential contaminant	Score	Delta score	Score for localization	Mass error ppm	Intensity	Position	Protein	Sequence window	Number of Oxidation M	Protein group IDs	log2_normalized intensity APL I_rep1	log2_normalized intensity APL I_rep2	log2_normalized intensity APL I_rep3	log2_normalized intensity APS I_rep1	log2_normalized intensity APS I_rep2	log2_normalized intensity APS I_rep3	t statistic_APL IvsAPS I_FDR0 05	P Value_APL IvsAPS I_FDR0 01
+	+	1.3e-06	7.63			A0A5C7I9G4_M248_2	A0A5C7I9G4	A0A5C7I9G4	248	1	0.0338587	UID638	A0A5C7I9G4_M248_2	M	2		55.084	40.184	55.084	1.6577	1931200000	248	A0A5C7I9G4	KQSAMSSTARTTMVSMAVICFAASRCIEVSQ	2	2318	4.88	4.67	4.74	-3.13	-2.44	-3.03	23.95	5.3e-09
+	+	4.5e-06	7.74			A0A5C7I9G4_M245_2	A0A5C7I9G4	A0A5C7I9G4	245	1	0.0338587	UID637	A0A5C7I9G4_M245_2	M	2		55.084	40.184	55.084	1.6577	1931200000	245	A0A5C7I9G4	AATKQSAMSSTARTTMVSMAVICFAASRCIE	2	2318	4.88	4.67	4.74	-3.73	-3.14	-2.06	17.6	6.7e-08
+	+	5.6e-06	6.59	0.44	6.15	A0A5C7HLQ1_M117_1	A0A5C7HLQ1	A0A5C7HLQ1	117	1	2.46106e-05	UID162	A0A5C7HLQ1_M117_1	M	3		92.679	88.946	87.49	0.31076	1152900000	117	A0A5C7HLQ1	RFDDGLPPILTALEVMDHSIRVVLEVASHLG	1	1355	3.8	4.21	2.92	-3.35	-3.09	-2.39	15.28	2.1e-07
+	+	5.6e-06	5.47	1.62	3.85	A0A5C7ITA3_M57_1	A0A5C7ITA3	A0A5C7ITA3	57	0.997223	5.13903e-42	UID339	A0A5C7ITA3_M57_1	M	2		204.13	183.28	204.13	-0.43545	1076000000	57	A0A5C7ITA3	SGDLANKPVAPRDAAMMQAAETVAFGDTQRG	1	2907	2.11	2.16	2.56	-2.63	-3.48	-3.48	15.44	1.9e-07
+	+	5.6e-06	4.44	0.25	4.19	A0A5C7HDM3_M416_1	A0A5C7HDM3	A0A5C7HDM3	416	1	0.0145857	UID131	A0A5C7HDM3_M416_1	M	2		72.891	56.359	72.891	0.34854	175410000	416	A0A5C7HDM3	FVNAFVNAGFGQDKLMTVPADASSGGASGNW	1	1021	1.47	1.23	1.17	-3.15	-3.17	-3.13	15.56	1.8e-07
+	+	6.5e-06	5.32	1.34	3.98	A0A5C7HDY5_M534_1	A0A5C7HDY5	A0A5C7HDY5	534	1	3.15359e-23	UID136	A0A5C7HDY5_M534_1	M	3		136.77	130.26	89.773	-1.0166	779040000	534	A0A5C7HDY5	TIQQTLGGVTEQGNQMAKHQGGDNRGGQQSL	1	1034	2.48	1.92	2.37	-2.71	-3.69	-2.8	14.33	3.5e-07
+	+	8.2e-06	4.57	0.79	3.78	A0A5C7HNS1_M117_1	A0A5C7HNS1	A0A5C7HNS1	117	1	2.19687e-06	UID177	A0A5C7HNS1_M117_1	M	2		112.96	104.79	68.809	1.5942	221710000	117	A0A5C7HNS1	FREPEIMQKYQVKPDMEVLDLLDTVSRQKEI	1	1449	1.38	0.79	1.59	-3.2	-3.2	-3.57	13.64	5.3e-07
+	+	8.2e-06	4.21	3.02	1.19	A0A5C7IWK4_M488_1	A0A5C7IWK4	A0A5C7IWK4	488	1	0.00019507	UID359	A0A5C7IWK4_M488_1	M	3		78.354	71.021	65.111	-0.40659	125030000	488	A0A5C7IWK4	LPILPTTTIGSFPQTMDLRRVRREYKAKKIS	1	3061	0.98	0.62	0.85	-3.58	-3.04	-3.56	13.47	5.8e-07
+	+	8.2e-06	4.15			A0A5C7IDK6_M1_1	A0A5C7IDK6	A0A5C7IDK6	1	1	0.0301174	UID271	A0A5C7IDK6_M1_1	M	2		49.358	18.069	49.358	-0.60872	145780000	1	A0A5C7IDK6	_______________MATAIGEKQLQTHDDD	1	2435	0.8	1.18	1.07	-3.04	-3.43	-2.92	13.46	5.9e-07
+	+	9.1e-06	4.15	0.71	3.44	A0A5C7IB53_M47_1	A0A5C7IB53	A0A5C7IB53	47	1	1.48776e-13	UID264	A0A5C7IB53_M47_1	M	4		131.44	112.66	92.098	1.1495	159490000	47	A0A5C7IB53	YRDEDLSNKSPLLLQMNPVHKKIPVLVHNGK	1	2379	0.78	0.24	0.79	-3.72	-3.35	-3.56	13.2	6.9e-07
+	+	1.2e-05	5.83			A0A5C7GSL4_M144_1	A0A5C7GSL4	A0A5C7GSL4	144	1	0.00192996	UID25	A0A5C7GSL4_M144_1	M	2		74.789	53.85	74.789	-0.52648	636370000	144	A0A5C7GSL4	YDLARMIILHGYPLTMVDHVGFRVFVKNLQP	1	118	3.57	3.02	2.7	-3.63	-2.59	-1.99	12.47	1.1e-06
+	+	1.2e-05	5.28			A0A5C7H7N6_M1_1	A0A5C7H7N6	A0A5C7H7N6	1	1	0.0229813	UID94	A0A5C7H7N6_M1_1	M	1		42.599	14.425	42.599	2.025	271250000	1	A0A5C7H7N6	_______________MGEEVAKSVKTETKKG		759	2.26	1.3	2.19	-2.88	-4.05	-3.16	12.35	1.2e-06
+	+	1.2e-05	4.01	0.35	3.66	A0A5C7IXN9_M241_1	A0A5C7IXN9	A0A5C7IXN9	241	1	9.2152e-38	UID369	A0A5C7IXN9_M241_1	M	4		160.47	159.42	56.29	-0.38827	215870000	241	A0A5C7IXN9	ACPATFTYAHDSPTLMHECSSPRELKVIFCH	1	3115	0.73	1.47	1.12	-3.01	-3	-2.7	12.4	1.1e-06
+	+	1.2e-05	3.89	-0.84	4.73	A0A5C7GZ05_M64_1	A0A5C7GZ05;A0A5C7IXL3	A0A5C7GZ05;A0A5C7IXL3	64;64	1	3.38286e-21	UID39	A0A5C7GZ05_M64_1	M	3		197.31	179.88	52.112	0.0086353	285130000	64	A0A5C7GZ05	DSERLIGDAAKNQVAMNPTNTVFDAKRLIGR;DTERLIGDAAKNQVAMNPTNTVFDAKRLIGR	1	374;3111	1.48	1.05	1.78	-2.56	-2.38	-2.43	12.29	1.2e-06
+	+	1.3e-05	4.18	2.62	1.56	A0A5C7HXI3_M6_1	A0A5C7HXI3	A0A5C7HXI3	6	0.973052	1.76653e-07	UID220	A0A5C7HXI3_M6_1	M	4		77.566	68.539	77.566	0.15946	155840000	6	A0A5C7HXI3	__________MDFRIMGMDSPLFSTLQHMID	1	1806	1.1	0.64	1.67	-2.98	-3.03	-3.12	12.02	1.4e-06
+	+	1.3e-05	3.57	-0.31	3.88	A0A5C7H3K9_M128_1	A0A5C7H3K9	A0A5C7H3K9	128	1	3.95454e-36	UID76	A0A5C7H3K9_M128_1	M	3		140.88	130.64	97.916	-1.5422	82047000	128	A0A5C7H3K9	GAKKVVISAPSKDAPMFVVGVNEHEYKPELD	1	588	0.24	0.24	0.1	-3.1	-3.43	-3.61	11.96	1.5e-06
+	+	1.7e-05	3.54	-0.91	4.45	A0A5C7HAS1_M102_1	A0A5C7HAS1	A0A5C7HAS1	102	1	1.13028e-21	UID120	A0A5C7HAS1_M102_1	M	2		200.93	168.9	154.28	-0.83705	136450000	102	A0A5C7HAS1	FKFQELIRRDMDKLAMNITTEQGKTLKDAHG	1	882	0.61	0.17	0.6	-3.26	-3.18	-2.81	11.42	2.2e-06
+	+	2.2e-05	3.28	0.18	3.1	A0A5C7GXS3_M58_1	A0A5C7GXS3;A0A5C7HMY6	A0A5C7GXS3;A0A5C7HMY6	58;58	1	0.0054843	UID34	A0A5C7GXS3_M58_1	M	2		112.84	78.034	112.84	-0.36584	96715000	58	A0A5C7HMY6	SKRLRNKIAGFSTHLMKRIQKGPVRGISLKL	1	331;1407	0.51	0.57	0.13	-2.97	-2.97	-2.71	10.95	3e-06
+	+	2.8e-05	3.62	3.08	0.54	A0A5C7H8B7_M314_1	A0A5C7H8B7	A0A5C7H8B7	314	1	2.87292e-11	UID99	A0A5C7H8B7_M314_1	M	2		168.83	150.08	142.07	-0.59738	559300000	314	A0A5C7H8B7	DEKLFFDQFALSMIKMGQMSVLTGTLGEVRA	1;2	782	2.69	2.45	2.79	-1	-0.49	-1.44	10.53	4.1e-06
+	+	2.8e-05	3.18	0.07	3.11	A0A5C7HSN6_M626_1	A0A5C7HSN6	A0A5C7HSN6	626	1	9.10862e-13	UID198	A0A5C7HSN6_M626_1	M	3		98.189	92.814	44.615	-1.5215	58997000	626	A0A5C7HSN6	DMFKATYEAITKGNPMWNQLSVPSGTLYAWD	1	1611	-0.14	-0.38	-0.29	-3.52	-3.69	-3.12	10.4	4.5e-06
+	+	3.4e-05	3.97	-0.4	4.37	A0A5C7IWA8_M219_1	A0A5C7IWA8	A0A5C7IWA8	219	1	2.64673e-12	UID354	A0A5C7IWA8_M219_1	M	4		111.95	106.17	68.657	0.3086	197820000	219	A0A5C7IWA8	SIDILVHSLANGPEVMKPLLETSRKGYLAAL	1	3043	0.7	0.8	-0.04	-3.46	-4.03	-2.98	10.08	5.8e-06
+	+	3.4e-05	3.21	0.1	3.11	A0A5C7HTV7_M340_1	A0A5C7HTV7	A0A5C7HTV7	340	1	1.10391e-07	UID201	A0A5C7HTV7_M340_1	M	3		81.534	75.754	81.534	1.6792	83567000	340	A0A5C7HTV7	IREDAIEKIREITGGMGVDIAVEALGKPQTF	1	1649	0.56	0.07	-0.03	-2.96	-2.83	-3.26	10.11	5.7e-06
+	+	4.6e-05	2.99	-0.07	3.06	A0A5C7HQL8_M17_1	A0A5C7HQL8	A0A5C7HQL8	17	1	7.15045e-43	UID186	A0A5C7HQL8_M17_1	M	3		161.68	155.03	161.68	2.8812	241650000	17	A0A5C7HQL8	AAARPLVTVQSLEGDMATDATPTVALPDVMK	1	1530	-0.29	0.13	0.17	-3.22	-2.99	-2.78	9.69	7.8e-06
+	+	4.7e-05	3.46	0.82	2.64	A0A5C7GZY2_M140_1	A0A5C7GZY2	A0A5C7GZY2	140	1	0.0238449	UID55	A0A5C7GZY2_M140_1	M	2		89.171	70.068	89.171	-2.347	95606000	140	A0A5C7GZY2	AEALDAKQKAPVSLPMDNFKCYILKEPIGVV	1	421	0.91	0.01	0.21	-3.42	-2.8	-3.03	9.63	8.3e-06
+	+	5.8e-05	3.03	0.17	2.86	A0A5C7HSE7_M97_1	A0A5C7HSE7	A0A5C7HSE7	97	1	0.00363881	UID196	A0A5C7HSE7_M97_1	M	2		108.7	80.684	91.752	0.024804	66017000	97	A0A5C7HSE7	IYTGQFIYCGKKATLMVGNVLPVRSIPEGAV	1	1605	-0.56	-0.9	-0.59	-4.04	-3.8	-3.3	9.32	1.1e-05
+	+	5.9e-05	3.39	1.1	2.29	A0A5C7HZX4_M466_1	A0A5C7HZX4	A0A5C7HZX4	466	1	6.35171e-11	UID228	A0A5C7HZX4_M466_1	M	2		115.82	91.562	73.91	0.27651	88243000	466	A0A5C7HZX4	LPGFLGGSADLASSNMTLLKMFGDFQKDTPE	1	1929	0.19	0.16	0.63	-3.29	-3.44	-2.45	9.26	1.1e-05
+	+	6.9e-05	4.62	-0.28	4.9	A0A5C7I5P7_M47_1	A0A5C7I5P7	A0A5C7I5P7	47	1	8.72587e-29	UID250	A0A5C7I5P7_M47_1	M	3		211.64	178.42	144.88	0.14823	381810000	47	A0A5C7I5P7	PFKWSKGKQKEKVNNMVLFDQGTYDKLLTEA	1	2181	1.22	2.25	1.66	-2.12	-3.97	-2.62	8.93	1.5e-05
+	+	6.9e-05	3.27	3.08	0.19	A0A5C7H8B7_M317_2	A0A5C7H8B7	A0A5C7H8B7	317	1	1.78827e-14	UID478	A0A5C7H8B7_M317_2	M	2		174.73	160.57	142.07	-0.59738	2276900000	317	A0A5C7H8B7	LFFDQFALSMIKMGQMSVLTGTLGEVRANCS	1;2	782	0.25	0.49	0.15	-2.49	-2.83	-3.62	8.88	1.5e-05
+	+	6.9e-05	2.64	1.36	1.28	A0A5C7HRJ0_M179_1	A0A5C7HRJ0	A0A5C7HRJ0	179	1	1.489e-20	UID192	A0A5C7HRJ0_M179_1	M	3		195.71	181.02	61.641	-1.2706	1284400000	179	A0A5C7HRJ0	GQTRKDQLGHEGYQEMGQRGGQTRKDQLSHE	1	1567	2.92	3.32	3.13	0.68	0.44	0.35	8.87	1.5e-05
+	+	7.4e-05	3.65	3.08	0.57	A0A5C7H8B7_M314_2	A0A5C7H8B7	A0A5C7H8B7	314	1	2.87292e-11	UID477	A0A5C7H8B7_M314_2	M	2		168.83	150.08	142.07	-0.59738	559300000	314	A0A5C7H8B7	DEKLFFDQFALSMIKMGQMSVLTGTLGEVRA	1;2	782	0.25	0.49	0.15	-2.49	-3.7	-3.87	8.76	1.7e-05
+	+	7.9e-05	3.62	0.27	3.35	A0A5C7I488_M530_1	A0A5C7I488	A0A5C7I488	530	1	3.53444e-10	UID244	A0A5C7I488_M530_1	M	2		128.76	105.09	124.45	-2.3949	89381000	530	A0A5C7I488	DVFDTKFNIVSPGADMDIYFPYSEKQKRLTA	1	2113	0.63	0.13	0.17	-2.64	-3.2	-4.1	8.64	1.9e-05
+	+	9.4e-05	4.86	0.79	4.07	A0A5C7HNS1_M174_1	A0A5C7HNS1	A0A5C7HNS1	174	1	2.82236e-13	UID176	A0A5C7HNS1_M174_1	M	3		126.02	112.59	126.02	0.27904	261940000	174	A0A5C7HNS1	LVMGSRGLSTIQRILMGSVSNHLMTHAPCPV	1	1449	1.49	1.92	2.12	-1.64	-3.38	-4.03	8.38	2.4e-05
+	+	9.4e-05	2.6	2.73	-0.13	A0A5C7H8Z0_M318_1	A0A5C7H8Z0;A0A5C7HKG2;A0A5C7HT26;A0A6B9S1H9;A0A5C7I489;A0A5C7IX25	A0A5C7H8Z0;A0A5C7HKG2;A0A5C7HT26;A0A6B9S1H9;A0A5C7IX25	318;318;318;318;318;306	1	0.026514	UID107	A0A5C7H8Z0_M318_1	M	2		105.12	99.751	105.12	-0.27335	48001000	318	A0A6B9S1H9	AKCDPRHGKYMACCLMYRGDVVPKDVNAAVA	1	813;1305;1626;2114;3086	-0.63	-0.51	-0.58	-3.37	-2.78	-3.38	8.37	2.4e-05
+	+	0.0001	3.18	1.36	1.82	A0A5C7HRJ0_M199_1	A0A5C7HRJ0	A0A5C7HRJ0	199	1	5.9858e-28	UID193	A0A5C7HRJ0_M199_1	M	4		205.87	171.98	94.128	-0.31941	1976600000	199	A0A5C7HRJ0	GQTRKDQLSHEGYQEMGRKGGLSTMEKSGAQ	1	1567	2.59	3.07	2.88	0.1	-0.06	-1.04	8.27	2.6e-05
+	+	0.00013	3.17			A0A5C7HR14_M388_1	A0A5C7HR14;A0A2S1KMY6;A0A5C7GUZ6;A0A5C7H156;A0A5C7H1I2;A0A5C7INT9;A0A5C7IP03;A0A5C7J0Q1;A0A6B9S303	A0A5C7HR14;A0A5C7GUZ6;A0A5C7H156;A0A5C7H1I2;A0A5C7INT9;A0A5C7IP03;A0A5C7J0Q1;A0A6B9S303	388;388;388;388;385;388;388;388;388	1	0.0261423	UID12	A0A5C7HR14_M388_1	M	2		97.431	77.434	97.431	1.3535	49309000	388	A0A6B9S303	SIQEMFRRVSEQFTAMFRRKAFLHWYTGEGM	1	20;198;473;493;2740;2746;3188;3195	-0.78	-0.43	-0.41	-4.46	-3.15	-3.52	8.03	3.3e-05
+	+	0.00013	2.72	-0.07	2.79	A0A5C7HB18_M141_1	A0A5C7HB18	A0A5C7HB18	141	1	0.00201893	UID124	A0A5C7HB18_M141_1	M	2		139.31	115.99	139.31	-1.0335	132020000	141	A0A5C7HB18	RLIGRRFDDPQTQKEMKMVPYKIVRAPNGDA	1	891	-0.6	-0.49	-0.13	-3.46	-3.3	-2.64	7.96	3.5e-05
+	+	0.00014	3.04	1.62	1.42	A0A5C7ITA3_M266_1	A0A5C7ITA3	A0A5C7ITA3	266	1	1.53189e-05	UID342	A0A5C7ITA3_M266_1	M	3		92.95	84.131	52.061	0.056778	217810000	266	A0A5C7ITA3	NSPNLTTHPGGIGSSMDTAARLNEDDDDLR_	1	2907	-0.45	-0.13	-0.24	-3.94	-2.64	-3.37	7.86	3.9e-05
+	+	0.00014	2.8			A0A5C7H329_M119_1	A0A5C7H329;A0A5C7H4G9	A0A5C7H329;A0A5C7H4G9	116;119	1	0.021275	UID71	A0A5C7H329_M119_1	M	2		94.692	73.164	94.692	-0.3319	56182000	119	A0A5C7H4G9	VADRRVEITGPVDRKMVINALNSGAKVFMAD;VADRRVEITGPVERKMVINALNSGAKVFMAD	1	567;630	-0.38	-0.37	-0.26	-3.29	-3.61	-2.51	7.81	4.1e-05
+	+	0.00014	2.41	2.9	-0.49	A0A5C7HYK7_M6_1	A0A5C7HYK7	A0A5C7HYK7	6	0.998156	2.35189e-21	UID225	A0A5C7HYK7_M6_1	M	3		126.05	121.48	115.55	-0.81045	161410000	6	A0A5C7HYK7	__________MDFRIMGMDSPLFSTLQHMMD	1	1853	-0.88	-0.62	-0.28	-3.11	-2.9	-2.99	7.88	3.8e-05
+	+	0.00017	2.42	1.34	1.08	A0A5C7HDY5_M85_1	A0A5C7HDY5	A0A5C7HDY5	85	1	0.00352248	UID137	A0A5C7HDY5_M85_1	M	4		94.544	90.302	45.864	-0.45232	198920000	85	A0A5C7HDY5	KGRVQSYADKARSGNMVGSREEHEEKTRGPH	1	1034	-0.18	0.44	0.33	-2.21	-2.41	-2.05	7.65	4.7e-05
+	+	0.00019	3.13	2.95	0.18	A0A5C7HQB5_M906_1	A0A5C7HQB5	A0A5C7HQB5	906	1	0.0371443	UID184	A0A5C7HQB5_M906_1	M	2		87.616	33.2	87.616	3.4017	94163000	906	A0A5C7HQB5	LSVRLRNLQICNNIKMRADAFAAFGALSNYG	1	1522	-0.23	1.03	-0.24	-2.81	-3.25	-2.76	7.49	5.6e-05
+	+	0.0002	2.12	-0.57	2.69	A0A5C7I6D2_M22_1	A0A5C7I6D2	A0A5C7I6D2	22	1	0.000186915	UID255	A0A5C7I6D2_M22_1	M	2		137.98	101.28	109.42	-0.44105	438090000	22	A0A5C7I6D2	FFDLTIGGAPAGRVVMELYADTTPKTAENFR	1	2211	2.28	2.17	2.45	0.22	0.19	0.12	7.45	5.7e-05
+	+	0.00021	2.47	1.17	1.3	A0A5C7ILC7_M373_1	A0A5C7ILC7	A0A5C7ILC7	373	1	0.00619844	UID310	A0A5C7ILC7_M373_1	M	2		83.499	70.873	83.499	-0.16324	55226000	373	A0A5C7ILC7	KEGKGYFEDRRPASNMDPYVVTSMIAETTLL	1	2653	-0.21	-0.18	-0.98	-2.96	-2.8	-3.02	7.36	6.3e-05
+	+	0.00025	2.77	-0.14	2.91	A0A5C7IIR0_M833_1	A0A5C7IIR0	A0A5C7IIR0	833	1	1.50244e-06	UID288	A0A5C7IIR0_M833_1	M	2		130.24	99.905	130.24	-1.5815	45936000	833	A0A5C7IIR0	TLVADIRKRKGLKEQMTPLSDFEDKL_____	1	2562	-1.05	-0.55	-0.33	-3.8	-3.66	-2.77	7.17	7.6e-05
+	+	0.00031	2.27	0.84	1.43	A0A5C7GS21_M502_1	A0A5C7GS21;A0A5C7GPK8;A0A5C7GSL2;A0A5C7HDS1	A0A5C7GS21;A0A5C7HDS1	540;313;295;502	1	0.00369534	UID22	A0A5C7GS21_M502_1	M	2		108.2	92.305	96.604	1.3073	39618000	502	A0A5C7HDS1	VDSLNPFMHARGVSFMVDNCSTTARLGSRKW	1	102;1025	-1.07	-0.69	-0.84	-3.55	-3.06	-2.78	6.92	9.9e-05
+	+	0.00031	2.19	1.22	0.97	A0A5C7GRT8_M235_1	A0A5C7GRT8	A0A5C7GRT8	235	1	0.00568484	UID20	A0A5C7GRT8_M235_1	M	2		146.57	105.46	144.55	-0.70518	544610000	235	A0A5C7GRT8	ETVVGKDDKDDREKKMDGDVEEMRRRAGERD	1	92	2.21	2.07	2.03	0.25	-0.02	-0.48	6.92	9.9e-05
+	+	0.00032	2.38	-0.14	2.52	A0A5C7IIR0_M759_1	A0A5C7IIR0	A0A5C7IIR0	759	1	0.00398275	UID292	A0A5C7IIR0_M759_1	M	3		122.33	92.254	68.525	-0.11514	186090000	759	A0A5C7IIR0	IYSVLNQKRGHVFEEMQRQGTPLYNIKAYLP	1	2562	0.36	0.22	0.33	-1.86	-1.71	-2.66	6.9	0.0001
+	+	0.00033	2.1	0.37	1.73	A0A5C7I2F0_M402_1	A0A5C7I2F0	A0A5C7I2F0	402	1	3.30765e-76	UID232	A0A5C7I2F0_M402_1	M	2		234.85	224.49	68.83	4.0515	8417000000	402	A0A5C7I2F0	ATKIAVVTDGDGYFEMACPHVSKSSDDEQQQ	1	2031	5.03	5.04	5.05	2.65	2.9	3.28	6.85	0.00011
+	+	0.00034	3.37	0.11	3.26	A0A5C7I4G8_M34_1	A0A5C7I4G8	A0A5C7I4G8	34	1	6.47721e-07	UID247	A0A5C7I4G8_M34_1	M	2		116.84	107.88	80.522	-1.4609	224090000	34	A0A5C7I4G8	RGKVWLDPNEGNEISMANSRQNIRKLVKDGF	1	2124	0	0.35	-0.23	-3.68	-4.09	-2.21	6.79	0.00011
+	+	0.00034	2.39			A0A5C7HR14_M66_1	A0A5C7HR14;A0A2S1KMY6;A0A5C7H156;A0A5C7H1I2;A0A5C7INT9;A0A5C7IP03;A0A5C7J0Q1;A0A6B9S303	A0A5C7HR14;A0A5C7H156;A0A5C7H1I2;A0A5C7INT9;A0A5C7IP03;A0A5C7J0Q1;A0A6B9S303	66;66;66;66;66;66;66;66	0.999595	0.0020871	UID8	A0A5C7HR14_M66_1	M	2		99.5	75.649	90.146	-0.99424	55427000	66	A0A6B9S303	YNEASCGRFVPRAVLMDLEPGTMDSVRSGPY;YNEASCGRFVPRAVLMDLEPGTMDSVRSGTY;YNEASCGRFVPRAVLMDLEPGTMDSVRTGPY;YNEASNGRYVPRAVLMDLEPGTMDSVRTGPY;YNEASTGRYVPRAVLMDLEPGTMDSVRSGPY	1	20;473;493;2740;2746;3188;3195	-0.45	-0.2	-0.52	-2.2	-2.98	-3.14	6.81	0.00011
+	+	0.00036	2.25	-0.29	2.54	A0A5C7IU90_M484_1	A0A5C7IU90	A0A5C7IU90	484	0.936203	0.0174197	UID344	A0A5C7IU90_M484_1	M	2		88.803	81.422	88.803	0.76967	42839000	484	A0A5C7IU90	DVEKFSGTFDMPGFAMSEMKYKD________		2942	-0.78	-0.68	-0.76	-2.55	-3.47	-2.94	6.72	0.00012
+	+	0.00037	2.33	0.4	1.93	A0A5C7HXN9_M257_1	A0A5C7HXN9;A0A5C7HYD1;A0A5C7HYH5;A0A5C7IJ29	A0A5C7HXN9;A0A5C7HYD1;A0A5C7HYH5;A0A5C7IJ29	185;185;185;257	1	0.00382994	UID222	A0A5C7HXN9_M257_1	M	2		111.86	87.473	110.86	-1.2624	30600000	257	A0A5C7IJ29	FDMLRRQSLRADHIKMFVLDEADEMLSRGFK;FDMLRRQSLRPDHIKMFVLDEADEMLSRGFK;FDMLRRQSLRPDYIKMFVLDEADEMLSRGFK;FDMLRRQSLRSDNIKMFVLDEADEMLSRGFK	1	1816;1845;1850;2570	-0.97	-1.26	-1.52	-4.05	-3.55	-3.16	6.68	0.00013
+	+	0.00043	2	-0.18	2.18	A0A5C7HNF5_M202_1	A0A5C7HNF5	A0A5C7HNF5	202	1	8.63817e-26	UID173	A0A5C7HNF5_M202_1	M	2		177.54	170.97	177.54	-1.8725	23203000	202	A0A5C7HNF5	VGGGYIGLELSAALRMNDIDVSMVYPEPWCM	1	1434	-1.37	-1.7	-1.86	-3.79	-3.75	-3.4	6.52	0.00015
+	+	0.00046	2.22	-1.05	3.27	A0A5C7HGB1_M124_1	A0A5C7HGB1	A0A5C7HGB1	124	1	0.000109657	UID148	A0A5C7HGB1_M124_1	M	3		81.12	73.844	81.12	-0.39776	36916000	124	A0A5C7HGB1	YRGKVGLDVAEAQHLMDGLDWQGAVKDIRAS	1	1130	-1.42	-1.02	-0.44	-3.3	-3.15	-3.08	6.44	0.00017
+	+	0.00051	2.27	0.56	1.71	A0A5C7H6K2_M459_1	A0A5C7H6K2	A0A5C7H6K2	459	1	0.0386065	UID86	A0A5C7H6K2_M459_1	M	2		93.178	75.192	92.062	-1.1165	42555000	459	A0A5C7H6K2	GLVDSDTLPLNVSREMLQQHSSLKTIKKKLI	1	709	-1.11	-0.55	-0.64	-2.83	-2.7	-3.59	6.33	0.00019
+	+	0.00051	2.24	-0.62	2.86	A0A5C7I476_M62_1	A0A5C7I476	A0A5C7I476	62	0.946969	0.00906644	UID241	A0A5C7I476_M62_1	M	2		87.216	73.058	87.216	1.795	32872000	62	A0A5C7I476	GRLNRLPSACVGDMVMATVKKGKPDLRKKVM	1	2110	-0.9	-1.7	-0.75	-3.29	-3.2	-3.57	6.33	0.00019
+	+	0.00085	2.8	0.16	2.64	A0A5C7IUE7_M211_1	A0A5C7IUE7	A0A5C7IUE7	211	1	1.32531e-08	UID345	A0A5C7IUE7_M211_1	M	4		114.4	94.847	49.34	-1.2643	101510000	211	A0A5C7IUE7	KYIFGGHVAAYMRTLMEDEPEKYQSHFCEFI	1	2952	-0.99	-0.86	0.34	-2.64	-3.31	-3.96	5.81	0.00034
+	+	0.00085	2.67	0.12	2.55	A0A5C7IN17_M7_1	A0A5C7IN17	A0A5C7IN17	7	1	0.0314763	UID312	A0A5C7IN17_M7_1	M	2		53.71	36.746	48.761	0.16825	92223000	7	A0A5C7IN17	_________MAAYVAMKGKPGLEEPQEQIHK	1	2718	-0.02	-0.93	0.18	-3.41	-2.12	-3.23	5.8	0.00034
+	+	0.00086	3.07	0.53	2.54	A0A5C7I2L5_M36_1	A0A5C7I2L5	A0A5C7I2L5	36	1	5.84871e-10	UID234	A0A5C7I2L5_M36_1	M	3		101.53	90.922	88.191	-0.74212	798980000	36	A0A5C7I2L5	CLYEKDIDFELVPVDMSAGEHKSEAFLAKNP	1	2048	0.91	0.44	0.43	-1.25	-2.8	-3.37	5.79	0.00035
+	+	0.00087	2.29	0.1	2.19	A0A5C7IQ10_M208_1	A0A5C7IQ10	A0A5C7IQ10	208	1	1.33131e-16	UID330	A0A5C7IQ10_M208_1	M	2		133.48	112.23	106.19	0.96084	92169000	208	A0A5C7IQ10	VGVVGAITPWNFPLAMITRKVGPALACGCTV	1	2780	-0.45	-0.46	-0.48	-3.25	-3.07	-1.94	5.76	0.00036
+	+	0.00091	2.58	0.33	2.25	A0A5C7HCS3_M97_1	A0A5C7HCS3	A0A5C7HCS3	97	0.999998	1.8141e-10	UID128	A0A5C7HCS3_M97_1	M	4		73.548	13.201	73.548	0.59535	40768000	97	A0A5C7HCS3	CCGAGTAADTEAVTDMVSSQLQLHRYHTGRE	1	980	-0.35	-1.37	-0.78	-3.21	-4.22	-2.81	5.72	0.00038
+	+	0.00095	4.69	3.08	1.61	A0A5C7H8B7_M317_1	A0A5C7H8B7	A0A5C7H8B7	317	1	1.78827e-14	UID100	A0A5C7H8B7_M317_1	M	2		174.73	160.57	142.07	-0.59738	2276900000	317	A0A5C7H8B7	LFFDQFALSMIKMGQMSVLTGTLGEVRANCS	1;2	782	4.92	4.45	5.02	1.17	1.26	-2.13	5.67	0.0004
+	+	0.00097	2.11	0.57	1.54	A0A5C7I2I3_M206_1	A0A5C7I2I3;A0A5C7I4Y6	A0A5C7I2I3	206;206	0.999958	0.000216376	UID233	A0A5C7I2I3_M206_1	M	3		86.367	80.657	70.783	-1.5115	31383000	206	A0A5C7I2I3	TEEEKMVDAIAAGLGMKKVGFIFTQTIMQNK	1	2040	-1.05	-1.73	-0.75	-3.68	-3.22	-2.96	5.64	0.00041
+	+	0.001	2.28	0.04	2.24	A0A5C7GSQ8_M87_1	A0A5C7GSQ8;A0A5C7HDG9	A0A5C7GSQ8	87;121	0.959149	1.83436e-05	UID26	A0A5C7GSQ8_M87_1	M	2		119.41	100.14	119.27	0.40037	34969000	87	A0A5C7GSQ8	FKKFVVHNAKELELLMMHNRYKSLIHKCALS	1	121	-1.1	-0.96	-1.03	-2.52	-3.4	-4.01	5.57	0.00045
+	+	0.001	2.08	1.22	0.86	A0A5C7GRT8_M242_1	A0A5C7GRT8	A0A5C7GRT8	242	1	0.00845348	UID21	A0A5C7GRT8_M242_1	M	2		121.36	95.255	121.36	-0.46323	330680000	242	A0A5C7GRT8	DKDDREKKMDGDVEEMRRRAGERDEKKNNKY	1	92	2.15	1.87	1.9	0.38	0.08	-0.76	5.6	0.00043
+	+	0.0011	2.21	-0.27	2.48	A0A5C7IJK9_M58_1	A0A5C7IJK9	A0A5C7IJK9	58	0.936994	0.000364196	UID301	A0A5C7IJK9_M58_1	M	2		120.96	89.466	120.96	-2.0301	136730000	58	A0A5C7IJK9	DKQRFIGTAGAATSMMNPKNTISQIKRLIGR	1	2589	0.27	0.66	0.6	-1.6	-1.07	-2.42	5.55	0.00046
+	+	0.0011	2.12	-0.24	2.36	A0A5C7GWM8_M114_1	A0A5C7GWM8	A0A5C7GWM8	114	1	4.9686e-21	UID32	A0A5C7GWM8_M114_1	M	3		128.43	119.04	128.43	0.56023	36255000	114	A0A5C7GWM8	KISTKRQPEGPKPGFMVEGATLETVTPIPYD	1	271	-0.71	-1.36	-0.84	-2.45	-3.36	-3.46	5.55	0.00046
+	+	0.0014	2.68	-0.4	3.08	A0A5C7IX98_M264_1	A0A5C7IX98;A0A6B9S3G2	A0A5C7IX98;A0A6B9S3G2	264;264	1	2.00565e-09	UID363	A0A5C7IX98_M264_1	M	3		111.67	101.69	90.978	0.94421	101550000	264	A0A5C7IX98	TVPVGRVETGIIKPGMVVTFGPTGLTTEVKS	1	3100;3196	1.05	-0.43	-0.62	-2.3	-2.47	-3.28	5.32	0.00061
+	+	0.0017	2.43			A0A5C7HHZ0_M1_1	A0A5C7HHZ0	A0A5C7HHZ0	1	1	0.00455829	UID154	A0A5C7HHZ0_M1_1	M	2		69.423	30.402	49.418	2.8198	61054000	1	A0A5C7HHZ0	_______________MSSLRCTITKNPIIFL	1	1204	-0.29	-1	0.52	-2.53	-3.35	-2.2	5.12	0.00079
+	+	0.0019	2.74	7.75	-5.01	A0A5C7IWE5_M683_1	A0A5C7IWE5	A0A5C7IWE5	683	1	0.00578737	UID357	A0A5C7IWE5_M683_1	M	2		83.182	73.394	74.611	1.1518	53355000	683	A0A5C7IWE5	KGFLPAVCSLPVPGYMFGKAIVCSDAVAEAA	1	3050	-0.74	-0.93	-0.43	-2.51	-4.72	-3.09	5.03	0.00089
+	+	0.002	2.67	-0.34	3.01	A0A5C7HV96_M88_1	A0A5C7HV96	A0A5C7HV96	88	1	3.89231e-05	UID205	A0A5C7HV96_M88_1	M	2		118.4	88.149	118.4	0.123	264520000	88	A0A5C7HV96	RLIGRRFSDPSVQSDMKLWPFKVIPGPGDKP	1	1701	0.27	0.26	0.47	-3.17	-2.82	-1.04	4.98	0.00095
+	+	0.0023	2.2	0.53	1.67	A0A5C7I2L5_M126_1	A0A5C7I2L5	A0A5C7I2L5	126	0.999988	3.25098e-15	UID238	A0A5C7I2L5_M126_1	M	2		145.6	130.57	145.6	-2.2878	209330000	126	A0A5C7I2L5	ASKLNWEIVFKPMFGMTTDPAAVEELEAKLS	1	2048	-0.6	-1.18	-0.28	-2.04	-3.56	-3.06	4.85	0.0011
+	+	0.0025	3.88	0.09	3.79	A0A5C7H8H1_M205_1	A0A5C7H8H1;A0A5C7HVB3	A0A5C7H8H1;A0A5C7HVB3	165;205	1	0.0104402	UID105	A0A5C7H8H1_M205_1	M	2		99.973	79.983	82.417	-1.0486	337150000	205	A0A5C7HVB3	LPLVSSYRYEGDEVNMTLAKSEAKILHEKIS;VPLVCSFRYEGDEVNMTLAKKEAKIIREAIS	1	789;1705	2.6	1.59	2.2	0.36	-2.59	-3.03	4.77	0.0012
+	+	0.003	2.04	-0.41	2.45	A0A5C7HPZ7_M429_1	A0A5C7HPZ7	A0A5C7HPZ7	429	1	0.0463826	UID183	A0A5C7HPZ7_M429_1	M	2		68.44	53.754	68.44	-0.45004	34745000	429	A0A5C7HPZ7	ASRFIFSEISQNFPIMPFTARALEEKRARLG	1	1513	-1.42	-0.84	-0.92	-2.18	-3.56	-3.55	4.63	0.0015
+	+	0.0031	2.11	-0.34	2.45	A0A5C7HV96_M241_1	A0A5C7HV96	A0A5C7HV96	241	1	0.0144036	UID206	A0A5C7HV96_M241_1	M	2		104.2	70.823	104.2	1.8169	47234000	241	A0A5C7HV96	TAGDTHLGGEDFDNRMVNHFVSEFRRKHKKD	1	1701	-0.34	-1.68	0.03	-2.92	-2.83	-2.57	4.59	0.0016
+	+	0.0033	3.14	-0.02	3.16	A0A5C7HAY7_M165_1	A0A5C7HAY7	A0A5C7HAY7	165	1	2.67839e-35	UID122	A0A5C7HAY7_M165_1	M	3		174.78	166.07	58.024	-1.8342	208600000	165	A0A5C7HAY7	SLEIDANIRLWYGPRMGFAVHLPPAEEAAIS	1	885	0.93	1.82	-0.17	-0.87	-2.82	-3.15	4.54	0.0017
+	+	0.0033	3.13			A0A5C7HQY3_M600_2	A0A5C7HQY3	A0A5C7HQY3	600	1	0.036639	UID567	A0A5C7HQY3_M600_2	M	2		56.563	28.55	56.563	-4.4739	144500000	600	A0A5C7HQY3	QVAIGRRLGIEEPQLMKIMRAALHTHNEWFK	2	1544	0.89	0.89	0.93	-0.39	-3.1	-3.2	4.51	0.0018
+	+	0.0038	2.58			A0A5C7HQY3_M603_2	A0A5C7HQY3	A0A5C7HQY3	603	1	0.036639	UID568	A0A5C7HQY3_M603_2	M	2		56.563	28.55	56.563	-4.4739	144500000	603	A0A5C7HQY3	IGRRLGIEEPQLMKIMRAALHTHNEWFKLQM	2	1544	0.89	0.89	0.93	-0.39	-2.97	-1.66	4.4	0.0021
+	+	0.0043	2.52	-0.87	3.39	A0A5C7H151_M448_1	A0A5C7H151;A0A5C7IFK6	A0A5C7H151;A0A5C7IFK6	450;448	1	2.44711e-29	UID62	A0A5C7H151_M448_1	M	2		215.77	201.09	120.96	-0.56158	208450000	448	A0A5C7IFK6	FAELLRYYSTKSGDEMTSLKDYVTRMKEGQK;LAELLRYHSTKSGDEMTSLKDYVTRMKEGQS	1	472;2476	0.68	0.71	0.58	-0.53	-3.12	-1.94	4.29	0.0024
+	+	0.0049	3.21	0.1	3.11	A0A5C7IQ04_M211_1	A0A5C7IQ04	A0A5C7IQ04	211	1	3.54559e-09	UID326	A0A5C7IQ04_M211_1	M	2		158.42	140.15	79.693	-0.16598	345060000	211	A0A5C7IQ04	EMFPKGYQTVDLPSKMDYLRFTNVV______	1	2778	1.41	0.87	1.37	-4.03	-1.15	-0.82	4.19	0.0028
+	+	0.0052	3.03	0.25	2.78	A0A5C7I486_M67_1	A0A5C7I486;A0A5C7GU81;A0A5C7IT33	A0A5C7I486;A0A5C7IT33	67;68;67	1	0.00175478	UID243	A0A5C7I486_M67_1	M	2		121.36	96.569	121.36	0.72006	187310000	67	A0A5C7I486	LVRQKMKYMRFLRKRMNTKPSHGPIHFRAPA	1	2112;2892	0.08	1.6	-0.2	-0.96	-3.66	-2.99	4.11	0.0031
+	+	0.0053	2.41	0.03	2.38	A0A5C7GT03_M74_1	A0A5C7GT03	A0A5C7GT03	74	1	5.84326e-08	UID30	A0A5C7GT03_M74_1	M	3		113.73	105.84	113.73	0.89279	107880000	74	A0A5C7GT03	MKVKADRDESSPYAAMLAAQDVSTRCKELGI	1	129	-0.22	-1.19	0.19	-1.65	-3.79	-3.01	4.09	0.0032
+	+	0.0089	2.66	0.54	2.12	A0A5C7HJH0_M32_1	A0A5C7HJH0	A0A5C7HJH0	32	1	0.00118511	UID156	A0A5C7HJH0_M32_1	M	3		63.184	55.99	63.184	-0.002443	92460000	32	A0A5C7HJH0	QKPGTSGLRKKVKVFMQPHYLQNFVQSTFNA	1	1266	0.33	-0.84	0.98	-3.67	-2.87	-0.98	3.71	0.0055
+		0.011	2.91	0.35	2.56	A0A5C7INQ6_M152_1	A0A5C7INQ6	A0A5C7INQ6	152	1	7.40568e-22	UID317	A0A5C7INQ6_M152_1	M	4		112.65	97.601	78.588	-0.0067702	228010000	152	A0A5C7INQ6	QEGTKGQHKVTLGSVMGEDVTHASQNKPVTH	1	2736	0.19	0.23	0.49	-0.46	-4.18	-3.17	3.54	0.0071
+		0.023	2.09	1.03	1.06	A0A5C7IQT7_M471_1	A0A5C7IQT7	A0A5C7IQT7	471	1	1.33092e-21	UID333	A0A5C7IQT7_M471_1	M	3		120.93	115.27	42.659	-3.3878	127160000	471	A0A5C7IQT7	HLSIPAACFTHPEISMVGLTEPQAREKGEKE	1	2805	-0.1	0.04	0.11	-0.29	-2.69	-3.26	3.04	0.015
+		0.026	2.03	-0.14	2.17	A0A5C7IIR0_M650_1	A0A5C7IIR0;A0A5C7IRX9	A0A5C7IIR0;A0A5C7IRX9	650;650	0.999885	4.60922e-28	UID289	A0A5C7IIR0_M650_1	M	2		171.78	160.17	119.01	-0.30803	253430000	650	A0A5C7IIR0	WCFGPETTGPNMVVDMCKGVQYLNEIKDSVV	1	2562;2851	1.33	0.17	1.34	-0.19	-0.31	-2.74	2.93	0.018
+	+	3.3e-06	-6.39	-8.96	2.57	A0A5C7H9X2_M1366_1	A0A5C7H9X2	A0A5C7H9X2	1366	1	3.38292e-17	UID117	A0A5C7H9X2_M1366_1	M	3		198.62	192.65	80.69	-0.82199	1404500000	1366	A0A5C7H9X2	NPESRSESLQQCCSQMHKLDDKCHCKALKMM	1	851	-2.5	-2.4	-2.12	4.26	4.28	3.62	-19.6	2.8e-08
+	+	4.5e-06	-5.44			A0A5C7HHV4_M1_1	A0A5C7HHV4	A0A5C7HHV4	1	1	0.020948	UID153	A0A5C7HHV4_M1_1	M	2		54.549	27.063	54.549	1.1777	313880000	1	A0A5C7HHV4	_______________MNAEDIERLCGYLSLE	1	1198	-3.19	-2.84	-2.47	2.54	2.62	2.65	-17.33	7.5e-08
+	+	5.6e-06	-4.84	0.53	-5.37	A0A5C7I2L5_M123_1	A0A5C7I2L5	A0A5C7I2L5	123	0.978174	5.13865e-11	UID237	A0A5C7I2L5_M123_1	M	3		102.69	90.498	102.69	3.4831	526040000	123	A0A5C7I2L5	DPVASKLNWEIVFKPMFGMTTDPAAVEELEA	1	2048	-3.32	-2.65	-2.88	1.91	1.73	2.03	-15.35	2e-07
+	+	5.6e-06	-5.07	-0.71	-4.36	A0A5C7H8G1_M313_1	A0A5C7H8G1	A0A5C7H8G1	313	1	1.77841e-51	UID102	A0A5C7H8G1_M313_1	M	2		243.53	204.38	144.1	-0.70655	741830000	313	A0A5C7H8G1	DEKLFFDQFALSMIKMGQMNVLTGTLGEVRA	1;2	786	-2.61	-2.41	-2.97	2.75	2.36	2.13	-15.57	1.8e-07
+	+	6.4e-06	-4.68	-0.45	-4.23	A0A5C7IEE3_M385_1	A0A5C7IEE3	A0A5C7IEE3	385	1	8.25299e-07	UID274	A0A5C7IEE3_M385_1	M	2		159.4	120.38	101.97	-0.092325	350300000	385	A0A5C7IEE3	LYGKEKADEVAGPLVMRSNHGDEYTITEFSP	1	2454	-2.65	-2.67	-3.31	1.66	1.81	1.95	-14.55	3.1e-07
+	+	6.4e-06	-4.7	-0.31	-4.39	A0A5C7H3K9_M329_1	A0A5C7H3K9	A0A5C7H3K9	329	1	0.00124279	UID78	A0A5C7H3K9_M329_1	M	3		128.69	85.44	52.49	1.8706	6411000000	329	A0A5C7H3K9	NEWGYSSRVVDLIVHMAKSQ___________	1	588	1.3	1.56	2.09	6.29	6.27	6.47	-14.5	3.2e-07
+	+	6.4e-06	-5.15	-0.71	-4.44	A0A5C7H8G1_M316_1	A0A5C7H8G1	A0A5C7H8G1	316	1	1.29704e-29	UID103	A0A5C7H8G1_M316_1	M	2		214.26	198.99	144.1	-0.70655	443500000	316	A0A5C7H8G1	LFFDQFALSMIKMGQMNVLTGTLGEVRANCS	1;2	786	-2.35	-2.29	-3.21	2.63	2.3	2.68	-14.5	3.2e-07
+	+	8.2e-06	-4.35	-0.66	-3.69	A0A5C7IFM5_M129_2	A0A5C7IFM5	A0A5C7IFM5	129	1	6.76807e-32	UID658	A0A5C7IFM5_M129_2	M	3		149.18	147.04	44.258	-1.7468	820750000	129	A0A5C7IFM5	QQKRQIIEIAESIPSMCNMRPMECDFESSRS	1;2;3	2480	-3.08	-2.44	-3.11	1.43	1.4	1.59	-13.61	5.3e-07
+	+	1.1e-05	-5.92	-0.66	-5.26	A0A5C7IFM5_M129_1	A0A5C7IFM5	A0A5C7IFM5	129	1	6.76807e-32	UID280	A0A5C7IFM5_M129_1	M	3		149.18	147.04	44.258	-1.7468	820750000	129	A0A5C7IFM5	QQKRQIIEIAESIPSMCNMRPMECDFESSRS	1;2;3	2480	-2.33	-3.23	-3.32	3.47	2.11	3.29	-12.83	8.6e-07
+	+	1.2e-05	-3.72	0.05	-3.77	A0A5C7HSM7_M243_1	A0A5C7HSM7	A0A5C7HSM7	243	1	0.0018436	UID197	A0A5C7HSM7_M243_1	M	3		127.83	69.155	61.423	-0.62423	847660000	243	A0A5C7HSM7	RKAHFTAPSSVRRILMSAPLSTDLRQKYNVR	1	1610	-0.12	-0.01	-0.46	3.55	3.32	3.69	-12.23	1.3e-06
+	+	1.2e-05	-4.5	-0.66	-3.84	A0A5C7IFM5_M135_2	A0A5C7IFM5	A0A5C7IFM5	135	1	9.51649e-43	UID660	A0A5C7IFM5_M135_2	M	3		167.85	165.76	44.258	-1.7468	814040000	135	A0A5C7IFM5	IEIAESIPSMCNMRPMECDFESSRSDMSRQW	1;2;3	2480	-2.39	-3.37	-3.31	1.43	1.4	1.59	-12.59	1e-06
+	+	1.2e-05	-4.94	-0.66	-4.28	A0A5C7IFM5_M132_2	A0A5C7IFM5	A0A5C7IFM5	132	1	2.55352e-42	UID659	A0A5C7IFM5_M132_2	M	3		158.77	158.05	44.258	-1.7468	854640000	132	A0A5C7IFM5	RQIIEIAESIPSMCNMRPMECDFESSRSDMS	1;2;3	2480	-3.78	-3.96	-2.67	1.43	1.4	1.59	-12.48	1.1e-06
+	+	1.7e-05	-4.48	1.79	-6.27	A0A5C7I8S3_M25_1	A0A5C7I8S3	A0A5C7I8S3	25	1	0.0100183	UID258	A0A5C7I8S3_M25_1	M	3		60.528	46.656	60.528	-0.67511	142820000	25	A0A5C7I8S3	FPPQKQHAQPGKEHEMDPSPQFAKQDYTPSN	1	2296	-3.06	-3.47	-2.6	2.06	1.17	1.1	-11.46	2.1e-06
+	+	1.7e-05	-4.59			A0A5C7IJX8_M4_3	A0A5C7IJX8	A0A5C7IJX8	4	1	0.00017635	UID1060	A0A5C7IJX8_M4_3	M	2		73.466	31.149	73.466	1.7364	159340000	4	A0A5C7IJX8	____________MEKMLVVLVVVMAAISCLG	3	2604	-2.7	-3.05	-3.31	2.15	1.69	0.86	-11.47	2.1e-06
+	+	2.4e-05	-3.58	-0.71	-2.87	A0A5C7H8G1_M316_2	A0A5C7H8G1	A0A5C7H8G1	316	1	1.29704e-29	UID481	A0A5C7H8G1_M316_2	M	2		214.26	198.99	144.1	-0.70655	443500000	316	A0A5C7H8G1	LFFDQFALSMIKMGQMNVLTGTLGEVRANCS	1;2	786	-3.23	-2.46	-2.81	0.48	0.89	0.88	-10.81	3.4e-06
+	+	2.8e-05	-3.48	0.18	-3.66	A0A5C7GXS3_M82_1	A0A5C7GXS3	A0A5C7GXS3	82	1	0.00199472	UID35	A0A5C7GXS3_M82_1	M	2		133.91	97.578	133.91	0.70325	113620000	82	A0A5C7GXS3	RGISLKLQEEERERRMDFVPDESAIRIDEIK	1	331	-2.55	-2.45	-2.25	1.55	0.76	0.88	-10.5	4.2e-06
+	+	2.8e-05	-3.73	-0.71	-3.02	A0A5C7H8G1_M313_2	A0A5C7H8G1	A0A5C7H8G1	313	1	1.77841e-51	UID480	A0A5C7H8G1_M313_2	M	2		243.53	204.38	144.1	-0.70655	741830000	313	A0A5C7H8G1	DEKLFFDQFALSMIKMGQMNVLTGTLGEVRA	1;2	786	-2.78	-3.55	-2.61	0.48	0.89	0.88	-10.49	4.3e-06
+	+	2.8e-05	-4.18	0.41	-4.59	A0A5C7H0C0_M111_1	A0A5C7H0C0	A0A5C7H0C0	111	0.999999	3.02311e-170	UID58	A0A5C7H0C0_M111_1	M	3		305.69	284.85	129.11	-0.17226	228430000	111	A0A5C7H0C0	GKTTLTAALTMALAAMGNSAPKKYDEIDAAP	1	433	-2.53	-2.34	-3.13	2.1	1.5	0.93	-10.46	4.3e-06
+	+	5.2e-05	-4			A0A5C7IJX8_M12_3	A0A5C7IJX8	A0A5C7IJX8	12	1	0.00017635	UID1061	A0A5C7IJX8_M12_3	M	2		73.466	31.149	73.466	1.7364	159340000	12	A0A5C7IJX8	____MEKMLVVLVVVMAAISCLGGKLAHAQL	3	2604	-1.91	-2.65	-2.73	2.15	1.69	0.86	-9.46	9.4e-06
+	+	6.1e-05	-4.06			A0A5C7GSF3_M570_2	A0A5C7GSF3	A0A5C7GSF3	570	1	0.038226	UID402	A0A5C7GSF3_M570_2	M	2		57.177	57.177	41.429	0.15746	129290000	570	A0A5C7GSF3	SMIVPAKSEESAWMFMRPFTWKMWVVTGVIL	2	114	-2.81	-3.48	-2.05	1.45	1.65	0.75	-9.2	1.2e-05
+	+	6.3e-05	-3.01	0.33	-3.34	A0A5C7I4H9_M10_1	A0A5C7I4H9	A0A5C7I4H9	10	1	0.0189552	UID248	A0A5C7I4H9_M10_1	M	2		93.649	72.747	82.287	0.14737	55856000	10	A0A5C7I4H9	______MALKLYGAPMSTCTTRVTISLYEKD	1	2126	-3.16	-3.03	-2.59	-0.24	0.07	0.41	-9.14	1.2e-05
+	+	6.3e-05	-3.13	-0.45	-2.68	A0A5C7IEE3_M329_1	A0A5C7IEE3	A0A5C7IEE3	329	1	4.04388e-07	UID275	A0A5C7IEE3_M329_1	M	2		102.64	76.096	98.439	-1.0097	65852000	329	A0A5C7IEE3	WGLLKGLKATCYPSFMEQLAPACATTVESRV	1	2454	-2.59	-2.47	-3.31	0.29	0.14	0.6	-9.08	1.3e-05
+	+	6.3e-05	-3.89			A0A5C7IAQ5_M191_1	A0A5C7IAQ5	A0A5C7IAQ5	191	1	0.0384399	UID263	A0A5C7IAQ5_M191_1	M	3		44.567	29.881	44.567	-2.9936	103580000	191	A0A5C7IAQ5	QRSLLLVSPGAWLTDMCQERYEVREKKSSKK	1	2362	-3.06	-3.44	-2.23	1.59	0.64	0.71	-9.09	1.3e-05
+	+	6.9e-05	-2.92			A0A7L8XKU1_M62_2	A0A7L8XKU1;A0A7G7XSZ6;A0A6C0UB15;A0A6B9M2F9;A0A7G7XVN5;A0A7G7XVF0;A0A7G7XV86;A0A7G7XV01;A0A7G7XUR6;A0A7G7XU96;A0A7G7XTY9;A0A7G7XTQ4;A0A7G7XS92;A0A650G498;A0A650G3J3;A0A7G7XS07;A0A7D5A717;A0A7D4W894;A0A7D4W6Q2;A0A7D4W690;A0A7D4W678;A0A6M8U5H9;A0A6H0CC46;A0A6C0UD84;A0A650GIU8;A0A650G966;A0A650G888;A0A173CTN2;A0A125QY18;A0A650G7W1;A0A650G7K9;A0A650G6Q5;A0A650G6N7;A0A650G6N6;A0A650G6L4;A0A650G5X7;A0A…	A0A7L8XKU1	62;62;62;62;62;62;62;62;62;62;62;62;62;62;62;62;62;62;62;62;62;62;62;62;62;62;62;62;62;62;62;62;62;62;62;62;62;62;62;62;62;62;62;62;62;62;62;62;62;62	0.988374	0.0340636	UID379	A0A7L8XKU1_M62_2	M	2		59.245	19.244	59.245	-3.6243	41905000	62	A0A7L8XKU1	VIAMNSHQLPRKGRRMGPIMGHTMHYRRMII	2	0	-2.92	-3.48	-3.27	-0.01	-0.64	-0.24	-8.95	1.5e-05
+	+	7e-05	-2.75	-1.33	-1.42	A0A5C7HEV3_M499_1	A0A5C7HEV3	A0A5C7HEV3	499	1	0.0338574	UID144	A0A5C7HEV3_M499_1	M	2		116.54	103.51	116.54	-1.6221	116160000	499	A0A5C7HEV3	ARPNGINKNGPPKLRMYGVTYLRLSDDLLEE	1	1072	-2.17	-1.55	-1.88	0.74	0.87	1.05	-8.84	1.6e-05
+	+	7.9e-05	-3.36	0.56	-3.92	A0A5C7H6K2_M685_1	A0A5C7H6K2	A0A5C7H6K2	685	1	0.0123585	UID87	A0A5C7H6K2_M685_1	M	2		118.74	90.32	118.74	-1.2612	81161000	685	A0A5C7H6K2	TPCVVVTSKYGWSANMERIMQSQTLSDANKQ	1	709	-2.34	-2.43	-3.44	0.45	0.98	0.44	-8.63	1.9e-05
+	+	7.9e-05	-4.23			A0A5C7IJX8_M1_3	A0A5C7IJX8	A0A5C7IJX8	1	1	0.00017635	UID1059	A0A5C7IJX8_M1_3	M	2		73.466	31.149	73.466	1.7364	159340000	1	A0A5C7IJX8	_______________MEKMLVVLVVVMAAIS	3	2604	-3.31	-2.87	-1.81	2.15	1.69	0.86	-8.63	1.9e-05
+	+	8.7e-05	-4.01			A0A5C7GSF3_M568_2	A0A5C7GSF3	A0A5C7GSF3	568	1	0.038226	UID401	A0A5C7GSF3_M568_2	M	2		57.177	57.177	41.429	0.15746	129290000	568	A0A5C7GSF3	GLSMIVPAKSEESAWMFMRPFTWKMWVVTGV	2	114	-1.85	-3.51	-2.81	1.45	1.65	0.75	-8.49	2.2e-05
+	+	0.00027	-2.11	-1.97	-0.14	A0A5C7HPI8_M240_1	A0A5C7HPI8	A0A5C7HPI8	240	1	0.00474652	UID181	A0A5C7HPI8_M240_1	M	2		110.38	97.29	108.67	1.3578	60397000	240	A0A5C7HPI8	GTYGNREKCGKCYTEMTTHGNKPKCP_____	1	1492	-2.46	-1.99	-2.42	-0.1	-0.19	-0.24	-7.08	8.4e-05
+	+	0.00037	-3.15			A0A5C7IVC4_M10_1	A0A5C7IVC4	A0A5C7IVC4	10	0.999972	0.0203554	UID349	A0A5C7IVC4_M10_1	M	2		53.751	19.861	53.751	-0.29962	1136400000	10	A0A5C7IVC4	______MEEIKSDDQMRSKMDDYQEIEQIGR	1	3001	0.36	1.5	-0.33	3.43	3.7	3.84	-6.7	0.00012
+	+	0.00041	-2.22	-0.57	-1.65	A0A5C7I6D2_M107_1	A0A5C7I6D2	A0A5C7I6D2	107	1	2.56704e-55	UID253	A0A5C7I6D2_M107_1	M	4		177.6	175.03	52.721	-0.4141	978020000	107	A0A5C7I6D2	DENFTKKHTEAGILSMANAGPGTNGSQFFIC	1	2211	0.87	1.34	0.95	2.81	3.57	3.45	-6.57	0.00014
+	+	0.00044	-2.3	-4.76	2.46	A0A5C7IAE2_M285_1	A0A5C7IAE2	A0A5C7IAE2	285	1	0.00614506	UID262	A0A5C7IAE2_M285_1	M	3		63.488	54.78	63.488	0.45706	36673000	285	A0A5C7IAE2	KWLNSKPTSSVLYVSMGSLFKVSSAQLDELV	1	2353	-2.67	-3.32	-2.39	-0.31	-0.37	-0.81	-6.49	0.00016
+	+	0.00053	-2.3			A0A7L8XKU1_M66_2	A0A7L8XKU1;A0A7G7XSZ6;A0A6C0UB15;A0A6B9M2F9;A0A7G7XVN5;A0A7G7XVF0;A0A7G7XV86;A0A7G7XV01;A0A7G7XUR6;A0A7G7XU96;A0A7G7XTY9;A0A7G7XTQ4;A0A7G7XS92;A0A650G498;A0A650G3J3;A0A7G7XS07;A0A7D5A717;A0A7D4W894;A0A7D4W6Q2;A0A7D4W690;A0A7D4W678;A0A6M8U5H9;A0A6H0CC46;A0A6C0UD84;A0A650GIU8;A0A650G966;A0A650G888;A0A173CTN2;A0A125QY18;A0A650G7W1;A0A650G7K9;A0A650G6Q5;A0A650G6N7;A0A650G6N6;A0A650G6L4;A0A650G5X7;A0A…	A0A7L8XKU1	66;66;66;66;66;66;66;66;66;66;66;66;66;66;66;66;66;66;66;66;66;66;66;66;66;66;66;66;66;66;66;66;66;66;66;66;66;66;66;66;66;66;66;66;66;66;66;66;66;66	0.988374	0.0340636	UID380	A0A7L8XKU1_M66_2	M	2		59.245	19.244	59.245	-3.6243	41905000	66	A0A7L8XKU1	NSHQLPRKGRRMGPIMGHTMHYRRMIITLQP	2	0	-3.1	-2.61	-2.09	-0.01	-0.64	-0.24	-6.27	0.0002
+	+	0.00053	-2.83	-0.95	-1.88	A0A5C7GZ64_M257_1	A0A5C7GZ64	A0A5C7GZ64	257	1	0.00404175	UID48	A0A5C7GZ64_M257_1	M	3		64.454	58.744	64.454	0.27885	41048000	257	A0A5C7GZ64	LRRVGKGHGVWHFDQMLLNEEAVVA______	1	385	-2.7	-4.14	-2.66	-0.08	-0.26	-0.66	-6.26	0.0002
+	+	0.00055	-2.83	-2.79	-0.04	A0A5C7H0R5_M132_1	A0A5C7H0R5	A0A5C7H0R5	132	1	0.000730931	UID60	A0A5C7H0R5_M132_1	M	2		124.42	115.84	124.42	0.5572	66325000	132	A0A5C7H0R5	FRLPENARVDQIKACMENGVLTVNVPKMEEK	1	450	-2.08	-1.92	-3.43	0.59	0.51	-0.05	-6.23	0.00021
+	+	0.00064	-2.04	-0.15	-1.89	A0A5C7ID52_M557_1	A0A5C7ID52;A0A5C7IWK4	A0A5C7ID52;A0A5C7IWK4	557;601	1	9.28341e-17	UID269	A0A5C7ID52_M557_1	M	2		150.14	137.93	123.84	0.14992	43800000	557	A0A5C7ID52	WSSMAQSMTARPMKGMLTGPVTILNWSFVRN;WSSMAQSMTKRPMKGMLTGPVTILNWSFVRN	1	2428;3061	-2.45	-2.47	-3.21	-0.5	-0.65	-0.86	-6.08	0.00025
+	+	0.0013	-2.33	-0.66	-1.67	A0A5C7IFM5_M129_3	A0A5C7IFM5	A0A5C7IFM5	129	1	6.76807e-32	UID1036	A0A5C7IFM5_M129_3	M	3		149.18	147.04	44.258	-1.7468	820750000	129	A0A5C7IFM5	QQKRQIIEIAESIPSMCNMRPMECDFESSRS	1;2;3	2480	-2.82	-2.93	-3.65	-1.31	-0.01	-1.1	-5.38	0.00057
+	+	0.0026	-2.47	-0.66	-1.81	A0A5C7IFM5_M132_3	A0A5C7IFM5	A0A5C7IFM5	132	1	2.55352e-42	UID1037	A0A5C7IFM5_M132_3	M	3		158.77	158.05	44.258	-1.7468	854640000	132	A0A5C7IFM5	RQIIEIAESIPSMCNMRPMECDFESSRSDMS	1;2;3	2480	-2.32	-3.93	-3.58	-1.31	-0.01	-1.1	-4.75	0.0013
+		0.015	-2.25	-0.67	-1.58	A0A5C7IPK3_M176_1	A0A5C7IPK3	A0A5C7IPK3	176	1	1.94437e-06	UID324	A0A5C7IPK3_M176_1	M	3		115.57	82.733	62.732	1.3818	175690000	176	A0A5C7IPK3	EGVTKYLKPSVAGFLMQKELDYLVGAVANPK	1	2762	-0.38	-1.43	-3.41	0.41	0.71	0.42	-3.32	0.0099
+		0.042	-2.79	-0.84	-1.95	A0A5C7GZ05_M244_1	A0A5C7GZ05;A0A5C7GZ31;A0A5C7HNB7;A0A5C7IXL3	A0A5C7GZ05;A0A5C7GZ31;A0A5C7HNB7;A0A5C7IXL3	243;244;243;243	1	0.00320703	UID38	A0A5C7GZ05_M244_1	M	2		117.31	90.197	114.4	0.19735	197270000	244	A0A5C7GZ31	TAGDTHLGGEDFDNRMVNHFVQEFKRKHKKD;TAGDTHLGGEDFDNRMVNHFVQEFKRKNKKD	1	374;378;1426;3111	1.19	-3.22	-3.19	1.49	1.28	0.39	-2.59	0.031
		0.0013	1.95	-0.34	2.29	A0A5C7HV96_M62_1	A0A5C7HV96	A0A5C7HV96	62	1	2.76501e-29	UID207	A0A5C7HV96_M62_1	M	3		210.91	196.68	114.31	0.36527	435750000	62	A0A5C7HV96	DTERLIGDAAKNQVAMNPQNTVFDAKRLIGR	1	1701	2.41	2.38	1.49	0.44	-0.02	0	5.38	0.00057
		0.0098	1.95	0.26	1.69	A0A5C7IQF1_M1_1	A0A5C7IQF1	A0A5C7IQF1	1	1	2.89535e-12	UID332	A0A5C7IQF1_M1_1	M	2		173.71	152.84	98.898	-1.8349	53484000	1	A0A5C7IQF1	_______________MDSSSITSNLEHRSLL	1	2793	-1.59	-1.24	-0.31	-2.61	-4.07	-2.31	3.64	0.0061
		0.042	1.95	0.8	1.15	A0A5C7HW48_M121_1	A0A5C7HW48	A0A5C7HW48	121	1	7.39272e-18	UID214	A0A5C7HW48_M121_1	M	3		135.38	127.94	55.337	-0.40494	115320000	121	A0A5C7HW48	PGYYDGRYWTLWKLPMFACNDSSQVLNEIDE	1	1742	0.24	0.51	0.29	-2.36	-2.86	0.4	2.59	0.031
		0.00077	1.93	-0.14	2.07	A0A5C7IIR0_M201_1	A0A5C7IIR0	A0A5C7IIR0	201	0.998908	7.26097e-05	UID294	A0A5C7IIR0_M201_1	M	3		68.361	62.066	68.361	4.063	44383000	201	A0A5C7IIR0	NVIMATYEDPLLGDVMVYPEKGTVAFSAGLH	1	2562	-0.83	-0.46	-0.88	-2.48	-2.4	-3.06	5.9	0.0003
		0.0059	1.9	-0.14	2.04	A0A5C7HJK9_M356_1	A0A5C7HJK9	A0A5C7HJK9	356	1	0.0151722	UID158	A0A5C7HJK9_M356_1	M	2		79.492	65.234	79.492	-2.9978	46248000	356	A0A5C7HJK9	RKRVDDAIAQAKESPMPDPSELFTNVYVKGY	1	1272	-0.45	-0.76	-0.66	-3.54	-1.65	-2.39	4.01	0.0036
		0.0017	1.8	0.29	1.51	A0A5C7HUH5_M309_1	A0A5C7HUH5	A0A5C7HUH5	309	1	1.6e-20	UID202	A0A5C7HUH5_M309_1	M	4		116.72	110.82	116.72	0.052768	48532000	309	A0A5C7HUH5	FSATILDAEKCKELKMGSYLGVAAASANPPH	1	1671	-0.26	-0.48	-1.19	-2.65	-2.25	-2.42	5.15	0.00076
		0.026	1.73	-0.2	1.93	A0A5C7IFK6_M458_1	A0A5C7IFK6	A0A5C7IFK6	458	1	1.39484e-10	UID277	A0A5C7IFK6_M458_1	M	3		130.07	113.81	49.559	0.052606	57858000	458	A0A5C7IFK6	KSGDEMTSLKDYVTRMKEGQSDIYYITGESK	1	2476	-1.17	-0.91	-1.47	-3.33	-1.49	-3.92	2.94	0.018
		0.0051	1.73	0.82	0.91	A0A5C7GZY2_M253_1	A0A5C7GZY2	A0A5C7GZY2	253	1	4.31884e-09	UID54	A0A5C7GZY2_M253_1	M	2		123.28	105.61	123.28	0.13829	36707000	253	A0A5C7GZY2	GSTITGSKIMTAAAQMVKPVTLELGGKSPII	1	421	-0.5	-1.73	-0.76	-3.1	-2.86	-2.23	4.13	0.003
		0.005	1.72	0.8	0.92	A0A5C7HW48_M98_1	A0A5C7HW48	A0A5C7HW48	98	1	0.00219994	UID213	A0A5C7HW48_M98_1	M	3		72.417	68.756	40.237	0.22094	61445000	98	A0A5C7HW48	QKGWIPCLEFDEVGFMHRENSRIPGYYDGRY	1	1742	-0.69	-0.4	-0.31	-1.9	-1.64	-3.04	4.16	0.0029
		0.016	1.71	0.8	0.91	A0A5C7IKV7_M24_1	A0A5C7IKV7	A0A5C7IKV7	24	1	3.14862e-27	UID307	A0A5C7IKV7_M24_1	M	3		202.13	187.45	57.745	0.063273	1469600000	24	A0A5C7IKV7	KAGEGKGQTQEKTNQMMDPAKETAQAAKDKA	1;2	2632	2.8	2.64	2.68	1.96	1.23	-0.19	3.28	0.01
		0.087	1.65	-0.05	1.7	A0A5C7IN38_M170_1	A0A5C7IN38	A0A5C7IN38	170	0.99998	6.97313e-12	UID315	A0A5C7IN38_M170_1	M	2		155.66	137.33	109	0.85153	134750000	170	A0A5C7IN38	NGGSHAGNKLAMQEFMILPVGASSFKEAMKM	1	2720	0.39	0.58	0.56	0	-3.29	-0.14	2.08	0.07
		0.0073	1.65	0.27	1.38	A0A5C7I488_M429_1	A0A5C7I488	A0A5C7I488	429	1	0.00244667	UID245	A0A5C7I488_M429_1	M	2		113.22	80.701	113.22	0.09645	42565000	429	A0A5C7I488	NYSDGNLVASLLAYKMGVTQCTIAHALEKTK	1	2113	-1.7	-0.32	-1.29	-2.93	-2.28	-3.03	3.85	0.0045
		0.0048	1.65	0.4	1.25	A0A5C7H345_M341_1	A0A5C7H345;A0A5C7HJL3	A0A5C7H345;A0A5C7HJL3	341;339	1	0.000399984	UID73	A0A5C7H345_M341_1	M	3		62.605	53.929	41.423	1.1862	33581000	341	A0A5C7H345	KQALQRLTETAEKAKMELSSLTQTNISLPFI	1	571;1273	-1.22	-0.9	-1.22	-2.22	-3.5	-2.55	4.2	0.0027
		0.0053	1.65	1.34	0.31	A0A5C7HDY5_M595_1	A0A5C7HDY5	A0A5C7HDY5	595	1	0.000520507	UID135	A0A5C7HDY5_M595_1	M	2		136.48	107.75	118.4	-0.13152	173070000	595	A0A5C7HDY5	IGETVVEIAQTTKDFMVGEHSIGEKIVGHDD	1	1034	1.43	0.28	1.14	-0.37	-0.55	-1.19	4.09	0.0032
		0.0017	1.64	0.58	1.06	A0A5C7GRC9_M378_1	A0A5C7GRC9;A0A5C7HZ42	A0A5C7GRC9;A0A5C7HZ42	378;228	1	0.00146643	UID19	A0A5C7GRC9_M378_1	M	2		105.98	57.031	77.192	-0.41917	186340000	378	A0A5C7GRC9	ELIQRGPTPEPLCQVMLRVGDLDRSIKFYEK;ELLERGPTPEPLCQVMLRVGDLDRSINFYEK	1	78;1886	1	1.09	1.19	-0.14	-0.9	-0.62	5.13	0.00078
		0.0059	1.61	-0.14	1.75	A0A5C7IIR0_M22_1	A0A5C7IIR0;A0A5C7IRX9	A0A5C7IIR0;A0A5C7IRX9	22;22	1	0.001955	UID291	A0A5C7IIR0_M22_1	M	3		120.63	93.583	47.915	-0.2771	50602000	22	A0A5C7IIR0	EELRRIMDYKDNIRNMSVIAHVDHGKSTLTD;EGLRRIMDYKHNIRNMSVIAHVDHGKSTLTD	1	2562;2851	-1.12	-0.97	-1.79	-2.95	-3.46	-2.3	4.01	0.0036
		0.0051	1.61	2.9	-1.29	A0A5C7HYK7_M8_1	A0A5C7HYK7	A0A5C7HYK7	8	0.973939	1.13456e-07	UID226	A0A5C7HYK7_M8_1	M	3		75.717	73.686	75.717	-1.5274	50607000	8	A0A5C7HYK7	________MDFRIMGMDSPLFSTLQHMMDTS	1	1853	-1.01	-1.73	-2.03	-3.64	-3.2	-2.76	4.14	0.0029
		0.021	1.6	0.8	0.8	A0A5C7IKV7_M24_2	A0A5C7IKV7	A0A5C7IKV7	24	1	3.14862e-27	UID685	A0A5C7IKV7_M24_2	M	3		202.13	187.45	57.745	0.063273	1469600000	24	A0A5C7IKV7	KAGEGKGQTQEKTNQMMDPAKETAQAAKDKA	1;2	2632	-0.32	-0.85	-0.64	-0.97	-2.82	-2.81	3.08	0.014
		0.049	1.59	-1.33	2.92	A0A5C7HEV3_M93_1	A0A5C7HEV3	A0A5C7HEV3	93	0.9999	1.38383e-07	UID143	A0A5C7HEV3_M93_1	M	3		73.616	71.599	73.616	-0.50672	12526000	93	A0A5C7HEV3	KVKAPTSTAVTYDEKMLANYVPIYVMLPLGV	1	1072	-2.87	-2.43	-2.73	-4.24	-5.72	-2.84	2.47	0.038
		0.0036	1.57	-0.59	2.16	A0A5C7GZ87_M183_1	A0A5C7GZ87	A0A5C7GZ87	183	1	0.00721237	UID50	A0A5C7GZ87_M183_1	M	3		64.2	48.257	64.2	0.99056	26598000	183	A0A5C7GZ87	SQDKEHFAQLAVDAVMRLKGSTNLESIQIIK	1	388	-1.18	-1.59	-1.52	-2.71	-3.58	-2.72	4.44	0.0019
		0.0022	1.56	-0.15	1.71	A0A5C7ID52_M549_1	A0A5C7ID52	A0A5C7ID52	549	0.996399	0.0184039	UID268	A0A5C7ID52_M549_1	M	2		79.82	72.847	79.82	-0.014666	100190000	549	A0A5C7ID52	RPKAMTVFWSSMAQSMTARPMKGMLTGPVTI	1	2428	0.21	0.17	0.13	-1.26	-1.08	-1.84	4.87	0.0011
		0.023	1.56			A0A5C7H329_M398_1	A0A5C7H329;A0A5C7H4G9	A0A5C7H329;A0A5C7H4G9	395;398	1	4.5181e-09	UID70	A0A5C7H329_M398_1	M	2		122.51	122.51	122.51	-0.26703	83338000	398	A0A5C7H4G9	HDGTWAAHPGLIPACMKAFDDNMGNAPNQIQ	1	567;630	-0.7	-1.58	-0.77	-1.48	-3.34	-2.91	3.03	0.016
		0.0047	1.55	1.62	-0.07	A0A5C7ITA3_M78_1	A0A5C7ITA3	A0A5C7ITA3	78	1	5.16772e-49	UID340	A0A5C7ITA3_M78_1	M	3		166.75	154.1	101.66	0.75167	131930000	78	A0A5C7ITA3	TVAFGDTQRGGPADVMTTAAVINEQAGLVGH	1	2907	0.63	0.13	0.98	-0.49	-1.18	-1.25	4.22	0.0026
		0.022	1.54	-0.2	1.74	A0A5C7IFK6_M345_1	A0A5C7IFK6	A0A5C7IFK6	345	1	1.07608e-07	UID278	A0A5C7IFK6_M345_1	M	2		114.43	102.46	114.43	-0.40341	58120000	345	A0A5C7IFK6	KKPNNIKLYVRRVFIMDNCEELIPEYLSFVK	1	2476	-1.8	-0.13	-1.42	-3.29	-2.54	-2.15	3.07	0.015
		0.0033	1.54	8.28	-6.74	A0A3Q9D3H9_M198_1	A0A3Q9D3H9;A0A5C7H3K9;A0A5C7HIA0;A0A5C7ISJ6	A0A3Q9D3H9;A0A5C7H3K9;A0A5C7HIA0;A0A5C7ISJ6	96;191;198;273	1	0.00937369	UID15	A0A3Q9D3H9_M198_1	M	3		104.05	68.752	50.354	-0.76172	428890000	198	A0A5C7HIA0	VHATTATQKTVDGPSMKDWRGGRGAAQNIIP;VHSITATQKTVDGPSMKDWRGGRAASFNIIP	1	21;588;1221;2871	1.85	1.39	2.32	0.13	0.44	0.38	4.51	0.0018
		0.0051	1.49	0.13	1.36	A0A5C7HKR0_M200_1	A0A5C7HKR0	A0A5C7HKR0	200	1	0.00069493	UID160	A0A5C7HKR0_M200_1	M	3		67.364	64.441	58.015	-1.1895	18427000	200	A0A5C7HKR0	REEAVQLALKVLSKTMDSTSLTSDKLELAEV	1	1317	-2.22	-1.49	-2.54	-3.61	-3.76	-3.36	4.13	0.003
		0.18	1.48			A0A5C7H5U3_M541_1	A0A5C7H5U3	A0A5C7H5U3	541	1	0.00726999	UID83	A0A5C7H5U3_M541_1	M	2		118.28	49.743	97.734	-2.2791	182700000	541	A0A5C7H5U3	LEMRIQKLYSRRQAVMNALITEEKKRIVSGE	1	686	1.18	0.42	0.88	-3.19	0.47	0.76	1.58	0.15
		0.0037	1.45	0.1	1.35	A0A5C7IQ10_M493_1	A0A5C7IQ10	A0A5C7IQ10	493	1	2.83802e-29	UID328	A0A5C7IQ10_M493_1	M	3		143.54	133.15	62.7	-0.51204	410010000	493	A0A5C7IQ10	VAPLLRFKTEEEAIHMANDTNAGLAAYIFTT	1	2780	0.74	0.99	0.7	-1.1	-0.33	-0.48	4.42	0.002
		0.037	1.38	-0.14	1.52	A0A5C7HJK9_M292_1	A0A5C7HJK9	A0A5C7HJK9	292	1	0.0166734	UID159	A0A5C7HJK9_M292_1	M	3		73.499	62.742	51.211	-1.1658	37172000	292	A0A5C7HJK9	PIILEMDTYRYHGHSMSDPGSTYRTRDEITG	1	1272	-2.18	-1.23	-1.61	-2.15	-4.07	-2.92	2.69	0.027
		0.028	1.37	0.8	0.57	A0A5C7IKV7_M25_2	A0A5C7IKV7	A0A5C7IKV7	25	1	1.86127e-14	UID686	A0A5C7IKV7_M25_2	M	3		151.78	137.1	57.745	0.063273	2086200000	25	A0A5C7IKV7	AGEGKGQTQEKTNQMMDPAKETAQAAKDKAA	1;2	2632	-0.32	-0.85	-0.64	-0.97	-2.8	-2.13	2.88	0.02
		0.0042	1.36	-0.73	2.09	A0A5C7GZ31_M333_1	A0A5C7GZ31	A0A5C7GZ31	333	1	0.0350983	UID41	A0A5C7GZ31_M333_1	M	2		70.963	57.762	70.963	0.010808	26147000	333	A0A5C7GZ31	RKCMEPVEKCLRDAKMDKNSVHDVVLVGGST	1	378	-1.56	-1.35	-1.45	-3.15	-2.45	-2.84	4.31	0.0023
		0.0079	1.32	0.37	0.95	A0A5C7HHB5_M100_1	A0A5C7HHB5	A0A5C7HHB5	100	1	0.00485008	UID151	A0A5C7HHB5_M100_1	M	2		110.14	103.28	77.662	-0.7579	60859000	100	A0A5C7HHB5	GTSGNRHLCGRCYTDMTTHGNRPKCP_____	1	1175	-1.64	-1.65	-2.08	-2.66	-3.1	-3.58	3.79	0.0049
		0.015	1.31	1.49	-0.18	A0A5C7HM75_M53_1	A0A5C7HM75	A0A5C7HM75	53	1	0.0296827	UID168	A0A5C7HM75_M53_1	M	2		105.03	86.592	105.03	-0.12586	25994000	53	A0A5C7HM75	ERMKTRNPAEKEAATMKKEQKQTQAQLNQEQ	1	1370	-2	-1.11	-1.78	-3.45	-2.95	-2.43	3.35	0.0094
		0.02	1.29	-0.15	1.44	A0A5C7ID52_M444_1	A0A5C7ID52	A0A5C7ID52	444	1	7.02499e-13	UID270	A0A5C7ID52_M444_1	M	2		126.48	114.32	98.942	0.91917	341550000	444	A0A5C7ID52	LPILPTTTIGSFPQTMALRKVRREYKAKKVT	1	2428	1.08	1.92	2.02	-0.05	0.18	1.03	3.12	0.013
		0.027	1.27	-0.84	2.11	A0A5C7GZ05_M314_1	A0A5C7GZ05;A0A5C7GZ31;A0A5C7HNB7;A0A5C7HV96	A0A5C7GZ05;A0A5C7GZ31;A0A5C7HNB7;A0A5C7HV96	313;314;313;311	1	7.39458e-05	UID37	A0A5C7GZ05_M314_1	M	2		155.48	129.04	80.24	-1.1971	305910000	314	A0A5C7GZ31	DFYATITRARFEELNMDLFRKCMEPVEKCLR;DFYSSITRARFEELNMDLFRKCMEPVEKCLR;DFYSTITRARFEELNMDLFRKCMEPVEKCLR	1	374;378;1426;1701	0.92	0.06	-0.47	-1.64	-0.79	-0.85	2.9	0.019
		0.034	1.26	0.02	1.24	A0A5C7IP75_M701_1	A0A5C7IP75	A0A5C7IP75	701	1	0.02718	UID319	A0A5C7IP75_M701_1	M	3		73.405	70.007	73.405	-0.35732	23826000	701	A0A5C7IP75	ERGPLFRIPVTIIKPMAVLTRPPLVSFAKMS	1	2754	-1.25	-1.51	-2.3	-3.03	-3.64	-2.17	2.74	0.024
		0.065	1.24	-0.03	1.27	A0A5C7HCG1_M364_1	A0A5C7HCG1	A0A5C7HCG1	364	1	7.37498e-18	UID127	A0A5C7HCG1_M364_1	M	3		134.29	129.63	134.29	1.0489	120380000	364	A0A5C7HCG1	PAPKDHPWRYMPNHAMTPHISGTTIDAQLRY	1	964	0.11	0.25	-0.38	-0.65	-0.54	-2.53	2.28	0.051
		0.039	1.22	-0.45	1.67	A0A5C7IWC2_M56_1	A0A5C7IWC2	A0A5C7IWC2	56	1	0.00971359	UID355	A0A5C7IWC2_M56_1	M	2		96.103	79.077	96.103	-0.30433	31931000	56	A0A5C7IWC2	SFKWSKGKQKEKVNNMVLFDQATYDKLLSEA	1	3045	-0.86	-2.05	-0.68	-2.68	-2.76	-1.8	2.64	0.028
		0.046	1.21	0.19	1.02	A0A5C7H1G7_M345_1	A0A5C7H1G7	A0A5C7H1G7	345	1	0.0295803	UID65	A0A5C7H1G7_M345_1	M	2		76.143	48.281	76.143	2.6619	193410000	345	A0A5C7H1G7	GKPIAADAGGKLYTIMEICRLFDQIYKEHLD	1	489	0.36	1.53	0.9	0.41	-0.11	-1.12	2.52	0.034
		0.058	1.2	0.1	1.1	A0A5C7IQ04_M112_1	A0A5C7IQ04	A0A5C7IQ04	112	1	2.19396e-21	UID327	A0A5C7IQ04_M112_1	M	2		199.4	190.45	179.35	-2.3194	206180000	112	A0A5C7IQ04	PIIADPNREIIKQLNMVDPDEKDPSGKQVPS	1	2778	0.28	0.21	0.91	0.41	-1.24	-1.36	2.35	0.045
		0.33	1.18	-0.96	2.14	A0A5C7IXI8_M113_1	A0A5C7IXI8	A0A5C7IXI8	113	1	0.0011024	UID368	A0A5C7IXI8_M113_1	M	2		95.401	86.447	95.401	0.83568	101200000	113	A0A5C7IXI8	GFITMEPKTLFIPQYMDSSLILFVRTGEARV	1	3107	-0.03	-0.05	-0.75	1.37	-3.34	-2.39	1.13	0.29
		0.039	1.12	-0.45	1.57	A0A5C7I4P4_M217_1	A0A5C7I4P4	A0A5C7I4P4	217	1	0.0185424	UID249	A0A5C7I4P4_M217_1	M	3		53.169	34.34	53.169	-0.71725	16137000	217	A0A5C7I4P4	GKVGSEVARRAKGLGMHVIAHDPYAAADRAR	1	2135	-1.78	-2.14	-2.8	-3.55	-2.67	-3.84	2.64	0.029
		0.25	1.12	-0.36	1.48	A0A5C7I0Q6_M7_1	A0A5C7I0Q6	A0A5C7I0Q6	7	1	2.00276e-05	UID230	A0A5C7I0Q6_M7_1	M	2		114.72	99.181	114.72	-0.67869	64933000	7	A0A5C7I0Q6	_________MEQTFIMIKPDGVQRGLVGEII	1	1965	-1.21	-1.21	-0.57	-4.36	-1.18	-0.82	1.34	0.22
		0.063	1.11	-0.17	1.28	A0A5C7HH64_M24_1	A0A5C7HH64	A0A5C7HH64	24	1	0.0313643	UID150	A0A5C7HH64_M24_1	M	2		71.558	57.4	71.558	2.7854	22492000	24	A0A5C7HH64	IKARDVCIVGVARTPMGGFLGSLSSLPATKL	1	1168	-1.81	-1.36	-2.02	-3.9	-2.18	-2.44	2.3	0.049
		0.011	1.04			A0A5C7H329_M405_1	A0A5C7H329;A0A5C7H4G9	A0A5C7H329;A0A5C7H4G9	402;405	1	2.12658e-14	UID69	A0A5C7H329_M405_1	M	2		167.2	160.54	88.187	-1.8084	60511000	405	A0A5C7H4G9	HPGLIPACMKAFDDNMGNAPNQIQTKKREDA	1	567;630	-0.47	-0.69	-0.92	-1.81	-1.66	-1.71	3.53	0.0073
		0.041	1.03	0.8	0.23	A0A5C7IKV7_M25_1	A0A5C7IKV7	A0A5C7IKV7	25	1	1.86127e-14	UID308	A0A5C7IKV7_M25_1	M	3		151.78	137.1	57.745	0.063273	2086200000	25	A0A5C7IKV7	AGEGKGQTQEKTNQMMDPAKETAQAAKDKAA	1;2	2632	2.17	2.11	2.32	1.6	1.54	0.36	2.61	0.03
		0.045	0.97	0.52	0.45	A0A5C7IVN4_M145_1	A0A5C7IVN4	A0A5C7IVN4	145	1	0.0450152	UID352	A0A5C7IVN4_M145_1	M	3		50.534	41.933	44.998	-0.1695	27074000	145	A0A5C7IVN4	SSILLDVKPWDDETDMKKLEEAVRSVEMPGL	1	3013	-1.07	-1.73	-1.42	-2.76	-2.64	-1.72	2.53	0.034
		0.045	0.96	0.07	0.89	A0A5C7ITA4_M5_1	A0A5C7ITA4	A0A5C7ITA4	5	0.999536	0.00153772	UID343	A0A5C7ITA4_M5_1	M	3		54.223	52.383	54.223	1.0717	16174000	5	A0A5C7ITA4	___________MAATMVSSAGGLLAMLNETH	1	2908	-1.9	-2.15	-2.48	-3.51	-3.42	-2.48	2.54	0.033
		0.019	0.94	0.7	0.24	A0A5C7H170_M561_1	A0A5C7H170;A0A5C7HNY7;A0A5C7IX52	A0A5C7H170;A0A5C7HNY7;A0A5C7IX52	561;554;554	1	3.85286e-21	UID63	A0A5C7H170_M561_1	M	2		187.58	175.31	85.554	-0.11141	668920000	561	A0A5C7H170	CQANFISVKGPELLTMWFGESEANVREIFDK	1	474;1460;3090	2.9	2.74	2.48	1.75	1.9	1.65	3.18	0.012
		0.22	0.93	-1.43	2.36	A0A5C7GR17_M489_1	A0A5C7GR17;A0A5C7HED7	A0A5C7GR17;A0A5C7HED7	526;489	1	0.0253621	UID17	A0A5C7GR17_M489_1	M	2		86.624	72.466	86.624	0.3061	41078000	489	A0A5C7HED7	IPPPRGPLWILGDIFMGRYHTVFDFGKLRVG;VSPPRGPLWILGDIFMGRYHTVFDYGNSQVG	1	66;1052	-2.49	0	-2.33	-3.01	-2.33	-2.28	1.44	0.19
		0.058	0.93	-0.57	1.5	A0A5C7GZ37_M392_1	A0A5C7GZ37	A0A5C7GZ37	392	1	1.31052e-27	UID45	A0A5C7GZ37_M392_1	M	2		160.31	139.08	160.31	0.63045	165140000	392	A0A5C7GZ37	KEPKFLKNGDAGFVKMIPSKPMVVETFSEYP	1	379	-0.23	0.95	-0.23	-0.71	-0.66	-0.91	2.36	0.045
		0.026	0.93	0.57	0.36	A0A5C7H6U7_M362_1	A0A5C7H6U7	A0A5C7H6U7	362	1	8.1578e-07	UID92	A0A5C7H6U7_M362_1	M	2		145.25	127.44	118.04	1.7725	151460000	362	A0A5C7H6U7	AYGDTQRHRLGPNYLMLPVNAPKCPHHNNHY	1	718	0.74	0.51	0.61	-0.15	-0.05	-0.72	2.93	0.018
		0.1	0.9	0.04	0.86	A0A5C7GSQ8_M88_1	A0A5C7GSQ8;A0A5C7HDG9	A0A5C7GSQ8	88;122	0.926109	0.00115392	UID27	A0A5C7GSQ8_M88_1	M	2		130.27	108.03	130.27	0.33557	37869000	88	A0A5C7GSQ8	KKFVVHNAKELELLMMHNRYKSLIHKCALST	1	121	-1.28	-1.27	-1.54	-1.53	-3.26	-2	1.97	0.083
		0.037	0.89	-0.57	1.46	A0A5C7GZ37_M264_1	A0A5C7GZ37	A0A5C7GZ37	264	1	2.1224e-06	UID47	A0A5C7GZ37_M264_1	M	3		95.666	85.683	86.211	-0.18778	205240000	264	A0A5C7GZ37	TVPVGRVETGVLKPGMVVTFGPTGLTTEIKS	1	379	1.32	0.84	0.54	0.04	0.22	-0.22	2.68	0.027
		0.068	0.86	-0.56	1.42	A0A5C7IUF8_M145_1	A0A5C7IUF8	A0A5C7IUF8	145	0.997354	0.019703	UID347	A0A5C7IUF8_M145_1	M	2		93.096	68.941	93.096	-0.30372	42752000	145	A0A5C7IUF8	IFTEGCKSVAAGMNAMDLRRGISMAVDAVVT	1	2955	-1.35	-0.94	-1.21	-1.43	-1.96	-2.69	2.24	0.054
		0.054	0.77	0.82	-0.05	A0A5C7GZY2_M247_1	A0A5C7GZY2	A0A5C7GZY2	247	1	1.2547e-11	UID53	A0A5C7GZY2_M247_1	M	2		137.46	115.22	137.46	-0.5114	194100000	247	A0A5C7GZY2	DKIAFTGSTITGSKIMTAAAQMVKPVTLELG	1	421	0.89	0.38	0.61	0.11	-0.49	-0.07	2.41	0.041
		0.057	0.76	-0.05	0.81	A0A5C7IN38_M166_1	A0A5C7IN38	A0A5C7IN38	166	1	1.07885e-14	UID314	A0A5C7IN38_M166_1	M	2		162.93	140.35	162.93	-0.13579	131080000	166	A0A5C7IN38	FNVINGGSHAGNKLAMQEFMILPVGASSFKE	1	2720	0.12	0.45	0.52	-0.09	-0.76	-0.34	2.37	0.044
		0.11	0.74	0.07	0.67	A0A5C7IA15_M318_1	A0A5C7IA15	A0A5C7IA15	318	1	8.61371e-06	UID261	A0A5C7IA15_M318_1	M	3		94.728	81.85	48.656	-0.18656	18528000	318	A0A5C7IA15	EMHEEMIKNSEDFYKMLNLPYQVVAIVSGAL	1	2343	-3.06	-3.12	-2.78	-4.21	-3.96	-2.99	1.91	0.092
		0.13	0.66	0.06	0.6	A0A5C7I4A1_M90_1	A0A5C7I4A1;A0A5C7GP63	A0A5C7I4A1	90;141	1	4.10724e-06	UID246	A0A5C7I4A1_M90_1	M	2		107.85	89.116	107.85	2.4497	71856000	90	A0A5C7I4A1	PPGEKPEPVRTHLRNMIIVPEMIGSIIGVYN	1	2117	-0.81	-0.12	-0.91	-1.61	-0.84	-1.37	1.83	0.1
		0.076	0.64	0.23	0.41	A0A5C7GST4_M52_1	A0A5C7GST4	A0A5C7GST4	52	1	0.0175971	UID29	A0A5C7GST4_M52_1	M	2		73.848	68.003	73.848	-0.96747	29048000	52	A0A5C7GST4	ILGAAGGIGQPLSLLMKLNPLVSSLSLYDIA	1	124	-1.76	-1.72	-2.12	-2.41	-2.49	-2.62	2.17	0.06
		0.08	0.62	0.47	0.15	A0A7G7XUL1_M320_1	A0A7G7XUL1;A0A077KP56;A4KC57;A4KC33;A0A0F7EVU9;A4KCP8;A0A455JBG0;A0A2L1ZBR1;A0A173GKK4;A4KC56;A4KC24;A4KC68;A0A077KQ62;A0A6M8U7N2;A0A077KVT2;A0A077KVS8;A0A077KP70;A4KC35;A0A7G7XRX3;A0A650G8H9;A0A173CTK1;A0A077KQU4;A4KC28;A0A650G5D6;A0A7G7XVK1;A0A077KQS4;A4KC65;A0A7G7XUU6;A0A077KVS4;A0A077KVR4;A0A6B9MBS7;A4KC58;A0A7D4W8P7;A4KC48;F1AEF5;A4KC69;A4KC31;A0A077KVT6;A0A077KS49;A0A077KS60;A0A077KS67;A4KC…	A0A7G7XUL1;A0A499QKA8	320;302;310;310;305;305;320;320;320;310;302;302;302;320;302;302;302;302;320;320;320;302;291;320;320;302;310;320;302;302;320;310;320;310;297;301;306;302;302;302;302;310;310;302;299;303;302;302;302;310;302;302;302;320;301;320;320;320;320;320;320;320;320;320;299;320;301;302;302;302;320;320;302;302;302;302;302;305;310;301;305;302;290;310;303;302;320;320;320;320;320;320;320;320;303;320;320;320;320;320…	1	0.0213969	UID4	A0A7G7XUL1_M320_1	M	3		53.828	26.493	53.3	0.20918	169990000	320	A0A7G7XUL1	KNHGIHFRVLAKALRMSGGDHIHAGTVVGKL	1	11;22	0.52	0.9	0.62	0	0.01	0.17	2.13	0.064
		0.18	0.56	0.53	0.03	A0A5C7HLQ9_M19_1	A0A5C7HLQ9	A0A5C7HLQ9	19	1	1.46178e-07	UID166	A0A5C7HLQ9_M19_1	M	2		137.84	116.09	110.9	-1.1705	62150000	19	A0A5C7HLQ9	MKETAANIAASATAGMEKTKATIQEKMEKIT	1	1357	-0.79	-1.41	-1.1	-1.16	-1.78	-2.03	1.58	0.15
		0.34	0.55	0.16	0.39	A0A5C7IWC8_M195_1	A0A5C7IWC8	A0A5C7IWC8	195	1	0.00013127	UID356	A0A5C7IWC8_M195_1	M	3		88.087	73.4	46.159	-0.21073	69133000	195	A0A5C7IWC8	GNLAMEEKQLFQNVQMSINFLVSLLKKNWQN	1	3047	-2.12	-2.92	-2.3	-3.73	-1.91	-3.34	1.1	0.3
		0.17	0.55			A0A0K1LJ12_M43_1	A0A0K1LJ12;A0A5C7IHK2;A0A5C7HXC7;A0A5C7HWI3	A0A0K1LJ12;A0A5C7HWI3	73;73;64;43	1	0.00207168	UID5	A0A0K1LJ12_M43_1	M	2		118.71	98.95	91.584	1.6302	129530000	43	A0A5C7HWI3	GSLAPTGLHLAGAKYMVIQGEPGAVIRGKKG;GTLAPTGLYLGGTKYMVIQGEPGAVIRGKKG	1	12;1756	0.3	-0.33	0.43	-0.3	-0.24	-0.7	1.63	0.14
		0.13	0.54	-0.23	0.77	A0A5C7HXG8_M12_1	A0A5C7HXG8;A0A5C7IDL6	A0A5C7HXG8	12;12	1	0.0106354	UID217	A0A5C7HXG8_M12_1	M	2		58.37	48.683	58.37	-0.13517	12541000	12	A0A5C7HXG8	____MTTVPGQLIWEMVKKNNCFLVKQFGRG	1	1804	-2.5	-2.54	-2.46	-3.22	-3.19	-2.72	1.8	0.11
		0.15	0.53	0.54	-0.01	A0A5C7H4N2_M162_1	A0A5C7H4N2	A0A5C7H4N2	162	1	1.32756e-08	UID82	A0A5C7H4N2_M162_1	M	3		120.96	105.07	43.454	0.78678	967840000	162	A0A5C7H4N2	KGSYSFYCAPHQGAGMVGKVTVN________	1	637	2.21	2.21	1.86	1.28	1.68	1.74	1.72	0.12
		0.27	0.51	2.52	-2.01	A0A5C7H9F7_M412_1	A0A5C7H9F7	A0A5C7H9F7	412	1	0.000355077	UID109	A0A5C7H9F7_M412_1	M	2		142.43	124.12	74.944	0.010737	160110000	412	A0A5C7H9F7	YQLQDNLLQFDLARSMLGFSSSLLLRGTSCS	1	831	0.3	0.89	-0.12	0.11	0.16	-0.72	1.28	0.24
		0.36	0.5	-1.09	1.59	A0A5C7IP89_M90_1	A0A5C7IP89	A0A5C7IP89	90	1	1.53798e-13	UID320	A0A5C7IP89_M90_1	M	4		81.732	76.821	53.499	0.38272	257540000	90	A0A5C7IP89	DLKQYDGTDAQKPLLMAIKGQIYDVSQSRMF	1	2757	0.44	1.26	1.84	0.35	0.28	1.41	1.05	0.32
		0.16	0.49	-0.07	0.56	A0A5C7H0Q3_M10_1	A0A5C7H0Q3;A0A5C7H1T5	A0A5C7H0Q3;A0A5C7H1T5	10;10	1	2.55684e-06	UID59	A0A5C7H0Q3_M10_1	M	2		141.73	127.92	107.85	-0.10202	94426000	10	A0A5C7H0Q3	______MKTILSSETMDIPDGVKIKINAKII	1	448;504	-0.32	-0.23	-0.03	-0.86	-0.5	-0.68	1.66	0.13
		0.22	0.44	0.4	0.04	A0A5C7HXN9_M385_1	A0A5C7HXN9;A0A5C7HYD1;A0A5C7IJ29	A0A5C7HXN9;A0A5C7HYD1;A0A5C7IJ29	313;313;385	1	0.000733256	UID221	A0A5C7HXN9_M385_1	M	3		82.449	78.481	82.449	-0.29934	82550000	385	A0A5C7IJ29	KMRSRDHTVSATHGDMDQNTRDIIMREFRSG	1	1816;1845;2570	-0.89	-0.68	-1.22	-1.56	-1.2	-1.35	1.43	0.19
		0.31	0.44	0.58	-0.14	A0A5C7HE70_M204_1	A0A5C7HE70;A0A5C7HSE7	A0A5C7HE70;A0A5C7HSE7	204;204	1	1.12152e-32	UID138	A0A5C7HE70_M204_1	M	4		152.13	137.55	50.426	-0.70916	593880000	204	A0A5C7HSE7	FRVKRNCWPKVRGVAMNPVEHPHGGGNHQHI;YRVKRNCWPKVRGVAMNPVEHPHGGGNHQHI	1	1041;1605	-0.17	0.88	0.31	0.3	-0.29	-0.33	1.18	0.27
		0.46	0.38			A0A5C7HR14_M267_1	A0A5C7HR14;A0A2S1KMY6;A0A5C7GUZ6;A0A5C7H156;A0A5C7H1I2;A0A5C7H1Y6;A0A5C7INT9;A0A5C7IP03;A0A5C7J0Q1;A0A6B9S303	A0A5C7HR14;A0A5C7GUZ6;A0A5C7H156;A0A5C7H1I2;A0A5C7H1Y6;A0A5C7INT9;A0A5C7IP03;A0A5C7J0Q1;A0A6B9S303	267;267;267;267;264;267;267;267;267;267	1	0.0248269	UID10	A0A5C7HR14_M267_1	M	3		54.524	42.833	54.524	-0.37372	11995000	267	A0A6B9S303	KLAVNLIPFPRLHFFMVGFAPLTSRGSQQYR	1	20;198;473;493;514;2740;2746;3188;3195	-2.13	-3.18	-2.49	-3.54	-3.18	-2.22	0.85	0.42
		0.55	0.35	0.22	0.13	A0A5C7HUN3_M307_1	A0A5C7HUN3;A0A2S1KMY5;A0A5C7H2X1;A0A5C7HAQ0;A0A5C7HNF2	A0A5C7HUN3;A0A5C7H2X1;A0A5C7HAQ0;A0A5C7HNF2	307;307;307;307;307	1	4.21619e-07	UID6	A0A5C7HUN3_M307_1	M	2		109.83	70.56	109.83	0.43632	28623000	307	A0A5C7HUN3	RKDLYGNIVLSGGSTMFPGIADRMSKEISAL;RKDLYGNIVLSGGSTMFPGIADRMSKEITAL	1	19;556;876;1433	-2.06	-1.57	-1.67	-1.04	-3.12	-2.17	0.68	0.52
		0.54	0.3	0.41	-0.11	A0A5C7H0C0_M255_1	A0A5C7H0C0	A0A5C7H0C0	255	1	0.000356052	UID56	A0A5C7H0C0_M255_1	M	3		52.268	47.263	52.268	-0.76848	10517000	255	A0A5C7H0C0	VPIISGSALLALEALMANPAIKRGDNEWVDK	1	433	-2.8	-3.08	-2.35	-2.59	-3.88	-2.65	0.69	0.51
		0.5	0.24	-0.71	0.95	A0A5C7IJH5_M280_1	A0A5C7IJH5	A0A5C7IJH5	280	1	1.23315e-11	UID299	A0A5C7IJH5_M280_1	M	4		106.45	100.96	62.605	-0.95082	531860000	280	A0A5C7IJH5	WDDRTSVGLLKKDGLMATHDEETEQFFQGTD	1	2584	0.81	1.41	1.05	0.78	0.71	1.05	0.77	0.46
		0.8	0.19	0.42	-0.23	CON__P00761_M94_1	CON__P00761	CON__P00761	94	1	4.56206e-42	UID372	CON__P00761_M94_1	M	3	+	194.23	172.68	78.088	-0.22137	516240000	94	CON__P00761	ITHPNFNGNTLDNDIMLIKLSSPATLNSRVA	1	3207	0.9	1.51	2.59	2.8	1.01	0.64	0.29	0.78
		0.7	0.18	-0.01	0.19	A0A5C7IVH4_M118_1	A0A5C7IVH4	A0A5C7IVH4	118	1	0.016531	UID351	A0A5C7IVH4_M118_1	M	2		83.397	71.531	83.397	1.7531	21195000	118	A0A5C7IVH4	GTVLAPGSQRASECRMAAFYAGFPETVPLRT		3007	-2.76	-2.18	-2.23	-1.89	-2.48	-3.36	0.43	0.67
		0.7	0.15	-0.14	0.29	A0A5C7HMQ2_M136_1	A0A5C7HMQ2	A0A5C7HMQ2	136	1	3.05113e-16	UID171	A0A5C7HMQ2_M136_1	M	3		115.55	104.79	65.775	-1.1472	485590000	136	A0A5C7HMQ2	NDHHVLLEGTLLKPNMVTPGSESPKVTPEVI	1	1396	1.13	1.49	2.04	1.39	1.4	1.43	0.44	0.67
		0.64	0.15	0.22	-0.07	A0A5C7HDL0_M138_1	A0A5C7HDL0	A0A5C7HDL0	138	1	0.00143097	UID129	A0A5C7HDL0_M138_1	M	2		141.2	131.61	141.2	-1.644	318850000	138	A0A5C7HDL0	ATGTVPEMADQAKRRMADMAGYVGQKTKDVG	1	1018	1.3	1.35	1.23	1.19	1.28	0.96	0.52	0.62
		0.88	0.08	-0.18	0.26	A0A5C7H3Z3_M29_1	A0A5C7H3Z3	A0A5C7H3Z3	29	1	0.0180549	UID80	A0A5C7H3Z3_M29_1	M	3		89.301	72.951	55.724	-1.4929	88848000	29	A0A5C7H3Z3	LDIVIPTIRNLDFLEMWRPFFEKYHLIIVQD	1	607	-1.29	-2.32	-0.8	-2.14	-1.57	-0.94	0.17	0.87
		1	0	0.03	-0.03	A0A5C7IRI7_M64_1	A0A5C7IRI7	A0A5C7IRI7	64	1	3.2106e-36	UID334	A0A5C7IRI7_M64_1	M	3		152.15	146.88	84.515	-0.64517	76556000	64	A0A5C7IRI7	LTQEEAEENAKKIEDMAFSAADQHYEKEPDG	1	2834	-0.62	-0.62	-0.82	-0.56	-0.88	-0.62	0	1
		0.91	-0.04	0.38	-0.42	A0A5C7HL76_M81_1	A0A5C7HL76;A0A5C7HK16	A0A5C7HL76	81;81	1	0.0105121	UID161	A0A5C7HL76_M81_1	M	3		101.38	67.128	44.299	-1.1997	156710000	81	A0A5C7HL76	SRVKAFIKLVNYQHLMPTRYTLDVDLKDIVT	1	1332	-0.53	-1.19	-0.43	-1.04	-0.38	-0.6	-0.12	0.91
		0.8	-0.11	3.08	-3.19	A0A5C7H8B7_M230_1	A0A5C7H8B7;A0A5C7H8G1	A0A5C7H8B7;A0A5C7H8G1	231;230	1	1.83961e-06	UID98	A0A5C7H8B7_M230_1	M	3		100.35	94.684	82.865	0.57423	986910000	230	A0A5C7H8G1	CSSFTDRLYPTQDPTMDKTFANNLKKTCPAS;CSSFTDRLYPTQDPTMDKTFANNLKKTCPAV	1	782;786	1.66	1.93	1.59	2.6	1.76	1.15	-0.28	0.79
		0.76	-0.12	2.62	-2.74	A0A5C7HXI3_M44_1	A0A5C7HXI3;A0A5C7HZM3;A0A5C7HXH3;A0A5C7HY98;A0A5C7HYK7	A0A5C7HXI3;A0A5C7HY98;A0A5C7HYK7	44;44;44;44;44	1	2.24898e-11	UID218	A0A5C7HXI3_M44_1	M	3		109.39	25.685	109.39	1.6912	128470000	44	A0A5C7HY98	SYNAPTRTFVRDAKAMAATPADVKEYPNSYV	1	1806;1839;1853	-0.25	0.17	0.04	0.34	-0.48	0.46	-0.34	0.74
		0.68	-0.16	-0.26	0.1	A0A5C7GYD0_M107_1	A0A5C7GYD0;A0A5C7GZ31	A0A5C7GYD0;A0A5C7GZ31	107;107	1	5.01748e-10	UID36	A0A5C7GYD0_M107_1	M	3		118.52	89.874	111.57	0.12903	250450000	107	A0A5C7GZ31	KHWPFKVIPGPADKPMIVVTYKGEEKQFFAE;KHWPFKVIPGPADKPMIVVTYKGEEKQFSAE	1	349;378	-0.45	-1.47	-0.82	-0.77	-0.84	-0.66	-0.46	0.66
		0.6	-0.21	0.66	-0.87	A0A5C7HVG0_M25_2	A0A5C7HVG0	A0A5C7HVG0	25	1	0.0034836	UID589	A0A5C7HVG0_M25_2	M	2		77.64	27.533	67.726	-2.0652	1069200000	25	A0A5C7HVG0	NPAILLFKPRQVLLAMPTMKLNIDRTLKPEQ	2	1715	2.93	2.97	2.17	2.64	2.94	3.12	-0.59	0.57
		0.6	-0.21	0.66	-0.87	A0A5C7HVG0_M28_2	A0A5C7HVG0	A0A5C7HVG0	28	1	0.0034836	UID590	A0A5C7HVG0_M28_2	M	2		77.64	27.533	67.726	-2.0652	1069200000	28	A0A5C7HVG0	ILLFKPRQVLLAMPTMKLNIDRTLKPEQKAS	2	1715	2.93	2.97	2.17	2.64	2.94	3.12	-0.59	0.57
		0.52	-0.22	-0.73	0.51	A0A5C7GZ31_M556_1	A0A5C7GZ31;A0A5C7HNB7;A0A5C7HV96	A0A5C7GZ31;A0A5C7HNB7;A0A5C7HV96	556;555;553	1	0.00142532	UID42	A0A5C7GZ31_M556_1	M	2		118.18	95.94	98.033	0.27837	305590000	556	A0A5C7GZ31	KKVDAKNALENYAYNMRNTVRDEKFAAKLNP;KKVEAKNALENYAYNMRNTVKDEKIGAKLDA;KKVEAKNALENYAYNMRNTVRDEKISSQLVP	1	378;1426;1701	0.79	1.15	0.99	1.41	1.29	0.89	-0.73	0.49
		0.47	-0.27	-0.96	0.69	A0A5C7IXI8_M102_1	A0A5C7IXI8	A0A5C7IXI8	102	1	1.06511e-35	UID367	A0A5C7IXI8_M102_1	M	2		181.83	174.15	131.56	1.0126	1145800000	102	A0A5C7IXI8	GGEIVNRPMHIGFITMEPKTLFIPQYMDSSL	1	3107	-0.01	-0.75	-0.54	-0.09	-0.32	-0.08	-0.83	0.43
		0.47	-0.32	-0.96	0.64	A0A5C7IXI8_M95_1	A0A5C7IXI8	A0A5C7IXI8	95	1	7.2894e-29	UID366	A0A5C7IXI8_M95_1	M	2		159.98	153.11	136.17	-0.52504	1198200000	95	A0A5C7IXI8	MRVVRSSGGEIVNRPMHIGFITMEPKTLFIP	1	3107	2.9	3.22	1.9	3.03	3	2.96	-0.82	0.43
		0.42	-0.35	0.15	-0.5	A0A5C7HA76_M164_1	A0A5C7HA76	A0A5C7HA76	164	1	0.000230672	UID118	A0A5C7HA76_M164_1	M	2		97.69	89.28	71.548	-0.11082	162460000	164	A0A5C7HA76	GTDAEIYRESTGTAAMDEPGYGDPVQKAEAM	1	859	0.62	-0.46	0.48	0.23	0.82	0.66	-0.92	0.38
		0.8	-0.35	1.36	-1.71	A0A5C7HRJ0_M208_1	A0A5C7HRJ0	A0A5C7HRJ0	208	1	0.000811488	UID194	A0A5C7HRJ0_M208_1	M	2		119.75	84.391	47.603	-0.017785	90361000	208	A0A5C7HRJ0	HEGYQEMGRKGGLSTMEKSGAQRVAEEGIDI	1	1567	0.5	-4.79	0.52	-1.16	-0.63	-0.93	-0.28	0.79
		0.38	-0.36	-0.34	-0.02	A0A5C7HV96_M124_1	A0A5C7HV96	A0A5C7HV96	124	1	0.000410923	UID208	A0A5C7HV96_M124_1	M	3		126.71	97.912	55.213	-0.83463	2639300000	124	A0A5C7HV96	YKGEEKQFAPEEISAMVLTKMREVAEAFLGQ	1	1701	4.14	3.93	4.04	3.82	4.96	4.42	-1	0.34
		0.23	-0.44	3.08	-3.52	A0A5C7H8B7_M310_1	A0A5C7H8B7;A0A5C7H8D0;A0A5C7H8G1	A0A5C7H8B7;A0A5C7H8D0;A0A5C7H8G1	311;310;310	1	0.000130981	UID97	A0A5C7H8B7_M310_1	M	2		152.54	87.885	107.79	0.056978	900450000	310	A0A5C7H8G1	FAVDEKLFFDQFALSMIKMGQMNVLTGTLGE;FAVDEKLFFDQFALSMIKMGQMSLLTGIQGE;FAVDEKLFFDQFALSMIKMGQMSVLTGTLGE	1	782;783;786	2.42	2.58	2.52	3.25	3.02	2.56	-1.4	0.2
		0.23	-0.48	0.19	-0.67	A0A5C7HRW5_M21_1	A0A5C7HRW5	A0A5C7HRW5	21	1	2.85491e-19	UID195	A0A5C7HRW5_M21_1	M	3		139.9	136.81	54.008	0.86075	190520000	21	A0A5C7HRW5	NQPGATNPQFDEHGNMIRQTDEAGFGSGLGT	1	1583	0.05	-0.41	0.44	0.8	0.49	0.22	-1.38	0.2
		0.53	-0.5	0.1	-0.6	A0A5C7IQ10_M91_1	A0A5C7IQ10	A0A5C7IQ10	91	1	1.78364e-16	UID331	A0A5C7IQ10_M91_1	M	2		129.93	116.21	97.551	-0.2095	42718000	91	A0A5C7IQ10	VLNPATGEVVADVSCMGRKETNDAISSATDA	1	2780	-0.69	-3.64	-1.34	-1.1	-1.1	-1.96	-0.71	0.5
		0.38	-0.55	-0.67	0.12	A0A5C7IGK0_M277_1	A0A5C7IGK0	A0A5C7IGK0	277	1	1.02406e-09	UID285	A0A5C7IGK0_M277_1	M	2		127.76	122.1	127.76	-0.42081	36538000	277	A0A5C7IGK0	LAEYRAQLYDYLKSRMNTIAPNLTALVGELV	1	2509	-2.31	-1.86	-1.9	-0.35	-1.41	-2.65	-1.01	0.34
		0.39	-0.72	-0.04	-0.68	A0A5C7HNJ0_M175_1	A0A5C7HNJ0;A0A5C7IN38	A0A5C7HNJ0;A0A5C7IN38	175;185	1	1.99738e-05	UID174	A0A5C7HNJ0_M175_1	M	2		120.15	101.71	109.21	0.83477	63715000	175	A0A5C7HNJ0	MILPVGASSFKEAMKMGVEVYHHLKRTEHAL;MILPVGASSFKEAMKMGVEVYHHLKSVIKKK	1	1440;2720	0.46	-2.43	-2.48	-0.78	-0.97	-0.53	-0.98	0.35
		0.21	-0.78	-0.31	-0.47	A0A5C7H3K9_M173_1	A0A5C7H3K9	A0A5C7H3K9	173	1	6.05273e-09	UID77	A0A5C7H3K9_M173_1	M	3		120.21	107.58	92.886	2.1948	485310000	173	A0A5C7H3K9	LAKVINDKFGIVEGLMTTVHSITATQKTVDG	1	588	0.25	1.85	0.24	2.25	1.33	1.09	-1.48	0.18
		0.21	-0.78	8.28	-9.06	A0A3Q9D3H9_M180_1	A0A3Q9D3H9;A0A5C7HIA0	A0A3Q9D3H9;A0A5C7HIA0	78;180	1	6.05273e-09	UID14	A0A3Q9D3H9_M180_1	M	3		120.21	107.58	71.073	-0.25356	477490000	180	A0A5C7HIA0	LAKVINDRFGIVEGLMTTVHSITATQKTVDG	1	21;1221	0.25	1.85	0.24	2.25	1.33	1.09	-1.48	0.18
		0.021	-0.99	-0.46	-0.53	A0A5C7IXW4_M35_1	A0A5C7IXW4;A0A5C7HEU2	A0A5C7IXW4	35;35	1	0.00770798	UID141	A0A5C7IXW4_M35_1	M	2		101.93	58.416	101.93	1.737	70548000	35	A0A5C7IXW4	KHKLKRLVQSPNSFFMDVKCQGCFNITTVFS	1	1069	-1.74	-0.94	-1.31	-0.38	-0.26	-0.36	-3.08	0.014
		0.12	-1.31	-0.14	-1.17	A0A5C7HMQ2_M163_1	A0A5C7HMQ2	A0A5C7HMQ2	163	1	9.09642e-08	UID172	A0A5C7HMQ2_M163_1	M	2		106.93	87.718	101.39	0.43536	49709000	163	A0A5C7HMQ2	PEVIAEYTIRALQRTMPPAVPAVVFLSGGQS	1	1396	-3.53	-0.38	-2.65	-1.03	-0.74	-0.89	-1.84	0.1
		0.023	-1.35	-0.39	-0.96	A0A5C7GZM4_M76_1	A0A5C7GZM4	A0A5C7GZM4	76	1	0.0386969	UID52	A0A5C7GZM4_M76_1	M	2		85.355	48.959	84.817	-0.92689	22658000	76	A0A5C7GZM4	YITNYNKALEQLDEAMTKGDASTVVKLQSAI	1	410	-2.65	-2.06	-3.11	-0.54	-1.28	-1.93	-3.03	0.015
		0.0033	-1.39	-1.16	-0.23	A0A5C7I2S7_M298_1	A0A5C7I2S7	A0A5C7I2S7	298	1	0.00617226	UID239	A0A5C7I2S7_M298_1	M	2		139.92	115.07	139.92	-2.8268	229650000	298	A0A5C7I2S7	LKSQQRQPPHPERAIMAPHWNRNAHSIIYGL	1	2057	-0.19	-0.25	-0.42	0.94	1.46	0.91	-4.52	0.0017
		0.0023	-1.5	-1.22	-0.28	A0A5C7H1R9_M79_1	A0A5C7H1R9	A0A5C7H1R9	79	1	5.34746e-28	UID67	A0A5C7H1R9_M79_1	M	3		125.15	114.99	122.45	-0.51658	241410000	79	A0A5C7H1R9	PFVIGSGPPGTNFTVMKRAFDEGWGAVIAKT	1	503	0.16	0	0.23	1.32	1.63	1.94	-4.87	0.0011
		0.0031	-1.62	0.26	-1.88	A0A5C7HXD9_M157_1	A0A5C7HXD9	A0A5C7HXD9	157	1	0.000249839	UID216	A0A5C7HXD9_M157_1	M	3		97.457	84.528	97.457	2.3305	21814000	157	A0A5C7HXD9	LRAQRAKSMKFKDGYMISSGQPVKEYIDSAV	1	1799	-3.21	-2.97	-2.52	-1.26	-1.71	-0.86	-4.58	0.0016
		0.016	-1.74	-1.33	-0.41	A0A5C7HEV3_M244_1	A0A5C7HEV3	A0A5C7HEV3	244	1	0.00353559	UID145	A0A5C7HEV3_M244_1	M	2		111.65	99.411	85.29	0.47496	88429000	244	A0A5C7HEV3	PLFDGRTAVEIYSDYMKSFRETMSDFLESGL	1	1072	-0.93	-0.82	-2.79	0.49	0.07	0.12	-3.28	0.011
		0.0028	-1.75	-1.99	0.24	A0A5C7IXD2_M149_1	A0A5C7IXD2	A0A5C7IXD2	149	1	5.14822e-21	UID364	A0A5C7IXD2_M149_1	M	3		139.51	128.35	137.9	0.286	116050000	149	A0A5C7IXD2	ATKGSDHLRAVFGATMGLSDKDIVALSGGHT	1	3103	-0.61	-1.09	-1.68	0.48	0.4	1	-4.68	0.0014
		0.012	-1.77	-0.67	-1.1	A0A5C7IPK3_M373_1	A0A5C7IPK3	A0A5C7IPK3	373	1	2.05392e-20	UID322	A0A5C7IPK3_M373_1	M	3		164.53	144.87	66.012	3.2465	174320000	373	A0A5C7IPK3	GDSVAAVEKAGLADKMSHISTGGGASLELLE	1	2762	-1.03	-2.91	-2.78	-0.32	-0.56	-0.53	-3.51	0.0075
		0.0053	-1.8	-0.66	-1.14	A0A5C7IFM5_M135_3	A0A5C7IFM5	A0A5C7IFM5	135	1	9.51649e-43	UID1038	A0A5C7IFM5_M135_3	M	3		167.85	165.76	44.258	-1.7468	814040000	135	A0A5C7IFM5	IEIAESIPSMCNMRPMECDFESSRSDMSRQW	1;2;3	2480	-2.92	-2.88	-2.03	-1.31	-0.01	-1.1	-4.08	0.0032
		0.0021	-1.87	-0.96	-0.91	A0A5C7IXI8_M229_1	A0A5C7IXI8	A0A5C7IXI8	229	1	0.0048734	UID365	A0A5C7IXI8_M229_1	M	3		89.189	58.391	63.923	-0.55416	110700000	229	A0A5C7IXI8	REDVEEIFNSKIEGPMVYVSDSHSPKSWTKF	1	3107	-2.07	-2.32	-3.09	-0.21	-0.77	-0.9	-4.92	0.001
		0.00068	-1.91	-0.73	-1.18	A0A5C7GZ31_M65_1	A0A5C7GZ31	A0A5C7GZ31	65	1	3.291e-09	UID43	A0A5C7GZ31_M65_1	M	3		158.42	144.99	85.493	-0.30759	691160000	65	A0A5C7GZ31	DTERLIGDAAKNQVAMNPVNTVFDAKRLIGR	1	378	1.13	1.36	0.72	3.21	2.85	2.89	-6.02	0.00027
