# Supplementary material for: Proteomics- and metabolomics-based analysis of the regulation of germination in Norway maple and sycamore embryonic axes
Source: Tree Physiol. 2025 Jan 6;45(2):tpaf003. doi: 10.1093/treephys/tpaf003 (PMC11791354; doi:10.1093/treephys/tpaf003)
Supplement: Table_S12_tpaf003 [file table_s12_tpaf003.xlsx]

## Sheet: Difference expression testing
Table S12. Proteins containing MetO identified in embryonic axes of germinated (G) seeds of Norway maple (APL) and sycamore (APS). Differential abundance of MetO sites was tested statistically.
Significant_APLGvsAPSG_FDR0 05	Significant_APLGvsAPSG_FDR0 01	adj P Val_APLGvsAPSG_	logFC_APLGvsAPSG_	logFC_APLGvsAPSG_Shotgun results	logFC_APLGvsAPSG_corrected with shotgun results	PTMpeptide_id	Proteins	Leading proteins	Positions within proteins	Localization prob	PEP	Unique_identifier	name	Amino acid	Charge	Potential contaminant	Score	Delta score	Score for localization	Mass error ppm	Intensity	Position	Protein	Sequence window	Number of Oxidation M	Protein group IDs	log2_normalized intensity APLG_rep1	log2_normalized intensity APLG_rep2	log2_normalized intensity APLG_rep3	log2_normalized intensity APSG_rep1	log2_normalized intensity APSG_rep2	log2_normalized intensity APSG_rep3	t statistic_APLGvsAPSG_FDR0 05	P Value_APLGvsAPSG_FDR0 01
+	+	3.1e-05	5.72	-1	6.72	A0A5C7IQF1_M1_1	A0A5C7IQF1	A0A5C7IQF1	1	1	9.00882e-19	UID616	A0A5C7IQF1_M1_1	M	2		226.4	205.53	187.16	-0.49393	848020000	1	A0A5C7IQF1	_______________MDSSSITSNLEHRSLL	1	2985	2.74	3.34	3.35	-2.78	-2.6	-2.34	18.78	2.8e-07
+	+	3.1e-05	5.41	1.12	4.29	A0A5C7IXN9_M241_1	A0A5C7IXN9	A0A5C7IXN9	241	1	8.26263e-46	UID671	A0A5C7IXN9_M241_1	M	4		231.37	225.77	42.185	-0.35497	835200000	241	A0A5C7IXN9	ACPATFTYAHDSPTLMHECSSPRELKVIFCH	1	3264	2.81	2.47	2.3	-2.7	-2.81	-3.14	18.75	2.9e-07
+	+	5.6e-05	4.86	-0.22	5.08	A0A5C7HLQ1_M117_1	A0A5C7HLQ1	A0A5C7HLQ1	117	1	5.40262e-08	UID387	A0A5C7HLQ1_M117_1	M	3		128.35	123.55	67.866	-2.8588	2126000000	117	A0A5C7HLQ1	RFDDGLPPILTALEVMDHSIRVVLEVASHLG	1	1737	4.29	4.07	4.19	-0.19	-0.71	-1.13	14.99	1.3e-06
+	+	8.2e-05	5.13			A0A5C7GSL4_M144_1	A0A5C7GSL4	A0A5C7GSL4	144	1	0.00731656	UID176	A0A5C7GSL4_M144_1	M	2		83.692	62.753	83.692	-0.15733	462180000	144	A0A5C7GSL4	YDLARMIILHGYPLTMVDHVGFRVFVKNLQP	1	663	1.75	2.79	2.31	-3.25	-2.54	-2.75	13.9	2.2e-06
+	+	8.5e-05	4.2	0.47	3.73	A0A5C7I6D2_M107_1	A0A5C7I6D2	A0A5C7I6D2	107	1	6.147e-32	UID505	A0A5C7I6D2_M107_1	M	3		182.41	174.38	182.41	-0.36779	237350000	107	A0A5C7I6D2	DENFTKKHTEAGILSMANAGPGTNGSQFFIC	1	2482	0.71	1.16	1.52	-2.93	-3.21	-3.08	13.55	2.7e-06
+	+	9.8e-05	5.67			A0A2N9FGJ5_M268_1	A0A2N9FGJ5	A0A2N9FGJ5	268	1	0.0030563	UID64	A0A2N9FGJ5_M268_1	M	2		103.55	48.534	94.692	1.9784	616670000	268	A0A2N9FGJ5	LVGLDDDFVKGLEQLMDEWGPLRSKRLPIFE	1	173	2.93	2.71	2.48	-3.02	-3.76	-2.1	12.64	4.3e-06
+	+	9.8e-05	4.98	0.47	4.51	A0A5C7IIR0_M759_1	A0A5C7IIR0	A0A5C7IIR0	759	1	0.01243	UID551	A0A5C7IIR0_M759_1	M	2		107.9	84.372	107.9	-0.95385	418870000	759	A0A5C7IIR0	IYSVLNQKRGHVFEEMQRQGTPLYNIKAYLP	1	2771	1.74	1.89	2.53	-3.32	-3.15	-2.29	12.74	4.1e-06
+	+	0.00012	4.2	2.24	1.96	A0A5C7H9F7_M412_1	A0A5C7H9F7	A0A5C7H9F7	412	1	1.81742e-05	UID301	A0A5C7H9F7_M412_1	M	2		154.85	120.66	154.05	0.88155	301600000	412	A0A5C7H9F7	YQLQDNLLQFDLARSMLGFSSSLLLRGTSCS	1	1294	0.8	1.5	0.99	-2.62	-3.42	-3.26	12.14	5.6e-06
+	+	0.00014	3.99	3.82	0.17	A0A2N9I9Y5_M557_1	A0A2N9I9Y5;A0A5C7ID52;A0A5C7IWK4	A0A2N9I9Y5;A0A5C7ID52;A0A5C7IWK4	557;557;601	1	1.19326e-39	UID132	A0A2N9I9Y5_M557_1	M	2		266.93	213.91	266.93	-0.16845	208270000	557	A0A5C7ID52	WSSAAQSMTARPMKGMLTGPVTILNWSFVRN;WSSMAQSMTARPMKGMLTGPVTILNWSFVRN;WSSMAQSMTKRPMKGMLTGPVTILNWSFVRN	1	471;2654;3218	1.3	1.03	1.06	-3.5	-2.55	-2.55	11.43	8.4e-06
+	+	0.00015	3.25	0.26	2.99	A0A5C7HMQ2_M136_1	A0A5C7HMQ2	A0A5C7HMQ2	136	1	3.0263e-18	UID401	A0A5C7HMQ2_M136_1	M	4		148	122.78	92.198	1.9593	230970000	136	A0A5C7HMQ2	NDHHVLLEGTLLKPNMVTPGSESPKVTPEVI	1	1767	0.63	0.13	0.2	-3.14	-2.75	-2.89	11.32	9e-06
+	+	0.00026	2.98			A0A5C7IX98_M264_1	A0A5C7IX98;A0A6B9S3G2	A0A5C7IX98;A0A6B9S3G2	264;264	1	7.05309e-10	UID665	A0A5C7IX98_M264_1	M	3		119.28	106.22	104.81	0.0755	100540000	264	A0A6B9S3G2	TVPVGRVETGIIKPGMVVTFGPTGLTTEVKS	1	3248;3336	-0.16	-0.07	0.35	-2.68	-2.84	-3.28	9.8	2.4e-05
+	+	0.00031	3.05	0.83	2.22	A0A5C7HBX9_M89_1	A0A5C7HBX9	A0A5C7HBX9	89	0.933493	3.28637e-05	UID323	A0A5C7HBX9_M89_1	M	2		129.71	114.17	85.402	0.26353	88645000	89	A0A5C7HBX9	GKGSVIKGWDEGVMGMQLGETARLRCSPDYA	1	1394	0.28	-0.34	-0.33	-3.48	-2.82	-3.25	9.39	3.1e-05
+	+	0.00031	2.55	2.47	0.08	A0A2N9HCL4_M270_1	A0A2N9HCL4	A0A2N9HCL4	270	1	0.0295198	UID112	A0A2N9HCL4_M270_1	M	2		102.77	62.505	102.77	0.38052	81220000	270	A0A2N9HCL4	KPKAKNPLDLLPPSKMILDDWKRLYSNTKSN	1	378	-0.47	-0.2	-0.04	-2.86	-2.64	-2.87	9.45	3e-05
+	+	0.00041	3.41	0.42	2.99	A0A2N9F3C7_M268_1	A0A2N9F3C7;A0A2N9I9Q6;B9MSV5;B9MSV4;A0A6B9S1H9;A0A5C7I489;A0A2N9GCV5;A0A2N9EKD2;A0A5C7HKG2;A0A2N9J967;A0A5C7H8Z0;A0A5C7HT26;A0A5C7IX25	A0A2N9F3C7;A0A6B9S1H9;A0A5C7H8Z0;A0A5C7HT26;A0A5C7IX25	268;268;129;129;268;268;268;268;268;238;268;268;256	1	8.82672e-20	UID42	A0A2N9F3C7_M268_1	M	3		217.09	176.59	91.076	-0.29757	294590000	268	A0A2N9F3C7	TEFQTNLVPYPRIHFMLSSYAPVISAEKAFH;TEFQTNLVPYPRIHFMLSSYAPVISAEKAYH	1	135;288;1277;1970;3238	1.07	0.07	0.94	-2.69	-3.15	-2.3	8.78	4.9e-05
+	+	0.00043	3.28	0.47	2.81	A0A5C7IIR0_M589_1	A0A5C7IIR0	A0A5C7IIR0	589	1	5.60106e-14	UID554	A0A5C7IIR0_M589_1	M	3		164.94	138.98	164.94	-0.69418	118190000	589	A0A5C7IIR0	RTVMSKSPNKHNRLYMEARPLEDGLAEAIDD	1	2771	-0.39	0.49	0.65	-2.65	-3.33	-3.1	8.7	5.2e-05
+	+	0.00043	3.17	3.66	-0.49	A0A2N9F361_M241_1	A0A2N9F361	A0A2N9F361	241	1	8.20053e-09	UID40	A0A2N9F361_M241_1	M	4		113.65	110.2	113.65	-1.0987	422500000	241	A0A2N9F361	NKPDAILVDHRTFCIMGDGCAMEGISHEAAS	1	134	1.62	2.2	1.07	-1.81	-1.49	-1.31	8.67	5.2e-05
+	+	0.00049	2.22	0.77	1.45	A0A5C7HPV8_M74_1	A0A5C7HPV8;A0A5C7IWI8	A0A5C7HPV8	74;126	1	9.50263e-05	UID416	A0A5C7HPV8_M74_1	M	4		91.166	71.09	91.166	-0.77602	54841000	74	A0A5C7HPV8	MKVKADRDESSPYAAMLAAQDVSQRCKELGI	1	1860	-0.96	-0.81	-0.64	-3.22	-2.94	-2.91	8.34	6.8e-05
+	+	0.00058	3.63			A0A2N9I406_M73_1	A0A2N9I406	A0A2N9I406	73	1	0.0195268	UID126	A0A2N9I406_M73_1	M	2		90.761	29.851	73.573	0.12432	352540000	73	A0A2N9I406	DAKKMEKLNNIFFTLMARGPDADVSEVAGKE	1	457	0.29	1.28	1.09	-1.95	-3.24	-3.04	8.03	8.6e-05
+	+	0.0006	3.01	0.47	2.54	A0A5C7IIR0_M377_1	A0A5C7IIR0;A0A5C7IRX9	A0A5C7IIR0;A0A5C7IRX9	377;377	1	0.00243318	UID556	A0A5C7IIR0_M377_1	M	2		101.53	79.194	84.718	-2.5242	137230000	377	A0A5C7IIR0	QYANAIRNCDPDGPLMLYVSKMIPASDKGRF	1	2771;3036	0.72	0.53	0.23	-2.92	-1.8	-2.81	7.91	9.5e-05
+	+	0.0006	2.67	0.09	2.58	A0A5C7H3Z3_M29_1	A0A5C7H3Z3	A0A5C7H3Z3	29	1	0.00130971	UID261	A0A5C7H3Z3_M29_1	M	3		128.46	92.141	94.45	-1.2175	106920000	29	A0A5C7H3Z3	LDIVIPTIRNLDFLEMWRPFFEKYHLIIVQD	1	1100	-0.72	0.19	-0.44	-3.04	-3.22	-2.73	7.91	9.5e-05
+	+	0.0007	2.37			A0A5C7IHK2_M43_1	A0A5C7IHK2;A0A0K1LJ12;A0A2N9HS91;A0A5C7HXC7;A0A2N9H010;A0A5C7HWI3	A0A5C7IHK2;A0A5C7HWI3	73;73;73;64;73;43	1	0.000191694	UID3	A0A5C7IHK2_M43_1	M	2		140.45	120.14	100.02	0.90077	631830000	43	A0A5C7HWI3	GSLAPTGLHLAGAKYMVIQGEPGAVIRGKKG;GTLAPTGLYLGGTKYMVIQGEPGAVIRGKKG	1	13;2072	2.26	2.53	2.86	0.42	0.28	-0.16	7.68	0.00011
+	+	0.00086	2.65	1.28	1.37	A0A5C7HLY0_M437_1	A0A5C7HLY0	A0A5C7HLY0	437	1	3.70938e-05	UID392	A0A5C7HLY0_M437_1	M	3		132.08	108.94	103.39	0.49014	117700000	437	A0A5C7HLY0	WDEFKSLDYQRIYEGMQKPAFVFDGRNIVDA	1	1741	0.22	-0.17	0.5	-1.9	-2.88	-2.61	7.31	0.00016
+	+	0.00096	2.51	0.46	2.05	A0A5C7IUE7_M211_1	A0A5C7IUE7	A0A5C7IUE7	211	1	2.66006e-08	UID637	A0A5C7IUE7_M211_1	M	4		135.28	111.24	72.421	-1.0628	184110000	211	A0A5C7IUE7	KYIFGGHVAAYMRTLMEDEPEKYQSHFCEFI	1	3128	-0.66	-0.54	-0.57	-2.83	-2.71	-3.76	7.13	0.00018
+	+	0.0013	6.09			A0A2N9HBP3_M1024_1	A0A2N9HBP3;A0A2N9I2N2;A0A2N9EMG3;A0A2N9ERC5;A0A2N9FUB4	A0A2N9HBP3	1024;102;213;264;545	1	0.0275508	UID28	A0A2N9HBP3_M1024_1	M	2		85.676	17.452	85.676	1.8047	1422200000	1024	A0A2N9HBP3	SYLESSKDIWDTLRLMYSSEENITRIHELYQ	1	77	1.99	5.37	3.04	-3.12	-1.43	-3.32	6.68	0.00028
+	+	0.0014	2.22	-0.03	2.25	A0A5C7IFK8_M19_1	A0A5C7IFK8	A0A5C7IFK8	19	1	0.00580756	UID538	A0A5C7IFK8_M19_1	M	3		126.55	87	54.259	0.95808	475310000	19	A0A5C7IFK8	LLNKAKEFVADKVVHMKKPEASVEDVDLKNV	1	2698	-0.65	-0.34	-1.04	-2.69	-3.37	-2.64	6.56	0.00031
+	+	0.0019	2.07	-0.35	2.42	A0A2N9FIA8_M68_1	A0A2N9FIA8	A0A2N9FIA8	68	1	0.00278125	UID67	A0A2N9FIA8_M68_1	M	2		85.554	47.254	85.554	0.4619	107160000	68	A0A2N9FIA8	NKRAGELTAAELDNLMVIVANPRQFKIPDWF	1	179	-0.92	-0.15	-0.95	-2.61	-3.01	-2.6	6.22	0.00043
+	+	0.002	2.78	-0.53	3.31	A0A5C7GZ87_M119_1	A0A5C7GZ87	A0A5C7GZ87	119	1	0.0153506	UID215	A0A5C7GZ87_M119_1	M	3		72.434	55.408	52.167	-0.83794	129200000	119	A0A5C7GZ87	LLREAEKLVAAKIHPMTIISGFRMAAECACN	1	897	-0.14	0.32	0.71	-2.2	-1.9	-3.35	6.13	0.00047
+	+	0.0021	2.74	-0.01	2.75	A0A5C7HAR9_M217_1	A0A5C7HAR9;A0A5C7HAT7;A0A5C7HN13	A0A5C7HAR9;A0A5C7HN13	217;193;47	1	0.000279883	UID310	A0A5C7HAR9_M217_1	M	3		90.968	78.119	90.968	0.56077	84052000	217	A0A5C7HAR9	FEKQVPVDAVFQKDEMIDIIGVTKGKGYEGV	1	1339;1781	-1.15	-0.03	0.27	-3.51	-3	-2.63	6.08	0.00049
+	+	0.0021	2.47	0.79	1.68	A0A5C7IT64_M30_1	A0A5C7IT64	A0A5C7IT64	30	0.99999	9.47203e-06	UID624	A0A5C7IT64_M30_1	M	3		82.904	71.799	82.904	1.0634	97013000	30	A0A5C7IT64	GQIGYALVPMIARGVMLGADQPVILHMLDIP	1	3084	0.06	0.08	-0.01	-3.1	-1.64	-2.55	6.11	0.00047
+	+	0.0021	2.44	0.37	2.07	A0A5C7HHI8_M78_1	A0A5C7HHI8	A0A5C7HHI8	78	1	2.4733e-12	UID362	A0A5C7HHI8_M78_1	M	4		124.45	109.32	101.59	-0.75162	173330000	78	A0A5C7HHI8	KGLVEYIHGGPQPGGMFFAVSHGVHAVRLGN	1	1596	-0.7	0.38	0.34	-1.99	-2.56	-2.75	6.07	0.00049
+	+	0.0022	2.54	0.5	2.04	A0A5C7HL76_M81_1	A0A5C7HL76;A0A5C7HK16	A0A5C7HL76	81;81	1	0.000321472	UID385	A0A5C7HL76_M81_1	M	3		133.23	102.15	67.08	1.2267	210920000	81	A0A5C7HL76	SRVKAFIKLVNYQHLMPTRYTLDVDLKDIVT	1	1720	0.06	0.28	-0.1	-2.96	-2.85	-1.58	6.01	0.00053
+	+	0.0026	2.71	0.19	2.52	A0A5C7HXN9_M194_1	A0A5C7HXN9;A0A5C7HYH5;A0A5C7HYD1;A0A5C7IJ29;A0A2N9IR40;A0A2N9HI05;A0A2N9EG95	A0A5C7HXN9;A0A5C7HYD1;A0A5C7IJ29	194;194;194;266;207;300;193	1	0.00123561	UID467	A0A5C7HXN9_M194_1	M	2		113.69	96.661	113.69	-2.6813	83497000	194	A0A5C7HXN9	RADHIKMFVLDEADEMLSRGFKDQMYDIFQL;RPDHIKMFVLDEADEMLSRGFKDQIYDIFQL;RPDYIKMFVLDEADEMLSRGFKDQIYDIFQL	1	2128;2156;2780	0.57	-0.96	-0.75	-2.68	-3.23	-3.35	5.83	0.00063
+	+	0.0028	2.22	2.25	-0.03	A0A5C7J1B7_M1_1	A0A5C7J1B7	A0A5C7J1B7	1	1	9.06821e-10	UID682	A0A5C7J1B7_M1_1	M	2		189.13	162.46	189.13	-1.5035	264280000	1	A0A5C7J1B7	_______________MINNVCHIVAMPYPAK	1	3333	0.18	0.47	0.79	-1.37	-2.45	-1.4	5.74	0.00069
+	+	0.0031	2.08	-0.66	2.74	A0A5C7H1R9_M365_1	A0A5C7H1R9	A0A5C7H1R9	365	1	0.0177884	UID234	A0A5C7H1R9_M365_1	M	3		70.488	55.287	70.488	0.034702	51319000	365	A0A5C7H1R9	GLVKKLCDELKDFMKMHNFSSIEDFRGASLE	1	992	-0.55	-1.56	-0.87	-2.99	-3.47	-2.75	5.61	0.00079
+	+	0.0032	2.92	3.83	-0.91	A0A5C7IWE5_M683_1	A0A5C7IWE5	A0A5C7IWE5	683	1	1.51586e-07	UID655	A0A5C7IWE5_M683_1	M	2		140.14	114.8	140.14	-1.8506	175260000	683	A0A5C7IWE5	KGFLPAVCSLPVPGYMFGKAIVCSDAVAEAA	1	3208	0.02	1.05	-0.29	-1.86	-3.45	-2.66	5.58	0.00082
+	+	0.0035	2.01			A0A2N9GJN6_M13_3	A0A2N9GJN6	A0A2N9GJN6	13	1	0.034916	UID1479	A0A2N9GJN6_M13_3	M	2		53.754	27.127	53.754	-3.8081	55069000	13	A0A2N9GJN6	___MPFGLSNAPSTFMRVMTQVLRPFMGKFV	3	311	-0.62	-0.32	-1.36	-3.1	-2.79	-2.45	5.48	0.00091
+	+	0.0037	2.19	0.47	1.72	A0A5C7IIR0_M412_1	A0A5C7IIR0	A0A5C7IIR0	412	1	0.00178082	UID552	A0A5C7IIR0_M412_1	M	2		114.97	79.613	114.97	1.2379	184010000	412	A0A5C7IIR0	RVFAGKVSTGLKVRIMGPNYVPGEKKDLYTK	1	2771	1.25	-0.16	0.62	-1.61	-1.8	-1.43	5.44	0.00095
+	+	0.0039	2.08	1.28	0.8	A0A5C7HLY0_M318_1	A0A5C7HLY0	A0A5C7HLY0	318	1	0.00101713	UID393	A0A5C7HLY0_M318_1	M	2		117.02	68.461	86.014	-0.65639	102850000	318	A0A5C7HLY0	NDYQKSRFVNRVVASMFNTVSSKKIAILGFA	1	1741	-0.15	-1.26	-1.06	-3.22	-2.98	-2.52	5.35	0.001
+	+	0.0049	2.1	0.16	1.94	A0A5C7H410_M110_1	A0A5C7H410	A0A5C7H410	110	1	7.90399e-05	UID262	A0A5C7H410_M110_1	M	3		101.15	83.448	55.589	0.27641	95845000	110	A0A5C7H410	GASGGIGQPLALLVKMSPLVSALHLYDIANV	1	1102	-0.84	-0.46	0.08	-2.17	-2.14	-3.2	5.09	0.0014
+	+	0.0055	2.64	-0.7	3.34	A0A2N9HHE9_M78_1	A0A2N9HHE9;A0A5C7IB13	A0A2N9HHE9;A0A5C7IB13	113;78	1	0.0227395	UID116	A0A2N9HHE9_M78_1	M	2		96.492	80.018	96.492	0.1747	375430000	78	A0A5C7IB13	IGELMKQSERYIDEGMHPRVLVDGFEIAKRA	1	390;2613	1.16	0.45	1.19	-2.84	-0.98	-1.3	4.98	0.0016
+	+	0.0061	2.02	-0.26	2.28	A0A2N9H628_M374_1	A0A2N9H628	A0A2N9H628	374	1	0.0276009	UID108	A0A2N9H628_M374_1	M	3		64.65	50.297	64.65	-0.19701	90831000	374	A0A2N9H628	TSEEASRALDSMNGKMVVSKPLYVALAQRKE	1	365	-0.32	-0.03	-0.06	-2.23	-2.88	-1.37	4.85	0.0018
+	+	0.0079	3.4			A0A2N9IT34_M1_1	A0A2N9IT34	A0A2N9IT34	1	1	0.00124784	UID145	A0A2N9IT34_M1_1	M	2		86.898	30.64	67.726	-0.41264	268820000	1	A0A2N9IT34	_______________MDGREAQISNSAGSKR	1	527	1.03	1.99	1.35	-2.84	-2.81	-0.17	4.57	0.0025
+	+	0.0082	3.79	1.35	2.44	A0A5C7H8B7_M317_1	A0A5C7H8B7	A0A5C7H8B7	317	1	3.10438e-07	UID293	A0A5C7H8B7_M317_1	M	2		179.6	143.95	125.89	-2.7591	1320100000	317	A0A5C7H8B7	LFFDQFALSMIKMGQMSVLTGTLGEVRANCS	1;2	1253	3.42	3.84	2.99	-2.43	0.46	0.85	4.52	0.0027
+	+	0.0084	2.58	3.11	-0.53	CON__P13645_M306_1	CON__P13645;CON__P02535-1	CON__P13645	306;304	1	5.22294e-08	UID686	CON__P13645_M306_1	M	3	+	97.063	90.487	97.063	0.15029	73842000	306	CON__P13645	MKDLRNVSTGDVNVEMNAAPGVDLTQLLNNM	1	3356	-1.7	0.6	-0.45	-2.94	-2.9	-3.45	4.5	0.0028
+	+	0.0093	2.38	0.88	1.5	A0A5C7GYD0_M107_1	A0A5C7GYD0;A0A5C7GZ31	A0A5C7GYD0;A0A5C7GZ31	107;107	1	0.000152314	UID203	A0A5C7GYD0_M107_1	M	3		100.39	72.249	100.39	0.18571	163810000	107	A0A5C7GZ31	KHWPFKVIPGPADKPMIVVTYKGEEKQFFAE;KHWPFKVIPGPADKPMIVVTYKGEEKQFSAE	1	865;889	-0.18	-0.27	-0.03	-3.64	-2.56	-1.42	4.38	0.0032
+		0.012	3.2			A0A5C7H6Y2_M418_2	A0A5C7H6Y2	A0A5C7H6Y2	418	1	0.0220879	UID966	A0A5C7H6Y2_M418_2	M	2		60.518	24.61	60.518	1.501	601700000	418	A0A5C7H6Y2	QMVNKDDLVKGIEQLMGDHEMKKRAQMLSSK		1205	2.45	3.01	2.34	0.59	0.08	-2.49	4.13	0.0043
+		0.019	2	1.35	0.65	A0A5C7H8B7_M317_2	A0A5C7H8B7	A0A5C7H8B7	317	1	3.10438e-07	UID981	A0A5C7H8B7_M317_2	M	2		179.6	143.95	125.89	-2.7591	1320100000	317	A0A5C7H8B7	LFFDQFALSMIKMGQMSVLTGTLGEVRANCS	1;2	1253	0.82	0.66	0.29	-0.74	-0.83	-2.66	3.67	0.0079
+		0.02	3.44			A0A5C7H6Y2_M423_2	A0A5C7H6Y2	A0A5C7H6Y2	423	1	0.0220879	UID967	A0A5C7H6Y2_M423_2	M	2		60.518	24.61	60.518	1.501	601700000	423	A0A5C7H6Y2	DDLVKGIEQLMGDHEMKKRAQMLSSKFQQGF		1205	2.45	3.01	2.34	0.59	0.08	-3.21	3.65	0.0081
+		0.024	2.56	0.24	2.32	A0A2N9FQY6_M147_1	A0A2N9FQY6;A0A2N9FY75;A0A5C7HR14;A0A2S1KMY6;A0A5C7GUZ6;A0A5C7H156;A0A2N9J340;A0A5C7INT9;A0A5C7IP03;A0A6B9S303;A0A5C7J0Q1	A0A2N9FQY6;A0A2N9FY75;A0A5C7HR14;A0A5C7GUZ6;A0A5C7H156;A0A5C7INT9;A0A5C7IP03;A0A6B9S303	149;147;147;147;147;147;147;147;147;147;147	1	2.43381e-29	UID76	A0A2N9FQY6_M147_1	M	3		160.07	157.96	156.26	-1.4696	212610000	147	A0A6B9S303	GFQVCHSLGGGTGSGMGTLLISKIREEYPDR	1	212;242;589;738;968;2935;2941;3335	0.55	1.03	1.37	-0.93	-3.36	-0.45	3.45	0.011
+		0.024	2.02	0.43	1.59	A0A5C7HF14_M152_1	A0A5C7HF14	A0A5C7HF14	152	1	0.0127939	UID350	A0A5C7HF14_M152_1	M	3		104.59	89.903	91.076	0.37845	33335000	152	A0A5C7HF14	EFKSGDEKKEVAANSMKAYETATSTAEAELA	1	1511	-3.99	-2.04	-3.15	-5.11	-5.78	-4.35	3.48	0.01
+		0.025	2.38	-0.08	2.46	A0A5C7HAY7_M84_1	A0A5C7HAY7	A0A5C7HAY7	84	1	0.00213118	UID311	A0A5C7HAY7_M84_1	M	3		87.942	38.782	77.871	-0.45679	143750000	84	A0A5C7HAY7	AEYSGVQVKLVEDFQMGVSNKTPEFLKMNPI	1	1344	0.31	-0.98	0.34	-1.36	-3.9	-2.21	3.42	0.011
+		0.039	2.49	-0.81	3.3	A0A5C7HDW7_M192_1	A0A5C7HDW7	A0A5C7HDW7	192	1	2.94012e-07	UID334	A0A5C7HDW7_M192_1	M	2		168.43	153.05	168.43	2.0918	118290000	192	A0A5C7HDW7	KGNIVALSSADAWLPMPRHSFYNVFN_____	1	1472	0.04	1.19	-2.39	-2.96	-2.87	-2.81	2.99	0.02
+		0.045	2.12	-0.04	2.16	A0A5C7IUF8_M153_1	A0A5C7IUF8	A0A5C7IUF8	153	1	1.34242e-05	UID638	A0A5C7IUF8_M153_1	M	2		166.29	125.21	98.407	-0.42468	270200000	153	A0A5C7IUF8	VAAGMNAMDLRRGISMAVDAVVTNLKSRAKM	1	3131	1.1	1.03	0.75	-2.94	-0.58	0.05	2.89	0.023
+	+	3.1e-05	-5.15	-3.67	-1.48	A0A5C7IFM5_M129_2	A0A5C7IFM5	A0A5C7IFM5	129	0.996085	3.90151e-45	UID1229	A0A5C7IFM5_M129_2	M	3		213.2	206.48	213.2	-0.2035	1028000000	129	A0A5C7IFM5	QQKRQIIEIAESIPSMCNMRPMECDFESSRS	1;2	2701	-2.72	-2.4	-2.88	2.39	2.39	2.67	-18.57	3.1e-07
+	+	3.1e-05	-7.11	-1.64	-5.47	A0A5C7H8G1_M316_1	A0A5C7H8G1	A0A5C7H8G1	316	1	8.26077e-09	UID295	A0A5C7H8G1_M316_1	M	2		188.96	165.73	164.81	-0.66532	1265400000	316	A0A5C7H8G1	LFFDQFALSMIKMGQMNVLTGTLGEVRANCS	1;2	1256	-2.14	-3.14	-2.21	4.64	4.51	4.68	-20.39	1.6e-07
+	+	3.1e-05	-8.28	0.13	-8.41	A0A5C7HDL0_M130_1	A0A5C7HDL0	A0A5C7HDL0	130	1	0.000314056	UID332	A0A5C7HDL0_M130_1	M	2		132.03	110.99	108.24	0.89968	1927000000	130	A0A5C7HDL0	WVLNSFRQATGTVPEMADQAKRRMADMAGYV	1	1462	-3.14	-2.49	-3.14	5.12	5.99	4.96	-21.73	1e-07
+	+	3.3e-05	-5.76			A0A2N9H2A0_M827_1	A0A2N9H2A0;A0A2N9G6E6;A0A2N9FQG8;A0A2N9G040	A0A2N9H2A0	827;788;646;1008	1	0.017138	UID94	A0A2N9H2A0_M827_1	M	2		110.87	91.085	110.87	-2.0672	360100000	827	A0A2N9H2A0	MPFGLKNTGATYQRLMNKIVHGLLERNRGQP	1	267	-3.24	-2.5	-2.38	3.01	3	3.15	-17.9	4e-07
+	+	4e-05	-4.03	-1.45	-2.58	A0A5C7HMW5_M197_1	A0A5C7HMW5	A0A5C7HMW5	197	1	0.00613674	UID403	A0A5C7HMW5_M197_1	M	2		136.99	50.893	136.99	-0.83633	107980000	197	A0A5C7HMW5	LGELKDSATGAAKKAMGFLTGKTEEAKYKTA	1	1775	-2.65	-2.78	-2.73	1.23	1.4	1.31	-16.08	8.3e-07
+	+	4e-05	-4.54	-1	-3.54	A0A5C7IQF1_M99_1	A0A5C7IQF1	A0A5C7IQF1	99	1	0.0294939	UID615	A0A5C7IQF1_M99_1	M	1		104.01	55.452	86.866	0.90364	298030000	99	A0A5C7IQF1	FPYFKGETNRKSLEAMVKNTSKESLRWGLAA	1	2985	-2.57	-2.54	-2.66	1.82	2.3	1.74	-16.23	7.8e-07
+	+	4e-05	-4.58	0.2	-4.78	A0A5C7GRT8_M235_1	A0A5C7GRT8	A0A5C7GRT8	235	1	0.00290962	UID173	A0A5C7GRT8_M235_1	M	2		124.33	94.578	120.22	-0.2239	377340000	235	A0A5C7GRT8	ETVVGKDDKDDREKKMDGDVEEMRRRAGERD	1	641	-2.64	-2.23	-2.3	2	2.09	2.48	-15.98	8.7e-07
+	+	4e-05	-5.27	0.05	-5.32	A0A5C7I2L5_M123_2	A0A5C7I2L5	A0A5C7I2L5	123	1	1.01609e-24	UID1174	A0A5C7I2L5_M123_2	M	3		160.04	134.24	87.339	-1.4498	410700000	123	A0A5C7I2L5	DPVASKLNWEIVFKPMFGMTTDPAAVEELEA	1;2	2332	-2.65	-2.14	-2.72	3.13	2.45	2.71	-16.53	6.9e-07
+	+	4e-05	-6.54			A0A2N9EXT3_M1_1	A0A2N9EXT3	A0A2N9EXT3	1	0.825115	0.0289778	UID35	A0A2N9EXT3_M1_1	M	2		52.391	22.586	52.391	1.0542	751490000	1	A0A2N9EXT3	_______________MRICQMFNPEQELDSA	1	115	-1.99	-2.06	-3.21	3.84	4.16	4.35	-16.26	7.7e-07
+	+	8.2e-05	-4.86	-5.62	0.76	A0A5C7GZL1_M128_1	A0A5C7GZL1	A0A5C7GZL1	128	1	5.09203e-07	UID219	A0A5C7GZL1_M128_1	M	2		135.81	106.86	91.701	0.6788	175130000	128	A0A5C7GZL1	ANFLRKVGDTTAPEQMQQFKRRIQDTAGQIG	1	914	-3.18	-2.42	-3.06	1.68	2.44	1.78	-13.74	2.4e-06
+	+	8.2e-05	-5.79	0.05	-5.84	A0A5C7I2L5_M126_2	A0A5C7I2L5	A0A5C7I2L5	126	1	4.3807e-32	UID1175	A0A5C7I2L5_M126_2	M	3		240.11	213.57	87.339	-1.4498	603550000	126	A0A5C7I2L5	ASKLNWEIVFKPMFGMTTDPAAVEELEAKLS	1;2	2332	-3.42	-2.23	-3.44	3.13	2.45	2.71	-13.88	2.3e-06
+	+	9.8e-05	-3.85			A0A2N9IVB5_M74_1	A0A2N9IVB5	A0A2N9IVB5	74	1	0.0176709	UID147	A0A2N9IVB5_M74_1	M	2		83	22.566	83	-1.3269	93358000	74	A0A2N9IVB5	FKPPPEKRKCPPLTGMAQFVTKFAEPGDSEY	1	536	-3.16	-2.48	-2.62	1.19	1	1.09	-13.03	3.5e-06
+	+	9.8e-05	-4.46			A0A5C7HHV4_M1_1	A0A5C7HHV4	A0A5C7HHV4	1	1	0.014137	UID364	A0A5C7HHV4_M1_1	M	2		75.854	30.136	67.981	1.0723	154120000	1	A0A5C7HHV4	_______________MNAEDIERLCGYLSLE	1	1609	-2.29	-3.01	-2.66	1.3	2.14	1.97	-12.74	4.1e-06
+	+	9.8e-05	-4.55	-5.34	0.79	A0A5C7HLQ9_M19_1	A0A5C7HLQ9	A0A5C7HLQ9	19	1	2.53275e-06	UID391	A0A5C7HLQ9_M19_1	M	2		159.66	142.43	136.3	0.32822	142840000	19	A0A5C7HLQ9	MKETAANIAASATAGMEKTKATIQEKMEKIT	1	1738	-3.36	-2.61	-2.64	1.94	1.2	1.9	-12.76	4e-06
+	+	9.8e-05	-5.09	-3.67	-1.42	A0A5C7IFM5_M135_2	A0A5C7IFM5	A0A5C7IFM5	135	1	6.24847e-38	UID1228	A0A5C7IFM5_M135_2	M	2		205.9	199.18	97.741	0.43675	1816100000	135	A0A5C7IFM5	IEIAESIPSMCNMRPMECDFESSRSDMSRQW	1;2	2701	-3.06	-2.15	-3.37	2.39	2.39	1.91	-13.07	3.4e-06
+	+	0.00012	-4.62	-0.73	-3.89	A0A5C7GZ64_M85_1	A0A5C7GZ64	A0A5C7GZ64	85	1	0.000717862	UID213	A0A5C7GZ64_M85_1	M	2		108.98	80.807	108.98	0.21804	175650000	85	A0A5C7GZ64	APFEEVKKELDLVPTMPQVSLARQKYSEESE	1	895	-2.54	-3.05	-2.33	1.9	1.48	2.56	-12.27	5.2e-06
+	+	0.00014	-3.08	-0.4	-2.68	A0A5C7IQ10_M452_1	A0A5C7IQ10	A0A5C7IQ10	452	1	0.00153644	UID610	A0A5C7IQ10_M452_1	M	3		82.707	70.561	51.76	0.58007	103520000	452	A0A5C7IQ10	KGAKVLLGGKRHSLGMTFYEPTVIGDVKNDM	1	2970	-2.51	-2.57	-2.71	0.32	0.71	0.41	-11.58	7.7e-06
+	+	0.00014	-3.24	-1.46	-1.78	A0A5C7HM75_M79_1	A0A5C7HM75	A0A5C7HM75	79	1	1.35488e-05	UID397	A0A5C7HM75_M79_1	M	2		157.96	137.44	136.57	-0.1944	609670000	79	A0A5C7HM75	LNQEQAHLHNEEAKRMAQSGAHPGYKTRGTT	1	1748	-2.37	-2.2	-1.82	1.06	1.27	1	-11.52	8e-06
+	+	0.00014	-3.51	-0.09	-3.42	A0A5C7H720_M245_1	A0A5C7H720	A0A5C7H720	245	1	8.9098e-15	UID280	A0A5C7H720_M245_1	M	3		141.69	135.71	48.958	-1.6951	66736000	245	A0A5C7H720	IMQLLRDNLTLWTSDMQDDGADEIKEAAPKA	1	1211	-2.45	-3.01	-3.25	0.7	0.59	0.55	-11.48	8.2e-06
+	+	0.00014	-4.09			A0A5C7GZU4_M1_1	A0A5C7GZU4	A0A5C7GZU4	1	1	1.06066e-06	UID222	A0A5C7GZU4_M1_1	M	2		166.97	132.58	115.82	0.49889	99923000	1	A0A5C7GZU4	_______________MEAVQSWVLEHKLTSI	1	923	-3.4	-2.25	-3	1.17	1.12	1.32	-11.45	8.4e-06
+	+	0.00014	-5.83	-3.67	-2.16	A0A5C7IFM5_M129_1	A0A5C7IFM5	A0A5C7IFM5	129	0.996085	3.90151e-45	UID541	A0A5C7IFM5_M129_1	M	3		213.2	206.48	213.2	-0.2035	1028000000	129	A0A5C7IFM5	QQKRQIIEIAESIPSMCNMRPMECDFESSRS	1;2	2701	-3.1	-1.96	-2.59	3.28	2.46	4.09	-11.7	7.2e-06
+	+	0.00015	-3.2	-1.48	-1.72	A0A5C7IQ04_M211_1	A0A5C7IQ04	A0A5C7IQ04	211	1	0.000128641	UID607	A0A5C7IQ04_M211_1	M	2		153.81	106.96	90.653	-3.7723	111690000	211	A0A5C7IQ04	EMFPKGYQTVDLPSKMDYLRFTNVV______	1	2968	-2.77	-2.69	-2.34	0.48	0.87	0.46	-11.27	9.3e-06
+	+	0.00015	-3.2	0.05	-3.25	A0A5C7I2L5_M123_1	A0A5C7I2L5	A0A5C7I2L5	123	1	1.01609e-24	UID486	A0A5C7I2L5_M123_1	M	3		160.04	134.24	87.339	-1.4498	410700000	123	A0A5C7I2L5	DPVASKLNWEIVFKPMFGMTTDPAAVEELEA	1;2	2332	-1.93	-1.96	-2.42	1.33	1.04	0.92	-11.07	1e-05
+	+	0.00015	-4.36			A0A2N9F507_M587_1	A0A2N9F507	A0A2N9F507	587	1	0.0061316	UID45	A0A2N9F507_M587_1	M	2		92.19	78.16	92.19	-2.1108	119770000	587	A0A2N9F507	ISAFLSASERTQLVAMLKEYQDVFAWQYNEM	1	144	-3.46	-2.87	-2.4	0.95	1.55	1.86	-11.08	1e-05
+	+	0.00015	-4.58	-3.67	-0.91	A0A5C7IFM5_M132_2	A0A5C7IFM5	A0A5C7IFM5	132	0.949126	2.01933e-37	UID1230	A0A5C7IFM5_M132_2	M	4		196.2	189.55	99.711	-0.21931	1292700000	132	A0A5C7IFM5	RQIIEIAESIPSMCNMRPMECDFESSRSDMS	1;2	2701	-2.97	-2.74	-2.09	1.63	1.64	2.67	-11.15	1e-05
+	+	0.00016	-3.44	-1.64	-1.8	A0A5C7H8G1_M316_2	A0A5C7H8G1	A0A5C7H8G1	316	1	8.26077e-09	UID983	A0A5C7H8G1_M316_2	M	2		188.96	165.73	164.81	-0.66532	1265400000	316	A0A5C7H8G1	LFFDQFALSMIKMGQMNVLTGTLGEVRANCS	1;2	1256	-2.48	-2.5	-2.49	0.87	1.43	0.54	-10.9	1.2e-05
+	+	0.00017	-3.1	0.46	-3.56	A0A5C7IJK9_M57_2	A0A5C7IJK9	A0A5C7IJK9	57	1	5.9e-05	UID1254	A0A5C7IJK9_M57_2	M	2		145.46	7.2381	98.156	0.23006	154300000	57	A0A5C7IJK9	GDKQRFIGTAGAATSMMNPKNTISQIKRLIG	1;2	2794	-2.34	-2.64	-2.82	0.4	0.33	0.78	-10.77	1.3e-05
+	+	0.00018	-4.08	-2.24	-1.84	A0A5C7HPI8_M240_1	A0A5C7HPI8	A0A5C7HPI8	240	1	4.40934e-11	UID415	A0A5C7HPI8_M240_1	M	2		203.02	176.24	188.99	0.30876	583740000	240	A0A5C7HPI8	GTYGNREKCGKCYTEMTTHGNKPKCP_____	1	1847	-1.71	-1.27	-2.57	2.31	2.07	2.31	-10.64	1.4e-05
+	+	0.0002	-2.67	-0.9	-1.77	A0A5C7HEV3_M176_1	A0A5C7HEV3	A0A5C7HEV3	176	1	6.46054e-05	UID347	A0A5C7HEV3_M176_1	M	3		87.511	66.62	69.704	2.1115	43469000	176	A0A5C7HEV3	LFEVIQQCGLKLQAIMSFHQCGGNVGDVVTI	1	1505	-2.56	-2.58	-2.86	-0.01	0.03	-0.03	-10.35	1.6e-05
+	+	0.0002	-3.61	-1.64	-1.97	A0A5C7H8G1_M313_2	A0A5C7H8G1	A0A5C7H8G1	313	1	4.42626e-35	UID982	A0A5C7H8G1_M313_2	M	2		249.2	225.59	164.81	-0.66532	1216500000	313	A0A5C7H8G1	DEKLFFDQFALSMIKMGQMNVLTGTLGEVRA	1;2	1256	-2.72	-2.94	-2.31	0.87	1.43	0.54	-10.46	1.5e-05
+	+	0.0002	-3.63	0.2	-3.83	A0A5C7GRT8_M242_1	A0A5C7GRT8	A0A5C7GRT8	242	1	0.00776881	UID174	A0A5C7GRT8_M242_1	M	2		113.69	87.303	113.69	-0.1297	102870000	242	A0A5C7GRT8	DKDDREKKMDGDVEEMRRRAGERDEKKNNKY	1	641	-2.49	-2.68	-2.04	0.77	1.23	1.7	-10.4	1.6e-05
+	+	0.00021	-3.17	0.17	-3.34	A0A5C7HNF5_M321_1	A0A5C7HNF5	A0A5C7HNF5	321	1	0.00367711	UID409	A0A5C7HNF5_M321_1	M	2		88.092	73.934	76.588	-0.17396	45471000	321	A0A5C7HNF5	SVPDVYAVGDVATFPMKLYNEIRRVEHVDHA	1	1800	-3.16	-3.33	-2.84	-0.23	-0.03	0.46	-10.25	1.7e-05
+	+	0.00021	-4.42	-0.25	-4.17	A0A5C7IWA8_M219_1	A0A5C7IWA8	A0A5C7IWA8	219	1	1.81987e-12	UID648	A0A5C7IWA8_M219_1	M	4		118.43	107.53	118.43	0.55204	183720000	219	A0A5C7IWA8	SIDILVHSLANGPEVMKPLLETSRKGYLAAL	1	3201	-2.93	-1.95	-2.51	2.12	2.51	1.24	-10.23	1.8e-05
+	+	0.00026	-3.01	0.44	-3.45	A0A5C7HUH5_M115_1	A0A5C7HUH5	A0A5C7HUH5	115	1	1.34085e-20	UID443	A0A5C7HUH5_M115_1	M	3		142.59	134.41	122.68	-0.96951	51994000	115	A0A5C7HUH5	MAKDENSKFQNSILKMLDAQLGGLLSEASSE	1	2012	-2.83	-2.31	-3.13	0.31	0.13	0.33	-9.74	2.5e-05
+	+	0.00026	-3.11	-2.67	-0.44	A0A5C7H4P3_M272_1	A0A5C7H4P3	A0A5C7H4P3	272	1	0.00102585	UID266	A0A5C7H4P3_M272_1	M	3		99.891	80.567	64.04	1.0634	103190000	272	A0A5C7H4P3	RKDAADKEEKARKSVMISEFLKPAEGERYYG	1	1132	-2.95	-2.41	-2.26	0.7	0.24	0.78	-9.75	2.4e-05
+	+	0.00026	-3.44	0.32	-3.76	A0A5C7HIR9_M379_1	A0A5C7HIR9	A0A5C7HIR9	379	1	7.22513e-09	UID372	A0A5C7HIR9_M379_1	M	3		128.38	115.9	112.56	-0.53032	149880000	379	A0A5C7HIR9	TPSTPQAATGSKTLFMGNLPFQIEQSDVEHF	1	1640	-1.4	-2.42	-1.58	1.81	1.65	1.46	-9.83	2.3e-05
+	+	0.00031	-2.55	0.23	-2.78	A0A5C7IWC8_M17_1	A0A5C7IWC8	A0A5C7IWC8	17	1	0.0277758	UID652	A0A5C7IWC8_M17_1	M	2		85.533	62.793	83.869	-0.0059806	33230000	17	A0A5C7IWC8	SKLQSDALREAISAIMLYSKETKKRNFTETV	1	3205	-3.05	-3.02	-2.82	-0.15	-0.58	-0.51	-9.38	3.1e-05
+	+	0.00031	-3			A0A2N9EV21_M282_1	A0A2N9EV21;A0A2N9EFX1;A0A2N9EVT6;A0A2N9FRJ0;A0A5C7IX98;A0A5C7IYI4;A0A6B9S3G2	A0A2N9EV21;A0A2N9FRJ0;A0A5C7IX98;A0A5C7IYI4;A0A6B9S3G2	282;282;235;282;282;282;282	1	0.00226579	UID22	A0A2N9EV21_M282_1	M	3		67.364	55.051	58.366	0.65651	44423000	282	A0A5C7IYI4	TFGPTGLTTEVKSVEMHHEALLEALPGDNVG	1	47;216;3248;3295;3336	-2.9	-3.19	-3.05	0.33	0.06	-0.52	-9.47	3e-05
+	+	0.00032	-2.57	-0.22	-2.35	A0A5C7H3U3_M275_2	A0A5C7H3U3	A0A5C7H3U3	275	1	0.01367	UID947	A0A5C7H3U3_M275_2	M	3		65.598	48.719	65.598	0.3339	37858000	275	A0A5C7H3U3	YNVKKDVQFLPLSGLMGTNMQTRVNKNTCPW	2	1092	-2.74	-3.05	-2.58	-0.15	-0.1	-0.39	-9.34	3.2e-05
+	+	0.00034	-2.9			A0A499QZC2_M86_1	A0A499QZC2;A0A650G8A9;A0A6B9M9Y5;A0A1W6FB65;A0A650G4G4;A0A650G5D0;A0A650G5U3;A0A650G6C5;A0A650G6H8;A0A650G6L9;A0A650G857;A0A6C0UB14;A0A6C0UB47;A0A7G7XSW1;A0A7G7XV30;A0A7G7XVT5;A0A650G7Y7;A0A1X9QHC6;A0A067YP85;A0A7D5AFY1;A0A7G7XSM6;A0A7G7XVB5;A0A7G7XTV4;A0A173CTJ0;A0A7D4W653;A0A7D5A6Q8;A0A650G4V7;A0A7D5A6C1;A0A7G7XVK0;A0A650G5L6;A0A5C7IXQ0;A0A7D5A741;A0A7D4W652;A0A6H0CFC2;A0A1V0G132;A0A7G7XU40;O98…	A0A499QZC2;A0A7G7XUL0	86;86;86;86;86;86;86;86;86;86;86;86;86;86;86;86;86;86;86;86;86;86;86;86;86;86;86;86;86;86;86;86;86;86;86;86;60;47;86;86;86;86;86;86;86;86;86;86;86;47	0.999978	0.0082515	UID1	A0A499QZC2_M86_1	M	2		94.692	55.729	81.338	0.55842	47353000	86	A0A7G7XUL0	NNRVRAVAMSATDGLMRGIEVIDTGAPLSVP	1	4;3339	-2.38	-2.8	-3.14	0.12	-0.13	0.37	-9.16	3.7e-05
+	+	0.00034	-3.71	-6.36	2.65	A0A2N9ECJ3_M132_1	A0A2N9ECJ3	A0A2N9ECJ3	132	1	0.000910582	UID14	A0A2N9ECJ3_M132_1	M	2		113.65	99.188	82.85	-0.76194	106490000	132	A0A2N9ECJ3	FRLPDNAKIDEVKACMENGVLTVTVPKEEEK	1	33	-2.11	-2.82	-3.31	1.05	0.51	1.33	-9.2	3.6e-05
+	+	0.00035	-3.08			A0A5C7GPW9_M54_3	A0A5C7GPW9	A0A5C7GPW9	54	1	0.0314798	UID1539	A0A5C7GPW9_M54_3	M	2		66.27	16.92	66.27	2.9038	73500000	54	A0A5C7GPW9	GHDCPLNTLERSKSEMYQMLRMRPTLHGRGQ	3	600	-2.36	-2.49	-2.33	0.39	1.29	0.38	-9.12	3.8e-05
+	+	0.00036	-2.57	-3.49	0.92	A0A2N9FT44_M110_1	A0A2N9FT44;A0A5C7IE60	A0A2N9FT44	110;110	1	0.00374371	UID81	A0A2N9FT44_M110_1	M	3		59.975	53.023	59.975	-1.8015	42614000	110	A0A2N9FT44	LSKLLGDVTIANGGVMPNIHNLLLPKKAGSS	1	221	-2.58	-2.64	-2.59	-0.1	-0.32	0.32	-9.04	4e-05
+	+	0.0004	-2.7			A0A5C7HAJ8_M200_1	A0A5C7HAJ8	A0A5C7HAJ8	200	1	0.0349299	UID308	A0A5C7HAJ8_M200_1	M	2		78.655	35.347	78.655	-3.9364	37800000	200	A0A5C7HAJ8	LKVNVHNKKIEGIGLMEDLLNRDMSLYNDNL	1	1330	-3.13	-2.97	-2.6	-0.55	-0.12	0.07	-8.84	4.6e-05
+	+	0.0004	-3.21			A0A5C7GPW9_M60_3	A0A5C7GPW9	A0A5C7GPW9	60	1	0.0314798	UID1541	A0A5C7GPW9_M60_3	M	2		66.27	16.92	66.27	2.9038	73500000	60	A0A5C7GPW9	NTLERSKSEMYQMLRMRPTLHGRGQNQHAEA	3	600	-2.61	-2.18	-2.79	0.39	1.29	0.38	-8.88	4.5e-05
+	+	0.00041	-3.39	-1.64	-1.75	A0A5C7H8G1_M313_1	A0A5C7H8G1	A0A5C7H8G1	313	1	4.42626e-35	UID294	A0A5C7H8G1_M313_1	M	2		249.2	225.59	164.81	-0.66532	1216500000	313	A0A5C7H8G1	DEKLFFDQFALSMIKMGQMNVLTGTLGEVRA	1;2	1256	-3.04	-2.47	-1.74	1.09	0.73	1.09	-8.78	4.9e-05
+	+	0.00043	-3.7			A0A5C7GPW9_M57_3	A0A5C7GPW9	A0A5C7GPW9	57	1	0.0314798	UID1540	A0A5C7GPW9_M57_3	M	2		66.27	16.92	66.27	2.9038	73500000	57	A0A5C7GPW9	CPLNTLERSKSEMYQMLRMRPTLHGRGQNQH	3	600	-2.99	-3.63	-2.41	0.39	1.29	0.38	-8.63	5.4e-05
+	+	0.00044	-2.21	-2.21	0	A0A5C7HYU8_M19_1	A0A5C7HYU8	A0A5C7HYU8	19	1	1.84558e-12	UID471	A0A5C7HYU8_M19_1	M	3		134.87	123.57	116.39	-0.63408	24199000	19	A0A5C7HYU8	RMIEVDSPLFSTLRHMIDTSEDIDKSYNAPT	1	2175	-2.98	-3.19	-3.01	-0.72	-0.94	-0.91	-8.6	5.6e-05
+	+	0.00045	-2.43	-0.63	-1.8	A0A5C7HFK5_M95_1	A0A5C7HFK5	A0A5C7HFK5	95	1	0.00881436	UID352	A0A5C7HFK5_M95_1	M	2		76.156	55.493	76.156	2.292	30070000	95	A0A5C7HFK5	APSEKGAAGFAIDFLMGGVSAAVSKTAAAPI	1	1528	-3.01	-2.79	-3.16	-0.66	-0.25	-0.76	-8.55	5.8e-05
+	+	0.00047	-2.77	-0.71	-2.06	A0A2N9IL82_M506_1	A0A2N9IL82;A0A5C7HES7	A0A2N9IL82;A0A5C7HES7	579;506	1	0.00106242	UID138	A0A2N9IL82_M506_1	M	2		122.13	76.395	111.61	-1.4577	53535000	506	A0A5C7HES7	NVKAQTFKTAIEAACMLLRIDDIVSGIKKKQ	1	497;1501	-2.03	-2.38	-2.97	0.3	0.18	0.44	-8.47	6.1e-05
+	+	0.00048	-2.19	-5.62	3.43	A0A5C7GZL1_M28_1	A0A5C7GZL1	A0A5C7GZL1	28	1	0.00028457	UID218	A0A5C7GZL1_M28_1	M	2		138.98	81.928	106.68	0.045013	992520000	28	A0A5C7GZL1	LQHQPQNYPTDAFRGMLPDHSPSKSQIIAVV	1	914	1.68	1.72	1.87	3.76	4.03	4.07	-8.42	6.3e-05
+	+	0.00048	-2.4	-0.16	-2.24	A0A5C7IEE3_M385_1	A0A5C7IEE3	A0A5C7IEE3	385	1	0.0305992	UID533	A0A5C7IEE3_M385_1	M	2		98.04	68.567	98.04	0.72065	34881000	385	A0A5C7IEE3	LYGKEKADEVAGPLVMRSNHGDEYTITEFSP	1	2681	-2.38	-2.79	-2.99	-0.28	-0.25	-0.46	-8.39	6.5e-05
+	+	0.00048	-4.2	1	-5.2	A0A5C7HRW5_M21_1	A0A5C7HRW5	A0A5C7HRW5	21	1	1.21261e-14	UID430	A0A5C7HRW5_M21_1	M	3		159.72	155.56	159.72	-0.74045	148180000	21	A0A5C7HRW5	NQPGATNPQFDEHGNMIRQTDEAGFGSGLGT	1	1933	-2.86	-3.05	-1.4	1.53	1.5	2.26	-8.39	6.5e-05
+	+	0.0005	-2.39			A0A5C7IJX8_M12_3	A0A5C7IJX8	A0A5C7IJX8	12	1	0.0355793	UID1949	A0A5C7IJX8_M12_3	M	2		49.929	8.2851	49.929	3.5476	46737000	12	A0A5C7IJX8	____MEKMLVVLVVVMAAISCLGGKLAHAQL	3	2805	-2.01	-2.64	-2.22	0.06	0.23	0.01	-8.28	7.1e-05
+	+	0.00051	-2.87	0.05	-2.92	A0A5C7HB18_M651_1	A0A5C7HB18	A0A5C7HB18	651	1	5.27389e-12	UID314	A0A5C7HB18_M651_1	M	4		108.8	101.52	82.702	-0.29773	62650000	651	A0A5C7HB18	KLDVANKAVSKIGQHMAGGSGGGSASGGSQG	1	1349	-2.68	-1.92	-2.59	0.72	0.65	0.03	-8.25	7.3e-05
+	+	0.00055	-2.67	-0.52	-2.15	A0A5C7ILL1_M266_1	A0A5C7ILL1;A0A5C7ILU3;A0A5C7IMA8	A0A5C7ILL1;A0A5C7IMA8	266;291;266	1	0.00400747	UID584	A0A5C7ILL1_M266_1	M	2		98.249	63.717	95.573	1.3492	45429000	266	A0A5C7ILL1	FKGEVIYRTLLANCVMAVNVKKAEEVFNKMK;FQGEVIYRTLLANCVMAVNVKKAEEVFNKMK	1	2862;2884	-2.81	-2.26	-2.85	0.28	-0.4	0.22	-8.12	8e-05
+	+	0.00055	-2.67			A0A2N9EX04_M297_1	A0A2N9EX04	A0A2N9EX04	297	1	0.0056197	UID34	A0A2N9EX04_M297_1	M	2		83.182	61.881	60.161	0.27067	523030000	297	A0A2N9EX04	TQAQLTSGLEFSTHAMDKFEKWSEKASLHHV	1	113	1.03	0.1	0.29	3.04	3.21	3.19	-8.14	7.9e-05
+	+	0.00059	-2.15	-0.97	-1.18	A0A5C7HX23_M216_1	A0A5C7HX23	A0A5C7HX23	216	1	4.58696e-07	UID459	A0A5C7HX23_M216_1	M	3		111.26	98.946	88.836	0.44863	33498000	216	A0A5C7HX23	QAQPLNVSTSFKQRAMLVDEIWHAAGDEGSD	1	2098	-2.42	-2.4	-2.78	-0.25	-0.49	-0.42	-8	8.9e-05
+	+	0.00059	-2.52	-0.14	-2.38	A0A5C7HBQ1_M265_1	A0A5C7HBQ1	A0A5C7HBQ1	265	1	1.48004e-14	UID319	A0A5C7HBQ1_M265_1	M	3		141.64	134.99	141.64	-2.4395	38856000	265	A0A5C7HBQ1	IMQLLRDNLTLWTSDMQDDGTDDIKEAPKAE	1	1383	-2.53	-3.12	-2.37	-0.29	-0.28	0.1	-7.97	9e-05
+	+	0.00059	-2.71	-1.4	-1.31	A0A5C7HM46_M1_1	A0A5C7HM46	A0A5C7HM46	1	1	9.75357e-43	UID396	A0A5C7HM46_M1_1	M	2		249.2	233.33	249.2	1.1843	39307000	1	A0A5C7HM46	_______________MEETTDASAAMQQQPL	1	1747	-2.65	-2.75	-3.2	-0.35	-0.49	0.36	-7.96	9.2e-05
+	+	0.0006	-2.36	-2.19	-0.17	A0A5C7GXQ0_M582_1	A0A5C7GXQ0;A0A5C7IV28	A0A5C7GXQ0	582;417	1	0.00052323	UID197	A0A5C7GXQ0_M582_1	M	2		127.76	103.73	90.108	-0.16605	62998000	582	A0A5C7GXQ0	DAQGKYPYTGSLDCAMKTLKAGGPFKFYTGF	1	841	-2.82	-2.32	-2.53	-0.41	0.14	-0.33	-7.89	9.7e-05
+	+	0.0006	-2.56	-0.36	-2.2	A0A5C7HQL8_M384_1	A0A5C7HQL8	A0A5C7HQL8	384	1	1.36988e-31	UID421	A0A5C7HQL8_M384_1	M	2		229.17	23.91	174.47	-1.5554	55692000	384	A0A5C7HQL8	EATAIKAAGKAWYQTMISDSDYTEFENFSKW	1	1883	-2.78	-2.67	-2.06	0.28	0.17	-0.28	-7.88	9.7e-05
+	+	0.00073	-2.4			A0A2N9J0P3_M145_1	A0A2N9J0P3	A0A2N9J0P3	145	1	1.0581e-06	UID153	A0A2N9J0P3_M145_1	M	2		120.55	110.5	90.926	-0.38576	40824000	145	A0A2N9J0P3	GSGTTGIVDYANYEDMKYAVKKLDDSEFRNA	1	558	-2.72	-2.78	-2	0.03	-0.22	-0.11	-7.59	0.00012
+	+	0.00073	-2.48	-1.77	-0.71	A0A5C7IK54_M71_1	A0A5C7IK54	A0A5C7IK54	71	1	5.48987e-08	UID574	A0A5C7IK54_M71_1	M	2		185.37	160.53	121.02	0.61819	38878000	71	A0A5C7IK54	AAKDKTVQAAKAAQDMATQAAQATKDKAGQT	1	2808	-2.7	-2.51	-2.89	-0.29	0.26	-0.64	-7.61	0.00012
+	+	0.00073	-2.85	-0.26	-2.59	A0A5C7H3K9_M329_1	A0A5C7H3K9	A0A5C7H3K9	329	1	0.000957323	UID256	A0A5C7H3K9_M329_1	M	3		128.69	66.687	56.013	-0.083555	2970100000	329	A0A5C7H3K9	NEWGYSSRVVDLIVHMAKSQ___________	1	1083	1.63	1.35	1.52	4.17	5.05	3.82	-7.58	0.00013
+	+	0.00073	-3.38	-3.69	0.31	A0A5C7H2H1_M68_1	A0A5C7H2H1	A0A5C7H2H1	68	1	1.91208e-05	UID237	A0A5C7H2H1_M68_1	M	2		162.36	144.09	162.36	-0.76962	101340000	68	A0A5C7H2H1	GFQLLDIYWKNEHRLMCTSETCTATERDRYE	1	1032	-2.86	-1.92	-2.11	0.86	1.87	0.53	-7.57	0.00013
+	+	0.00074	-2.08	-2.26	0.18	A0A5C7HKG3_M124_2	A0A5C7HKG3	A0A5C7HKG3	124	1	0.00186397	UID1068	A0A5C7HKG3_M124_2	M	2		138.75	113.37	115.14	0.27443	23001000	124	A0A5C7HKG3	TWKQALASFKEQALKMQSVSQEAYEMYSKKA	2	1701	-3.15	-2.85	-3.02	-0.75	-1.2	-0.85	-7.54	0.00013
+	+	0.00077	-2.33	-1.86	-0.47	A0A5C7ITA3_M19_1	A0A5C7ITA3	A0A5C7ITA3	19	1	1.94842e-17	UID626	A0A5C7ITA3_M19_1	M	4		179.87	172.84	43.696	-1.937	251770000	19	A0A5C7ITA3	EQQKRRQKNEDQQHMMSHEGHQQQQQREPIK	1;2	3088	-2.73	-2.35	-2.59	-0.5	-0.41	0.22	-7.47	0.00014
+	+	0.00077	-2.82	-8.21	5.39	A0A5C7H9X2_M1400_1	A0A5C7H9X2	A0A5C7H9X2	1400	1	4.05114e-10	UID304	A0A5C7H9X2_M1400_1	M	3		123.43	119.87	123.43	2.1076	50961000	1400	A0A5C7H9X2	GQQQAGQTGTHQQSQMVDRAQTVVTYCRLPQ	1	1310	-2.71	-2.41	-2.79	-0.25	-0.09	0.91	-7.47	0.00014
+	+	0.00084	-2.13	2.08	-4.21	A0A5C7H415_M295_1	A0A5C7H415	A0A5C7H415	295	1	0.000116431	UID263	A0A5C7H415_M295_1	M	3		98.694	88.529	98.694	-1.2559	51284000	295	A0A5C7H415	DEIHLVLGAGRTEGSMDAANLFKPMLARGQL	1	1104	-2.11	-2.01	-1.55	0.18	0.1	0.45	-7.35	0.00015
+	+	0.00091	-2.08	-1.5	-0.58	A0A5C7INE0_M282_2	A0A5C7INE0	A0A5C7INE0	282	1	1.96711e-11	UID1283	A0A5C7INE0_M282_2	M	3		133.1	117.97	133.1	0.56209	29853000	282	A0A5C7INE0	MFGVSAIPSILLALGMSFSPESPRWLFQQGK	2	2922	-2.47	-3	-2.39	-0.56	-0.47	-0.6	-7.22	0.00017
+	+	0.00091	-2.1	-0.98	-1.12	A0A5C7HXY9_M528_1	A0A5C7HXY9;A0A2N9H3M9;A0A2N9HD07;A0A2N9EVQ0;A0A2N9IBN3	A0A5C7HXY9	528;528;516;77;369	1	7.61824e-05	UID468	A0A5C7HXY9_M528_1	M	2		102.38	87.347	91.845	-0.40269	28799000	528	A0A5C7HXY9	DVFDPKFNIVSPGADMSIYFPYTEEKRRLKS	1	2139	-3.06	-2.52	-2.53	-0.48	-0.8	-0.53	-7.22	0.00017
+	+	0.00091	-2.36	0.76	-3.12	A0A2N9E196_M268_1	A0A2N9E196;A0A5C7HMM0;A0A2N9E195;A0A5C7HNF2;A0A5C7GYW0;A0A5C7IY72	A0A2N9E196;A0A5C7HNF2;A0A5C7IY72	268;268;268;268;267;268	0.995427	2.20326e-08	UID5	A0A2N9E196_M268_1	M	3		100.95	95.098	100.95	-0.76433	64086000	268	A0A2N9E196	GAERFRCPEVLFQPSMIGMEAAGIHETTYNS	1	20;1799;3286	-2.13	-2.58	-1.61	0.15	0.26	0.34	-7.22	0.00017
+	+	0.00097	-2.29	-0.22	-2.07	A0A5C7H3U3_M279_2	A0A5C7H3U3	A0A5C7H3U3	279	1	0.01367	UID948	A0A5C7H3U3_M279_2	M	3		65.598	48.719	65.598	0.3339	37858000	279	A0A5C7H3U3	KDVQFLPLSGLMGTNMQTRVNKNTCPWWNGP	2	1092	-2.6	-2.02	-2.91	-0.15	-0.1	-0.39	-7.11	0.00019
+	+	0.00097	-2.58	1.03	-3.61	A0A5C7HQT7_M237_1	A0A5C7HQT7	A0A5C7HQT7	237	1	0.00833001	UID424	A0A5C7HQT7_M237_1	M	3		80.752	71.222	80.752	0.19957	42970000	237	A0A5C7HQT7	VVSIDGYEDVSPFDEMSLKKAVSHQPVSVAI	1	1890	-2.48	-2.25	-3.23	0.32	-0.28	-0.24	-7.11	0.00019
+	+	0.00098	-2.93			A0A2N9HL54_M105_1	A0A2N9HL54;A0A5C7GTN4;Q3SA42;A0A5C7GSY9;A0A2N9J3S8;A0A5C7GU47;A0A2N9J3G3;A0A2N9J392;A0A5C7HCE7	A0A2N9HL54;A0A5C7GTN4	108;105;102;105;105;105;30;105;110	1	1.20751e-06	UID120	A0A2N9HL54_M105_1	M	2		156.01	132.78	156.01	0.20582	98404000	105	A0A5C7GTN4	FAKNRELEVIHSRWAMLGALGCVFPELLARN	1	401;691	-2.74	-2.03	-1.31	1.16	0.65	0.9	-7.08	0.00019
+	+	0.001	-2.15	-0.53	-1.62	A0A5C7GZ87_M482_1	A0A5C7GZ87	A0A5C7GZ87	482	1	1.73198e-05	UID216	A0A5C7GZ87_M482_1	M	2		144.28	77.128	130.1	1.7809	49369000	482	A0A5C7GZ87	KVKQAVLLSATEASEMILRVDEIITCAPRKR	1	897	-2.38	-1.95	-1.57	0.22	0.05	0.29	-7	0.00021
+	+	0.0011	-3.08	-0.84	-2.24	A0A5C7HRJ0_M208_1	A0A5C7HRJ0	A0A5C7HRJ0	208	1	0.0106169	UID428	A0A5C7HRJ0_M208_1	M	2		118.67	64.915	114.97	0.079569	83879000	208	A0A5C7HRJ0	HEGYQEMGRKGGLSTMEKSGAQRVAEEGIDI	1	1916	-2.22	-3.21	-1.64	0.46	0.63	1.08	-6.87	0.00023
+	+	0.0011	-3.15	0.46	-3.61	A0A5C7IJK9_M58_2	A0A5C7IJK9	A0A5C7IJK9	58	1	1.45446e-05	UID1255	A0A5C7IJK9_M58_2	M	2		156.51	9.1391	98.156	0.23006	376560000	58	A0A5C7IJK9	DKQRFIGTAGAATSMMNPKNTISQIKRLIGR	1;2	2794	-3.17	-1.68	-3.1	0.4	0.33	0.78	-6.95	0.00022
+	+	0.0012	-2.01	-1.86	-0.15	A0A5C7ITA3_M19_2	A0A5C7ITA3	A0A5C7ITA3	19	1	1.94842e-17	UID1314	A0A5C7ITA3_M19_2	M	4		179.87	172.84	43.696	-1.937	251770000	19	A0A5C7ITA3	EQQKRRQKNEDQQHMMSHEGHQQQQQREPIK	1;2	3088	-2.2	-2.8	-2.46	-0.2	-0.61	-0.62	-6.75	0.00026
+	+	0.0012	-2.03	0.26	-2.29	A0A5C7GTJ2_M328_1	A0A5C7GTJ2	A0A5C7GTJ2	328	1	1.68643e-05	UID184	A0A5C7GTJ2_M328_1	M	3		94.389	83.551	56.972	0.29505	220880000	328	A0A5C7GTJ2	IAEYLGGAVNCDAYHMTDPRADGLGVSSCIE	1	689	-0.31	-0.6	-0.17	1.81	1.3	1.88	-6.8	0.00025
+	+	0.0012	-2.04	-1.86	-0.18	A0A5C7ITA3_M18_2	A0A5C7ITA3	A0A5C7ITA3	18	1	2.83244e-09	UID1313	A0A5C7ITA3_M18_2	M	4		142.78	137.78	43.696	-1.937	209670000	18	A0A5C7ITA3	QEQQKRRQKNEDQQHMMSHEGHQQQQQREPI	1;2	3088	-2.54	-2.82	-2.21	-0.2	-0.61	-0.62	-6.86	0.00023
+	+	0.0012	-2.21	-3.08	0.87	A0A5C7H8I5_M1_1	A0A5C7H8I5	A0A5C7H8I5	1	1	1.65237e-05	UID298	A0A5C7H8I5_M1_1	M	2		111.83	97.925	95.631	1.3481	26919000	1	A0A5C7H8I5	_______________MNSTEGTEEKNEQGDV	1	1261	-3.31	-2.79	-2.77	-0.63	-0.43	-1.17	-6.8	0.00025
+	+	0.0012	-2.45			A0A2N9FXD0_M1_1	A0A2N9FXD0;A0A2N9FUA1;A0A2N9GMZ7;A0A2N9GR12;A0A2N9FX23;A0A2N9G0K1;A0A2N9IKP5;A0A2N9FIT1;A0A2N9G580;A0A2N9G4D7;A0A2N9GGV5;A0A2N9HU68;A0A2N9EUW3;A0A2N9I7I2;A0A2N9G717;A0A2N9FJ07	A0A2N9FXD0	1;1;1;1;1;1;1;1;1;1;1;1;1;1;1;1	0.992815	0.0180205	UID83	A0A2N9FXD0_M1_1	M	2		67.563	15.308	67.563	3.8787	51667000	1	A0A2N9FXD0	_______________MMTEFAFSVAEKVIEK	1	240	-2.17	-2.21	-2.41	-0.46	0.74	0.29	-6.73	0.00026
+	+	0.0016	-2.03	-0.73	-1.3	A0A5C7GZ64_M170_1	A0A5C7GZ64	A0A5C7GZ64	170	0.999995	8.03789e-10	UID214	A0A5C7GZ64_M170_1	M	2		139.48	108.93	139.48	-0.67196	144980000	170	A0A5C7GZ64	YQNKRGGKVKLQSMLMPLTEFDHVEKGDALY	1	895	-3.26	-2.57	-2.4	-0.75	-0.7	-0.69	-6.43	0.00035
+	+	0.0016	-2.4			A0A5C7IJX8_M1_3	A0A5C7IJX8	A0A5C7IJX8	1	1	0.0355793	UID1947	A0A5C7IJX8_M1_3	M	2		49.929	8.2851	49.929	3.5476	46737000	1	A0A5C7IJX8	_______________MEKMLVVLVVVMAAIS	3	2805	-2.56	-1.57	-2.76	0.06	0.23	0.01	-6.38	0.00037
+	+	0.0023	-2.03	-2.74	0.71	A0A5C7HF87_M325_1	A0A5C7HF87;A0A5C7I542	A0A5C7HF87	325;262	1	0.000253344	UID351	A0A5C7HF87_M325_1	M	2		134.25	99.994	120.99	-1.1019	292970000	325	A0A5C7HF87	RMMMTSGEAVKYKSSMDAFSQIVKNEGAKSL	1	1517	-0.34	0.58	0.09	1.81	2.3	2.31	-5.95	0.00056
+	+	0.0024	-5.39	-0.17	-5.22	A0A5C7HSM7_M243_1	A0A5C7HSM7	A0A5C7HSM7	243	1	1.16981e-05	UID433	A0A5C7HSM7_M243_1	M	2		156.83	101.46	96.143	-0.69852	580060000	243	A0A5C7HSM7	RKAHFTAPSSVRRILMSAPLSTDLRQKYNVR	1	1955	-2.69	-3.2	0.52	3.44	3.72	3.64	-5.9	0.00059
+	+	0.0026	-2.06	-0.33	-1.73	A0A5C7H2Y8_M15_1	A0A5C7H2Y8	A0A5C7H2Y8	15	1	3.23181e-05	UID243	A0A5C7H2Y8_M15_1	M	2		110.8	96.115	110.8	-0.058754	28226000	15	A0A5C7H2Y8	_MASSEGFLTEEQREMFKLATQNAEILSSSP	1	1056	-2.9	-2.18	-2.99	-0.65	-1.01	-0.25	-5.81	0.00064
+	+	0.0037	-2.03	-1.52	-0.51	A0A5C7IMQ9_M1_1	A0A5C7IMQ9	A0A5C7IMQ9	1	1	1.49884e-07	UID590	A0A5C7IMQ9_M1_1	M	2		122.34	101.39	122.34	1.0257	25967000	1	A0A5C7IMQ9	_______________MNTDITASEKPQYPVI	1	2897	-2.38	-2.58	-3.38	-0.85	-1.06	-0.34	-5.42	0.00097
+	+	0.0044	-2.26			A0A5C7IJX8_M4_3	A0A5C7IJX8	A0A5C7IJX8	4	1	0.0355793	UID1948	A0A5C7IJX8_M4_3	M	2		49.929	8.2851	49.929	3.5476	46737000	4	A0A5C7IJX8	____________MEKMLVVLVVVMAAISCLG	3	2805	-1.76	-1.63	-3.09	0.06	0.23	0.01	-5.22	0.0012
+	+	0.0044	-2.42	-0.76	-1.66	A0A5C7GYN4_M27_1	A0A5C7GYN4	A0A5C7GYN4	27	1	0.0262088	UID204	A0A5C7GYN4_M27_1	M	2		101.64	49.955	57.59	-0.60139	72690000	27	A0A5C7GYN4	AFKAGRTIDWDGMAKMLVSEEARKEFSALRR	1	874	-2.04	-1.86	-3.01	0	0.83	-0.48	-5.22	0.0012
+	+	0.0045	-2.1	0.13	-2.23	A0A5C7HDL0_M138_1	A0A5C7HDL0	A0A5C7HDL0	138	1	7.00094e-06	UID330	A0A5C7HDL0_M138_1	M	2		164.96	155.37	72.096	-0.51182	3575900000	138	A0A5C7HDL0	ATGTVPEMADQAKRRMADMAGYVGQKTKDVG	1;2	1462	1.53	2.9	2.04	4.2	4.04	4.54	-5.19	0.0013
+	+	0.0048	-3.98	0.7	-4.68	A0A2N9J6T8_M86_1	A0A2N9J6T8;A0A5C7IE15	A0A2N9J6T8;A0A5C7IE15	86;86	1	2.56749e-68	UID158	A0A2N9J6T8_M86_1	M	2		290.64	191.48	238.03	-0.83508	328230000	86	A0A5C7IE15	LGGSGDADIVELKNYMDAQYFGEIGIGTPPQ;SGDPEDIDIVSLKNYMDAQYFGEIGIGTPPQ	1	577;2674	-2.32	-2.83	0.33	2.28	2.44	2.41	-5.11	0.0014
+	+	0.0056	-2.01			A0A2N9J1I4_M270_1	A0A2N9J1I4;A0A2N9J188;A0A5C7H8B7;A0A5C7H8D0;A0A5C7H8G1	A0A2N9J1I4;A0A5C7H8B7;A0A5C7H8D0;A0A5C7H8G1	248;270;271;270;270	1	0.0101956	UID154	A0A2N9J1I4_M270_1	M	2		128.86	90.055	128.86	-0.73734	622350000	270	A0A5C7H8G1	IRSPNKFDNKYYVDLMNRQGLFTSDQDLYTD;IRTPNLFDNKYYVDLMNRQGLFTSDQDLYTD;IRTPNVFDNKYYVDLMNRQGLFTSDQDLYTD	1	560;1253;1254;1256	1.03	-0.32	0.5	2.7	2.13	2.41	-4.96	0.0016
+	+	0.0083	-2.45	1.35	-3.8	A0A5C7H8B7_M230_1	A0A5C7H8B7;A0A5C7H8G1	A0A5C7H8B7;A0A5C7H8G1	231;230	1	0.000613351	UID291	A0A5C7H8B7_M230_1	M	3		128.86	95.061	73.11	2.1064	734420000	230	A0A5C7H8G1	CSSFTDRLYPTQDPTMDKTFANNLKKTCPAS;CSSFTDRLYPTQDPTMDKTFANNLKKTCPAV	1	1253;1256	1.12	-0.97	0.2	2.32	2.98	2.41	-4.52	0.0027
+	+	0.0085	-3.03	-3.67	0.64	A0A5C7IFM5_M135_1	A0A5C7IFM5	A0A5C7IFM5	135	1	6.24847e-38	UID540	A0A5C7IFM5_M135_1	M	2		205.9	199.18	97.741	0.43675	1816100000	135	A0A5C7IFM5	IEIAESIPSMCNMRPMECDFESSRSDMSRQW	1;2	2701	-3.89	-1.84	-3.23	0	1.06	-0.93	-4.48	0.0028
+		0.011	-2.15			A0A2N9EW44_M584_1	A0A2N9EW44;A0A2N9J2E3;A0A5C7IFK6	A0A2N9EW44;A0A2N9J2E3;A0A5C7IFK6	589;581;584	1	6.93944e-09	UID33	A0A2N9EW44_M584_1	M	2		133.23	115.72	104.55	-0.90478	105420000	584	A0A5C7IFK6	SPCCLVTGEYGWTANMERIMKAQALRDNSMA;SPCCLVTGEYGWTANMERIMKAQALRDSSMA	1	109;562;2697	-2.74	-1.35	-0.79	0.62	0.6	0.33	-4.24	0.0038
+		0.011	-2.54	0.66	-3.2	A0A5C7IN17_M7_1	A0A5C7IN17	A0A5C7IN17	7	1	0.0201424	UID591	A0A5C7IN17_M7_1	M	1		80.377	44.333	80.377	0.47186	150690000	7	A0A5C7IN17	_________MAAYVAMKGKPGLEEPQEQIHK	1	2911	-2.63	-0.19	-0.87	1.39	1.42	1.13	-4.21	0.0039
+		0.012	-3.62	0.76	-4.38	A0A2N9E196_M46_2	A0A2N9E196;A0A5C7HMM0;A0A2N9E195;A0A2N9EGA0;A0A2S1KMY5;A0A5C7HUN3;A0A2N9EKG4;A0A5C7HAQ0;A0A5C7HNF2;A0A5C7GYW0;A0A5C7IY72	A0A2N9E196;A0A2N9EGA0;A0A2S1KMY5;A0A5C7HAQ0;A0A5C7HNF2;A0A5C7IY72	46;46;46;45;46;46;46;46;46;45;46	1	9.87528e-12	UID696	A0A2N9E196_M46_2	M	2		192.32	150.25	132.84	-0.1712	938100000	46	A0A2S1KMY5	AVFPSIVGRPRHTGVMVGMGQKDAYVGDEAQ	1;2	20;49;588;1335;1799;3286	-2.54	-0.34	1.25	3.46	2.92	2.84	-4.12	0.0044
+		0.015	-3.09	-0.46	-2.63	A0A5C7HDY5_M534_1	A0A5C7HDY5	A0A5C7HDY5	534	1	1.33907e-24	UID336	A0A5C7HDY5_M534_1	M	3		157.96	145.91	122.79	0.37924	97072000	534	A0A5C7HDY5	TIQQTLGGVTEQGNQMAKHQGGDNRGGQQSL	1	1474	-3.11	-0.29	-3.38	0.67	1.04	0.79	-3.92	0.0057
+		0.017	-3.81	0.76	-4.57	A0A2N9E196_M49_2	A0A2N9E196;A0A5C7HMM0;A0A2N9E195;A0A2N9EGA0;A0A2S1KMY5;A0A5C7HUN3;A0A2N9EKG4;A0A5C7HAQ0;A0A5C7HNF2;A0A5C7GYW0;A0A5C7IY72	A0A2N9E196;A0A2N9EGA0;A0A2S1KMY5;A0A5C7HAQ0;A0A5C7HNF2;A0A5C7IY72	49;49;49;48;49;49;49;49;49;48;49	1	3.8928e-12	UID697	A0A2N9E196_M49_2	M	2		203.19	167.57	132.84	-0.1712	1016300000	49	A0A2S1KMY5	PSIVGRPRHTGVMVGMGQKDAYVGDEAQSKR	1;2	20;49;588;1335;1799;3286	-3.12	-0.34	1.25	3.46	2.92	2.84	-3.79	0.0067
+		0.022	-2.17	-0.84	-1.33	A0A5C7IXI8_M113_1	A0A5C7IXI8	A0A5C7IXI8	113	1	1.2768e-05	UID670	A0A5C7IXI8_M113_1	M	2		127.56	101.03	102.87	-0.13233	165540000	113	A0A5C7IXI8	GFITMEPKTLFIPQYMDSSLILFVRTGEARV	1	3256	-0.26	-0.2	-2.32	1.65	1.39	0.71	-3.53	0.0096
+		0.024	-3.95	0	-3.95	A0A5C7H346_M115_1	A0A5C7H346	A0A5C7H346	115	1	5.43376e-08	UID251	A0A5C7H346_M115_1	M	2		180.67	151.51	163.38	-3.982	391220000	115	A0A5C7H346	RFTGHTKDVLSVAFSMDNRQIVSASRDRTIK	1	1065	-2.79	-2.7	1.55	2.7	2.03	3.17	-3.47	0.01
+		0.03	-2.44	-0.5	-1.94	A0A5C7I4P4_M369_1	A0A5C7I4P4	A0A5C7I4P4	369	1	1.57957e-28	UID496	A0A5C7I4P4_M369_1	M	3		153.81	145.63	142.22	0.9726	130030000	369	A0A5C7I4P4	GALKGELAATAVNAPMVPAEVLTELKPYVVL	1	2411	-0.84	-3.4	-0.36	0.96	0.93	0.83	-3.24	0.014
+		0.031	-2.69	-0.48	-2.21	A0A5C7IDQ0_M224_1	A0A5C7IDQ0	A0A5C7IDQ0	224	1	0.000248749	UID529	A0A5C7IDQ0_M224_1	M	3		113.72	75.703	113.72	-1.5201	24325000	224	A0A5C7IDQ0	DKDGGEPLVKIKQHDMEVDHQDEKLKG____	1	2663	-5.68	-2.6	-2.42	-0.82	-1.03	-0.79	-3.21	0.015
		0.051	3.25	1.35	1.9	A0A5C7H8B7_M314_1	A0A5C7H8B7	A0A5C7H8B7	314	1	9.61105e-26	UID292	A0A5C7H8B7_M314_1	M	2		234.92	208.41	125.89	-2.7591	568310000	314	A0A5C7H8B7	DEKLFFDQFALSMIKMGQMSVLTGTLGEVRA	1;2	1253	1.86	1.65	1.79	-2.48	-3.47	1.49	2.78	0.027
		0.051	2.44	0.47	1.97	A0A5C7IIR0_M682_1	A0A5C7IIR0;A0A5C7IRX9	A0A5C7IIR0;A0A5C7IRX9	682;682	1	0.00101683	UID549	A0A5C7IIR0_M682_1	M	2		128.12	95.122	75.378	3.9892	128810000	682	A0A5C7IIR0	GFQWASKEGALAEENMRGICFEVCDVVLHAD	1	2771;3036	0.34	0.28	0.18	-3.19	0.07	-3.39	2.77	0.028
		0.072	2.32			A0A2N9F7Z4_M303_1	A0A2N9F7Z4;A0A2N9F3T8;A0A2N9EGA4;A0A5C7HED0;A0A5C7HSN6;A0A5C7IE70	A0A2N9F7Z4;A0A5C7HED0;A0A5C7HSN6;A0A5C7IE70	364;134;105;1166;303;345	1	2.03765e-32	UID49	A0A2N9F7Z4_M303_1	M	3		185.35	173.6	185.35	-0.97846	353280000	303	A0A5C7HSN6	GMGELSLADRATIANMSPEYGATMGFFPVDH;GMGKLSLADRATIANMSPEYGATMGFFPVDH;GMRELSLADRATIANMSPEYGATMGFFPVDH	1	151;1485;1956;2677	1.88	1.55	1.66	0.42	-3.02	0.74	2.46	0.043
		0.074	2.11	-0.17	2.28	A0A5C7I486_M67_1	A0A5C7I486;A0A2N9FUU7;A0A5C7GU81;A0A5C7IT33;A0A2N9J3Z1	A0A5C7I486;A0A5C7IT33	67;67;68;67;67	1	0.00282765	UID492	A0A5C7I486_M67_1	M	4		86.814	74.668	74.326	-0.61109	112320000	67	A0A5C7I486	LVRQKMKYMRFLRKRMNTKPSHGPIHFRAPA	1	2387;3073	0.74	-2.51	0.48	-1.93	-2.5	-3.2	2.43	0.045
		0.019	2	1.35	0.65	A0A5C7H8B7_M314_2	A0A5C7H8B7	A0A5C7H8B7	314	1	9.61105e-26	UID980	A0A5C7H8B7_M314_2	M	2		234.92	208.41	125.89	-2.7591	568310000	314	A0A5C7H8B7	DEKLFFDQFALSMIKMGQMSVLTGTLGEVRA	1;2	1253	0.82	0.66	0.29	-0.74	-0.83	-2.65	3.68	0.0078
		0.034	1.99	-0.09	2.08	A0A2N9EN08_M126_1	A0A2N9EN08;A0A5C7HKE6;A0A2N9F6S3;A0A2N9FHM0;A0A2N9FTF7;A0A2N9J9Q8;A0A5C7GPV8;A0A5C7H1H6;A0A5C7IGD4;A0A5C7IQM0;A0A5C7GP53;A0A5C7I1N1;A0A2N9F4V6;A0A5C7H7U1	A0A2N9EN08	126;126;126;126;126;126;126;126;317;134;133;296;89;126	1	0.000521469	UID29	A0A2N9EN08_M126_1	M	3		64.27	58.042	64.27	0.43627	113510000	126	A0A2N9EN08	TDPNPDDPLVPEIAHMYKTDRNKYETTARSW	1	80	-0.02	-0.06	0.3	-2.7	-0.38	-2.68	3.14	0.016
		0.02	1.99			A0A2N9EZR5_M294_1	A0A2N9EZR5	A0A2N9EZR5	294	1	0.0228367	UID36	A0A2N9EZR5_M294_1	M	2		77.732	36.284	77.732	-0.19383	57731000	294	A0A2N9EZR5	VNWAVFVKLDSSHCFMGVVIRNHGSHVMGAM	1	120	-0.55	-0.39	-1.14	-1.55	-3.63	-2.85	3.63	0.0083
		0.048	1.98	0.17	1.81	A0A5C7IUL6_M272_1	A0A5C7IUL6	A0A5C7IUL6	272	1	0.0328435	UID642	A0A5C7IUL6_M272_1	M	2		91.069	62.85	91.069	-0.61062	87232000	272	A0A5C7IUL6	DRGYISPYFVTDSEKMAVEFENCKLLLVDKK	1	3142	0.08	-0.79	-0.36	-3.12	-0.67	-3.2	2.83	0.025
		0.1	1.97	0.23	1.74	A0A2N9J3U6_M149_1	A0A2N9J3U6;A0A2N9I9D2;A0A5C7HJT8;A0A5C7HKY3	A0A2N9J3U6;A0A5C7HJT8;A0A5C7HKY3	149;130;149;149	1	0.000970994	UID157	A0A2N9J3U6_M149_1	M	2		134.66	108.72	106.88	0.35383	142730000	149	A0A5C7HKY3	RHIRVGRQVVNIPSFMVRVDSQKHIDFSLTS	1	568;1674;1714	0.28	0.13	0.59	-2.49	-3.03	0.62	2.19	0.064
		0.26	1.9			A0A5C7ISP2_M90_1	A0A5C7ISP2	A0A5C7ISP2	90	1	0.0199788	UID621	A0A5C7ISP2_M90_1	M	3		66.004	33.729	66.004	-1.9507	887030000	90	A0A5C7ISP2	MFNERMRRMKERQNYMALHSLLPHRTKSDKN	1	3056	3.25	2.47	2.77	2.62	-2.56	2.74	1.4	0.2
		0.15	1.88	3.38	-1.5	A0A5C7ILE7_M203_1	A0A5C7ILE7	A0A5C7ILE7	203	1	1.64781e-06	UID583	A0A5C7ILE7_M203_1	M	2		152.99	123.25	152.99	0.23837	93677000	203	A0A5C7ILE7	LATKTSFGLAKQSLSMTGSALSAYSSARYAR	1	2855	-0.49	0.14	-0.44	-2.88	-3.9	0.37	1.85	0.11
		0.01	1.87			A0A2N9EKL7_M363_1	A0A2N9EKL7;A0A2N9GS52;A0A2N9EK73;A0A2N9GG63;A0A2N9I6B6;A0A5C7H867;A0A5C7HUF8;A0A5C7HTD6	A0A2N9EKL7;A0A2N9GG63;A0A2N9I6B6;A0A5C7H867;A0A5C7HUF8	340;340;336;341;341;363;340;156	1	0.000636431	UID26	A0A2N9EKL7_M363_1	M	2		155.11	117.77	155.11	0.44737	39083000	363	A0A5C7H867	NYKPRSDIPAVVEKYMNKELELEKFITHSVP;NYKPRSDLPSVVEKYMNKELELEKFITHEVP;NYKPRSDLPSVVERYMNKELELEKFITHEVP;NYKPRTDLPAVVEKYMNKELELEKFITHSVP;NYKPRTDLPSVVEKYMNKELELEKFITHEVS	1	66;299;464;1250;2008	-1.98	-0.91	-1.07	-3.87	-2.74	-2.96	4.28	0.0036
		0.0063	1.86	0.66	1.2	A0A5C7HNJ0_M633_1	A0A5C7HNJ0	A0A5C7HNJ0	633	1	0.00204625	UID411	A0A5C7HNJ0_M633_1	M	2		114.39	95.416	114.39	-1.0582	383510000	633	A0A5C7HNJ0	SIEAVKMSKQAGWGVMASHRSGETEDTFIAD	1	1805	1.33	0.26	0.43	-1.33	-1.46	-0.77	4.81	0.0019
		0.011	1.85	0.01	1.84	A0A5C7H7G1_M264_1	A0A5C7H7G1	A0A5C7H7G1	264	1	0.000198661	UID283	A0A5C7H7G1_M264_1	M	2		139.86	109.29	139.86	1.0567	47038000	264	A0A5C7H7G1	GACALAGTGLPIDRFMTAEILEFTAPMRNSI	1	1223	-1.12	-0.72	-1.12	-2.93	-3.6	-1.98	4.18	0.0041
		0.038	1.83	-0.05	1.88	A0A2N9I6B6_M262_1	A0A2N9I6B6	A0A2N9I6B6	262	1	1.79495e-08	UID129	A0A2N9I6B6_M262_1	M	3		127.1	117.82	115.88	1.2148	122440000	262	A0A2N9I6B6	NPKDHDKPVQEVLAEMTDGGVDRSIECTGSI	1	464	-0.23	-1.24	-0.16	-1.08	-3.01	-3.01	3.03	0.019
		0.2	1.81	0.71	1.1	A0A2N9FY75_M293_1	A0A2N9FY75;A0A5C7HR14;A0A2S1KMY6;A0A5C7INT9;A0A6B9S303;A0A5C7J0Q1	A0A2N9FY75;A0A5C7HR14;A0A5C7INT9;A0A6B9S303	293;293;293;293;293;293	1	7.23591e-05	UID84	A0A2N9FY75_M293_1	M	2		142.89	100.15	122.7	1.783	193410000	293	A0A6B9S303	SQQYRALTVPELTQQMWDSKNMMCAADPRHG	1	242;589;2935;3335	0.79	0.29	0.78	-3.17	1.52	-1.91	1.65	0.14
		0.0065	1.79			A0A2N9GJN6_M1_3	A0A2N9GJN6	A0A2N9GJN6	1	1	0.034916	UID1478	A0A2N9GJN6_M1_3	M	2		53.754	27.127	53.754	-3.8081	55069000	1	A0A2N9GJN6	_______________MPFGLSNAPSTFMRVM	3	311	-0.62	-0.32	-1.36	-2.61	-2.89	-2.16	4.78	0.002
		0.018	1.75	0.44	1.31	A0A5C7HUH5_M509_1	A0A5C7HUH5	A0A5C7HUH5	509	1	6.02797e-08	UID442	A0A5C7HUH5_M509_1	M	2		179.51	128.16	179.51	-0.15099	37808000	509	A0A5C7HUH5	EKIWRLPLEESYWESMKSGVADMVNTGGRQG	1	2012	-1.61	-1.57	-1	-2.45	-4.08	-2.92	3.77	0.0069
		0.019	1.74	0.71	1.03	A0A2N9FY75_M1_1	A0A2N9FY75;A0A5C7HR14;A0A2S1KMY6;A0A5C7GUZ6;A0A5C7H156;A0A2N9J340;A0A5C7INT9;A0A6B9S303;A0A5C7J0Q1	A0A2N9FY75;A0A5C7HR14;A0A5C7GUZ6;A0A5C7H156;A0A5C7INT9;A0A6B9S303	1;1;1;1;1;1;1;1;1	1	1.14832e-09	UID87	A0A2N9FY75_M1_1	M	3		157.98	95.781	126.4	1.3809	137150000	1	A0A6B9S303	_______________MREILHIQGGQCGNQI	1	242;589;738;968;2935;3335	-1	-0.4	-0.74	-2.91	-3.01	-1.43	3.66	0.008
		0.0078	1.71	0.5	1.21	A0A5C7HSN6_M147_1	A0A5C7HSN6	A0A5C7HSN6	147	1	3.51599e-07	UID435	A0A5C7HSN6_M147_1	M	2		146.5	136.31	146.5	-0.61901	45694000	147	A0A5C7HSN6	VQVDVARSENAVQANMELEFHRNKERFAFLK	1	1956	-0.82	-1.76	-1.11	-2.77	-2.63	-3.42	4.6	0.0025
		0.034	1.69	-0.26	1.95	A0A2N9H628_M342_1	A0A2N9H628	A0A2N9H628	342	1	0.0136163	UID109	A0A2N9H628_M342_1	M	3		78.342	50.137	55.718	1.0031	56596000	342	A0A2N9H628	NELFSEFGIITSCKVMRDPNGISRGSGFVAF	1	365	-1.45	0.19	-1.66	-2.16	-2.83	-3.01	3.12	0.017
		0.049	1.67			A0A2N9F7Z4_M311_1	A0A2N9F7Z4;A0A2N9F3T8;A0A2N9EGA4;A0A5C7HED0;A0A5C7HSN6;A0A5C7IE70	A0A2N9F7Z4;A0A5C7HED0;A0A5C7HSN6;A0A5C7IE70	372;142;113;1174;311;353	1	4.15405e-18	UID50	A0A2N9F7Z4_M311_1	M	3		139.4	117.08	139.4	0.58706	111590000	311	A0A5C7HSN6	DRATIANMSPEYGATMGFFPVDHVTLQYLKL	1	151;1485;1956;2677	0.34	0.12	-0.38	-0.71	-2.98	-1.24	2.81	0.026
		0.0076	1.63	-0.34	1.97	A0A5C7IYI4_M264_1	A0A5C7IYI4	A0A5C7IYI4	264	1	0.000295236	UID678	A0A5C7IYI4_M264_1	M	3		76.998	69.195	54.261	-0.020566	151800000	264	A0A5C7IYI4	TVPVGRVETGIIKPGMVITFGPTGLTTEVKS	1	3295	-0.14	0.19	0.58	-1.22	-1.1	-1.95	4.62	0.0024
		0.043	1.62	-0.7	2.32	A0A5C7H4R7_M1_1	A0A5C7H4R7	A0A5C7H4R7	1	1	0.00734742	UID268	A0A5C7H4R7_M1_1	M	2		79.906	34.189	79.906	0.53976	76627000	1	A0A5C7H4R7	_______________MDTTAGKPIRCRAAIA	1	1136	-0.61	-0.58	-0.42	-1.77	-1.27	-3.44	2.92	0.022
		0.067	1.62			A0A2N9I025_M615_1	A0A2N9I025;A0A2N9J171;A0A5C7HNY7;A0A5C7IX52	A0A2N9I025;A0A2N9J171;A0A5C7HNY7;A0A5C7IX52	615;680;615;615	0.971918	0.000242047	UID123	A0A2N9I025_M615_1	M	2		117.79	85.269	117.79	2.199	66655000	615	A0A5C7IX52	AADRVLNQLLTEMDGMSAKKTVFIIGATNRP;AGDRVLNQLLTEMDGMSAKKTVFIIGATNRP	1	445;559;1825;3241	-0.1	-0.87	-1.28	-2.98	-0.96	-3.16	2.53	0.039
		0.02	1.61			A0A2N9GJN6_M16_3	A0A2N9GJN6	A0A2N9GJN6	16	1	0.034916	UID1480	A0A2N9GJN6_M16_3	M	2		53.754	27.127	53.754	-3.8081	55069000	16	A0A2N9GJN6	MPFGLSNAPSTFMRVMTQVLRPFMGKFVVVY	3	311	-0.62	-0.32	-1.36	-1.67	-2.46	-2.99	3.6	0.0086
		0.07	1.6	0.32	1.28	A0A5C7HIR9_M438_1	A0A5C7HIR9	A0A5C7HIR9	438	1	0.000976194	UID371	A0A5C7HIR9_M438_1	M	3		132.79	85.084	65.374	-0.27661	134960000	438	A0A5C7HIR9	ASAEDANKALELNGQMLGSRPVKLDLARERG	1	1640	-0.19	-2.18	0.35	-2.25	-2.56	-1.99	2.49	0.041
		0.18	1.59	-0.84	2.43	A0A5C7IXD2_M149_1	A0A5C7IXD2	A0A5C7IXD2	149	1	2.0558e-10	UID666	A0A5C7IXD2_M149_1	M	3		118.57	99.189	92.833	-1.595	263020000	149	A0A5C7IXD2	ATKGSDHLRAVFGATMGLSDKDIVALSGGHT	1	3251	0.29	0.11	1.59	0.39	-0.13	-3.05	1.74	0.12
		0.0098	1.55	-0.41	1.96	A0A5C7HH92_M135_1	A0A5C7HH92	A0A5C7HH92	135	1	0.00713778	UID359	A0A5C7HH92_M135_1	M	2		109.29	86.55	81.338	-0.69628	133500000	135	A0A5C7HH92	LERGIHPIRVAEGYEMASRIAVEHLEHISQK	1	1584	0.17	0	0.51	-1	-1.03	-1.94	4.34	0.0034
		0.034	1.55	1.35	0.2	A0A5C7IKV7_M24_2	A0A5C7IKV7	A0A5C7IKV7	24	1	9.23897e-41	UID1267	A0A5C7IKV7_M24_2	M	3		257.54	225.1	123.19	-0.6017	5968500000	24	A0A5C7IKV7	KAGEGKGQTQEKTNQMMDPAKETAQAAKDKA	1;2	2831	3.48	2.69	4.17	2.61	1.34	1.75	3.14	0.016
		0.034	1.55	1.35	0.2	A0A5C7IKV7_M25_2	A0A5C7IKV7	A0A5C7IKV7	25	1	6.58001e-49	UID1268	A0A5C7IKV7_M25_2	M	3		281.6	263.79	123.19	-0.6017	6775400000	25	A0A5C7IKV7	AGEGKGQTQEKTNQMMDPAKETAQAAKDKAA	1;2	2831	3.48	2.69	4.17	2.61	1.34	1.75	3.14	0.016
		0.0062	1.54	-0.72	2.26	A0A5C7GZ37_M398_1	A0A5C7GZ37	A0A5C7GZ37	398	1	4.01055e-08	UID210	A0A5C7GZ37_M398_1	M	3		115.83	108.54	85.974	3.0141	440540000	398	A0A5C7GZ37	KNGDAGFVKMIPSKPMVVETFSEYPPLGRFA	1;2	890	0.94	1.49	1.6	-0.46	-0.26	0.14	4.83	0.0019
		0.0067	1.52	0.11	1.41	A0A5C7I1M1_M93_1	A0A5C7I1M1;A0A5C7IPE8;A0A2N9EEM9;A0A2N9INE2	A0A5C7I1M1	93;93;93;93	1	0.0273343	UID479	A0A5C7I1M1_M93_1	M	3		98.044	76.016	98.044	0.15632	224820000	93	A0A5C7I1M1	RKLGTHKRAKKKREEMSNVLRKMRSAGGGEK	1	2291	0.68	1.32	1.1	-0.88	-0.26	-0.32	4.74	0.0021
		0.0036	1.5			A0A5C7HHZ0_M1_1	A0A5C7HHZ0	A0A5C7HHZ0	1	1	0.02345	UID365	A0A5C7HHZ0_M1_1	M	2		58.676	19.654	58.676	-3.2912	43862000	1	A0A5C7HHZ0	_______________MSSLRCTITKNPIIFL	1	1615	-1.05	-1.22	-1.09	-2.54	-2.92	-2.41	5.46	0.00093
		0.0079	1.49	0.5	0.99	A0A5C7HSN6_M658_1	A0A5C7HSN6	A0A5C7HSN6	658	0.999999	0.00831718	UID434	A0A5C7HSN6_M658_1	M	2		92.538	74.48	92.538	0.50301	29450000	658	A0A5C7HSN6	TSTYIHEPPYFKNMTMSPPGAHGVKGAYCLL	1	1956	-1.71	-1.91	-1.54	-3.57	-2.71	-3.33	4.58	0.0025
		0.42	1.47	1.2	0.27	A0A5C7HW48_M121_1	A0A5C7HW48	A0A5C7HW48	121	1	1.20148e-21	UID455	A0A5C7HW48_M121_1	M	3		195.39	188.62	149.94	-2.4495	241680000	121	A0A5C7HW48	PGYYDGRYWTLWKLPMFACNDSSQVLNEIDE	1	2064	0.61	0.56	0.2	2.8	-3.16	-2.69	1	0.35
		0.009	1.45	-0.07	1.52	A0A5C7I2F0_M402_1	A0A5C7I2F0	A0A5C7I2F0	402	1	4.71469e-38	UID482	A0A5C7I2F0_M402_1	M	3		242.98	233.53	108.92	2.6249	3829200000	402	A0A5C7I2F0	ATKIAVVTDGDGYFEMACPHVSKSSDDEQQQ	1	2317	2.31	2.87	1.89	0.9	0.87	0.96	4.43	0.003
		0.15	1.43	-0.4	1.83	A0A5C7IQ10_M91_1	A0A5C7IQ10	A0A5C7IQ10	91	1	1.03006e-16	UID613	A0A5C7IQ10_M91_1	M	2		174.62	142.55	108.58	-0.36561	126930000	91	A0A5C7IQ10	VLNPATGEVVADVSCMGRKETNDAISSATDA	1	2970	0.37	0.01	-0.81	-1.05	-3.3	-0.37	1.88	0.1
		0.026	1.39	-0.32	1.71	A0A5C7GSQ8_M88_1	A0A5C7GSQ8;A0A2N9EJQ2;A0A2N9IE63;A0A5C7HDG9	A0A5C7GSQ8	88;88;88;122	1	0.000123453	UID178	A0A5C7GSQ8_M88_1	M	3		151.04	95.924	61.161	0.091402	110210000	88	A0A5C7GSQ8	KKFVVHNAKELELLMMHNRYKSLIHKCALST	1;2	665	-1.04	-1.95	-0.5	-2.38	-2.5	-2.77	3.37	0.012
		0.058	1.38	-0.2	1.58	A0A5C7GZ05_M555_1	A0A5C7GZ05	A0A5C7GZ05	555	1	0.000158181	UID206	A0A5C7GZ05_M555_1	M	2		141.25	106.56	90.696	-0.94551	60727000	555	A0A5C7GZ05	KKVESKNSLENYAYNMRNTIKDEKIGSKLTP	1	887	-1.14	-1.51	-0.39	-1.77	-1.99	-3.41	2.64	0.033
		0.025	1.38	0.23	1.15	A0A5C7IWC8_M67_1	A0A5C7IWC8;A0A2N9IRZ6	A0A5C7IWC8	67;66	1	3.69084e-05	UID653	A0A5C7IWC8_M67_1	M	3		149.69	119.13	82.102	0.38542	287100000	67	A0A5C7IWC8	SVKLPHIPRPKMKVCMLGDAQHVEEAEKIGL	1	3205	-0.41	-1.33	-1.32	-2.98	-2.15	-2.07	3.43	0.011
		0.045	1.35	-0.44	1.79	A0A5C7H2P7_M52_1	A0A5C7H2P7	A0A5C7H2P7	52	1	0.0263975	UID241	A0A5C7H2P7_M52_1	M	3		64.04	31.2	57.59	-0.051006	97670000	52	A0A5C7H2P7	RKLPLAKAKRYLEDVMVHKQAIPFRRFCRGV	1	1040	-0.49	-0.09	-0.04	-0.83	-1.31	-2.53	2.89	0.023
		0.015	1.34	0.16	1.18	A0A2N9F143_M90_1	A0A2N9F143;A0A2N9HII2;A0A5C7I4A1;A0A5C7GP63;A0A2N9I9T3	A0A2N9F143;A0A5C7I4A1	90;108;90;141;90	1	1.55148e-12	UID39	A0A2N9F143_M90_1	M	2		184.96	162.73	184.96	-0.31858	617620000	90	A0A5C7I4A1	PAGEKPEPVRTHLRNMIIVPEMIGSIIGVYN;PPGEKPEPVRTHLRNMIIVPEMIGSIIGVYN	1	128;2391	1.94	2.3	1.41	0.76	0.66	0.23	3.96	0.0054
		0.0081	1.34	0.42	0.92	A0A2N9F3C7_M313_1	A0A2N9F3C7;A0A2N9I9Q6;B9MSV5;B9MSV4;A0A6B9S1H9;A0A5C7I489;A0A2N9GCV5;A0A2N9EKD2;A0A5C7HKG2;A0A2N9J967;A0A5C7H8Z0;A0A5C7HT26;A0A5C7IX25	A0A2N9F3C7;A0A6B9S1H9;A0A5C7H8Z0;A0A5C7HT26;A0A5C7IX25	313;313;174;174;313;313;313;313;313;283;313;313;301	1	0.00289579	UID43	A0A2N9F3C7_M313_1	M	2		143.02	133.63	143.02	-0.81635	112550000	313	A0A2N9F3C7	PASMMAKCDPRHGKYMACCLMYRGDVVPKDV;PSSMMAKCDPRHGKYMACCLMYRGDVVPKDV	1	135;288;1277;1970;3238	-0.1	-0.14	0.17	-1.07	-1.73	-1.3	4.54	0.0026
		0.0081	1.32	0.76	0.56	A0A2N9E196_M327_1	A0A2N9E196;A0A5C7HMM0;A0A2N9E195;A0A2N9EGA0;A0A2S1KMY5;A0A5C7HUN3;A0A2N9EKG4;A0A5C7H2X1;A0A5C7HAQ0;A0A5C7IY72	A0A2N9E196;A0A2N9EGA0;A0A2S1KMY5;A0A5C7H2X1;A0A5C7HAQ0;A0A5C7IY72	327;327;327;326;327;327;327;327;327;327	1	0.00665491	UID7	A0A2N9E196_M327_1	M	2		104.42	41.877	104.42	0.10454	205860000	327	A0A2S1KMY5	ADRMSKEITALAPSSMKIKVVAPPERKYSVW	1	20;49;588;1052;1335;3286	0.89	0.75	0.94	-0.73	-0.08	-0.58	4.54	0.0026
		0.029	1.3	-0.08	1.38	A0A5C7HKR0_M174_1	A0A5C7HKR0	A0A5C7HKR0	174	1	3.26687e-05	UID383	A0A5C7HKR0_M174_1	M	2		130.56	103.99	130.56	-0.06459	38608000	174	A0A5C7HKR0	WKSAAVGANNQAAQSMLKQDYKDEITREEAV	1	1708	-0.8	-1.58	-1.67	-2.87	-2.05	-3.03	3.28	0.013
		0.054	1.3	0.24	1.06	A0A5C7IL12_M20_1	A0A5C7IL12;A0A2N9HP75;A0A2N9H2W3;A0A5C7IQ95	A0A5C7IL12;A0A5C7IQ95	20;20;20;79	0.99273	0.000844563	UID581	A0A5C7IL12_M20_1	M	2		107.17	93.008	107.17	-2.893	46718000	20	A0A5C7IL12	KIKVANPIVEMDGDEMTRIFWQSIKDKLIFP;KIKVANPIVEMDGDEMTRVIWKFIKDKLIFP	1	2834;2979	-1.28	-1.81	-0.8	-3.03	-1.67	-3.1	2.71	0.03
		0.039	1.29	-0.7	1.99	A0A2N9HHE9_M66_1	A0A2N9HHE9	A0A2N9HHE9	66	1	0.000521067	UID115	A0A2N9HHE9_M66_1	M	2		122.42	79.678	122.42	-1.4491	74490000	66	A0A2N9HHE9	GDIKLTKDGNTLLKEMQIQNPTAIMIARTAV	1	390	-0.58	-0.89	-0.35	-2.74	-1.69	-1.25	3	0.02
		0.07	1.29			A0A2N9GNJ7_M24_1	A0A2N9GNJ7;A0A5C7HZM6;A0A5C7I2E7;A0A5C7IT64	A0A2N9GNJ7;A0A5C7HZM6;A0A5C7IT64	24;24;24;24	1	1.05736e-07	UID105	A0A2N9GNJ7_M24_1	M	2		122.46	93.156	89.43	0.90315	106650000	24	A0A5C7IT64	LVTGAAGQIGYALVPMIARGAMLGPDQPVIL;LVTGAAGQIGYALVPMIARGVMLGADQPVIL;LVTGAAGQIGYALVPMIARGVMLGPNQPVIL	1	321;2217;3084	-0.34	-0.68	-0.93	-1.23	-3.09	-1.49	2.48	0.042
		0.019	1.24	0.1	1.14	A0A5C7H3L9_M1_1	A0A5C7H3L9	A0A5C7H3L9	1	1	6.03238e-29	UID258	A0A5C7H3L9_M1_1	M	3		234.52	203.45	165.02	1.3519	265360000	1	A0A5C7H3L9	_______________MEGQEGTQQVHLVLAN	1	1086	0.54	1.45	1.04	-0.23	-0.5	0.04	3.68	0.0078
		0.011	1.23	-0.25	1.48	A0A5C7I0Q6_M1_1	A0A5C7I0Q6;A0A2N9ILW2	A0A5C7I0Q6	1;1	1	8.43326e-20	UID476	A0A5C7I0Q6_M1_1	M	2		227.57	208.83	214.81	-0.64948	765750000	1	A0A5C7I0Q6	_______________MEQTFIMIKPDGVQRG	1	2260	2.85	2.45	2.68	1.62	1.12	1.57	4.27	0.0037
		0.12	1.21	-1.4	2.61	A0A5C7HM46_M96_1	A0A5C7HM46	A0A5C7HM46	96	1	0.00737355	UID395	A0A5C7HM46_M96_1	M	2		117.94	87.691	78.77	0.9675	146140000	96	A0A5C7HM46	GAFTVVESVRKAKEEMAAALLARALQMCKDK	1	1747	-1.97	-1.44	-0.07	-2.71	-1.54	-2.86	2.07	0.077
		0.053	1.2	-0.08	1.28	A0A5C7IFK6_M458_1	A0A5C7IFK6	A0A5C7IFK6	458	1	8.13333e-19	UID537	A0A5C7IFK6_M458_1	M	2		214.45	187.02	114.31	0.67685	164450000	458	A0A5C7IFK6	KSGDEMTSLKDYVTRMKEGQSDIYYITGESK	1	2697	-0.06	-0.59	-0.71	-1.14	-1.3	-2.52	2.74	0.029
		0.046	1.2	0.05	1.15	A0A5C7HB18_M141_1	A0A5C7HB18;A0A2N9F012	A0A5C7HB18	141;141	1	0.000402302	UID316	A0A5C7HB18_M141_1	M	3		160.72	117.98	111.31	-0.33509	359470000	141	A0A5C7HB18	RLIGRRFDDPQTQKEMKMVPYKIVRAPNGDA	1	1349	0.58	1.99	1.36	-0.09	-0.05	0.49	2.86	0.024
		0.56	1.19	-0.49	1.68	CON__P00761_M94_1	CON__P00761	CON__P00761	94	1	9.34368e-30	UID683	CON__P00761_M94_1	M	2	+	227.67	204.21	224.67	0.061898	1168600000	94	CON__P00761	ITHPNFNGNTLDNDIMLIKLSSPATLNSRVA	1	3347	3.65	2.75	1.14	3.44	3.28	-2.77	0.72	0.49
		0.018	1.17	0.42	0.75	A0A2N9F3C7_M377_1	A0A2N9F3C7;A0A2N9I9Q6;A0A6B9S1H9;A0A5C7I489;A0A2N9GCV5;A0A2N9EKD2;A0A5C7HKG2;A0A2N9J967;A0A5C7HT26	A0A2N9F3C7;A0A6B9S1H9;A0A5C7HT26	377;377;377;377;377;377;377;347;377	1	1.31881e-05	UID41	A0A2N9F3C7_M377_1	M	2		124.3	95.057	118.37	-1.3478	36944000	377	A0A2N9F3C7	VVPGGDLAKVQRAVCMISNSTSVAEVFSRID	1	135;288;1970	-1.43	-1.51	-1.21	-2.97	-2.55	-2.14	3.74	0.0072
		0.12	1.16	0.18	0.98	A0A5C7HED0_M104_1	A0A5C7HED0;A0A5C7HSN6;A0A5C7IE70	A0A5C7HED0;A0A5C7HSN6;A0A5C7IE70	967;104;146	1	5.99646e-07	UID341	A0A5C7HED0_M104_1	M	2		119.62	96.895	111.83	-0.34654	60098000	104	A0A5C7HSN6	LQDFTGVPAVVDLACMRDAMKNLGSDPQKIN;LQDFTGVPAVVDLACMRDAMNNLGGNSNKIN;LQDFTGVPAVVDLACMRDAMNRLGSDSSKIN	1	1485;1956;2677	-1.09	-0.36	-1.16	-0.81	-2.69	-2.6	2.08	0.076
		0.019	1.15	0.37	0.78	A0A5C7IJH5_M280_1	A0A5C7IJH5	A0A5C7IJH5	280	1	6.01668e-18	UID564	A0A5C7IJH5_M280_1	M	4		143.36	137.08	70.091	0.77842	767300000	280	A0A5C7IJH5	WDDRTSVGLLKKDGLMATHDEETEQFFQGTD	1	2793	1.95	2.08	1.37	0.37	0.81	0.77	3.66	0.008
		0.017	1.14	0.09	1.05	A0A5C7HA76_M164_1	A0A5C7HA76	A0A5C7HA76	164	1	1.18049e-09	UID305	A0A5C7HA76_M164_1	M	2		168.31	154.9	96.23	-1.1315	232140000	164	A0A5C7HA76	GTDAEIYRESTGTAAMDEPGYGDPVQKAEAM	1	1317	1.4	0.8	0.77	-0.15	-0.29	0.01	3.81	0.0066
		0.015	1.12	0.41	0.71	A0A5C7GS21_M502_1	A0A5C7GS21;A0A5C7GPK8;A0A5C7GSL2;A0A5C7HDS1;A0A2N9J258	A0A5C7GS21;A0A5C7HDS1	540;313;295;502;517	1	0.000508433	UID175	A0A5C7GS21_M502_1	M	2		123.01	104.23	71.153	0.23468	37350000	502	A0A5C7HDS1	VDSLNPFMHARGVSFMVDNCSTTARLGSRKW	1	651;1466	-1.19	-1.32	-1.49	-2.3	-2.79	-2.29	3.95	0.0054
		0.068	1.12	3.82	-2.7	A0A2N9I9Y5_M151_1	A0A2N9I9Y5;A0A5C7IWK4	A0A2N9I9Y5;A0A5C7IWK4	107;151	0.989207	0.0254017	UID133	A0A2N9I9Y5_M151_1	M	2		80.834	52.107	80.834	0.26519	35285000	151	A0A5C7IWK4	DTYFSMARGNASVPAMEMTKWFDTNYHFIVP;DVYFSMARGNASVPAMEMTKWFDTNYHYIVP	1	471;3218	-0.93	-1.29	-2.17	-3.07	-1.96	-2.74	2.51	0.04
		0.05	1.1	-0.11	1.21	A0A5C7I6E7_M275_1	A0A5C7I6E7	A0A5C7I6E7	275	1	6.8032e-05	UID508	A0A5C7I6E7_M275_1	M	2		128.68	101.53	99.498	3.0835	31185000	275	A0A5C7I6E7	TVDRLRWGNEFLKRRMGPGSDSDISPDTIKR	1	2483	-1.4	-1.19	-2.17	-3.16	-2.2	-2.7	2.8	0.026
		0.026	1.1	0.24	0.86	A0A5C7HSE7_M97_1	A0A5C7HSE7	A0A5C7HSE7	97	1	0.000690664	UID432	A0A5C7HSE7_M97_1	M	2		132.32	114.89	92.247	0.1432	274700000	97	A0A5C7HSE7	IYTGQFIYCGKKATLMVGNVLPVRSIPEGAV	1	1950	-0.03	0.67	0.76	-0.4	-0.64	-0.84	3.37	0.012
		0.054	1.1	0.71	0.39	A0A5C7H760_M384_1	A0A5C7H760;A0A5C7I5B0	A0A5C7H760;A0A5C7I5B0	384;372	1	0.0354178	UID282	A0A5C7H760_M384_1	M	3		60.157	48.011	60.157	-0.15691	52386000	384	A0A5C7H760	TFEDAARALQEMNGKMIVSKPLYVALAQRKE;TPEEASRALQEMNGKMIVSKPLYVALAQRKE	1	1219;2434	-1.49	-1.45	-0.66	-2.05	-1.9	-2.96	2.71	0.03
		0.05	1.09	-0.35	1.44	A0A5C7I7W2_M242_1	A0A5C7I7W2;A0A2N9EAM9	A0A5C7I7W2	242;243	1	0.000242902	UID514	A0A5C7I7W2_M242_1	M	2		109.72	88.326	109.72	1.4687	36704000	242	A0A5C7I7W2	TNATFLKLAGPQLVQMFIGDGAKLVRDAFQL	1	2533	-1.9	-1.51	-0.96	-2.05	-3.05	-2.54	2.8	0.026
		0.02	1.09	0.48	0.61	A0A2N9IHK0_M65_1	A0A2N9IHK0;A0A5C7IWJ5;A0A2N9FM19;A0A5C7HWT2	A0A2N9IHK0;A0A5C7IWJ5	65;65;65;74	1	2.76178e-05	UID135	A0A2N9IHK0_M65_1	M	2		159.44	123.78	90.629	3.2103	1660500000	65	A0A5C7IWJ5	NNCPPLRKSEIEYYAMLAKVGVHHYNGNNVD;NNCPPLRKSEIEYYAMLAKVGVHHYSGNNVD	1	485;3217	2.44	2.94	2.33	1.45	1.73	1.26	3.62	0.0084
		0.017	1.09	0.82	0.27	A0A5C7GZY2_M253_1	A0A5C7GZY2	A0A5C7GZY2	253	1	1.42875e-41	UID224	A0A5C7GZY2_M253_1	M	2		253.46	208.84	251.91	-0.29974	406290000	253	A0A5C7GZY2	GSTITGSKIMTAAAQMVKPVTLELGGKSPII	1	927	0	0.04	0.34	-1.06	-1.18	-0.66	3.83	0.0064
		0.22	1.09	1.13	-0.04	A0A5C7I707_M9_1	A0A5C7I707;A0A5C7I8E4;A0A5C7IRM8	A0A5C7I707;A0A5C7IRM8	9;9;9	1	2.08513e-06	UID511	A0A5C7I707_M9_1	M	2		160.22	147.24	160.22	0.2918	51490000	9	A0A5C7I707	_______MQNEEGQNMDLYIPRKCSATNRLI	1	2501;3025	-1	-1.28	-1.14	-3.67	-2.39	-0.63	1.53	0.17
		0.14	1.09			A0A5C7GQ60_M148_1	A0A5C7GQ60;A0A5C7GPV6;A0A7L7TE20;A0A2N9GHV0	A0A5C7GQ60;A0A7L7TE20	220;219;148;363	1	0.000344973	UID162	A0A5C7GQ60_M148_1	M	2		132.88	102.19	125.57	1.1302	102480000	148	A0A7L7TE20	VKAPGIIERKSVHEPMQTGLKAVDSLVPIGR	1	599;3343	-0.09	-0.64	0	-0.49	-2.61	-0.89	1.92	0.097
		0.49	1.08			A0A5C7HR14_M73_1	A0A5C7HR14;A0A2S1KMY6;A0A5C7H156;A0A2N9J340;A0A5C7INT9;A0A5C7IP03;A0A6B9S303;A0A5C7J0Q1	A0A5C7HR14;A0A5C7H156;A0A5C7INT9;A0A5C7IP03;A0A6B9S303	73;73;73;73;73;73;73;73	1	1.29094e-05	UID161	A0A5C7HR14_M73_1	M	2		158.3	130.82	89.403	-0.98469	534480000	73	A0A6B9S303	RFVPRAVLMDLEPGTMDSVRSGPYGQIFRPD;RFVPRAVLMDLEPGTMDSVRSGTYGQIFRPD;RFVPRAVLMDLEPGTMDSVRTGPYGQIFRPD;RYVPRAVLMDLEPGTMDSVRSGPYGQIFRPD	1;2	589;968;2935;2941;3335	1.35	1.84	1.41	2.34	1.79	-2.77	0.86	0.42
		0.069	1.07	2.72	-1.65	A0A5C7I4S9_M273_1	A0A5C7I4S9	A0A5C7I4S9	273	1	0.00125199	UID498	A0A5C7I4S9_M273_1	M	2		110.93	77.187	110.93	-0.80396	23019000	273	A0A5C7I4S9	SCFIDAYGKRLNSDDMETQYAAARAWTKWEM	1	2416	-2.15	-1.9	-2.04	-2.18	-3.54	-3.58	2.5	0.041
		0.21	1.07			A0A2N9IW00_M259_1	A0A2N9IW00;A0A2N9FIR1;A0A5C7IU81	A0A2N9IW00;A0A5C7IU81	259;224;259	1	0.00743401	UID148	A0A2N9IW00_M259_1	M	2		113.5	71.997	113.5	-0.13223	255300000	259	A0A5C7IU81	CRHSLPDGLMRATDVMIAGKVAVVAGYGDVG	1	540;3119	1.94	-0.15	-0.16	-0.67	0.32	-1.26	1.59	0.16
		0.034	1.05	-0.36	1.41	A0A5C7HQL8_M98_1	A0A5C7HQL8;A0A2N9IWQ7;A0A2N9G6N5	A0A5C7HQL8	98;99;102	1	0.00682443	UID420	A0A5C7HQL8_M98_1	M	2		104.06	95.736	75.043	-0.61157	188030000	98	A0A5C7HQL8	PGGGTHRAGQGAFGNMCRGGRMFAPTKIWRR	1	1883	0.52	0.84	0.73	-0.63	0.21	-0.65	3.15	0.016
		0.018	1.05	0.28	0.77	A0A5C7ICF8_M925_1	A0A5C7ICF8	A0A5C7ICF8	925	1	2.72992e-05	UID523	A0A5C7ICF8_M925_1	M	2		154.23	107.88	154.23	0.37806	33803000	925	A0A5C7ICF8	PSYNVKLRPHISREIMESEASKPADELVKLN	1	2639	-1.58	-1.43	-1.67	-2.71	-2.82	-2.31	3.78	0.0069
		0.11	1.05	1.87	-0.82	A0A2N9EC57_M292_1	A0A2N9EC57;A0A5C7HJK9	A0A2N9EC57;A0A5C7HJK9	304;292	1	8.1905e-05	UID13	A0A2N9EC57_M292_1	M	2		149.94	138.73	149.94	0.25284	140970000	292	A0A5C7HJK9	PIILEMDTYRYHGHSMSDPGSTYRTRDEISG;PIILEMDTYRYHGHSMSDPGSTYRTRDEITG	1	29;1666	-0.03	-0.53	0.05	-1.73	-1.79	-0.15	2.14	0.069
		0.029	1.03	-0.32	1.35	A0A5C7GSQ8_M53_1	A0A5C7GSQ8;A0A2N9EJQ2;A0A2N9IE63	A0A5C7GSQ8	53;53;53	1	0.00240196	UID179	A0A5C7GSQ8_M53_1	M	2		92.112	65.014	92.112	1.3373	38039000	53	A0A5C7GSQ8	GIDSRVRRKFKGCTLMPNIGYGTDKKTRHYL		665	-2.07	-1.23	-1.85	-2.7	-2.69	-2.86	3.3	0.013
		0.058	1.03	0.47	0.56	A0A5C7IIR0_M22_1	A0A5C7IIR0;A0A5C7IRX9	A0A5C7IIR0;A0A5C7IRX9	22;22	1	0.00114964	UID557	A0A5C7IIR0_M22_1	M	2		98.902	81.534	87.568	-1.3274	256540000	22	A0A5C7IIR0	EELRRIMDYKDNIRNMSVIAHVDHGKSTLTD;EGLRRIMDYKHNIRNMSVIAHVDHGKSTLTD	1	2771;3036	0.56	0.91	1.27	0.37	0.06	-0.78	2.64	0.033
		0.022	1.02	0.77	0.25	A0A5C7I488_M530_1	A0A5C7I488	A0A5C7I488	530	1	7.01434e-09	UID493	A0A5C7I488_M530_1	M	2		153.14	110.58	96.247	-0.6301	221530000	530	A0A5C7I488	DVFDTKFNIVSPGADMDIYFPYSEKQKRLTA	1	2388	1.16	0.6	0.93	-0.34	0.01	-0.04	3.55	0.0093
		0.02	1.02			A0A2N9EGC8_M117_1	A0A2N9EGC8	A0A2N9EGC8	117	1	0.0196998	UID23	A0A2N9EGC8_M117_1	M	3		75.215	57.319	75.215	-0.64141	31934000	117	A0A2N9EGC8	AEVLTQIYRIVSKKAMEAGDDAAASAVPSKG	1	50	-1.67	-1.3	-1.66	-2.34	-2.55	-2.81	3.62	0.0084
		0.037	1	-0.28	1.28	A0A2N9FF36_M244_1	A0A2N9FF36;A0A2N9IQU1;A0A5C7GZ05;A0A5C7GZ31;A0A5C7HNB7;A0A5C7IXL3	A0A2N9FF36;A0A2N9IQU1;A0A5C7GZ05;A0A5C7GZ31;A0A5C7HNB7;A0A5C7IXL3	242;207;243;244;243;243	1	8.90114e-05	UID58	A0A2N9FF36_M244_1	M	2		153.97	106.04	125.57	-0.28459	323360000	244	A0A5C7GZ31	TAGDTHLGGEDFDNRMVNHFVQEFKRKHKKD;TAGDTHLGGEDFDNRMVNHFVQEFKRKNKKD	1	165;516;887;889;1794;3260	1.01	0.14	0.25	-0.5	-0.41	-0.68	3.04	0.019
		0.19	0.99	-0.3	1.29	A0A5C7H2J7_M333_1	A0A5C7H2J7	A0A5C7H2J7	333	1	0.0105165	UID239	A0A5C7H2J7_M333_1	M	3		84.658	59.805	84.658	0.15578	26834000	333	A0A5C7H2J7	VVVSQARVKDPNSGEMRDVMYKGFTSELFVP	1	1035	-1.17	-3.17	-2.83	-3.54	-3.92	-2.68	1.67	0.14
		0.14	0.99	-0.17	1.16	A0A2N9GEQ9_M510_1	A0A2N9GEQ9;A0A2N9J001	A0A2N9GEQ9	510;50	1	0.0199592	UID98	A0A2N9GEQ9_M510_1	M	3		97.813	73.659	59.198	0.77678	28713000	510	A0A2N9GEQ9	VEELTRATMKKLTQGMAEHNKAMAAAKSDEA	1	296	-1.99	-2.21	-2.77	-3.09	-4.35	-2.5	1.94	0.094
		0.19	0.97	0.12	0.85	A0A5C7HQJ1_M311_1	A0A5C7HQJ1	A0A5C7HQJ1	311	1	9.51431e-09	UID417	A0A5C7HQJ1_M311_1	M	3		162.79	145.51	162.79	-0.76933	136010000	311	A0A5C7HQJ1	AEAVHGSAPDIAGKNMANPTALLLSAVTMLR	1	1881	-1.24	-0.65	-0.77	-3.12	-1.54	-0.89	1.68	0.14
		0.036	0.97	0.73	0.24	A0A5C7IGJ7_M89_1	A0A5C7IGJ7	A0A5C7IGJ7	89	1	0.000126741	UID545	A0A5C7IGJ7_M89_1	M	2		146.07	123.43	146.07	-0.12394	278070000	89	A0A5C7IGJ7	VTFRDEKAMRDAIEGMNGQNLDGRNITVNEA	1	2726	0.75	-0.17	0.34	-0.65	-0.64	-0.71	3.07	0.018
		0.21	0.96	-0.53	1.49	A0A5C7I4G8_M34_1	A0A5C7I4G8	A0A5C7I4G8	34	1	2.8069e-07	UID494	A0A5C7I4G8_M34_1	M	2		168.61	124.71	139.78	-1.2744	741430000	34	A0A5C7I4G8	RGKVWLDPNEGNEISMANSRQNIRKLVKDGF	1	2397	0.14	2.69	1.37	0.39	0.49	0.44	1.58	0.16
		0.33	0.96	0.3	0.66	A0A5C7IVN4_M157_1	A0A5C7IVN4	A0A5C7IVN4	157	1	0.00177876	UID647	A0A5C7IVN4_M157_1	M	2		110.66	37.03	88.441	-0.22085	150160000	157	A0A5C7IVN4	ETDMKKLEEAVRSVEMPGLFWGASKLVPVGY	1	3182	0.18	0.24	0.37	0.48	-2.67	0.1	1.21	0.26
		0.035	0.95	-3.38	4.33	A0A5C7H1W7_M1_1	A0A5C7H1W7	A0A5C7H1W7	1	1	4.01506e-05	UID235	A0A5C7H1W7_M1_1	M	2		136.33	97.303	136.33	-1.2132	59408000	1	A0A5C7H1W7	_______________MENLTLIGLLRKAATE	1	1002	-0.62	-1.31	-1.13	-2.09	-2.1	-1.72	3.11	0.017
		0.061	0.94	0.67	0.27	A0A5C7IGK0_M136_1	A0A5C7IGK0	A0A5C7IGK0	136	1	2.14768e-32	UID546	A0A5C7IGK0_M136_1	M	3		185.02	166.73	60.379	-0.87565	112880000	136	A0A5C7IGK0	LTELISGLAVQDLQPMSLGLSHSLSRYKLKF	1	2727	-0.51	0.51	-0.17	-0.77	-0.88	-1.34	2.61	0.035
		0.081	0.92	0.17	0.75	A0A5C7IXT2_M83_1	A0A5C7IXT2	A0A5C7IXT2	83	1	0.00210218	UID674	A0A5C7IXT2_M83_1	M	2		117.81	68.714	104.2	1.3787	213400000	83	A0A5C7IXT2	DHYQILKYPLTTESAMKKIEDNNTLVFIVDI	1	3269	0.93	0.84	0.74	0.02	0.54	-0.81	2.36	0.05
		0.2	0.92	0.57	0.35	A0A5C7IV70_M68_1	A0A5C7IV70	A0A5C7IV70	68	1	0.0100615	UID644	A0A5C7IV70_M68_1	M	3		76.655	62.094	76.655	-0.43156	63543000	68	A0A5C7IV70	FWSLYDQTFKPSRLTMNADFHLFKAGVEPKW	1	3166	-0.69	-1.4	-0.79	-1.36	-3.14	-1.12	1.62	0.15
		0.18	0.91	0.49	0.42	A0A5C7IUE4_M124_1	A0A5C7IUE4	A0A5C7IUE4	124	1	4.95268e-09	UID636	A0A5C7IUE4_M124_1	M	2		128.12	115.09	74.92	-0.22972	242320000	124	A0A5C7IUE4	FVYNKGKVHKVPATDMEALKSPLMGIFEKRR	1	3127	-1.67	-0.04	-0.72	-1.39	-2.49	-1.29	1.74	0.12
		0.051	0.9	0.19	0.71	A0A5C7HXN9_M313_1	A0A5C7HXN9;A0A5C7HYD1;A0A5C7IJ29;A0A2N9IR40;A0A2N9HI05;A0A2N9EG95	A0A5C7HXN9;A0A5C7HYD1;A0A5C7IJ29	313;313;385;326;419;312	1	1.2975e-62	UID465	A0A5C7HXN9_M313_1	M	3		286.34	268.54	118.37	0.32217	1041200000	313	A0A5C7HXN9	KMRSRDHTVSATHGDMDQNTRDIIMREFRSG	1	2128;2156;2780	1	1.26	1.53	0.3	-0.01	0.8	2.77	0.028
		0.19	0.9			A0A2N9IHU9_M142_1	A0A2N9IHU9;A0A5C7IP58	A0A2N9IHU9;A0A5C7IP58	140;142	0.848243	0.000213297	UID136	A0A2N9IHU9_M142_1	M	3		115.12	104.79	115.12	-1.2226	76958000	142	A0A5C7IP58	IWKLAEAGMNVARMNMSHGDHASHQKVIDLV	1	486;2946	-2.13	-0.16	-0.45	-1.63	-2.13	-1.69	1.68	0.14
		0.04	0.88	-0.84	1.72	A0A5C7IXI8_M95_1	A0A5C7IXI8	A0A5C7IXI8	95	1	4.13108e-12	UID668	A0A5C7IXI8_M95_1	M	3		138.03	130.58	54.747	-1.5138	479850000	95	A0A5C7IXI8	MRVVRSSGGEIVNRPMHIGFITMEPKTLFIP	1;2	3256	1.03	1.32	0.93	0.58	0.06	-0.01	2.98	0.02
		0.037	0.86	-0.4	1.26	A0A5C7IQ10_M493_1	A0A5C7IQ10	A0A5C7IQ10	493	1	7.00246e-40	UID609	A0A5C7IQ10_M493_1	M	3		196.08	176.39	92.275	-0.43384	296820000	493	A0A5C7IQ10	VAPLLRFKTEEEAIHMANDTNAGLAAYIFTT	1	2970	0.42	0.9	0.6	-0.04	-0.19	-0.42	3.05	0.018
		0.09	0.86	0.31	0.55	A0A5C7HWR6_M1_1	A0A5C7HWR6	A0A5C7HWR6	1	1	5.74726e-09	UID458	A0A5C7HWR6_M1_1	M	2		185.29	164.39	128.81	0.2147	89778000	1	A0A5C7HWR6	_______________MDSDSVFASVVRAPED	1	2086	-1	-0.18	-0.13	-1.77	-1.24	-0.89	2.28	0.056
		0.044	0.83	-0.26	1.09	A0A5C7H3K9_M128_1	A0A5C7H3K9	A0A5C7H3K9	128	1	1.7721e-24	UID254	A0A5C7H3K9_M128_1	M	4		148.12	130.78	63.013	1.0892	253960000	128	A0A5C7H3K9	GAKKVVISAPSKDAPMFVVGVNEHEYKPELD	1	1083	0.81	0.69	1.26	0.25	-0.02	0.05	2.9	0.023
		0.13	0.83	0.47	0.36	A0A5C7IIR0_M201_1	A0A5C7IIR0	A0A5C7IIR0	201	0.99968	4.38998e-06	UID560	A0A5C7IIR0_M201_1	M	3		93.876	82.459	93.876	0.57037	178410000	201	A0A5C7IIR0	NVIMATYEDPLLGDVMVYPEKGTVAFSAGLH	1	2771	0.99	-0.3	0.66	-0.84	-0.03	-0.28	1.98	0.088
		0.14	0.81	-0.37	1.18	A0A5C7H867_M132_1	A0A5C7H867	A0A5C7H867	132	1	0.000412435	UID289	A0A5C7H867_M132_1	M	2		133.86	104.7	112.84	-1.8499	420840000	132	A0A5C7H867	SNMCDLLRINTDRGVMINDGQTRFSINGKPI	1	1250	1.92	1.26	1.66	0.43	1.61	0.37	1.94	0.094
		0.034	0.81	0.23	0.58	A0A5C7IA15_M318_1	A0A5C7IA15	A0A5C7IA15	318	1	1.04642e-12	UID518	A0A5C7IA15_M318_1	M	3		140.2	127.54	69.765	1.033	47322000	318	A0A5C7IA15	EMHEEMIKNSEDFYKMLNLPYQVVAIVSGAL	1	2594	-1.49	-1.84	-1.71	-2.47	-2.51	-2.48	3.12	0.017
		0.1	0.81	1.56	-0.75	A0A5C7GXQ2_M387_1	A0A5C7GXQ2	A0A5C7GXQ2	387	1	0.000930924	UID198	A0A5C7GXQ2_M387_1	M	2		124.1	67.845	119.68	0.045489	130930000	387	A0A5C7GXQ2	GDRERFHVIPMVYREMQIQAEHGERLEREWY	1	842	-0.51	-1.59	-0.88	-2.01	-1.43	-1.96	2.17	0.066
		0.46	0.79	-0.22	1.01	A0A5C7HLQ1_M135_1	A0A5C7HLQ1	A0A5C7HLQ1	135	1	3.83826e-05	UID390	A0A5C7HLQ1_M135_1	M	2		149.41	106.1	114.72	-0.058139	236800000	135	A0A5C7HLQ1	SIRVVLEVASHLGENMVRTIAMDGTEGLVRG	1	1737	0.8	0.99	-2.29	-0.86	-0.57	-1.44	0.92	0.39
		0.17	0.78	-0.28	1.06	A0A2N9FF36_M174_1	A0A2N9FF36;A0A2N9IQU1;A0A5C7GZ05;A0A5C7HNB7;A0A5C7IXL3	A0A2N9FF36;A0A2N9IQU1;A0A5C7GZ05;A0A5C7HNB7;A0A5C7IXL3	173;138;174;174;174	1	0.0240202	UID57	A0A2N9FF36_M174_1	M	2		81.95	46.506	80.688	1.1538	108860000	174	A0A5C7HNB7	RQATKDAGVIAGLNVMRIINEPTAAAIAYGL	1	165;516;887;1794;3260	0.26	-0.69	-0.27	-0.41	-1.75	-0.89	1.79	0.12
		0.035	0.78	0.05	0.73	A0A5C7HB18_M564_1	A0A5C7HB18	A0A5C7HB18	564	1	7.94216e-25	UID317	A0A5C7HB18_M564_1	M	2		233.7	186.4	95.094	-0.6792	122790000	564	A0A5C7HB18	TIRSSGGLSDDEIDKMVKEAELHAQKDQEKK	1	1349	-0.25	-0.14	-0.02	-0.83	-0.96	-0.98	3.09	0.017
		0.2	0.78			A0A2N9FGF0_M191_1	A0A2N9FGF0;A0A3Q9D3H9;A0A5C7H3K9;A0A5C7HIA0;A0A5C7ISJ6	A0A2N9FGF0;A0A3Q9D3H9;A0A5C7H3K9;A0A5C7HIA0;A0A5C7ISJ6	195;96;191;198;273	1	0.00169288	UID63	A0A2N9FGF0_M191_1	M	3		135.55	107.34	50.207	-0.072921	661060000	191	A0A5C7H3K9	VHATTATQKTVDGPSMKDWRGGRGAAQNIIP;VHSITATQKTVDGPSMKDWRGGRAASFNIIP	1	172;590;1083;1624;3052	0.3	1.92	1.41	0.11	0.95	0.25	1.62	0.15
		0.058	0.76	-0.19	0.95	A0A5C7ISL6_M103_1	A0A5C7ISL6;A0A2N9GV47;A0A2N9F4P2	A0A5C7ISL6	103;103;103	1	2.83746e-06	UID620	A0A5C7ISL6_M103_1	M	3		167.32	134.33	67.449	1.1504	177430000	103	A0A5C7ISL6	AEDVQGKNVLTNFWGMDFTTDKLRSLVRKWQ	1	3055	-0.08	0.47	0.01	-0.83	-0.6	-0.46	2.64	0.033
		0.21	0.73	0.47	0.26	A0A5C7IIR0_M550_1	A0A5C7IIR0;A0A5C7IRX9	A0A5C7IIR0;A0A5C7IRX9	550;550	1	0.000138151	UID548	A0A5C7IIR0_M550_1	M	2		145.09	107	118.48	0.80661	154090000	550	A0A5C7IIR0	ELHLEICLKDLQDDFMGGAEIIKSDPVVSFR	1	2771;3036	0.85	-0.71	0.39	-0.18	-0.92	-0.56	1.6	0.15
		0.11	0.72	0.67	0.05	A0A5C7IGK0_M381_1	A0A5C7IGK0	A0A5C7IGK0	381	1	1.21902e-06	UID547	A0A5C7IGK0_M381_1	M	2		155.86	143.69	155.86	-0.41635	30866000	381	A0A5C7IGK0	LAIRYDALGDGQDNSMGLENRAKLEARLRNL	1	2727	-1.83	-1.92	-1.31	-2.92	-2.18	-2.13	2.1	0.073
		0.099	0.72	0.76	-0.04	A0A2N9E196_M307_1	A0A2N9E196;A0A5C7HMM0;A0A2N9E195;A0A2N9EGA0;A0A2S1KMY5;A0A5C7HUN3;A0A2N9EKG4;A0A5C7H2X1;A0A5C7HAQ0;A0A5C7HNF2	A0A2N9E196;A0A2N9EGA0;A0A2S1KMY5;A0A5C7H2X1;A0A5C7HAQ0;A0A5C7HNF2	307;307;307;306;307;307;307;307;307;307	1	2.0786e-15	UID6	A0A2N9E196_M307_1	M	2		172.26	114.46	171.26	1.2707	92472000	307	A0A2S1KMY5	RKDLYGNIVLSGGSTMFPGIADRMSKEISAL;RKDLYGNIVLSGGSTMFPGIADRMSKEITAL	1	20;49;588;1052;1335;1799	-0.93	-0.11	-0.19	-1.27	-1.2	-0.91	2.2	0.063
		0.2	0.69	-3.97	4.66	A0A2N9I983_M1_1	A0A2N9I983;A0A2N9FFW1;A0A5C7H9T7;A0A5C7HVD7	A0A2N9I983;A0A5C7H9T7;A0A5C7HVD7	1;1;1;1	1	0.00288891	UID131	A0A2N9I983_M1_1	M	2		128.88	104.5	128.88	-1.7708	22965000	1	A0A5C7HVD7	_______________MKFNIANPTTGCQKKL	1	468;1306;2043	-2.79	-1.43	-2.01	-2.35	-3.12	-2.84	1.64	0.15
		0.12	0.69	-0.07	0.76	A0A5C7GZ31_M65_1	A0A5C7GZ31	A0A5C7GZ31	65	1	1.20297e-12	UID208	A0A5C7GZ31_M65_1	M	3		205.46	160.33	128.74	-0.76716	675610000	65	A0A5C7GZ31	DTERLIGDAAKNQVAMNPVNTVFDAKRLIGR	1	889	2.47	1.72	2.01	1.34	1.05	1.76	2.05	0.079
		0.24	0.69	0.32	0.37	A0A5C7ITA4_M5_1	A0A5C7ITA4	A0A5C7ITA4	5	1	1.19949e-20	UID627	A0A5C7ITA4_M5_1	M	3		169.98	162.41	169.98	0.54872	156990000	5	A0A5C7ITA4	___________MAATMVSSAGGLLAMLNETH	1	3089	-0.58	1	-0.13	-0.3	-1.06	-0.41	1.47	0.18
		0.11	0.68	0.3	0.38	A0A5C7ID52_M444_1	A0A5C7ID52	A0A5C7ID52	444	1	3.02697e-12	UID528	A0A5C7ID52_M444_1	M	2		150.59	131.51	139.65	3.7269	2384400000	444	A0A5C7ID52	LPILPTTTIGSFPQTMALRKVRREYKAKKVT	1	2654	3.14	3.44	4.01	3.02	2.71	2.81	2.13	0.07
		0.081	0.65	0.29	0.36	A0A5C7IN38_M166_1	A0A5C7IN38	A0A5C7IN38	166	1	1.95868e-28	UID592	A0A5C7IN38_M166_1	M	2		239.87	217.64	239.87	1.324	418010000	166	A0A5C7IN38	FNVINGGSHAGNKLAMQEFMILPVGASSFKE	1	2912	1.63	1.22	1.34	0.84	0.87	0.52	2.36	0.05
		0.11	0.63	-0.24	0.87	A0A5C7GST5_M400_1	A0A5C7GST5;A0A5C7HD03;A0A5C7HME1;A0A2N9IST2;A0A2N9HHH1	A0A5C7GST5;A0A5C7HD03	400;82;79;69;69	1	0.0110255	UID181	A0A5C7GST5_M400_1	M	2		104.2	62.091	69.229	0.015512	193240000	400	A0A5C7GST5	NEKIACYVTVRGDKAMQLLESGLKVKEYELL	1	669;1440	0.74	0.11	0.64	-0.28	0.09	-0.21	2.11	0.073
		0.41	0.63	0.17	0.46	A0A5C7I3N9_M380_1	A0A5C7I3N9;A0A2N9FBB3	A0A5C7I3N9	380;364	1	0.0049931	UID488	A0A5C7I3N9_M380_1	M	2		100.02	64.073	90.657	-1.1529	31216000	380	A0A5C7I3N9	DEKVKAILVNIFGGIMKCDIIASGIVNAAKQ	1	2372	-2.21	-1.99	-1.83	-1.14	-3.52	-3.24	1.01	0.35
		0.3	0.63	0.71	-0.08	A0A2N9FY75_M233_1	A0A2N9FY75;A0A5C7HR14;A0A2S1KMY6;A0A5C7H156;A0A2N9J340;A0A5C7INT9;A0A5C7IP03;A0A6B9S303;A0A5C7J0Q1	A0A2N9FY75;A0A5C7HR14;A0A5C7H156;A0A5C7INT9;A0A5C7IP03;A0A6B9S303	233;233;233;233;233;233;233;233;233	1	7.31938e-11	UID85	A0A2N9FY75_M233_1	M	3		129.23	45.119	99.387	-0.23847	452760000	233	A0A6B9S303	TTPSFGDLNHLISATMSGVTCCLRFPGQLNS	1	242;589;968;2935;2941;3335	1	1.19	1.24	0.38	1.53	-0.38	1.29	0.24
		0.37	0.63	1.56	-0.93	A0A5C7GXQ2_M382_1	A0A5C7GXQ2	A0A5C7GXQ2	382	1	0.0198437	UID199	A0A5C7GXQ2_M382_1	M	3		70.525	48.439	70.525	-1.6398	28901000	382	A0A5C7GXQ2	EKVNWGDRERFHVIPMVYREMQIQAEHGERL	1	842	-0.85	-1.89	-3.1	-2.27	-2.98	-2.5	1.11	0.3
		0.092	0.62	0.29	0.33	A0A5C7IN38_M170_1	A0A5C7IN38	A0A5C7IN38	170	1	1.60662e-10	UID593	A0A5C7IN38_M170_1	M	2		190.27	159.09	169.79	0.28793	380970000	170	A0A5C7IN38	NGGSHAGNKLAMQEFMILPVGASSFKEAMKM	1	2912	1.32	0.9	0.8	0.34	0.42	0.39	2.26	0.058
		0.23	0.62	0.76	-0.14	A0A2N9E196_M46_1	A0A2N9E196;A0A5C7HMM0;A0A2N9E195;A0A2N9EGA0;A0A2S1KMY5;A0A5C7HUN3;A0A2N9EKG4;A0A5C7HAQ0;A0A5C7HNF2;A0A5C7GYW0;A0A5C7IY72	A0A2N9E196;A0A2N9EGA0;A0A2S1KMY5;A0A5C7HAQ0;A0A5C7HNF2;A0A5C7IY72	46;46;46;45;46;46;46;46;46;45;46	1	9.87528e-12	UID8	A0A2N9E196_M46_1	M	2		192.32	150.25	132.84	-0.1712	938100000	46	A0A2S1KMY5	AVFPSIVGRPRHTGVMVGMGQKDAYVGDEAQ	1;2	20;49;588;1335;1799;3286	1.27	1.53	1.55	0.38	1.66	0.45	1.52	0.17
		0.12	0.61	0.24	0.37	A0A2N9FQY6_M388_1	A0A2N9FQY6;A0A2N9FY75;A0A5C7HR14;A0A2S1KMY6;A0A5C7GUZ6;A0A5C7H156;A0A2N9J340;A0A5C7INT9;A0A5C7IP03;A0A6B9S303;A0A5C7J0Q1	A0A2N9FQY6;A0A2N9FY75;A0A5C7HR14;A0A5C7GUZ6;A0A5C7H156;A0A5C7INT9;A0A5C7IP03;A0A6B9S303	390;388;388;388;388;388;388;388;388;388;388	1	0.000110919	UID79	A0A2N9FQY6_M388_1	M	2		151.97	106.48	119.75	0.043525	586690000	388	A0A6B9S303	SIQEMFRRVSEQFTAMFRRKAFLHWYTGEGM	1	212;242;589;738;968;2935;2941;3335	2.1	2.03	2.49	1.93	1.35	1.51	2.03	0.082
		0.27	0.61	0.61	0	A0A5C7GST4_M52_1	A0A5C7GST4	A0A5C7GST4	52	1	0.0124997	UID180	A0A5C7GST4_M52_1	M	2		75.736	61.29	75.736	0.58762	34492000	52	A0A5C7GST4	ILGAAGGIGQPLSLLMKLNPLVSSLSLYDIA	1	668	-1.25	-1.8	-2.42	-1.71	-2.81	-2.77	1.37	0.21
		0.18	0.6	-0.03	0.63	A0A2N9GBZ3_M174_1	A0A2N9GBZ3;A0A5C7GUK8;A0A2N9EBY2;A0A2N9EBP5;A0A2N9HM42;A0A2N9EBV1	A0A2N9GBZ3;A0A5C7GUK8	174;174;174;730;174;557	1	0.00500095	UID97	A0A2N9GBZ3_M174_1	M	2		88.803	69.488	88.803	1.529	25730000	174	A0A5C7GUK8	WKAAAIGANNQAAQSMLKQDYKDDITREEAV	1	287;718	-2.26	-2.39	-1.41	-2.78	-2.66	-2.44	1.74	0.13
		0.23	0.59	0.29	0.3	A0A5C7HKB3_M76_1	A0A5C7HKB3	A0A5C7HKB3	76	1	6.15764e-38	UID377	A0A5C7HKB3_M76_1	M	3		193.53	174.48	67.217	0.4941	293250000	76	A0A5C7HKB3	IKAHGSAVGLPTEDDMGNSEVGHNALGAGRI	1	1693	1.13	0.65	0.25	0.55	0.18	-0.48	1.52	0.17
		0.2	0.59	1.35	-0.76	A0A5C7IKV7_M24_1	A0A5C7IKV7	A0A5C7IKV7	24	1	9.23897e-41	UID579	A0A5C7IKV7_M24_1	M	3		257.54	225.1	123.19	-0.6017	5968500000	24	A0A5C7IKV7	KAGEGKGQTQEKTNQMMDPAKETAQAAKDKA	1;2	2831	3.03	2.28	3.32	2.65	2.09	2.1	1.62	0.15
		0.12	0.59			A0A2N9FR54_M459_1	A0A2N9FR54;A0A5C7H6K2	A0A2N9FR54;A0A5C7H6K2	460;459	1	2.16119e-08	UID80	A0A2N9FR54_M459_1	M	3		200.09	157.98	45.433	0.17521	688580000	459	A0A5C7H6K2	GLVDSDTLPLNVSREMLQQHSSLKTIKKKLI	1	213;1191	1.03	1.53	1.44	0.86	0.89	0.48	2.03	0.082
		0.25	0.58	0.14	0.44	A0A5C7H0T1_M129_1	A0A5C7H0T1;A0A2N9E117;A0A5C7HHV5	A0A5C7H0T1	129;129;153	1	0.0261651	UID4	A0A5C7H0T1_M129_1	M	2		134.12	74.51	129.2	-0.87767	44620000	129	A0A5C7H0T1	CDPNPNSPANSEAARMFSENKREYNRRVREI	1	17	-0.95	-1.21	-1.8	-1.32	-2.47	-1.91	1.45	0.19
		0.12	0.55	-0.65	1.2	A0A5C7I476_M16_1	A0A5C7I476;A0A2N9I6N8;A0A2N9GEG3;A0A2N9EHA0	A0A5C7I476	16;1;16;16	1	3.64306e-38	UID491	A0A5C7I476_M16_1	M	2		244.15	223.77	136.33	-0.31633	155320000	16	A0A5C7I476	MSKRGRGGSAGNKFRMSLGLPVAATVNCADN	1	2386	0.12	0.27	0.51	-0.1	-0.39	-0.27	2.06	0.078
		0.14	0.54	-0.25	0.79	A0A5C7I0Q6_M7_1	A0A5C7I0Q6;A0A2N9ILW2	A0A5C7I0Q6	7;7	1	2.19285e-06	UID477	A0A5C7I0Q6_M7_1	M	2		157.22	135.59	125.54	-1.1511	244070000	7	A0A5C7I0Q6	_________MEQTFIMIKPDGVQRGLVGEII	1	2260	0.96	1.12	0.67	0.36	0.56	0.22	1.95	0.092
		0.57	0.53	-0.51	1.04	A0A5C7IU51_M189_1	A0A5C7IU51	A0A5C7IU51	189	1	0.00333426	UID630	A0A5C7IU51_M189_1	M	2		106.62	84.532	106.62	2.8196	87817000	189	A0A5C7IU51	DGKIKTINVEEAPSDMKVSGADVILRQI___	1	3114	0.32	-2.68	-0.34	-1.4	-1.06	-1.82	0.71	0.5
		0.17	0.53	0.26	0.27	A0A5C7H4N2_M162_1	A0A5C7H4N2	A0A5C7H4N2	162	1	1.10585e-06	UID265	A0A5C7H4N2_M162_1	M	2		119.76	92.355	99.5	-0.87691	666110000	162	A0A5C7H4N2	KGSYSFYCAPHQGAGMVGKVTVN________	1	1129	1.79	2.26	1.49	1.42	1.16	1.35	1.75	0.12
		0.15	0.52	0.64	-0.12	A0A2N9HF84_M226_1	A0A2N9HF84	A0A2N9HF84	226	1	6.35047e-08	UID114	A0A2N9HF84_M226_1	M	2		173.19	121.75	127.56	-0.57492	479300000	226	A0A2N9HF84	SFLFDDLGVPQDYRHMEGAGVNTYTLINKSG	1	385	1.01	1.48	1.21	0.56	0.68	0.92	1.86	0.11
		0.19	0.5	0.16	0.34	A0A2N9F143_M35_1	A0A2N9F143;A0A2N9HII2	A0A2N9F143	35;35	1	2.77899e-09	UID38	A0A2N9F143_M35_1	M	2		173.19	96.862	125.03	-2.6826	133170000	35	A0A2N9F143	KKFSFRGVDLDALLDMSTDELVKLFHARARR	1	128	-0.34	0.1	0.4	-0.5	-0.44	-0.41	1.69	0.13
		0.67	0.44	0.65	-0.21	A0A5C7GVS7_M511_1	A0A5C7GVS7	A0A5C7GVS7	511	1	3.56417e-09	UID190	A0A5C7GVS7_M511_1	M	2		161.19	132.23	152.07	0.95013	101190000	511	A0A5C7GVS7	IQVFEGERSLTKDCRMLGNFELSGLAPAPRG	1	765	0.21	-2.73	0.17	-0.58	-1.81	-1.28	0.54	0.61
		0.38	0.43	-1.48	1.91	A0A5C7IQ04_M112_1	A0A5C7IQ04	A0A5C7IQ04	112	1	3.76045e-12	UID608	A0A5C7IQ04_M112_1	M	4		208.28	186.9	45.696	-0.51538	384640000	112	A0A5C7IQ04	PIIADPNREIIKQLNMVDPDEKDPSGKQVPS	1	2968	0.78	0.81	0.55	0.16	1.05	-0.34	1.07	0.32
		0.56	0.43	0.07	0.36	A0A5C7H5U4_M20_1	A0A5C7H5U4	A0A5C7H5U4	20	1	8.47242e-06	UID271	A0A5C7H5U4_M20_1	M	2		163.38	144.02	103.26	-0.36605	97933000	20	A0A5C7H5U4	RYAIGRSDEAAHPDTMRATLAEFLSTLIFVF	1	1170	-1.01	0.1	-2.32	-1.56	-1.58	-1.39	0.74	0.48
		0.58	0.41			A0A2N9EV21_M49_1	A0A2N9EV21;A0A2N9EFX1;A0A2N9FRJ0;A0A5C7GZ37;A0A5C7HS98;A0A5C7IX98;A0A5C7IYI4;A0A6B9S3G2	A0A2N9EV21;A0A2N9FRJ0;A0A5C7GZ37;A0A5C7HS98;A0A5C7IX98;A0A5C7IYI4;A0A6B9S3G2	49;49;49;49;81;49;49;49	1	0.000241962	UID19	A0A2N9EV21_M49_1	M	2		164.43	120.22	125.75	0.69937	187460000	49	A0A5C7IYI4	IDKRVIEKFEKEAAEMNKRSFKYAWVLDKLK;IDKRVIERFEKEAAEMNKRSFKYAWVLDKLK	1	47;216;890;1943;3248;3295;3336	-2.09	-0.19	-0.4	-1.16	-2	-0.74	0.69	0.51
		0.26	0.4	-0.32	0.72	A0A2N9FN78_M397_1	A0A2N9FN78;A0A2N9IDD3	A0A2N9FN78	397;190	1	0.00344189	UID73	A0A2N9FN78_M397_1	M	3		97.965	73.876	76.17	1.1762	121470000	397	A0A2N9FN78	DQFIEEAERSLHDAIMIVRRALKNSTVVAGG	1	200	-0.05	-0.16	-0.05	-0.16	-0.8	-0.49	1.39	0.21
		0.26	0.38	-2.46	2.84	A0A5C7H329_M405_1	A0A5C7H329;A0A5C7H4G9	A0A5C7H329;A0A5C7H4G9	402;405	1	1.76576e-49	UID245	A0A5C7H329_M405_1	M	2		277.06	258.11	156.69	-0.35679	104460000	405	A0A5C7H4G9	HPGLIPACMKAFDDNMGNAPNQIQTKKREDA	1	1061;1122	-0.25	-0.57	-0.16	-0.67	-0.59	-0.86	1.39	0.21
		0.53	0.38	1.35	-0.97	A0A5C7IKV7_M25_1	A0A5C7IKV7	A0A5C7IKV7	25	1	6.58001e-49	UID580	A0A5C7IKV7_M25_1	M	3		281.6	263.79	123.19	-0.6017	6775400000	25	A0A5C7IKV7	AGEGKGQTQEKTNQMMDPAKETAQAAKDKAA	1;2	2831	3.46	1.76	3.21	2.67	2.52	2.09	0.78	0.46
		0.29	0.37	-0.06	0.43	A0A2N9FL43_M92_1	A0A2N9FL43;A0A2N9IIM8;A0A2N9HY15	A0A2N9FL43;A0A2N9IIM8	92;56;56	1	0.02352	UID69	A0A2N9FL43_M92_1	M	2		104.45	62.795	104.45	-0.29805	240060000	92	A0A2N9FL43	YFHNRLKPSKLTWTAMYRKQHKKDIAAEAVK;YFHNRLKPSKLTWTAMYRKQHKKDIAQEAVK	1	192;442	0.81	1.04	0.88	0.59	0.25	0.79	1.32	0.23
		0.28	0.35	-2.46	2.81	A0A5C7H329_M119_1	A0A5C7H329;A0A5C7H4G9	A0A5C7H329;A0A5C7H4G9	116;119	1	0.000691692	UID247	A0A5C7H329_M119_1	M	2		131.83	74.041	73.233	-1.0447	284170000	119	A0A5C7H4G9	VADRRVEITGPVDRKMVINALNSGAKVFMAD;VADRRVEITGPVERKMVINALNSGAKVFMAD	1	1061;1122	-0.51	-0.4	-0.25	-0.69	-0.9	-0.61	1.34	0.22
		0.33	0.33	0.47	-0.14	A0A5C7I6D2_M22_1	A0A5C7I6D2	A0A5C7I6D2	22	1	9.11232e-06	UID507	A0A5C7I6D2_M22_1	M	2		163.64	124.62	129.85	-1.6406	549580000	22	A0A5C7I6D2	FFDLTIGGAPAGRVVMELYADTTPKTAENFR	1	2482	2.25	1.99	1.97	1.51	1.85	1.88	1.21	0.27
		0.37	0.29	0.23	0.06	A0A5C7IX52_M724_1	A0A5C7IX52	A0A5C7IX52	724	1	3.15045e-18	UID664	A0A5C7IX52_M724_1	M	2		209.79	192.58	151.07	-0.32142	93727000	724	A0A5C7IX52	KDIERERRRRDNPEAMDEDVEDEVAEIKAAH	1	3241	-0.57	-0.64	-0.29	-0.69	-0.83	-0.85	1.11	0.3
		0.55	0.29	0.32	-0.03	A0A5C7IP89_M90_1	A0A5C7IP89	A0A5C7IP89	90	1	1.97631e-48	UID602	A0A5C7IP89_M90_1	M	4		176.86	166.61	73.303	0.42731	891840000	90	A0A5C7IP89	DLKQYDGTDAQKPLLMAIKGQIYDVSQSRMF	1	2951	0.66	-0.55	0.3	0.06	-0.35	-0.15	0.76	0.47
		0.38	0.29	0.47	-0.18	A0A5C7IIR0_M650_1	A0A5C7IIR0;A0A5C7IRX9	A0A5C7IIR0;A0A5C7IRX9	650;650	0.999982	3.68934e-11	UID553	A0A5C7IIR0_M650_1	M	2		142.39	130.24	142.39	-1.4462	372190000	650	A0A5C7IIR0	WCFGPETTGPNMVVDMCKGVQYLNEIKDSVV	1	2771;3036	-0.36	-0.29	-0.02	-0.67	-0.4	-0.45	1.08	0.31
		0.48	0.28	-0.28	0.56	A0A2N9FF36_M556_1	A0A2N9FF36;A0A2N9IQU1;A0A5C7GZ31;A0A5C7HNB7;A0A5C7HV96	A0A2N9FF36;A0A2N9IQU1;A0A5C7GZ31;A0A5C7HNB7;A0A5C7HV96	554;519;556;555;553	1	0.000630405	UID59	A0A2N9FF36_M556_1	M	2		128.6	41.704	96.331	-0.44676	335250000	556	A0A5C7GZ31	KKVDAKNALENYAYNMRNTVRDEKFAAKLNP;KKVEAKNALENYAYNMRNTIKDEKIAAKLPA;KKVEAKNALENYAYNMRNTVKDEKIGAKLDA;KKVEAKNALENYAYNMRNTVRDEKISSQLVP;KKVETKNALENYAYNMRNTVKDEKIGAKLPP	1	165;516;889;1794;2036	1.74	1.35	0.95	1.24	0.81	1.15	0.88	0.41
		0.37	0.28	0.49	-0.21	A0A5C7IQE0_M102_1	A0A5C7IQE0	A0A5C7IQE0	102	1	0.0326684	UID614	A0A5C7IQE0_M102_1	M	2		109.48	87.347	100.98	0.12658	99369000	102	A0A5C7IQE0	VPATLKKSAKPLGRPMGGPGGDRPRAPRFEG	1	2984	-0.36	-0.44	-0.39	-0.77	-0.72	-0.53	1.1	0.31
		0.53	0.25	0.05	0.2	A0A5C7HG86_M77_1	A0A5C7HG86;A0A2N9J5G2;A0A2N9ESC5	A0A5C7HG86	77;77;77	1	0.000116665	UID356	A0A5C7HG86_M77_1	M	2		146.71	115.29	127.83	-0.033379	250080000	77	A0A5C7HG86	IFKEGVMVAADSRASMGGYISSQSVKKIIEI	1	1548	1.17	0.6	0.88	0.8	0.89	0.22	0.78	0.46
		0.49	0.23	0.83	-0.6	A0A5C7INE3_M299_1	A0A5C7INE3	A0A5C7INE3	299	1	1.25121e-11	UID596	A0A5C7INE3_M299_1	M	3		192.4	181.24	65.298	-0.14502	138500000	299	A0A5C7INE3	KIYKLGKSGQESHSAMTEYDRTEKDITPMGG	1	2923	-0.54	-0.99	-0.76	-0.97	-0.84	-1.17	0.85	0.42
		0.61	0.22			A0A2N9I2C2_M633_1	A0A2N9I2C2;A0A5C7IJK9	A0A2N9I2C2;A0A5C7IJK9	634;633	1	0.0304021	UID124	A0A2N9I2C2_M633_1	M	2		83.869	53.702	83.869	0.68007	43137000	633	A0A5C7IJK9	ETKDKKNAVEAYVYDMRNKLCDKYHSFVTDS;ETKDRKNAVEAYVYDMRNKLSDKYQEFVTDS	1	451;2794	-1.15	-1.46	-2	-1.84	-1.36	-2.07	0.64	0.54
		0.67	0.21	-1.48	1.69	A0A5C7IQ04_M165_1	A0A5C7IQ04	A0A5C7IQ04	165	1	0.00151858	UID606	A0A5C7IQ04_M165_1	M	2		123.35	78.908	111.46	-0.40084	1101200000	165	A0A5C7IQ04	GRNMDEVVRAVDSLQMASKHKVATPANWKQG	1	2968	2.61	3.43	3.07	2.41	3.46	2.62	0.53	0.61
		0.62	0.19	0.47	-0.28	A0A5C7HHB5_M100_1	A0A5C7HHB5	A0A5C7HHB5	100	1	0.000565469	UID360	A0A5C7HHB5_M100_1	M	3		109.16	102.58	81.565	0.26143	295040000	100	A0A5C7HHB5	GTSGNRHLCGRCYTDMTTHGNRPKCP_____	1	1588	1.01	0.3	0.33	0.51	0.38	0.17	0.62	0.56
		0.64	0.18			A0A2N9EIM5_M119_1	A0A2N9EIM5;A0A2N9EKL7;A0A2N9GIX7;A0A2N9GG63;A0A2N9I6B6;A0A5C7H867;A0A5C7HU14	A0A2N9EIM5;A0A2N9EKL7;A0A2N9GG63;A0A2N9I6B6;A0A5C7H867	113;113;113;114;114;119;505	1	6.5842e-05	UID25	A0A2N9EIM5_M119_1	M	2		149.27	66.844	122.28	0.30084	281890000	119	A0A5C7H867	GECGDCRHCKSEESNMCDLLRINTDRGVMLS;GECKECRHCKSEESNMCDLLRINTDRGVMIN;GECKECRHCKSEESNMCDLLRINTDRGVMLN;GECRECHHCKSEESNMCDLLRINTERGVMLN	1	56;66;299;464;1250	0.84	0.42	1	0.62	0.8	0.3	0.6	0.57
		0.85	0.17	0.04	0.13	A0A5C7HL03_M171_1	A0A5C7HL03;A0A2N9G4W8	A0A5C7HL03	171;171	1	0.000283971	UID384	A0A5C7HL03_M171_1	M	2		139.02	103.14	139.02	-0.81713	40688000	171	A0A5C7HL03	DLDAGTVRCRCENTAMLGERKNVNLPGVVVD	1	1716	-0.9	-1.27	-3	-1.98	-0.98	-2.72	0.26	0.8
		0.64	0.16	0.16	0	A0A5C7HJK9_M356_1	A0A5C7HJK9	A0A5C7HJK9	356	1	1.28617e-05	UID375	A0A5C7HJK9_M356_1	M	2		126.83	98.068	76.326	-1.2429	114160000	356	A0A5C7HJK9	RKRVDDAIAQAKESPMPDPSELFTNVYVKGY	1	1666	-0.17	-0.14	-0.35	-0.28	-0.67	-0.19	0.58	0.58
		0.67	0.16	1.86	-1.7	A0A5C7IP36_M55_1	A0A5C7IP36	A0A5C7IP36	55	1	0.00333346	UID598	A0A5C7IP36_M55_1	M	3		77.42	59.056	77.42	-0.58437	101740000	55	A0A5C7IP36	GVFVSRDAIFGSASDMHHVQRSSEQIEPLQP	1	2943	-0.67	-0.6	-0.05	-0.55	-0.72	-0.52	0.54	0.61
		0.69	0.15	0.12	0.03	A0A5C7I5P7_M47_1	A0A5C7I5P7	A0A5C7I5P7	47	1	1.85527e-28	UID500	A0A5C7I5P7_M47_1	M	3		222.57	34.603	154.19	0.12906	664200000	47	A0A5C7I5P7	PFKWSKGKQKEKVNNMVLFDQGTYDKLLTEA	1	2455	0.77	0.95	1.29	0.95	0.51	1.1	0.5	0.63
		0.7	0.15	0.2	-0.05	A0A5C7HUF8_M36_1	A0A5C7HUF8	A0A5C7HUF8	36	1	1.15413e-05	UID440	A0A5C7HUF8_M36_1	M	3		88.518	81.942	62.1	0.39432	201740000	36	A0A5C7HUF8	KPLVIEEVEVAPPQTMEVRLKILFTSLCHTD	1	2008	0.73	0.09	0.77	0.45	0.42	0.29	0.49	0.64
		0.7	0.15	2.05	-1.9	A0A2N9FP34_M585_1	A0A2N9FP34;A0A2N9IJP9;A0A5C7HBV9	A0A2N9FP34;A0A5C7HBV9	599;396;585	1	0.025766	UID75	A0A2N9FP34_M585_1	M	2		117.16	65.588	113.5	0.38091	17081000	585	A0A5C7HBV9	PVEKVSTDESDRLLKMEETLHKRVIGQDEAV	1	206;1388	-2.91	-2.95	-3.06	-3.17	-3.57	-2.64	0.48	0.65
		0.78	0.13	0.28	-0.15	A0A5C7HHD6_M132_1	A0A5C7HHD6;A0A2N9HZE4;A0A5C7I2D3	A0A5C7HHD6	132;132;97	1	1.07579e-08	UID361	A0A5C7HHD6_M132_1	M	2		144.68	102.61	59.185	-1.2049	161490000	132	A0A5C7HHD6	LRKECPNAECGAGTFMANHFDRHYCGKCGLT	1	1589	-0.1	-0.2	0.56	0.35	-0.01	-0.47	0.36	0.73
		0.78	0.12	0.24	-0.12	A0A2N9FQY6_M267_1	A0A2N9FQY6;A0A2N9FY75;A0A5C7HR14;A0A2S1KMY6;A0A5C7GUZ6;A0A5C7H156;A0A2N9J340;A0A5C7H1Y6;A0A5C7INT9;A0A5C7IP03;A0A6B9S303;A0A5C7J0Q1	A0A2N9FQY6;A0A2N9FY75;A0A5C7HR14;A0A5C7GUZ6;A0A5C7H156;A0A5C7H1Y6;A0A5C7INT9;A0A5C7IP03;A0A6B9S303	269;267;267;267;267;267;267;267;267;267;267;267	1	0.000209722	UID77	A0A2N9FQY6_M267_1	M	3		113.24	104.44	81.494	0.39723	105490000	267	A0A6B9S303	KLAVNLIPFPRLHFFMVGFAPLTSRGSQQYI;KLAVNLIPFPRLHFFMVGFAPLTSRGSQQYR	1	212;242;589;738;968;1005;2935;2941;3335	-1.12	-0.38	-0.71	-0.58	-0.82	-1.15	0.36	0.73
		0.87	0.11	-0.4	0.51	A0A5C7IQ10_M208_1	A0A5C7IQ10	A0A5C7IQ10	208	1	5.83405e-08	UID612	A0A5C7IQ10_M208_1	M	3		123.72	103.34	58.712	3.4217	75532000	208	A0A5C7IQ10	VGVVGAITPWNFPLAMITRKVGPALACGCTV	1	2970	-1.74	-1.14	-1.61	-1.08	-1.06	-2.66	0.22	0.83
		0.84	0.09	-0.14	0.23	A0A5C7HV96_M62_1	A0A5C7HV96	A0A5C7HV96	62	1	2.32737e-46	UID448	A0A5C7HV96_M62_1	M	3		267.75	206.41	107.34	0.20912	689190000	62	A0A5C7HV96	DTERLIGDAAKNQVAMNPQNTVFDAKRLIGR	1	2036	2.09	1.48	2.37	2.16	1.78	1.72	0.28	0.79
		0.9	0.09	0.04	0.05	A0A5C7HVZ4_M1_1	A0A5C7HVZ4	A0A5C7HVZ4	1	1	4.07124e-13	UID453	A0A5C7HVZ4_M1_1	M	2		155.06	134.21	155.06	1.1576	44162000	1	A0A5C7HVZ4	_______________MEEIAEGVNNLNLAGD	1	2061	-2.19	-1.58	-1.18	-1.5	-2.74	-0.97	0.17	0.87
		0.9	0.07	-0.58	0.65	A0A5C7I9M3_M188_1	A0A5C7I9M3	A0A5C7I9M3	188	1	7.03746e-07	UID515	A0A5C7I9M3_M188_1	M	3		116.51	97.379	76.761	1.0204	50567000	188	A0A5C7I9M3	IVDGLEGDSSHSAPGMGGKVSTRLLVPASQA	1	2581	-2.55	-1.12	-1.4	-1.7	-2.05	-1.55	0.17	0.87
		0.9	0.05	0.3	-0.25	A0A5C7ID52_M107_1	A0A5C7ID52	A0A5C7ID52	107	0.951724	0.013679	UID526	A0A5C7ID52_M107_1	M	2		90.306	25.4	90.306	-0.27149	109790000	107	A0A5C7ID52	DTFFSMARGNATVPAMEMTKWFDTNYHYIVP	1	2654	0.07	-0.45	-0.64	-0.42	-0.15	-0.61	0.16	0.87
		0.95	0.04	-0.31	0.35	A0A5C7IJP6_M38_1	A0A5C7IJP6	A0A5C7IJP6	38	1	0.000677686	UID570	A0A5C7IJP6_M38_1	M	2		113.24	63.132	100.93	-0.27425	44860000	38	A0A5C7IJP6	IVFSLIQWFLVSRVKMTHERPATSPSNSKKN	1	2797	-2.73	-3.36	-2.64	-2.69	-3.69	-2.46	0.08	0.93
		0.92	0.04			A0A2N9IW00_M253_1	A0A2N9IW00;A0A2N9FIR1;A0A5C7IU81	A0A2N9IW00;A0A5C7IU81	253;218;253	1	0.0243909	UID149	A0A2N9IW00_M253_1	M	2		95.605	56.387	80.165	0.14935	168770000	253	A0A5C7IU81	FDNLYGCRHSLPDGLMRATDVMIAGKVAVVA	1	540;3119	0.52	0.01	0.28	0.02	0.55	0.13	0.13	0.9
		0.93	0.03	-0.29	0.32	A0A5C7H3L2_M186_1	A0A5C7H3L2	A0A5C7H3L2	186	1	0.000716395	UID257	A0A5C7H3L2_M186_1	M	2		120.96	73.773	120.96	-0.63803	137680000	186	A0A5C7H3L2	ETDMKKLEEAVRSVQMEGLLWGASKLVPVGY	1	1084	0.01	-0.21	0.11	0.29	-0.42	-0.05	0.12	0.91
		0.94	0.03			A0A2N9JAL7_M145_1	A0A2N9JAL7;A0A2N9I4E6;A0A5C7IUF8	A0A2N9JAL7;A0A5C7IUF8	145;145;145	0.998933	0.000603196	UID127	A0A2N9JAL7_M145_1	M	2		126.03	34.274	112.13	0.11135	107380000	145	A0A5C7IUF8	IFSEGCKSVAAGMNAMDLRRGISMAVDAVVT;IFTEGCKSVAAGMNAMDLRRGISMAVDAVVT	1	459;3131	-0.2	-0.53	-0.4	-0.36	-0.15	-0.7	0.1	0.92
		0.95	0.02			A0A2N9EFB2_M118_1	A0A2N9EFB2;A0A5C7IAF6	A0A2N9EFB2;A0A5C7IAF6	120;118	1	3.21536e-05	UID17	A0A2N9EFB2_M118_1	M	2		157.68	125.67	69.346	-0.54571	247560000	118	A0A5C7IAF6	SFAGEILQGAEELIRMGLHPSEIISGYTKAI;SFSGELLQNAGELIRMGLHPSEIISGYTKAI	1	45;2603	-0.43	-0.5	-0.3	-0.21	-0.2	-0.89	0.08	0.94
		0.98	0.01	-0.42	0.43	A0A5C7HEP0_M1_1	A0A5C7HEP0	A0A5C7HEP0	1	1	0.0103484	UID342	A0A5C7HEP0_M1_1	M	2		72.848	54.408	72.848	-4.0567	82953000	1	A0A5C7HEP0	_______________MEVGLLGLGIMGKAIS	1	1496	-0.87	-0.12	-1.15	-0.96	-0.72	-0.49	0.03	0.98
		0.98	0.01	-0.37	0.38	A0A5C7H867_M389_1	A0A5C7H867	A0A5C7H867	389	1	0.00010245	UID288	A0A5C7H867_M389_1	M	2		145.34	116.19	102.06	-0.84533	322230000	389	A0A5C7H867	THSVPFSEINKAFEYMLQGESLRCIIRMDG_	1	1250	1.31	0.96	1.29	1.28	1.5	0.74	0.03	0.97
		0.98	0.01	0.3	-0.29	A0A5C7HR64_M133_1	A0A5C7HR64;A0A5C7HR34	A0A5C7HR64	133;215	1	0.0287461	UID425	A0A5C7HR64_M133_1	M	2		98.997	50.493	95.531	-0.41383	308280000	133	A0A5C7HR64	RAGDQVKVKAKRLYEMVEQKIKSNKFVIKEK	1	1897	1.16	1.71	0.52	0.65	1.93	0.79	0.02	0.98
		0.98	-0.01	-0.08	0.07	A0A5C7IC75_M34_1	A0A5C7IC75	A0A5C7IC75	34	1	3.52515e-09	UID522	A0A5C7IC75_M34_1	M	2		160.18	154.68	81.565	0.14006	70025000	34	A0A5C7IC75	SEPAPGISASPSEDNMRYFNVMILGPTQSPY	1	2636	-0.7	-1.86	-0.77	-0.77	-1.66	-0.88	-0.03	0.98
		0.94	-0.03	0.26	-0.29	A0A5C7HMQ2_M163_1	A0A5C7HMQ2	A0A5C7HMQ2	163	1	9.92537e-17	UID402	A0A5C7HMQ2_M163_1	M	2		146.39	117.5	98.035	0.56264	186610000	163	A0A5C7HMQ2	PEVIAEYTIRALQRTMPPAVPAVVFLSGGQS	1	1767	-0.28	-0.92	-0.62	-0.78	-0.71	-0.25	-0.1	0.92
		0.94	-0.05	-0.4	0.35	A0A5C7IQ10_M288_1	A0A5C7IQ10	A0A5C7IQ10	288	1	0.0116257	UID611	A0A5C7IQ10_M288_1	M	2		106.58	67.28	106.58	-1.9096	89848000	288	A0A5C7IQ10	RKITFTGSTAVGKKLMAGAAATVKKVSLELG	1	2970	-0.84	-0.27	-0.91	-0.26	-0.09	-1.53	-0.1	0.92
		0.96	-0.05	0.02	-0.07	A0A5C7HAP3_M119_1	A0A5C7HAP3	A0A5C7HAP3	119	1	0.0108393	UID309	A0A5C7HAP3_M119_1	M	2		98.902	63.457	98.902	0.41606	45749000	119	A0A5C7HAP3	GAESAFRKAEDVVSSMIAKGFILGKDAVNKA	1	1334	-1.85	0.27	-2.66	-1.45	-0.96	-1.68	-0.07	0.95
		0.89	-0.05	0.46	-0.51	A0A5C7IJK9_M58_1	A0A5C7IJK9	A0A5C7IJK9	58	1	1.45446e-05	UID567	A0A5C7IJK9_M58_1	M	2		156.51	9.1391	98.156	0.23006	376560000	58	A0A5C7IJK9	DKQRFIGTAGAATSMMNPKNTISQIKRLIGR	1;2	2794	1	0.9	1.48	1.07	1.35	1.12	-0.18	0.86
		0.96	-0.05			A0A5C7HR14_M66_1	A0A5C7HR14;A0A2S1KMY6;A0A5C7H156;A0A2N9J340;A0A5C7INT9;A0A5C7IP03;A0A6B9S303;A0A5C7J0Q1	A0A5C7HR14;A0A5C7H156;A0A5C7INT9;A0A5C7IP03;A0A6B9S303	66;66;66;66;66;66;66;66	1	7.18344e-05	UID160	A0A5C7HR14_M66_1	M	2		143	115.88	89.403	-0.98469	349920000	66	A0A6B9S303	YNEASCGRFVPRAVLMDLEPGTMDSVRSGPY;YNEASCGRFVPRAVLMDLEPGTMDSVRSGTY;YNEASCGRFVPRAVLMDLEPGTMDSVRTGPY;YNEASTGRYVPRAVLMDLEPGTMDSVRSGPY	1;2	589;968;2935;2941;3335	0.15	-0.24	0.1	-0.73	-1.26	2.16	-0.06	0.96
		0.88	-0.07	-0.08	0.01	A0A5C7H3B1_M218_1	A0A5C7H3B1	A0A5C7H3B1	218	1	0.0234432	UID252	A0A5C7H3B1_M218_1	M	2		82.417	40.354	82.417	1.2109	26517000	218	A0A5C7H3B1	IKIVKKLGGTVDDTEMVKGLVFDKKVSHVAG	1	1071	-2.52	-2.15	-1.89	-1.66	-2.26	-2.45	-0.2	0.85
		0.87	-0.07	0	-0.07	A0A5C7H346_M17_1	A0A5C7H346	A0A5C7H346	17	1	1.8222e-29	UID250	A0A5C7H346_M17_1	M	3		200.29	21.963	200.29	-0.23961	352180000	17	A0A5C7H346	AEGLVLRGTMRAHTDMVTAIATPIDNSDVIV	1	1065	0.84	1.05	1.27	0.9	0.84	1.63	-0.21	0.84
		0.92	-0.08	-0.72	0.64	A0A5C7GZ37_M264_1	A0A5C7GZ37	A0A5C7GZ37	264	1	5.67927e-20	UID211	A0A5C7GZ37_M264_1	M	3		161.56	145.5	102.16	-0.22712	375630000	264	A0A5C7GZ37	TVPVGRVETGVLKPGMVVTFGPTGLTTEIKS	1	890	-0.01	0.65	2.26	1	1.48	0.67	-0.14	0.89
		0.87	-0.08	0.57	-0.65	A0A5C7IXS6_M291_1	A0A5C7IXS6	A0A5C7IXS6	291	1	0.0164298	UID672	A0A5C7IXS6_M291_1	M	3		71.153	53.414	56.02	0.0939	46111000	291	A0A5C7IXS6	ILAHGIKTVHLYTLNMEKSALAILMNLGLIE	1	3268	-1.55	-1.97	-1.04	-1.6	-1.85	-0.87	-0.21	0.84
		0.86	-0.1	-0.15	0.05	A0A5C7H0Q3_M131_1	A0A5C7H0Q3	A0A5C7H0Q3	131	1	0.0288822	UID226	A0A5C7H0Q3_M131_1	M	2		90.005	63.426	89.193	0.35647	85819000	131	A0A5C7H0Q3	EIRNFLGEKKVRKVDMLDGVTILRSEKVKDE	1	950	-1.58	-0.34	-0.43	-0.42	-0.71	-0.92	-0.25	0.81
		0.87	-0.1	0.33	-0.43	A0A5C7H170_M731_1	A0A5C7H170	A0A5C7H170	731	1	2.60514e-17	UID230	A0A5C7H170_M731_1	M	2		206.45	196.92	206.45	0.14131	43698000	731	A0A5C7H170	QDIEKDRKMKENPEAMEEDDSDEISEIKAAH	1	969	-1.05	-2.47	-1.58	-1.52	-1.17	-2.13	-0.22	0.83
		0.78	-0.1	1.78	-1.88	A0A5C7HD30_M34_1	A0A5C7HD30	A0A5C7HD30	34	1	0.00290467	UID327	A0A5C7HD30_M34_1	M	2		88.087	63.233	88.087	-1.0715	53255000	34	A0A5C7HD30	SEPAPGISASPSEENMRYFNVMILGPSQSPY	1	1445	-1.35	-1.67	-1.29	-1.15	-1.5	-1.36	-0.36	0.73
		0.81	-0.11	0.15	-0.26	A0A5C7IE15_M350_1	A0A5C7IE15	A0A5C7IE15	350	1	6.99725e-14	UID531	A0A5C7IE15_M350_1	M	4		174.89	157.15	101.6	-0.5103	1007100000	350	A0A5C7IE15	ECKAVVSQYGETIISMLLAKDEPKKICSQIG	1	2674	0.8	-0.34	0.46	0.52	0.56	0.18	-0.31	0.76
		0.75	-0.12	-0.39	0.27	A0A5C7IAF6_M461_1	A0A5C7IAF6	A0A5C7IAF6	461	1	3.19377e-12	UID520	A0A5C7IAF6_M461_1	M	3		121.3	112.43	84.365	-1.0437	112360000	461	A0A5C7IAF6	EMVPKTLSENAGLNAMEIISSLYAEHASGNT	1	2603	-0.38	-0.03	-0.54	-0.31	-0.41	0.13	-0.41	0.7
		0.89	-0.12	-0.11	-0.01	A0A5C7GT03_M74_1	A0A5C7GT03	A0A5C7GT03	74	1	1.48512e-05	UID182	A0A5C7GT03_M74_1	M	4		98.019	77.58	82.593	-1.4272	170720000	74	A0A5C7GT03	MKVKADRDESSPYAAMLAAQDVSTRCKELGI	1	672	-0.58	-1.55	-0.58	0.13	-0.23	-2.27	-0.18	0.86
		0.79	-0.15	-0.04	-0.11	A0A5C7IUF8_M347_1	A0A5C7IUF8	A0A5C7IUF8	347	1	8.83202e-06	UID640	A0A5C7IUF8_M347_1	M	2		175.41	150.28	145.99	-0.33611	136690000	347	A0A5C7IUF8	ITEELGMDLEKVNHEMLGTCKKVTISKDDTV	1	3131	0.53	-1.01	-0.11	-0.04	0.04	-0.16	-0.35	0.74
		0.86	-0.15	0.05	-0.2	A0A5C7I2L5_M36_1	A0A5C7I2L5	A0A5C7I2L5	36	1	4.49381e-10	UID484	A0A5C7I2L5_M36_1	M	5		153.75	130.74	70.784	-0.41938	1818800000	36	A0A5C7I2L5	CLYEKDIDFELVPVDMSAGEHKSEAFLAKNP	1	2332	1.47	-0.64	1.32	1.19	0.88	0.52	-0.25	0.81
		0.72	-0.16	-0.12	-0.04	A0A2S1KMY5_M201_1	A0A2S1KMY5;A0A5C7HUN3;A0A2N9EKG4	A0A2S1KMY5	201;201;201	1	0.000174893	UID159	A0A2S1KMY5_M201_1	M	2		147.19	131.3	80.165	-0.13789	242790000	201	A0A2S1KMY5	DLTDALMKILTERGYMFTTTAEREIVRDMKE	1	588	0.43	0.39	1.2	1.02	1	0.47	-0.45	0.67
		0.62	-0.16			A0A2N9ISF4_M448_1	A0A2N9ISF4;A0A5C7H151;A0A5C7IFK6	A0A2N9ISF4;A0A5C7H151;A0A5C7IFK6	449;450;448	1	6.6024e-25	UID143	A0A2N9ISF4_M448_1	M	2		244	217.96	200.93	-0.20443	389240000	448	A0A5C7IFK6	FAELLRYYSTKSGDEMTSLKDYVTRMKEGQK;LAELLRYHSTKSGDEMTSLKDYVTRMKEGQS;LAELLRYYSTKSGDEMTSLKDYVTRMKEGQK	1	522;967;2697	0.54	0.52	0.79	1	0.67	0.67	-0.61	0.56
		0.65	-0.17	0	-0.17	A0A5C7HD60_M111_1	A0A5C7HD60	A0A5C7HD60	111	1	0.00157056	UID329	A0A5C7HD60_M111_1	M	2		96.745	74.659	85.288	0.43984	87060000	111	A0A5C7HD60	GILSHTYELEAKVQGMFYGAPAVISFRIPTK	1	1449	-1.05	-0.79	-0.42	-0.85	-0.4	-0.5	-0.57	0.59
		0.6	-0.19	-1.45	1.26	A0A5C7H4I8_M88_1	A0A5C7H4I8	A0A5C7H4I8	88	0.999993	5.69282e-22	UID264	A0A5C7H4I8_M88_1	M	3		201.3	181.56	125.79	-2.8196	52586000	88	A0A5C7H4I8	PPRSLNQMLNLMDQLMDNPFLSRGMGAGSTF	1	1123	-2.06	-1.52	-2.14	-1.7	-1.84	-1.61	-0.65	0.54
		0.59	-0.19	-0.25	0.06	A0A5C7IXW4_M35_1	A0A5C7IXW4;A0A5C7HEU2;A0A2N9I190;A0A2N9FBT7	A0A5C7IXW4	35;35;35;35	1	0.000352643	UID346	A0A5C7IXW4_M35_1	M	2		131.83	81.353	113.69	0.36432	328590000	35	A0A5C7IXW4	KHKLKRLVQSPNSFFMDVKCQGCFNITTVFS	1	1503	1.18	0.76	1.17	1.06	1.37	1.24	-0.67	0.52
		0.87	-0.19	0.25	-0.44	A0A5C7H6K2_M689_1	A0A5C7H6K2	A0A5C7H6K2	689	1	3.15587e-08	UID274	A0A5C7H6K2_M689_1	M	2		185.14	123.17	119.68	-0.045458	167410000	689	A0A5C7H6K2	VVTSKYGWSANMERIMQSQTLSDANKQAYMR	1	1191	0.74	-2.24	0.8	-0.04	0.65	-0.74	-0.22	0.83
		0.7	-0.21	0.76	-0.97	A0A2N9E196_M49_1	A0A2N9E196;A0A5C7HMM0;A0A2N9E195;A0A2N9EGA0;A0A2S1KMY5;A0A5C7HUN3;A0A2N9EKG4;A0A5C7HAQ0;A0A5C7HNF2;A0A5C7GYW0;A0A5C7IY72	A0A2N9E196;A0A2N9EGA0;A0A2S1KMY5;A0A5C7HAQ0;A0A5C7HNF2;A0A5C7IY72	49;49;49;48;49;49;49;49;49;48;49	1	3.8928e-12	UID9	A0A2N9E196_M49_1	M	2		203.19	167.57	132.84	-0.1712	1016300000	49	A0A2S1KMY5	PSIVGRPRHTGVMVGMGQKDAYVGDEAQSKR	1;2	20;49;588;1335;1799;3286	0.6	1.89	1.88	1.78	2.03	1.19	-0.47	0.65
		0.87	-0.22	-2.65	2.43	A0A5C7IY13_M85_1	A0A5C7IY13;A0A2N9E2H4;A0A5C7HP29;A0A5C7IXX9;A0A5C7HV55;A0A2N9J9W9	A0A5C7IY13	85;85;85;174;85;85	1	0.00406759	UID11	A0A5C7IY13_M85_1	M	2		103.7	66.356	88.496	-1.1268	173780000	85	A0A5C7IY13	AVTYTEHARRKTVTAMDVVYALKRQGRTLYG	1	21	-0.72	0.41	-0.87	1.07	0.97	-2.56	-0.22	0.83
		0.68	-0.24	-0.72	0.48	A0A5C7GZ37_M392_1	A0A5C7GZ37	A0A5C7GZ37	392	1	1.17472e-10	UID209	A0A5C7GZ37_M392_1	M	3		143.93	106.51	85.974	3.0141	659790000	392	A0A5C7GZ37	KEPKFLKNGDAGFVKMIPSKPMVVETFSEYP	1;2	890	0.03	1.27	1.79	1.47	1.12	1.22	-0.51	0.62
		0.56	-0.24			A0A2N9J2E3_M608_1	A0A2N9J2E3;A0A5C7IFK6	A0A2N9J2E3;A0A5C7IFK6	605;608	1	1.63381e-18	UID155	A0A2N9J2E3_M608_1	M	2		224.24	201.32	224.24	-2.6405	256520000	608	A0A5C7IFK6	LRDNSMAGYMSSKKTMEINPENPIMEELRKR;LRDSSMAGYMSSKKTMEINPENPIMEELRKR	1	562;2697	-0.59	-0.05	-0.38	-0.57	0.04	0.22	-0.73	0.49
		0.7	-0.26	0.03	-0.29	A0A5C7IG13_M68_1	A0A5C7IG13	A0A5C7IG13	68	0.999983	0.0140953	UID543	A0A5C7IG13_M68_1	M	3		64.723	55.559	64.723	-0.54727	47075000	68	A0A5C7IG13	RITSPLLEPSSVEKIMEIDDHIGCAMSGLIA		2707	-2.78	-1.04	-1.06	-1.21	-1.91	-0.97	-0.49	0.64
		0.85	-0.26	1.35	-1.61	A0A5C7H8B7_M310_1	A0A5C7H8B7;A0A5C7H8D0;A0A5C7H8G1	A0A5C7H8B7;A0A5C7H8D0;A0A5C7H8G1	311;310;310	1	0.000212534	UID290	A0A5C7H8B7_M310_1	M	2		134.57	87.747	97.456	1.6782	545810000	310	A0A5C7H8G1	FAVDEKLFFDQFALSMIKMGQMNVLTGTLGE;FAVDEKLFFDQFALSMIKMGQMSLLTGIQGE;FAVDEKLFFDQFALSMIKMGQMSVLTGTLGE	1	1253;1254;1256	1.49	1.11	1.28	2.92	2.82	-1.06	-0.26	0.8
		0.58	-0.28	-0.18	-0.1	A0A5C7HUL1_M413_1	A0A5C7HUL1	A0A5C7HUL1	413	1	0.00383615	UID444	A0A5C7HUL1_M413_1	M	2		93.162	76.63	68.515	0.30711	46609000	413	A0A5C7HUL1	FQVAKDSNDILNSWSMNLEKLLDLVEKSCHQ	1	2016	-1.54	-2.46	-1.02	-1.38	-1.48	-1.33	-0.69	0.51
		0.41	-0.3	0.21	-0.51	A0A5C7IX25_M290_1	A0A5C7IX25	A0A5C7IX25	290	0.859198	1.78382e-07	UID663	A0A5C7IX25_M290_1	M	3		112.88	107.04	108.64	-2.1571	162360000	290	A0A5C7IX25	SIPEITNAVFEPSSMMAKCDPRHGKYMACCL	1	3238	-0.5	0.18	-0.08	0.3	0.25	-0.04	-1.01	0.35
		0.5	-0.3	0.71	-1.01	A0A2N9FY75_M377_1	A0A2N9FY75;A0A5C7HR14;A0A2S1KMY6;A0A5C7H156;A0A2N9J340;A0A5C7INT9;A0A6B9S303;A0A5C7J0Q1	A0A2N9FY75;A0A5C7HR14;A0A5C7H156;A0A5C7INT9;A0A6B9S303	377;377;377;377;377;377;377;377	1	1.4155e-05	UID86	A0A2N9FY75_M377_1	M	2		116.81	92.515	116.81	-2.5317	84918000	377	A0A6B9S303	KMASTFIGNSTSIQEMFRRVSEQFTAMFRRK	1	242;589;968;2935;3335	-0.69	-1.44	-0.53	-0.38	-0.95	-0.44	-0.84	0.43
		0.68	-0.32	-0.22	-0.1	A0A5C7HLQ1_M141_1	A0A5C7HLQ1;A0A2N9FMY0	A0A5C7HLQ1	141;141	1	0.0019077	UID388	A0A5C7HLQ1_M141_1	M	2		112.3	85.911	112.3	-1.5529	81938000	141	A0A5C7HLQ1	EVASHLGENMVRTIAMDGTEGLVRGQPVLNT	1	1737	-0.29	-2.23	-0.59	-0.11	-0.5	-1.54	-0.52	0.62
		0.65	-0.34	0.06	-0.4	A0A5C7HCG1_M364_1	A0A5C7HCG1;A0A2N9E1C0	A0A5C7HCG1	364;332	1	9.37406e-06	UID325	A0A5C7HCG1_M364_1	M	4		103.95	83.296	42.908	1.2024	215570000	364	A0A5C7HCG1	PAPKDHPWRYMPNHAMTPHISGTTIDAQLRY	1;2	1412	-1.89	0.13	-1.25	-0.1	-1.46	-0.45	-0.56	0.59
		0.59	-0.38	0.4	-0.78	A0A5C7H7T5_M20_1	A0A5C7H7T5	A0A5C7H7T5	20	1	0.0256724	UID286	A0A5C7H7T5_M20_1	M	2		117.39	70.962	98.904	0.052678	90284000	20	A0A5C7H7T5	TLISDTEPWKELKAHMEEIKKTHLRNLMSDS	1	1237	-2.02	-0.57	0.13	-0.36	-0.9	-0.07	-0.66	0.53
		0.31	-0.39	-0.46	0.07	A0A5C7HDY5_M85_1	A0A5C7HDY5	A0A5C7HDY5	85	1	5.25452e-05	UID337	A0A5C7HDY5_M85_1	M	4		150.69	117.47	65.716	-0.189	418950000	85	A0A5C7HDY5	KGRVQSYADKARSGNMVGSREEHEEKTRGPH	1	1474	-0.11	-0.34	-0.93	-0.04	0.01	-0.18	-1.25	0.25
		0.49	-0.39	-0.41	0.02	A0A5C7HPA7_M8_1	A0A5C7HPA7	A0A5C7HPA7	8	1	2.43294e-06	UID414	A0A5C7HPA7_M8_1	M	3		166.48	165.42	83.966	-1.2415	222410000	8	A0A5C7HPA7	________MANAASGMAVHDDCKLKFLELKA	1	1837	0.83	-0.77	0.48	0.49	0.89	0.33	-0.86	0.42
		0.38	-0.43	0.01	-0.44	A0A5C7IVH4_M196_1	A0A5C7IVH4;A0A2N9FXN3	A0A5C7IVH4	196;199	1	2.71334e-10	UID646	A0A5C7IVH4_M196_1	M	2		170.35	149.52	116.24	-0.56769	275550000	196	A0A5C7IVH4	PKVEKFQKAQNCLLPMGITSENVAHRFGVTR	1	3178	0.72	1.34	0.07	1.1	0.86	1.45	-1.08	0.31
		0.22	-0.46			A0A2N9ISF4_M345_1	A0A2N9ISF4;A0A5C7IFK6	A0A2N9ISF4;A0A5C7IFK6	346;345	1	4.43554e-24	UID144	A0A2N9ISF4_M345_1	M	2		223.06	209.93	215.87	-0.12157	187310000	345	A0A5C7IFK6	KKPNNIKLYVRRVFIMDNCEELIPEYLSFVK	1	522;2697	0.29	0	0.42	0.75	0.99	0.36	-1.56	0.16
		0.38	-0.46			A0A5C7HDT7_M1_1	A0A5C7HDT7	A0A5C7HDT7	1	1	1.44887e-14	UID333	A0A5C7HDT7_M1_1	M	2		203.7	177.17	194.24	0.32854	133470000	1	A0A5C7HDT7	_______________MDALDNIVDPLREFAK	1	1469	-1.15	0.35	0	0.35	-0.06	0.31	-1.07	0.32
		0.2	-0.48	-0.19	-0.29	A0A5C7HNS1_M117_1	A0A5C7HNS1	A0A5C7HNS1	117	1	3.12793e-07	UID413	A0A5C7HNS1_M117_1	M	3		132.86	117.31	119.31	0.35024	290310000	117	A0A5C7HNS1	FREPEIMQKYQVKPDMEVLDLLDTVSRQKEI	1	1813	0.4	0.17	0.22	1.09	0.42	0.72	-1.65	0.14
		0.29	-0.48			A0A2N9EV21_M201_1	A0A2N9EV21;A0A2N9EFX1;A0A2N9EVT6;A0A2N9FRJ0;A0A5C7GZ37;A0A5C7IX98;A0A5C7IZ71;A0A6B9S3G2	A0A2N9EV21;A0A2N9FRJ0;A0A5C7GZ37;A0A5C7IX98;A0A6B9S3G2	201;201;154;201;201;201;54;201	1	8.3681e-10	UID20	A0A2N9EV21_M201_1	M	3		128.31	99.548	65.278	3.9099	472900000	201	A0A6B9S3G2	DKIPFVPISGFEGDNMIERSNNLDWYKGPTL;DKIPFVPISGFEGDNMIERSTNLDWYKGPTL	1	47;216;890;3248;3336	0.8	0.27	1.39	1.52	1.39	1	-1.32	0.23
		0.56	-0.49	0.47	-0.96	A0A5C7I6D2_M68_1	A0A5C7I6D2	A0A5C7I6D2	68	1	6.57308e-18	UID506	A0A5C7I6D2_M68_1	M	3		151.04	132.91	47.331	-2.8168	138510000	68	A0A5C7I6D2	LHYKGSTFHRVIPGFMCQGGDFTNGNGTGGE	1	2482	-0.74	-3.19	-0.74	-0.89	-1.25	-1.07	-0.73	0.49
		0.23	-0.52	0.82	-1.34	A0A2N9H757_M336_1	A0A2N9H757;A0A2N9ET56	A0A2N9H757	336;310	1	1.23796e-14	UID110	A0A2N9H757_M336_1	M	2		141.34	129.97	131.86	1.3335	147310000	336	A0A2N9H757	GVFRTFAAVGVDPAIMGVGPAVAIPAAVKAA	1	366	-1.3	-1.04	-0.83	-0.68	-0.97	0.01	-1.49	0.18
		0.19	-0.53	-3.75	3.22	A0A5C7H9W3_M101_1	A0A5C7H9W3;A0A5C7IMS0	A0A5C7H9W3;A0A5C7IMS0	101;101	1	2.99645e-09	UID303	A0A5C7H9W3_M101_1	M	2		184.1	163.89	153.81	-0.43988	235570000	101	A0A5C7IMS0	DGLVIPGGRAPEYLAMNESVLDLVRKFSNSG	1	1308;2900	0.87	0.24	0.55	0.95	0.85	1.44	-1.67	0.14
		0.2	-0.54	0.47	-1.01	A0A5C7IIR0_M313_1	A0A5C7IIR0	A0A5C7IIR0	313	1	3.52758e-10	UID558	A0A5C7IIR0_M313_1	M	2		197.07	164.85	105.46	-1.3561	782580000	313	A0A5C7IIR0	LQKLNVTMKSDEKDLMGKPLMKRVMQTWLPA	1;2	2771	0.57	0	0.75	0.68	0.9	1.35	-1.62	0.15
		0.21	-0.54			A0A5C7HK41_M518_1	A0A5C7HK41;A0A2N9FIW8;A0A5C7I0Q9	A0A5C7HK41;A0A5C7I0Q9	509;283;518	1	0.000253764	UID376	A0A5C7HK41_M518_1	M	2		135.1	102.6	119.39	-0.23584	123930000	518	A0A5C7I0Q9	GAVRNNLEAGVIEPAMSKVKIIQFATEAAIT;GTVRNNLEAGVIEPAMSKVKIIQFATEAAIT	1	1690;2261	-0.97	-0.28	0.04	0.19	0.25	-0.02	-1.6	0.15
		0.17	-0.57	-0.28	-0.29	A0A2N9FF36_M64_1	A0A2N9FF36;A0A2N9IQU1;A0A5C7GZ05;A0A5C7IXL3	A0A2N9FF36;A0A2N9IQU1;A0A5C7GZ05;A0A5C7IXL3	63;28;64;64	1	5.38398e-33	UID60	A0A2N9FF36_M64_1	M	2		228.83	206.15	213.63	1.1729	779830000	64	A0A5C7GZ05	DSERLIGDAAKNQVAMNPTNTVFDAKRLIGR;DTERLIGDAAKNQVAMNPTNTVFDAKRLIGR	1	165;516;887;3260	1.96	2.45	1.66	2.87	2.52	2.38	-1.77	0.12
		0.23	-0.58	0.4	-0.98	A0A5C7H6U7_M362_1	A0A5C7H6U7	A0A5C7H6U7	362	1	9.72839e-12	UID277	A0A5C7H6U7_M362_1	M	2		196.37	167.42	179.1	-1.3667	173040000	362	A0A5C7H6U7	AYGDTQRHRLGPNYLMLPVNAPKCPHHNNHY	1	1201	0.43	0.27	-0.39	0.65	0.17	1.22	-1.5	0.18
		0.099	-0.59	-0.23	-0.36	A0A5C7IUB4_M262_1	A0A5C7IUB4	A0A5C7IUB4	262	1	0.00122638	UID635	A0A5C7IUB4_M262_1	M	2		119.68	97.594	76.228	-1.2412	94960000	262	A0A5C7IUB4	PITFRPKDFGSALWDMIRGKGTGYTMKGHID	1	3123	-1.51	-1.4	-1.59	-0.88	-0.71	-1.13	-2.21	0.063
		0.16	-0.6	0.76	-1.36	A0A2N9E196_M84_1	A0A2N9E196;A0A5C7HMM0;A0A2N9E195;A0A2N9EGA0;A0A2S1KMY5;A0A5C7HUN3;A0A2N9EKG4;A0A5C7H2X1;A0A5C7HAQ0;A0A5C7HNF2;A0A5C7GYW0	A0A2N9E196;A0A2N9EGA0;A0A2S1KMY5;A0A5C7H2X1;A0A5C7HAQ0;A0A5C7HNF2	84;84;84;83;84;84;84;84;84;84;83	1	8.74302e-20	UID10	A0A2N9E196_M84_1	M	3		217.2	200.85	72.446	-0.38386	252490000	84	A0A2S1KMY5	LKYPIEHGIVSNWDDMEKIWHHTFYNELRVA;LKYPIEHGIVSNWDDMEKIWHHTFYNELRVG	1	20;49;588;1052;1335;1799	0.46	-0.22	0.02	0.49	1.11	0.46	-1.82	0.11
		0.53	-0.61	-0.28	-0.33	A0A2N9FF36_M314_1	A0A2N9FF36;A0A2N9IQU1;A0A5C7GZ05;A0A5C7GZ31;A0A5C7HNB7;A0A5C7HV96	A0A2N9FF36;A0A2N9IQU1;A0A5C7GZ05;A0A5C7GZ31;A0A5C7HNB7;A0A5C7HV96	312;277;313;314;313;311	1	0.00185922	UID55	A0A2N9FF36_M314_1	M	2		127.87	96.582	82.287	-0.31427	276540000	314	A0A5C7GZ31	DFYATITRARFEELNMDLFRKCMEPVEKCLR;DFYSSITRARFEELNMDLFRKCMEPVEKCLR;DFYSTITRARFEELNMDLFRKCMEPVEKCLR	1	165;516;887;889;1794;2036	-0.28	-2.06	0.48	-0.6	-0.65	1.22	-0.79	0.46
		0.36	-0.61			A0A5C7HR14_M66_2	A0A5C7HR14;A0A2S1KMY6;A0A5C7H156;A0A2N9J340;A0A5C7INT9;A0A5C7IP03;A0A6B9S303;A0A5C7J0Q1	A0A5C7HR14;A0A5C7H156;A0A5C7INT9;A0A5C7IP03;A0A6B9S303	66;66;66;66;66;66;66;66	1	7.18344e-05	UID848	A0A5C7HR14_M66_2	M	2		143	115.88	89.403	-0.98469	349920000	66	A0A6B9S303	YNEASCGRFVPRAVLMDLEPGTMDSVRSGPY;YNEASCGRFVPRAVLMDLEPGTMDSVRSGTY;YNEASCGRFVPRAVLMDLEPGTMDSVRTGPY;YNEASTGRYVPRAVLMDLEPGTMDSVRSGPY	1;2	589;968;2935;2941;3335	-1.42	-1.31	-0.07	0.44	-0.27	-1.16	-1.12	0.3
		0.36	-0.61			A0A5C7HR14_M73_2	A0A5C7HR14;A0A2S1KMY6;A0A5C7H156;A0A2N9J340;A0A5C7INT9;A0A5C7IP03;A0A6B9S303;A0A5C7J0Q1	A0A5C7HR14;A0A5C7H156;A0A5C7INT9;A0A5C7IP03;A0A6B9S303	73;73;73;73;73;73;73;73	1	1.29094e-05	UID849	A0A5C7HR14_M73_2	M	2		158.3	130.82	89.403	-0.98469	534480000	73	A0A6B9S303	RFVPRAVLMDLEPGTMDSVRSGPYGQIFRPD;RFVPRAVLMDLEPGTMDSVRSGTYGQIFRPD;RFVPRAVLMDLEPGTMDSVRTGPYGQIFRPD;RYVPRAVLMDLEPGTMDSVRSGPYGQIFRPD	1;2	589;968;2935;2941;3335	-1.42	-1.31	-0.07	0.44	-0.27	-1.16	-1.12	0.3
		0.076	-0.63	0.42	-1.05	A0A2N9F3C7_M318_1	A0A2N9F3C7;A0A2N9I9Q6;B9MSV5;B9MSV4;A0A6B9S1H9;A0A5C7I489;A0A2N9GCV5;A0A2N9EKD2;A0A5C7HKG2;A0A2N9J967;A0A5C7H8Z0;A0A5C7HT26;A0A5C7IX25	A0A2N9F3C7;A0A6B9S1H9;A0A5C7H8Z0;A0A5C7HT26;A0A5C7IX25	318;318;179;179;318;318;318;318;318;288;318;318;306	1	0.00500047	UID44	A0A2N9F3C7_M318_1	M	2		119.89	104.74	119.89	-0.72784	269190000	318	A0A2N9F3C7	AKCDPRHGKYMACCLMYRGDVVPKDVNAAVA	1	135;288;1277;1970;3238	0.58	0.93	0.71	1.35	1.47	1.29	-2.41	0.047
		0.22	-0.66	-1.46	0.8	A0A5C7HM75_M53_1	A0A5C7HM75	A0A5C7HM75	53	1	0.00120993	UID399	A0A5C7HM75_M53_1	M	2		141.1	124.89	141.1	0.35171	15950000	53	A0A5C7HM75	ERMKTRNPAEKEAATMKKEQKQTQAQLNQEQ	1	1748	-2.35	-3.11	-3.32	-2.12	-2.94	-1.74	-1.55	0.17
		0.11	-0.66	0.26	-0.92	A0A5C7GXN2_M213_1	A0A5C7GXN2;A0A5C7HNC0	A0A5C7GXN2;A0A5C7HNC0	213;213	1	0.00277861	UID196	A0A5C7GXN2_M213_1	M	2		92.856	68.87	69.352	1.203	74125000	213	A0A5C7GXN2	ICEFFKDAQEKVLPYMDYVFGNETEARTFAK;ICEFFKDAQEKVLPYMDYVFGNETEARTFSK	1	838;1795	-1.25	-0.67	-1.44	-0.69	-0.39	-0.3	-2.09	0.075
		0.22	-0.71			A0A5C7HUG3_M1_1	A0A5C7HUG3	A0A5C7HUG3	1	1	0.0111071	UID441	A0A5C7HUG3_M1_1	M	2		78.516	20.556	51.066	3.7462	84303000	1	A0A5C7HUG3	_______________MKEDYEVEEKKQAAAD	1	2010	-0.62	-1.46	-1.19	0.1	0.03	-1.27	-1.56	0.16
		0.26	-0.72	-0.84	0.12	A0A5C7HRJ0_M179_1	A0A5C7HRJ0	A0A5C7HRJ0	179	1	9.34974e-12	UID426	A0A5C7HRJ0_M179_1	M	2		192.14	159.2	192.14	1.5508	880310000	179	A0A5C7HRJ0	GQTRKDQLGHEGYQEMGQRGGQTRKDQLSHE	1	1916	-1.17	-1.79	-2.13	-1.7	0.04	-1.27	-1.41	0.2
		0.052	-0.72	-0.34	-0.38	A0A5C7IYI4_M201_1	A0A5C7IYI4	A0A5C7IYI4	201	1	1.26707e-05	UID677	A0A5C7IYI4_M201_1	M	3		128.31	99.548	46.656	-0.99134	404540000	201	A0A5C7IYI4	EKIPFVPISGFEGDNMIERSTNLDWYKGPTL	1	3295	0.6	0.31	0.41	1.29	1.15	1.03	-2.74	0.029
		0.21	-0.74	-1.58	0.84	A0A5C7ITP4_M258_1	A0A5C7ITP4;A0A5C7ITH2	A0A5C7ITP4	258;699	1	2.161e-05	UID629	A0A5C7ITP4_M258_1	M	2		141.38	122.64	141.38	1.1177	47866000	258	A0A5C7ITP4	HLHVYSWPEGELKQTMDLGNTGLIPLEIRFL	1	3102	-1.77	-2.71	-1.13	-0.69	-1.61	-1.09	-1.58	0.16
		0.074	-0.74	0.18	-0.92	A0A5C7IWY6_M165_1	A0A5C7IWY6	A0A5C7IWY6	165	1	1.11219e-07	UID659	A0A5C7IWY6_M165_1	M	2		143.98	123.2	143.98	-0.84936	32880000	165	A0A5C7IWY6	ISCDEERFKIEKEVEMLAAQDDGGGEQLDRL	1	3233	-2.18	-2.26	-2.03	-1.84	-1.35	-1.07	-2.44	0.045
		0.16	-0.74			A0A2N9FA89_MNA_1	A0A2N9FA89;A0A5C7GS06;A0A2N9HXD1;A0A2N9EUG4;A0A5C7HID6;A0A5C7HF14	A0A2N9FA89;A0A5C7GS06;A0A5C7HF14	222;222;259;236;232;224	1	0.0307036	UID52	A0A2N9FA89_MNA_1	M	2		88.819	60.42	78.149	-0.16947	21340000			LDSLNEESYKDSTLIMQLLRDNLTLWTSDLP;LDTLSEESYKDSTLIMQLLRDNLTLWTSDIP	1	158;649;1511	-2.49	-1.95	-2.62	-1.27	-1.21	-2.37	-1.82	0.11
		0.48	-0.74			A0A2N9HDH8_M581_2	A0A2N9HDH8;A0A2N9G5B0;A0A2N9HUX4;A0A2N9H1E8;A0A2N9H132;A0A2N9GG71;A0A2N9IKM0;A0A2N9EUU4;A0A2N9H2C0;A0A2N9EE70	A0A2N9HDH8	581;855;1185;1207;1272;1317;1347;1668;1999;1256	1	0.0324368	UID703	A0A2N9HDH8_M581_2	M	3		55.841	40.448	55.841	-0.44802	614230000	581	A0A2N9HDH8	PMPKRVHPKAEELAEMMQRVHADVKKQLEAA	2	39	3.09	-0.1	1.19	1.81	3.21	1.39	-0.88	0.41
		0.48	-0.74			A0A2N9HDH8_M582_2	A0A2N9HDH8;A0A2N9G5B0;A0A2N9HUX4;A0A2N9H1E8;A0A2N9H132;A0A2N9GG71;A0A2N9IKM0;A0A2N9EUU4;A0A2N9H2C0;A0A2N9EE70	A0A2N9HDH8	582;856;1186;1208;1273;1318;1348;1669;2000;1257	1	0.0324368	UID704	A0A2N9HDH8_M582_2	M	3		55.841	40.448	55.841	-0.44802	614230000	582	A0A2N9HDH8	MPKRVHPKAEELAEMMQRVHADVKKQLEAAN	2	39	3.09	-0.1	1.19	1.81	3.21	1.39	-0.88	0.41
		0.09	-0.75	-1.57	0.82	A0A5C7HWF2_M582_1	A0A5C7HWF2	A0A5C7HWF2	582	1	0.0030404	UID456	A0A5C7HWF2_M582_1	M	2		107.79	87.484	88.496	-0.25783	14704000	582	A0A5C7HWF2	RLPRPANLVKYAESCMYTPVYRTYR______	1	2069	-2.12	-2.84	-2.08	-1.56	-1.35	-1.88	-2.28	0.056
		0.071	-0.75	-0.94	0.19	A0A5C7J033_M81_1	A0A5C7J033;A0A5C7IXV6;A0A5C7HQS4;A0A5C7HN01;A0A2N9EYW5;A0A2N9GXK3;A0A2N9IZ59	A0A5C7J033	81;82;74;74;78;88;40	1	1.40705e-05	UID675	A0A5C7J033_M81_1	M	2		157.03	141.06	151.1	-2.3143	107800000	81	A0A5C7J033	VLKQVHPDIGISSKAMGIMNSFINDIFEKLA	1	3271	-0.46	-0.42	-1.02	0.15	0.3	-0.12	-2.48	0.042
		0.073	-0.75	-0.33	-0.42	A0A5C7H2Y8_M358_1	A0A5C7H2Y8;A0A2N9FJ94	A0A5C7H2Y8	358;361	1	0.000215714	UID244	A0A5C7H2Y8_M358_1	M	2		121.29	103.48	121.29	1.6011	39944000	358	A0A5C7H2Y8	LLKEAAEEGLISSSQMVKGFSRLEESLNDLA	1	1056	-1.54	-2.28	-2	-1.33	-0.98	-1.27	-2.45	0.044
		0.68	-0.75	0.88	-1.63	A0A5C7GYD0_M64_1	A0A5C7GYD0;A0A5C7HNB7	A0A5C7GYD0;A0A5C7HNB7	65;64	1	6.62767e-26	UID202	A0A5C7GYD0_M64_1	M	3		239.02	208.13	140.84	0.66587	355800000	64	A0A5C7HNB7	DSERLIGDAAKNQVAMNPINTVFDAKRLIGR;DTERLIGDAAKNQVAMNPINTVFDAKRLIGR	1	865;1794	-3.62	1.85	2.08	1.07	0.62	0.87	-0.52	0.62
		0.25	-0.77			A0A2N9GHI9_M146_3	A0A2N9GHI9	A0A2N9GHI9	146	1	0.00190358	UID1475	A0A2N9GHI9_M146_3	M	2		86.344	62.668	76.843	1.6247	1114400000	146	A0A2N9GHI9	GFGKRLKDVRDRYDTMMEKIMKEHEEARKKK	3	305	3.48	1.57	2.55	2.99	3.96	2.97	-1.42	0.2
		0.25	-0.77			A0A2N9GHI9_M147_3	A0A2N9GHI9	A0A2N9GHI9	147	1	0.00190358	UID1476	A0A2N9GHI9_M147_3	M	2		86.344	62.668	76.843	1.6247	1114400000	147	A0A2N9GHI9	FGKRLKDVRDRYDTMMEKIMKEHEEARKKKE	3	305	3.48	1.57	2.55	2.99	3.96	2.97	-1.42	0.2
		0.25	-0.77			A0A2N9GHI9_M151_3	A0A2N9GHI9	A0A2N9GHI9	151	1	0.00190358	UID1477	A0A2N9GHI9_M151_3	M	2		86.344	62.668	76.843	1.6247	1114400000	151	A0A2N9GHI9	LKDVRDRYDTMMEKIMKEHEEARKKKELKDD	3	305	3.48	1.57	2.55	2.99	3.96	2.97	-1.42	0.2
		0.092	-0.79	-0.19	-0.6	A0A5C7HNS1_M174_1	A0A5C7HNS1	A0A5C7HNS1	174	1	1.98757e-14	UID412	A0A5C7HNS1_M174_1	M	3		157.3	137.38	143.74	0.75757	556980000	174	A0A5C7HNS1	LVMGSRGLSTIQRILMGSVSNHLMTHAPCPV	1	1813	1.5	0.73	1.32	1.74	1.74	2.44	-2.26	0.058
		0.37	-0.8	-0.36	-0.44	A0A5C7HQL8_M141_1	A0A5C7HQL8	A0A5C7HQL8	141	1	1.9759e-05	UID423	A0A5C7HQL8_M141_1	M	2		113.76	60.188	88.087	0.23087	117930000	141	A0A5C7HQL8	AIVSAIAASAIPSLVMARGHKIETVPEMPLV	1	1883	-3.24	-0.79	-0.42	-0.96	-0.36	-0.72	-1.11	0.3
		0.11	-0.82	-0.14	-0.68	A0A5C7HBQ1_M251_1	A0A5C7HBQ1	A0A5C7HBQ1	251	1	1.61984e-15	UID320	A0A5C7HBQ1_M251_1	M	3		134.28	120.87	88.571	1.8088	37518000	251	A0A5C7HBQ1	LDTLGEDSYKDSTLIMQLLRDNLTLWTSDMQ	1	1383	-2.49	-2.23	-2.6	-1.27	-1.21	-2.37	-2.14	0.07
		0.22	-0.82	0.18	-1	A0A5C7IWY6_M187_1	A0A5C7IWY6	A0A5C7IWY6	187	1	0.031004	UID660	A0A5C7IWY6_M187_1	M	2		89.171	51.444	89.171	0.2522	33482000	187	A0A5C7IWY6	GGGEQLDRLYERLEAMDASTAEKRAAEILYG	1	3233	-2.76	-2.15	-2.31	-0.88	-1.11	-2.77	-1.55	0.17
		0.19	-0.84	0.95	-1.79	A0A5C7H7W1_M109_1	A0A5C7H7W1;A0A5C7HZ66	A0A5C7H7W1;A0A5C7HZ66	109;109	1	2.36689e-05	UID287	A0A5C7H7W1_M109_1	M	3		107.45	92.298	107.45	0.010962	452950000	109	A0A5C7HZ66	VAANLVRLIAYGNKNMLQTGLIVGGWDKYEG	1	1241;2195	-0.76	-2.57	-1.03	-0.43	-0.72	-0.71	-1.68	0.14
		0.36	-0.85	0.19	-1.04	A0A5C7HXN9_M185_1	A0A5C7HXN9;A0A5C7HYH5;A0A5C7HYD1;A0A5C7IJ29;A0A2N9IR40;A0A2N9HI05;A0A2N9EG95	A0A5C7HXN9;A0A5C7HYD1;A0A5C7IJ29	185;185;185;257;198;291;184	1	0.00174372	UID466	A0A5C7HXN9_M185_1	M	2		110.86	85.471	110.86	-0.81026	103640000	185	A0A5C7HXN9	FDMLRRQSLRADHIKMFVLDEADEMLSRGFK;FDMLRRQSLRPDHIKMFVLDEADEMLSRGFK;FDMLRRQSLRPDYIKMFVLDEADEMLSRGFK	1	2128;2156;2780	-0.08	0.28	-2.69	0.13	-0.06	-0.03	-1.13	0.3
		0.26	-0.85	0.83	-1.68	A0A5C7HBX9_M87_1	A0A5C7HBX9	A0A5C7HBX9	87	0.987742	3.28637e-05	UID322	A0A5C7HBX9_M87_1	M	2		129.71	114.17	99.531	-1.817	105830000	87	A0A5C7HBX9	QIGKGSVIKGWDEGVMGMQLGETARLRCSPD	1	1394	0.28	-0.34	-2.09	0.07	-0.11	0.44	-1.42	0.2
		0.074	-0.86			A0A2N9EV21_M148_1	A0A2N9EV21;A0A2N9EFX1;A0A2N9EVT6;A0A2N9FRJ0;A0A5C7GZ37;A0A5C7HS98;A0A5C7IX98;A0A5C7IYI4;A0A6B9S3G2	A0A2N9EV21;A0A2N9FRJ0;A0A5C7GZ37;A0A5C7HS98;A0A5C7IX98;A0A5C7IYI4;A0A6B9S3G2	148;148;101;148;148;180;148;148;148	1	0.00937588	UID21	A0A2N9EV21_M148_1	M	2		154.09	136.25	118.69	-1.7919	584320000	148	A0A5C7IYI4	TREHALLAFTLGVKQMICCCNKMDATTPKYS;TREHALLAFTLGVRQMICCCNKMDATTPKYS	1	47;216;890;1943;3248;3295;3336	1.57	2.31	1.25	2.68	2.67	2.34	-2.43	0.045
		0.29	-0.88	0.65	-1.53	A0A5C7HL99_M183_1	A0A5C7HL99	A0A5C7HL99	183	1	0.000146911	UID386	A0A5C7HL99_M183_1	M	4		66.027	54.105	46.412	-1.2497	117380000	183	A0A5C7HL99	LNIPDYDAPTQLVKPMERNTRFVDAVLTIPK	1	1722	0.29	-2.54	-0.9	0.07	-0.23	-0.35	-1.3	0.23
		0.43	-0.89	0.06	-0.95	A0A5C7ISX5_M363_1	A0A5C7ISX5	A0A5C7ISX5	363	1	0.000132559	UID623	A0A5C7ISX5_M363_1	M	3		84.025	54.949	64.028	0.082881	148890000	363	A0A5C7ISX5	NVPGVYAIGDVIPGPMLAHKAEEDGVACVEF	1	3066	-0.11	-2.98	0.86	0.15	0.43	-0.14	-0.98	0.36
		0.043	-0.9	-3.89	2.99	A0A2N9FFP9_M231_1	A0A2N9FFP9;A0A5C7H720	A0A2N9FFP9;A0A5C7H720	229;231	1	1.52571e-14	UID61	A0A2N9FFP9_M231_1	M	3		132.33	48.45	62.683	-0.0032069	66052000	231	A0A5C7H720	LDTLGEESYKDSTLIMQLLRDNLTLWTSDMQ	1	170;1211	-1.51	-2.24	-2.27	-1.07	-1.08	-1.15	-2.92	0.022
		0.067	-0.9	-1.97	1.07	A0A5C7HI16_M448_1	A0A5C7HI16	A0A5C7HI16	448	1	0.000130818	UID366	A0A5C7HI16_M448_1	M	2		132.55	116.58	106	2.4871	17758000	448	A0A5C7HI16	ANKTTEEGTQPAQGLMIR_____________	1	1617	-2.65	-1.84	-2.17	-1.21	-1.8	-0.94	-2.52	0.039
		0.034	-0.9	0.32	-1.22	A0A5C7HVB3_M297_1	A0A5C7HVB3	A0A5C7HVB3	297	1	4.17684e-08	UID451	A0A5C7HVB3_M297_1	M	2		176.38	153.31	176.38	0.54171	1053100000	297	A0A5C7HVB3	PEKYFEKVLRQAIKVMGTDEWALTRVITTRA	1	2039	2.45	2.37	2.85	3.28	3.41	3.69	-3.15	0.016
		0.083	-0.94	-0.14	-0.8	A0A5C7GWD7_M223_1	A0A5C7GWD7	A0A5C7GWD7	223	1	0.0250133	UID191	A0A5C7GWD7_M223_1	M	3		62.357	44.178	62.357	0.41829	13194000	223	A0A5C7GWD7	DNSLDDLIAILKRGKMEDNLLEFFPSAKRSP	1	785	-2.03	-3.44	-2.56	-1.67	-1.62	-1.92	-2.34	0.052
		0.035	-0.95	-0.14	-0.81	A0A5C7HV96_M124_1	A0A5C7HV96	A0A5C7HV96	124	1	0.000326884	UID449	A0A5C7HV96_M124_1	M	2		131.43	101.23	82.171	-2.5962	1658700000	124	A0A5C7HV96	YKGEEKQFAPEEISAMVLTKMREVAEAFLGQ	1	2036	3	3.53	2.71	4.03	4.02	4.02	-3.09	0.017
		0.31	-0.96	0.06	-1.02	A0A5C7HCG1_M359_1	A0A5C7HCG1;A0A2N9E1C0	A0A5C7HCG1	359;327	1	8.82337e-06	UID324	A0A5C7HCG1_M359_1	M	4		104.63	86.574	42.908	1.2024	257440000	359	A0A5C7HCG1	VWYPQPAPKDHPWRYMPNHAMTPHISGTTID	1;2	1412	-2.81	0.03	0	0.15	0.28	-0.32	-1.25	0.25
		0.099	-0.96			A0A2N9G7R4_M324_1	A0A2N9G7R4;A0A2N9HYU8;A0A5C7HF87;A0A5C7HFK5;A0A2N9F7V9;A0A5C7IV81	A0A2N9G7R4;A0A5C7HF87;A0A5C7HFK5;A0A5C7IV81	313;327;313;324;35;327	0.999859	0.0291406	UID96	A0A2N9G7R4_M324_1	M	2		89.698	11.182	89.698	-1.2601	32105000	324	A0A5C7HFK5	GLASYPIDTVRRRMMMTSGEAVKYKSSLDAF;GLASYPIDTVRRRMMMTSGEAVKYKSSMDAF	1	272;1517;1528;3168	-2.76	-2.57	-1.45	-1.74	-0.89	-1.26	-2.21	0.063
		0.029	-0.97	-0.82	-0.15	A0A5C7HVA0_M25_1	A0A5C7HVA0	A0A5C7HVA0	25	1	0.00128298	UID450	A0A5C7HVA0_M25_1	M	2		103.91	66.434	103.91	-0.78353	588890000	25	A0A5C7HVA0	IKGMKVTELPKYVKPMLSLDYVKKSVQRGLD	1	2037	1.02	1.23	0.56	2.06	1.87	1.78	-3.29	0.013
		0.062	-0.98	-0.43	-0.55	A0A5C7HM23_M227_1	A0A5C7HM23;A0A2N9FE77;A0A2N9GHG8;Q70CE7	A0A5C7HM23	227;227;235;156	1	2.44186e-20	UID394	A0A5C7HM23_M227_1	M	3		149.99	137.35	87.339	-2.1469	45140000	227	A0A5C7HM23	LDTLGEESYKDSTLIMQLLRDNLTLWTSDIT	1	1743	-2.49	-2.61	-2.7	-1.27	-1.21	-2.37	-2.59	0.036
		0.019	-0.98	-0.22	-0.76	A0A5C7HLQ1_M245_1	A0A5C7HLQ1;A0A2N9FMY0	A0A5C7HLQ1	245;245	1	0.000203826	UID389	A0A5C7HLQ1_M245_1	M	2		139.43	83.866	99.53	-0.15521	198340000	245	A0A5C7HLQ1	IGLFGGAGVGKTVLIMELINNVAKAHGGFSV	1	1737	-0.74	-0.7	-0.59	0.5	0.33	0.08	-3.69	0.0076
		0.029	-0.99	-0.66	-0.33	A0A5C7H1R9_M79_1	A0A5C7H1R9	A0A5C7H1R9	79	1	1.91274e-32	UID233	A0A5C7H1R9_M79_1	M	3		154.42	133.55	154.42	0.25101	242760000	79	A0A5C7H1R9	PFVIGSGPPGTNFTVMKRAFDEGWGAVIAKT	1	992	0.41	0.74	0.14	1.57	1.12	1.58	-3.28	0.013
		0.039	-1.02	-0.28	-0.74	A0A2N9FF36_M321_1	A0A2N9FF36;A0A2N9IQU1;A0A5C7GZ05;A0A5C7GZ31;A0A5C7HNB7;A0A5C7HV96;A0A5C7IXL3	A0A2N9FF36;A0A2N9IQU1;A0A5C7GZ05;A0A5C7GZ31;A0A5C7HNB7;A0A5C7HV96;A0A5C7IXL3	319;284;320;321;320;318;320	1	0.0128887	UID56	A0A2N9FF36_M321_1	M	2		158.36	104.65	130.31	-0.71228	730140000	321	A0A5C7GZ31	RARFEELNMDLFRKCMEPVEKCLRDAKMDKN;RARFEELNMDLFRKCMEPVEKCLRDAKMDKS;RARFEEMNMDLFRKCMEPVEKCLRDAKMDKS	1	165;516;887;889;1794;2036;3260	1.51	1.65	0.73	2.5	2.08	2.37	-3	0.02
		0.058	-1.02	-0.26	-0.76	A0A5C7H3K9_M173_1	A0A5C7H3K9	A0A5C7H3K9	173	1	1.95763e-20	UID255	A0A5C7H3K9_M173_1	M	3		168.65	135.58	168.65	0.5307	478070000	173	A0A5C7H3K9	LAKVINDKFGIVEGLMTTVHSITATQKTVDG	1	1083	0.35	-0.02	1	1.91	1.06	1.41	-2.66	0.032
		0.054	-1.02	-0.15	-0.87	A0A5C7IPK3_M176_1	A0A5C7IPK3	A0A5C7IPK3	176	1	0.000141766	UID605	A0A5C7IPK3_M176_1	M	3		127.02	117.22	106.32	-0.22531	574860000	176	A0A5C7IPK3	EGVTKYLKPSVAGFLMQKELDYLVGAVANPK	1	2954	0.74	1.05	1.92	2.43	2.02	2.31	-2.71	0.03
		0.058	-1.02			A0A2N9FGF0_MNA_1	A0A2N9FGF0;A0A3Q9D3H9;A0A5C7HIA0	A0A2N9FGF0;A0A3Q9D3H9;A0A5C7HIA0	177;78;180	1	6.63612e-06	UID62	A0A2N9FGF0_MNA_1	M	3		112.74	92.298	88.264	-0.89392	389520000			LAKVINDRFGIVEGLMTTVHSITATQKTVDG;LAKVLNDRFGIVEGLMTTVHSITATQKTVDG	1	172;590;1624	0.35	-0.02	1	1.91	1.06	1.41	-2.66	0.032
		0.16	-1.02			A0A2N9GVL8_M38_1	A0A2N9GVL8;A0A2N9IP01;A0A5C7GZX0;A0A5C7HCL0;A0A5C7HGQ8	A0A2N9GVL8;A0A5C7GZX0;A0A5C7HCL0;A0A5C7HGQ8	38;38;38;38;38	1	0.00164234	UID106	A0A2N9GVL8_M38_1	M	2		122.18	97.958	87.181	-0.35489	44711000	38	A0A5C7HGQ8	GKHRKHPGGRGNAGGMHHHRILFDKYHPGFF;GKHRKHPGGRGNAGGMHHHRILFDKYHPGYF	1	345;926;1418;1570	-2.35	-0.97	-3.03	-0.81	-0.79	-1.69	-1.81	0.11
		0.25	-1.02			A0A2N9HJZ1_M10_1	A0A2N9HJZ1;A0A5C7H0Q3;A0A5C7H1T5	A0A2N9HJZ1;A0A5C7H0Q3;A0A5C7H1T5	10;10;10	1	0.000152012	UID118	A0A2N9HJZ1_M10_1	M	2		129.74	111.47	114.76	-1.4687	108850000	10	A0A5C7H0Q3	______MKTILSSETMDIPDGVKIKINAKII;______MKTILSSETMDIPDGVKIKVNAKII	1	398;950;993	-2.58	-0.17	0.04	0.44	-0.31	0.22	-1.46	0.19
		0.03	-1.03	-1.36	0.33	A0A5C7IMM4_M248_3	A0A5C7IMM4	A0A5C7IMM4	248	1	0.00122699	UID1962	A0A5C7IMM4_M248_3	M	2		116.77	95.896	82.171	-1.6152	22673000	248	A0A5C7IMM4	SLILGEENATDDTQRMMQMSGFGFDPTKLPD	3	2893	-2.22	-2.88	-2.49	-1.15	-1.67	-1.68	-3.25	0.014
		0.063	-1.05	0.13	-1.18	A0A5C7HDL0_M138_2	A0A5C7HDL0	A0A5C7HDL0	138	1	7.00094e-06	UID1018	A0A5C7HDL0_M138_2	M	2		164.96	155.37	72.096	-0.51182	3575900000	138	A0A5C7HDL0	ATGTVPEMADQAKRRMADMAGYVGQKTKDVG	1;2	1462	3.12	3.35	3.51	4.83	4.75	3.54	-2.57	0.037
		0.063	-1.05	0.13	-1.18	A0A5C7HDL0_M141_2	A0A5C7HDL0	A0A5C7HDL0	141	1	0.000149026	UID1019	A0A5C7HDL0_M141_2	M	2		142.04	119.91	72.096	-0.51182	4243600000	141	A0A5C7HDL0	TVPEMADQAKRRMADMAGYVGQKTKDVGQEI	1;2	1462	3.12	3.35	3.51	4.83	4.75	3.54	-2.57	0.037
		0.051	-1.06	0.09	-1.15	A0A5C7H8H1_M165_1	A0A5C7H8H1;A0A2N9GWY7;A0A2N9F9B4	A0A5C7H8H1	165;165;165	1	3.07539e-08	UID297	A0A5C7H8H1_M165_1	M	2		185.29	144.94	146.11	-0.2609	665820000	165	A0A5C7H8H1	LPLVSSYRYEGDEVNMTLAKSEAKILHEKIS	1	1259	2.08	0.91	1.92	2.5	2.65	2.96	-2.77	0.028
		0.051	-1.06	0.32	-1.38	A0A5C7HVB3_M205_1	A0A5C7HVB3	A0A5C7HVB3	205	1	3.07539e-08	UID452	A0A5C7HVB3_M205_1	M	2		185.29	144.94	146.11	-0.2609	609480000	205	A0A5C7HVB3	VPLVCSFRYEGDEVNMTLAKKEAKIIREAIS	1	2039	2.08	0.91	1.92	2.5	2.65	2.96	-2.77	0.028
		0.062	-1.06	2.71	-3.77	A0A2N9FGT0_M226_1	A0A2N9FGT0;A0A5C7HTQ3;A0A2N9I4X2;A0A2N9FER2;A0A2N9ENW7	A0A2N9FGT0;A0A5C7HTQ3	231;226;227;227;227	1	3.64959e-07	UID65	A0A2N9FGT0_M226_1	M	3		93.236	62.42	81.974	0.79115	44431000	226	A0A5C7HTQ3	LDTLGEESYKDSTLIMQLLRDNLTLWTSDAQ;LDTLGEESYKDSTLIMQLLRDNLTLWTSDMQ	1	175;1989	-2.49	-2.44	-3.08	-1.27	-1.21	-2.37	-2.59	0.036
		0.012	-1.07	0.13	-1.2	A0A5C7I4H9_M10_1	A0A5C7I4H9	A0A5C7I4H9	10	1	8.80168e-06	UID495	A0A5C7I4H9_M10_1	M	2		163.94	149.73	78.655	0.1174	151260000	10	A0A5C7I4H9	______MALKLYGAPMSTCTTRVTISLYEKD	1	2399	-0.19	-0.32	-0.42	0.92	0.78	0.6	-4.11	0.0045
		0.085	-1.08	0.28	-1.36	A0A5C7HV22_M140_1	A0A5C7HV22	A0A5C7HV22	140	0.999593	1.20249e-38	UID446	A0A5C7HV22_M140_1	M	3		178.02	165.2	178.02	-0.85633	71122000	140	A0A5C7HV22	AEAVEEFSGMITQIKMEMDDSIGISGENVKP	1	2030	-0.88	-2.47	-0.99	-0.3	-0.25	-0.56	-2.32	0.053
		0.028	-1.09	-1.36	0.27	A0A5C7IMM4_M251_3	A0A5C7IMM4	A0A5C7IMM4	251	1	0.00122699	UID1964	A0A5C7IMM4_M251_3	M	2		116.77	95.896	82.171	-1.6152	22673000	251	A0A5C7IMM4	LGEENATDDTQRMMQMSGFGFDPTKLPDHGL	3	2893	-2.26	-3.03	-2.49	-1.15	-1.67	-1.68	-3.32	0.013
		0.029	-1.09	-0.21	-0.88	A0A5C7HFR3_M108_1	A0A5C7HFR3	A0A5C7HFR3	108	1	0.023282	UID354	A0A5C7HFR3_M108_1	M	2		77.64	48.167	77.64	-0.088385	27133000	108	A0A5C7HFR3	PPAEKYEYQAEVSRLMDLIVNSLYSNKEVFL	1	1536	-2.84	-2.37	-2	-1.24	-1.64	-1.07	-3.27	0.014
		0.017	-1.1			A0A2N9HTY4_M11_1	A0A2N9HTY4;A0A2N9I2F4	A0A2N9HTY4	11;11	1	0.0307146	UID121	A0A2N9HTY4_M11_1	M	2		53.569	14.421	53.569	-1.6653	19826000	11	A0A2N9HTY4	_____MNSLLSAVVPMTVEISKTFRSLFGEM	1	426	-2.31	-2.5	-1.87	-1.14	-1.26	-0.98	-3.79	0.0067
		0.073	-1.11			A0A2N9IWY6_M148_1	A0A2N9IWY6;A0A5C7GW74	A0A2N9IWY6;A0A5C7GW74	137;148	1	0.000386301	UID152	A0A2N9IWY6_M148_1	M	2		128.68	93.134	74.698	-0.26174	97350000	148	A0A5C7GW74	GVSVTKVEQLTSFPEMLDGRVKTLHPNIHGG	1	549;779	-0.78	-1.97	-0.48	-0.18	-0.18	0.47	-2.45	0.044
		0.034	-1.12	-1.03	-0.09	A0A5C7HZ14_M228_1	A0A5C7HZ14	A0A5C7HZ14	228	1	3.11702e-08	UID472	A0A5C7HZ14_M228_1	M	4		140.96	131.2	43.069	2.4806	51488000	228	A0A5C7HZ14	GSMKVPLGIVGSPLEMVLQHAKPLNQLPFVG	1	2184	-2.36	-2.1	-1.27	-0.75	-0.97	-0.64	-3.14	0.016
		0.36	-1.13	-0.32	-0.81	A0A5C7IU90_M350_1	A0A5C7IU90	A0A5C7IU90	350	1	0.00406806	UID634	A0A5C7IU90_M350_1	M	2		97.911	63.379	91.961	0.95082	158920000	350	A0A5C7IU90	AKQVKANAVALGNFLMSKGYKLVTGGTENHL	1	3121	-3.21	0.14	0.93	0.76	-0.03	0.52	-1.13	0.3
		0.015	-1.13	-0.18	-0.95	A0A5C7GZ14_M71_1	A0A5C7GZ14;A0A5C7IKD9;A0A2N9G095;A0A2N9J4S0;A0A2N9HIV1	A0A5C7GZ14;A0A5C7IKD9	71;207;71;71;71	1	0.000305891	UID207	A0A5C7GZ14_M71_1	M	2		103.88	89.723	77.593	-2.2806	217060000	71	A0A5C7GZ14	ACVYDGYTLPKLYAKMQYCVSCAIHSHVVRV;ACVYDTYVLPKLYAKMQYCVSCAIHSHVVRV	1	888;2816	-0.55	-0.6	-0.25	0.55	0.46	0.99	-3.91	0.0057
		0.1	-1.21	-0.55	-0.66	A0A5C7HN40_M103_1	A0A5C7HN40	A0A5C7HN40	103	1	0.00869174	UID404	A0A5C7HN40_M103_1	M	2		100.02	69.763	79.986	0.95934	75117000	103	A0A5C7HN40	LEESGSLRERIRAIVMEIESSTRIMHSSLLL	1	1786	-1.16	-2.75	-0.63	-0.06	-0.54	-0.32	-2.19	0.064
		0.053	-1.22	-1.18	-0.04	A0A2N9FMC0_M21_1	A0A2N9FMC0	A0A2N9FMC0	21	1	0.012586	UID70	A0A2N9FMC0_M21_1	M	2		79.693	54.901	79.693	0.07411	64144000	21	A0A2N9FMC0	IFKDEANEEKGERARMASFIGAMAVADLVKT	1	198	-2.38	-0.71	-1.47	-0.12	-0.26	-0.52	-2.73	0.029
		0.16	-1.23	-1.58	0.35	A0A5C7HBU3_M48_1	A0A5C7HBU3	A0A5C7HBU3	48	1	6.88464e-08	UID321	A0A5C7HBU3_M48_1	M	3		113.6	106.62	100.93	-1.6401	105710000	48	A0A5C7HBU3	GKFFTRKGKVEVDQEMRDVQVSAAPIGSVIS	1	1386	-1.33	0.02	-2.85	-0.35	-0.2	0.08	-1.82	0.11
		0.011	-1.25	-0.51	-0.74	A0A5C7IWC2_M56_1	A0A5C7IWC2;A0A2N9G287	A0A5C7IWC2	56;40	1	2.56211e-12	UID649	A0A5C7IWC2_M56_1	M	3		178.81	152.14	102.48	0.99853	192120000	56	A0A5C7IWC2	SFKWSKGKQKEKVNNMVLFDQATYDKLLSEA	1	3203	-0.43	-0.85	-0.15	0.94	0.68	0.68	-4.18	0.0041
		0.084	-1.25	0.26	-1.51	A0A5C7GTJ2_M167_1	A0A5C7GTJ2	A0A5C7GTJ2	167	1	0.00920641	UID183	A0A5C7GTJ2_M167_1	M	2		76.01	46.242	76.01	3.5586	31134000	167	A0A5C7GTJ2	NKIDKERAGVLVGTGMGGLTVFSDGVKALIE	1	689	-3.61	-2.35	-1.57	-1.71	-1.07	-1	-2.33	0.052
		0.058	-1.3	-2.15	0.85	A0A5C7HHL6_M82_1	A0A5C7HHL6	A0A5C7HHL6	82	1	0.00215603	UID363	A0A5C7HHL6_M82_1	M	2		117.3	76.948	109.44	0.064659	75616000	82	A0A5C7HHL6	VKKSTEKIEHVDDVNMKVSYSVIDGDLLEYY	1	1602	-1.8	-2.56	-2.74	-0.81	-0.4	-2	-2.66	0.032
		0.024	-1.3	-1.24	-0.06	A0A5C7I1P3_M17_1	A0A5C7I1P3	A0A5C7I1P3	17	1	0.000232249	UID481	A0A5C7I1P3_M17_1	M	2		155.48	144.56	155.48	-0.54382	40970000	17	A0A5C7I1P3	GTQQRQMEVQDQESQMISKIAKSFNFIIPIL	1;2	2292	-2.94	-3.04	-2.18	-1.88	-1.37	-1	-3.47	0.01
		0.02	-1.32	-1.77	0.45	A0A5C7IK54_M49_1	A0A5C7IK54	A0A5C7IK54	49	1	0.000113009	UID575	A0A5C7IK54_M49_1	M	2		145.17	112.33	131.44	-0.4795	21114000	49	A0A5C7IK54	AAIDKTAQTAQAAKDMTYQTAEAAKDKTVQA	1	2808	-2.52	-1.93	-2.77	-1.43	-0.58	-1.25	-3.61	0.0086
		0.0048	-1.36	-0.08	-1.28	A0A5C7HAY7_M446_1	A0A5C7HAY7	A0A5C7HAY7	446	1	1.42272e-60	UID313	A0A5C7HAY7_M446_1	M	2		273.17	228.56	273.17	-0.89573	179790000	446	A0A5C7HAY7	KVDISDEAQKERVSQMIEDQEPFEGEALLDA	1	1344	-0.06	-0.34	-0.24	1.34	1.05	1.04	-5.12	0.0013
		0.006	-1.37	-3.19	1.82	A0A5C7IKJ0_M7_1	A0A5C7IKJ0	A0A5C7IKJ0	7	1	0.00101726	UID577	A0A5C7IKJ0_M7_1	M	2		100.72	65.498	46.706	3.4178	23782000	7	A0A5C7IKJ0	_________MATHVDMSLDDIIKSRKNSERG		2821	-2.15	-2.01	-2.56	-0.79	-1.01	-0.83	-4.88	0.0018
		0.031	-1.4	0.17	-1.57	A0A5C7IP43_M219_1	A0A5C7IP43;A0A2N9EH68	A0A5C7IP43	219;222	1	0.00217757	UID600	A0A5C7IP43_M219_1	M	3		83.692	28.794	83.692	-0.21789	19766000	219	A0A5C7IP43	KAVVSNGLKLGASLAMAEHIPWLRWMFPLEE	1	2945	-3.09	-2.85	-1.72	-1.04	-1.56	-0.86	-3.23	0.014
		0.0085	-1.42	-3.15	1.73	A0A5C7HT41_M99_1	A0A5C7HT41	A0A5C7HT41	99	1	1.42335e-05	UID437	A0A5C7HT41_M99_1	M	3		76.611	67.644	76.611	0.72754	21659000	99	A0A5C7HT41	DEHRIKKAGLESTNTMIDHLLSLQESQPEYY	1	1971	-2.07	-2.41	-2.85	-1.09	-0.76	-1.23	-4.47	0.0028
		0.28	-1.43	-0.84	-0.59	A0A5C7IXI8_M102_1	A0A5C7IXI8	A0A5C7IXI8	102	1	4.13506e-23	UID669	A0A5C7IXI8_M102_1	M	3		206.34	194.55	54.747	-1.5138	282910000	102	A0A5C7IXI8	GGEIVNRPMHIGFITMEPKTLFIPQYMDSSL	1;2	3256	0.61	1.78	-2.81	1.42	1.23	1.24	-1.34	0.22
		0.0093	-1.44	-1.36	-0.08	A0A5C7IMM4_M249_3	A0A5C7IMM4	A0A5C7IMM4	249	1	0.00122699	UID1963	A0A5C7IMM4_M249_3	M	2		116.77	95.896	82.171	-1.6152	22673000	249	A0A5C7IMM4	LILGEENATDDTQRMMQMSGFGFDPTKLPDH	3	2893	-3.15	-3.2	-2.49	-1.15	-1.67	-1.68	-4.38	0.0032
		0.0091	-1.46	-4.31	2.85	A0A5C7H0R5_M132_1	A0A5C7H0R5	A0A5C7H0R5	132	1	0.00193957	UID227	A0A5C7H0R5_M132_1	M	2		105.46	88.024	77.062	-0.22947	17894000	132	A0A5C7H0R5	FRLPENARVDQIKACMENGVLTVNVPKMEEK	1	952	-3.25	-2.46	-2.65	-1.21	-1.09	-1.66	-4.41	0.0031
		0.006	-1.46	0.1	-1.56	A0A5C7GZD8_M243_1	A0A5C7GZD8	A0A5C7GZD8	243	1	0.0087249	UID217	A0A5C7GZD8_M243_1	M	2		94.309	48.629	94.309	-0.31309	130890000	243	A0A5C7GZD8	YFKQITKAGEIGSSTMPHKVNPIDFENSEGN	1	908	-1.18	-1.87	-1.52	-0.26	-0.04	0.12	-4.87	0.0018
		0.016	-1.47	-0.82	-0.65	A0A5C7HY98_M6_1	A0A5C7HY98;A0A5C7HYD7	A0A5C7HY98	6;6	1	9.06989e-21	UID469	A0A5C7HY98_M6_1	M	4		137.88	132.4	137.88	-0.30429	27490000	6	A0A5C7HY98	__________MDFRIMGVDSPLFSTLQHMMD	1	2151	-1.86	-2.11	-2.52	-0.85	-1.18	-0.07	-3.88	0.006
		0.57	-1.49			A0A2N9H1D6_M378_1	A0A2N9H1D6;A0A2N9FGX4;A0A5C7GRC9;A0A2N9H607;A0A2N9GXJ7;A0A5C7HZ42	A0A2N9H1D6;A0A5C7GRC9;A0A5C7HZ42	234;234;378;158;99;228	1	9.73767e-05	UID66	A0A2N9H1D6_M378_1	M	2		148.32	116.69	129.85	1.9172	1853700000	378	A0A5C7GRC9	ELIQRGPTPEPLCQVMLRVGDLDRSIKFYEK;ELLERGPTPEPLCQVMLRVGDLDRSINFYEK	1	177;630;2189	1.92	1.25	1.14	5.65	5.72	-2.6	-0.71	0.5
		0.018	-1.52	-1.69	0.17	A0A5C7I5Y6_M53_1	A0A5C7I5Y6;A0A2N9FBF1;A0A2N9FD68;A0A2N9FG77;A0A2N9IZ77	A0A5C7I5Y6	53;53;54;53;2157	1	4.19826e-12	UID54	A0A5C7I5Y6_M53_1	M	2		190.24	160.03	152.88	-0.25965	837110000	53	A0A5C7I5Y6	GVGVASMGVMRPELVMKSIVPVVMAGVLGIY	1;2	160	-0.79	0.33	-0.39	1.01	0.91	1.79	-3.73	0.0073
		0.006	-1.53	-2.26	0.73	A0A5C7HKG3_M134_2	A0A5C7HKG3	A0A5C7HKG3	134	1	0.00186397	UID1069	A0A5C7HKG3_M134_2	M	2		138.75	113.37	115.14	0.27443	23001000	134	A0A5C7HKG3	EQALKMQSVSQEAYEMYSKKALVILKETSEQ	2	1701	-2.42	-2.11	-2.86	-0.75	-1.2	-0.85	-4.87	0.0018
		0.0076	-1.53	0.46	-1.99	A0A5C7IJK9_M274_1	A0A5C7IJK9	A0A5C7IJK9	274	1	4.01334e-07	UID568	A0A5C7IJK9_M274_1	M	2		125.53	78.938	125.53	-2.159	18758000	274	A0A5C7IJK9	RACLRLRSGCEKLKKMLSANPEAPLNIECLM	1	2794	-2.77	-2.73	-2.91	-1.65	-0.7	-1.45	-4.62	0.0024
		0.0049	-1.53	1.09	-2.62	A0A2N9ELW4_M287_1	A0A2N9ELW4;A0A5C7I1H3	A0A2N9ELW4;A0A5C7I1H3	275;287	1	0.0305375	UID27	A0A2N9ELW4_M287_1	M	2		83.783	60.73	83.783	-2.4978	14202000	287	A0A5C7I1H3	HARWPKAIVQFEDFQMKWAFETLERYRKRFC;YTRWPKAIVQFEDFQMKWAFETLQRYRKKFC	1	74;2283	-3.36	-2.81	-3.37	-1.45	-1.57	-1.92	-5.08	0.0014
		0.0044	-1.54	0.24	-1.78	A0A2N9FQY6_M163_1	A0A2N9FQY6;A0A2N9J270;A0A5C7HR14;A0A2S1KMY6;A0A5C7GUZ6;A0A5C7H156;A0A2N9J340;A0A5C7H1Y6;A0A5C7INT9;A0A5C7IP03;A0A6B9S303;A0A5C7J0Q1	A0A2N9FQY6;A0A2N9J270;A0A5C7HR14;A0A5C7GUZ6;A0A5C7H156;A0A5C7H1Y6;A0A5C7INT9;A0A5C7IP03;A0A6B9S303	165;163;163;163;163;163;163;163;163;163;163;163	0.868043	4.86188e-05	UID78	A0A2N9FQY6_M163_1	M	2		150.61	137.02	150.61	0.057286	23681000	163	A0A6B9S303	GTLLISKIREEYPDRMMLTFSVFPSPKVSDT	1	212;561;589;738;968;1005;2935;2941;3335	-2.13	-2.49	-2.73	-0.74	-0.82	-1.16	-5.21	0.0012
		0.11	-1.57	-0.03	-1.54	A0A5C7IFK8_M76_1	A0A5C7IFK8	A0A5C7IFK8	76	1	0.00239313	UID539	A0A5C7IFK8_M76_1	M	3		84.31	48.402	77.468	2.2579	117660000	76	A0A5C7IFK8	SYSFKSAGRVIASGTMADPGSLKANDRTTVN	1	2698	-1.67	-2.48	0.22	-0.61	0.44	0.96	-2.13	0.07
		0.022	-1.57	0.13	-1.7	A0A5C7HDL0_M141_1	A0A5C7HDL0	A0A5C7HDL0	141	1	0.000149026	UID331	A0A5C7HDL0_M141_1	M	2		142.04	119.91	72.096	-0.51182	4243600000	141	A0A5C7HDL0	TVPEMADQAKRRMADMAGYVGQKTKDVGQEI	1;2	1462	2.83	3.16	2.44	3.92	5.27	3.97	-3.54	0.0094
		0.0027	-1.59			A0A5C7ICP9_M56_1	A0A5C7ICP9	A0A5C7ICP9	56	1	0.00634837	UID524	A0A5C7ICP9_M56_1	M	2		96.229	72.14	91.937	0.20545	72367000	56	A0A5C7ICP9	GDHHGPPKVNFWQDPMSPSKWKEEHFVIVSL	1	2644	-1.66	-1.41	-1.29	-0.1	0.28	0.24	-5.79	0.00066
		0.035	-1.62	-1.69	0.07	A0A5C7I5Y6_M47_2	A0A5C7I5Y6;A0A2N9FBF1;A0A2N9FD68;A0A2N9FG77;A0A2N9IZ77	A0A5C7I5Y6	47;47;48;47;2151	0.99791	8.1232e-08	UID741	A0A5C7I5Y6_M47_2	M	2		152.88	127.86	152.88	-0.25965	259150000	47	A0A5C7I5Y6	YGTAKSGVGVASMGVMRPELVMKSIVPVVMA	2	160	-1.21	0.26	-0.07	1.26	0.56	2.03	-3.1	0.017
		0.035	-1.62	-1.69	0.07	A0A5C7I5Y6_M53_2	A0A5C7I5Y6;A0A2N9FBF1;A0A2N9FD68;A0A2N9FG77;A0A2N9IZ77	A0A5C7I5Y6	53;53;54;53;2157	1	4.19826e-12	UID742	A0A5C7I5Y6_M53_2	M	2		190.24	160.03	152.88	-0.25965	837110000	53	A0A5C7I5Y6	GVGVASMGVMRPELVMKSIVPVVMAGVLGIY	1;2	160	-1.21	0.26	-0.07	1.26	0.56	2.03	-3.1	0.017
		0.34	-1.62	0.17	-1.79	A0A5C7IXT2_M112_1	A0A5C7IXT2	A0A5C7IXT2	112	1	0.0188219	UID673	A0A5C7IXT2_M112_1	M	2		150.17	79.649	139.74	-1.0527	422710000	112	A0A5C7IXT2	DIRADKKKIKDAVKKMYDIQTKKVNTLIRPD	1	3269	2.61	1.1	-3.2	1.93	2.47	0.99	-1.18	0.28
		0.074	-1.64			A0A5C7GR73_M1_1	A0A5C7GR73;A0A5C7GR62;A0A5C7GQR9	A0A5C7GR73	1;1;1	1	0.00863355	UID169	A0A5C7GR73_M1_1	M	3		88.496	47.047	72.643	-3.1621	53066000	1	A0A5C7GR73	_______________MTLSKLGIIRVSADDT	1	617	-2.81	-0.62	-3.17	-0.77	-0.83	-0.06	-2.43	0.045
		0.045	-1.67	-0.31	-1.36	A0A5C7HXI3_M44_1	A0A5C7HXI3;A0A5C7HZM3;A0A5C7HXH3;A0A2N9HGP1;A0A5C7HXG3;A0A5C7HY98;A0A5C7HYD7;A0A5C7HYK7	A0A5C7HXI3;A0A5C7HY98;A0A5C7HYK7	44;44;44;44;49;44;44;44	1	5.94354e-18	UID463	A0A5C7HXI3_M44_1	M	2		148.28	28.283	78.516	-0.072591	279750000	44	A0A5C7HY98	SYNAPTRTFVRDAKAMAATPADVKEYPNSYV	1	2118;2151;2163	-0.03	-1.52	-1.49	1.34	0.93	-0.3	-2.88	0.023
		0.37	-1.67			A0A5C7IV65_M182_1	A0A5C7IV65	A0A5C7IV65	182	1	0.0232759	UID643	A0A5C7IV65_M182_1	M	2		69.598	6.0331	69.598	-2.1966	720060000	182	A0A5C7IV65	YVIVHAKICKRGAFPMYPTPSRLIFLPLTFE		3163	2.31	3.55	-2.85	2.22	2.48	3.32	-1.1	0.31
		0.0024	-1.68	-1.5	-0.18	A0A5C7INE0_M267_2	A0A5C7INE0	A0A5C7INE0	267	1	1.96711e-11	UID1282	A0A5C7INE0_M267_2	M	3		133.1	117.97	133.1	0.56209	29853000	267	A0A5C7INE0	VAGLPLAGNPIWWRTMFGVSAIPSILLALGM	2	2922	-2.04	-2.6	-2.05	-0.56	-0.47	-0.6	-5.91	0.00058
		0.0022	-1.71	-1.24	-0.47	A0A5C7I1P3_M17_2	A0A5C7I1P3	A0A5C7I1P3	17	1	0.000232249	UID1169	A0A5C7I1P3_M17_2	M	2		155.48	144.56	155.48	-0.54382	40970000	17	A0A5C7I1P3	GTQQRQMEVQDQESQMISKIAKSFNFIIPIL	1;2	2292	-2.68	-2.48	-2.51	-1.07	-0.49	-0.97	-6.01	0.00052
		0.017	-1.75	-0.8	-0.95	A0A5C7HG06_M246_1	A0A5C7HG06	A0A5C7HG06	246	1	0.000457533	UID355	A0A5C7HG06_M246_1	M	2		97.214	77.573	97.214	1.8255	20691000	246	A0A5C7HG06	VMIPLGNMSNVNPVIMKENPSEKYIQISTID	1	1543	-3.71	-2.02	-2.73	-1.16	-1.25	-0.79	-3.83	0.0064
		0.062	-1.75	0.3	-2.05	A0A5C7ID52_M109_1	A0A5C7ID52	A0A5C7ID52	109	0.97077	0.00634837	UID527	A0A5C7ID52_M109_1	M	2		96.229	25.288	96.229	-0.66529	91228000	109	A0A5C7ID52	FFSMARGNATVPAMEMTKWFDTNYHYIVPEL	1	2654	-1.61	-3.09	-0.23	0.35	0.11	-0.14	-2.59	0.036
		0.013	-1.76	-0.51	-1.25	A0A5C7I142_M177_1	A0A5C7I142	A0A5C7I142	177	1	0.00164165	UID478	A0A5C7I142_M177_1	M	2		107.83	72.32	107.83	2.6414	23639000	177	A0A5C7I142	SLINKAGATAVGLSGMDGRLVTARPSPKAAQ	1	2270	-2.38	-2.98	-3.01	-0.92	-0.36	-1.81	-4.08	0.0046
		0.016	-1.77			A0A5C7HWL6_M1_1	A0A5C7HWL6;A0A5C7HZG3	A0A5C7HWL6	1;1	1	0.029086	UID457	A0A5C7HWL6_M1_1	M	2		56.548	12.778	56.548	-0.31261	26055000	1	A0A5C7HWL6	_______________MENNTKIAASVSKGLL	1	2080	-2.92	-2.5	-2.68	-1.35	0.06	-1.5	-3.87	0.0061
		0.17	-1.81	-0.3	-1.51	A0A5C7H2J7_M476_1	A0A5C7H2J7;A0A2N9HNZ7	A0A5C7H2J7	476;487	1	0.00628409	UID238	A0A5C7H2J7_M476_1	M	2		110.41	41.244	90.601	-0.25858	169100000	476	A0A5C7H2J7	TDGLIRIKVGLSGILMVKGTTYDHMNQVSVQ	1	1035	1.55	-2.23	-2.48	0.68	0.48	1.11	-1.77	0.12
		0.0072	-1.82	-1.86	0.04	A0A5C7ITA3_M18_1	A0A5C7ITA3	A0A5C7ITA3	18	1	2.83244e-09	UID625	A0A5C7ITA3_M18_1	M	4		142.78	137.78	43.696	-1.937	209670000	18	A0A5C7ITA3	QEQQKRRQKNEDQQHMMSHEGHQQQQQREPI	1;2	3088	-2.63	-3.1	-2.56	-1.51	-1.06	-0.27	-4.67	0.0022
		0.019	-1.84	-2.19	0.35	A0A5C7HKC9_M239_1	A0A5C7HKC9	A0A5C7HKC9	239	1	0.0154166	UID379	A0A5C7HKC9_M239_1	M	3		94.191	78.804	75.479	1.0781	56407000	239	A0A5C7HKC9	VGTSISNGLIKLRKKMDPTFETPNKAPPPIL	1	1696	-2.27	-2.61	-1.34	-0.58	0.64	-0.75	-3.67	0.0079
		0.019	-1.86	-1.22	-0.64	A0A5C7HEP9_M255_1	A0A5C7HEP9	A0A5C7HEP9	255	1	0.00236437	UID343	A0A5C7HEP9_M255_1	M	2		107.4	89.536	103.22	-0.77102	83553000	255	A0A5C7HEP9	PYTMMKFASFETIVEMFYKYAIPTPKDQCST	1	1497	-3.35	-1.52	-1.75	-0.52	-0.29	-0.23	-3.69	0.0076
		0.029	-1.86	-0.2	-1.66	A0A5C7IUI3_M360_1	A0A5C7IUI3	A0A5C7IUI3	360	0.999986	9.70615e-05	UID641	A0A5C7IUI3_M360_1	M	3		94.384	85.89	94.384	0.55215	44294000	360	A0A5C7IUI3	EAESTLDYGDVFKRIMQHSPVPMSPLESLAS	1	3136	-2.57	-1.03	-3.21	-0.59	-0.65	0.01	-3.27	0.014
		0.0039	-1.87	-3.67	1.8	A0A5C7IFM5_M132_1	A0A5C7IFM5	A0A5C7IFM5	132	0.949126	2.01933e-37	UID542	A0A5C7IFM5_M132_1	M	4		196.2	189.55	99.711	-0.21931	1292700000	132	A0A5C7IFM5	RQIIEIAESIPSMCNMRPMECDFESSRSDMS	1;2	2701	-1.97	-1.44	-2.42	-0.25	-0.23	0.28	-5.35	0.001
		0.0047	-1.89	-1.24	-0.65	A0A5C7I1P3_M8_2	A0A5C7I1P3	A0A5C7I1P3	8	1	0.000325602	UID1168	A0A5C7I1P3_M8_2	M	2		155.48	144.56	155.48	-0.54382	24621000	8	A0A5C7I1P3	________MGTQQRQMEVQDQESQMISKIAK	2	2292	-2.85	-2.14	-3.21	-1.07	-0.49	-0.97	-5.14	0.0013
		0.0042	-1.89	-0.14	-1.75	A0A5C7HES7_M1_1	A0A5C7HES7	A0A5C7HES7	1	1	0.0255379	UID345	A0A5C7HES7_M1_1	M	2		60.682	43.755	60.682	-0.74973	27693000	1	A0A5C7HES7	_______________MQAPVLVLKDSLKRES	1	1501	-3.11	-2.58	-1.96	-0.78	-0.46	-0.73	-5.27	0.0011
		0.018	-1.89	1.86	-3.75	A0A5C7IP36_M104_1	A0A5C7IP36;A0A5C7IP89;A0A2N9FB77	A0A5C7IP36;A0A5C7IP89	110;104;103	1	0.000115219	UID599	A0A5C7IP36_M104_1	M	2		134.68	105.51	134.68	0.8358	141590000	104	A0A5C7IP89	LMAIKGQIYDVSQSRMFYGPGGPYALFAGKD	1	2943;2951	-0.28	-2.06	-0.4	1	1.03	0.88	-3.77	0.0069
		0.0012	-1.9	-2.2	0.3	A0A5C7IWC6_M806_1	A0A5C7IWC6	A0A5C7IWC6	806	1	2.29108e-16	UID650	A0A5C7IWC6_M806_1	M	2		178	159.17	148.33	-1.9727	534480000	806	A0A5C7IWC6	LNKPETVLLNSFPSQMQATKVMTILDVLSSH	1	3204	1.13	0.83	0.92	3.06	2.58	2.96	-6.85	0.00024
		0.0016	-1.93	-0.15	-1.78	A0A5C7IPK3_M255_1	A0A5C7IPK3	A0A5C7IPK3	255	1	0.000818889	UID603	A0A5C7IPK3_M255_1	M	3		79.237	62.75	66.853	-0.396	37924000	255	A0A5C7IPK3	SSLVEEDKLDLATSLMEKAKTKGVSLLLPTD	1	2954	-2.41	-2.01	-1.97	-0.21	-0.5	0.11	-6.45	0.00034
		0.0056	-1.93			A0A2N9G7R4_M84_1	A0A2N9G7R4;A0A5C7HF87	A0A2N9G7R4;A0A5C7HF87	84;84	1	0.000139725	UID95	A0A2N9G7R4_M84_1	M	2		110.38	87.501	101.32	1.8846	48927000	84	A0A5C7HF87	APSEKGVKGFLVDFLMGGVSAAVSKTAAAPI	1	272;1517	-2.86	-1.57	-2.48	-0.35	-0.17	-0.6	-4.94	0.0016
		0.015	-1.96			A0A2N9F0T9_M184_1	A0A2N9F0T9;A0A2N9GXL0;A0A5C7I5T9	A0A2N9F0T9;A0A2N9GXL0;A0A5C7I5T9	184;215;184	1	1.37603e-05	UID37	A0A2N9F0T9_M184_1	M	2		119.87	97.392	105.03	1.1002	45013000	184	A0A5C7I5T9	KKTVAPADDILRLSQMNTDLFGGVDAVVKYV;KKTVSPADDILRLSQMNTDLFGGVDAVVKYV	1	126;352;2459	-1.26	-1.48	-3.03	0.15	-0.24	0.22	-3.93	0.0056
		0.026	-1.97	-0.36	-1.61	A0A5C7HQL8_M17_1	A0A5C7HQL8	A0A5C7HQL8	17	1	3.01444e-110	UID418	A0A5C7HQL8_M17_1	M	2		310.4	292.39	310.4	0.52245	594790000	17	A0A5C7HQL8	AAARPLVTVQSLEGDMATDATPTVALPDVMK	1;2	1883	-1.66	-2.64	-0.36	0.49	-0.03	0.79	-3.37	0.012
		0.17	-2.02	-0.84	-1.18	A0A5C7HRJ0_M199_1	A0A5C7HRJ0	A0A5C7HRJ0	199	1	6.28255e-18	UID427	A0A5C7HRJ0_M199_1	M	2		225.97	197.01	138.89	-0.019702	538820000	199	A0A5C7HRJ0	GQTRKDQLSHEGYQEMGRKGGLSTMEKSGAQ	1	1916	1.6	1.93	-2.46	2.55	2.99	1.6	-1.78	0.12
		0.059	-2.04	-1.89	-0.15	A0A5C7HD45_M1_1	A0A5C7HD45	A0A5C7HD45	1	1	3.39643e-10	UID328	A0A5C7HD45_M1_1	M	2		186.13	154.1	186.13	-1.5022	256900000	1	A0A5C7HD45	_______________MDAIDNVFDPLRDFAK	1	1447	0	-2.18	1.13	1.52	1.87	1.68	-2.63	0.034
		0.074	-2.13	-0.08	-2.05	A0A5C7IFK6_M602_1	A0A5C7IFK6	A0A5C7IFK6	602	0.999726	0.0167225	UID536	A0A5C7IFK6_M602_1	M	2		92.538	88.604	92.538	-0.15178	76027000	602	A0A5C7IFK6	IMKAQALRDNSMAGYMSSKKTMEINPENPIM	1	2697	-3.1	-0.15	-2.9	-0.51	1.24	-0.51	-2.43	0.045
		0.17	-2.35	-0.35	-2	A0A2N9FIA8_M105_1	A0A2N9FIA8;A0A5C7H9K1	A0A2N9FIA8	105;106	1	2.07982e-05	UID68	A0A2N9FIA8_M105_1	M	2		153.33	132.24	94.363	-0.8965	1025700000	105	A0A2N9FIA8	YKDGKYSQVVSNALDMKLRDDLERLKKIRNH	1	179	3	3.15	-2.15	3.72	3.64	3.67	-1.76	0.12
		0.067	-2.65	0.66	-3.31	A0A5C7HNJ0_M570_1	A0A5C7HNJ0	A0A5C7HNJ0	570	1	0.0126223	UID410	A0A5C7HNJ0_M570_1	M	2		116.73	41.415	108.46	0.3494	252040000	570	A0A5C7HNJ0	IEDPFDQDDWEHYSKMTSEIGEKVQIVGDDL	1	1805	-1.87	1.75	-2.31	2.31	2.19	1.01	-2.52	0.04

## Sheet: Signhit heatmap (imputed)
PTMpeptide_id	Unique_identifier	zscore_APSG_rep3	zscore_APSG_rep1	zscore_APSG_rep2	zscore_APLG_rep2	zscore_APLG_rep1	zscore_APLG_rep3	PositionInHeatmap
A0A5C7HDW7_M192_1	UID334	-0.66	-0.74	-0.69	1.58	0.93	-0.42	1
A0A5C7HF14_M152_1	UID350	-0.21	-0.77	-1.27	1.51	0.06	0.69	2
A0A2N9H628_M374_1	UID108	-0.18	-0.89	-1.43	0.93	0.68	0.9	3
A0A2N9IT34_M1_1	UID145	0.03	-1.22	-1.21	1.06	0.6	0.75	4
A0A5C7HL76_M81_1	UID385	-0.26	-1.2	-1.12	1	0.85	0.73	5
A0A2N9FIA8_M68_1	UID67	-0.76	-0.76	-1.11	1.32	0.67	0.64	6
A0A5C7H3Z3_M29_1	UID261	-0.71	-0.92	-1.04	1.23	0.62	0.81	7
A0A2N9F361_M241_1	UID40	-0.76	-1.04	-0.87	1.21	0.88	0.58	8
A0A2N9GJN6_M13_3	UID1479	-0.58	-1.13	-0.87	1.24	0.98	0.35	9
A0A5C7HAR9_M217_1	UID310	-0.6	-1.15	-0.83	1.03	0.33	1.21	10
A0A2N9HBP3_M1024_1	UID28	-1.05	-0.99	-0.52	1.39	0.44	0.73	11
CON__P13645_M306_1	UID686	-1.02	-0.71	-0.68	1.5	0.07	0.84	12
A0A5C7GSL4_M144_1	UID176	-0.87	-1.04	-0.8	1.08	0.72	0.91	13
A0A2N9HCL4_M270_1	UID112	-0.96	-0.96	-0.8	0.93	0.74	1.05	14
A0A5C7HPV8_M74_1	UID416	-0.82	-1.06	-0.84	0.9	0.78	1.04	15
A0A5C7IQF1_M1_1	UID616	-0.84	-0.98	-0.92	0.97	0.78	0.98	16
A0A5C7I6D2_M107_1	UID505	-0.91	-0.84	-0.96	0.92	0.72	1.08	17
A0A5C7IHK2_M43_1	UID3	-1.15	-0.71	-0.82	0.88	0.68	1.13	18
A0A5C7IX98_M264_1	UID665	-1.11	-0.75	-0.85	0.84	0.78	1.09	19
A0A5C7H9F7_M412_1	UID301	-0.97	-0.7	-1.04	1.08	0.77	0.86	20
A0A5C7HLQ1_M117_1	UID387	-1.08	-0.72	-0.92	0.87	0.95	0.91	21
A0A5C7IXN9_M241_1	UID671	-1	-0.85	-0.89	0.89	1	0.84	22
A0A2N9I9Y5_M557_1	UID132	-0.76	-1.19	-0.76	0.86	0.98	0.87	23
A0A5C7HBX9_M89_1	UID323	-0.93	-1.07	-0.69	0.77	1.14	0.78	24
A0A5C7HMQ2_M136_1	UID401	-0.89	-1.02	-0.81	0.8	1.08	0.84	25
A0A2N9FGJ5_M268_1	UID64	-0.63	-0.92	-1.15	0.9	0.97	0.83	26
A0A5C7IIR0_M759_1	UID551	-0.67	-1.05	-0.99	0.84	0.79	1.07	27
A0A5C7IFK8_M19_1	UID538	-0.68	-0.71	-1.25	1.15	0.9	0.59	28
A0A5C7IWE5_M683_1	UID655	-0.84	-0.38	-1.3	1.3	0.7	0.52	29
A0A5C7HHI8_M78_1	UID362	-1.09	-0.55	-0.95	1.12	0.36	1.1	30
A0A2N9I406_M73_1	UID126	-1.02	-0.49	-1.12	1.07	0.59	0.98	31
A0A5C7IIR0_M589_1	UID554	-0.93	-0.69	-1.05	1.02	0.54	1.11	32
A0A5C7HLY0_M437_1	UID392	-0.98	-0.51	-1.16	0.65	0.91	1.09	33
A0A5C7J1B7_M1_1	UID682	-0.6	-0.58	-1.41	0.85	0.63	1.1	34
A0A5C7GYD0_M107_1	UID203	-0.05	-1.54	-0.82	0.73	0.79	0.89	35
A0A5C7H8B7_M317_1	UID293	-0.28	-1.66	-0.45	0.97	0.8	0.62	36
A0A5C7IUF8_M153_1	UID638	0.1	-1.85	-0.32	0.74	0.78	0.55	37
A0A5C7HXN9_M194_1	UID467	-1.02	-0.6	-0.94	0.49	1.45	0.62	38
A0A5C7HLY0_M318_1	UID393	-0.54	-1.11	-0.91	0.49	1.4	0.66	39
A0A5C7IIR0_M412_1	UID552	-0.71	-0.85	-1	0.28	1.38	0.89	40
A0A2N9F3C7_M268_1	UID42	-0.67	-0.88	-1.12	0.57	1.08	1.02	41
A0A5C7H1R9_M365_1	UID234	-0.6	-0.79	-1.19	0.39	1.23	0.96	42
A0A2N9HHE9_M78_1	UID116	-0.57	-1.53	-0.37	0.52	0.97	0.99	43
A0A5C7IIR0_M377_1	UID556	-1.06	-1.13	-0.47	0.91	1.02	0.73	44
A0A5C7IT64_M30_1	UID624	-0.94	-1.33	-0.31	0.89	0.87	0.82	45
A0A2N9FQY6_M147_1	UID76	-0.09	-0.37	-1.76	0.77	0.49	0.96	46
A0A5C7HAY7_M84_1	UID311	-0.56	-0.04	-1.61	0.2	1	1.02	47
A0A5C7H8B7_M317_2	UID981	-1.73	-0.25	-0.32	0.82	0.94	0.54	48
A0A5C7H6Y2_M418_2	UID966	-1.7	-0.2	-0.45	0.98	0.71	0.65	49
A0A5C7H6Y2_M423_2	UID967	-1.77	-0.12	-0.35	0.93	0.68	0.63	50
A0A5C7IUE7_M211_1	UID637	-1.35	-0.69	-0.61	0.92	0.84	0.89	51
A0A5C7GZ87_M119_1	UID215	-1.39	-0.68	-0.5	0.87	0.59	1.11	52
A0A5C7H410_M110_1	UID262	-1.4	-0.57	-0.55	0.8	0.49	1.23	53
A0A5C7IMQ9_M1_1	UID590	1.21	0.77	0.59	-0.69	-0.52	-1.36	54
A0A5C7HM46_M1_1	UID396	1.23	0.77	0.67	-0.81	-0.75	-1.11	55
A0A2N9IL82_M506_1	UID138	0.98	0.89	0.81	-0.84	-0.62	-1.22	56
A0A499QZC2_M86_1	UID1	1.05	0.9	0.74	-0.91	-0.65	-1.13	57
A0A2N9ECJ3_M132_1	UID14	1.07	0.93	0.67	-0.92	-0.58	-1.16	58
A0A5C7IJK9_M57_2	UID1254	1.07	0.85	0.8	-0.93	-0.75	-1.03	59
A0A2N9EXT3_M1_1	UID35	0.97	0.83	0.92	-0.81	-0.79	-1.12	60
A0A5C7HEV3_M176_1	UID347	0.89	0.91	0.93	-0.85	-0.84	-1.04	61
A0A5C7HX23_M216_1	UID459	0.88	1.02	0.82	-0.8	-0.81	-1.11	62
A0A5C7I2L5_M123_1	UID486	0.81	1.04	0.87	-0.82	-0.81	-1.08	63
A0A5C7H720_M245_1	UID280	0.87	0.95	0.89	-0.96	-0.67	-1.08	64
A0A5C7IEE3_M385_1	UID533	0.8	0.94	0.96	-0.95	-0.65	-1.1	65
A0A5C7HQT7_M237_1	UID424	0.76	1.15	0.73	-0.61	-0.76	-1.27	66
A0A5C7HPI8_M240_1	UID415	0.93	0.93	0.83	-0.64	-0.84	-1.21	67
A0A5C7HUH5_M115_1	UID443	0.95	0.93	0.82	-0.63	-0.94	-1.12	68
A0A5C7H3U3_M279_2	UID948	0.75	0.94	0.97	-0.51	-0.96	-1.2	69
A0A5C7IFM5_M135_2	UID1228	0.79	0.96	0.96	-0.65	-0.97	-1.08	70
A0A5C7H2Y8_M15_1	UID243	1.19	0.85	0.56	-0.44	-1.05	-1.12	71
A0A5C7HDL0_M138_1	UID330	1.07	0.8	0.67	-0.25	-1.35	-0.94	72
A0A5C7IJK9_M58_2	UID1255	1.02	0.81	0.77	-0.33	-1.15	-1.12	73
A0A5C7HF87_M325_1	UID351	1.02	0.59	1.01	-0.47	-1.26	-0.89	74
A0A5C7IJX8_M1_3	UID1947	0.81	0.84	0.97	-0.34	-1.06	-1.21	75
A0A5C7I2L5_M123_2	UID1174	0.89	1.03	0.8	-0.78	-0.96	-0.98	76
A0A5C7I2L5_M126_2	UID1175	0.89	1.02	0.8	-0.65	-1.02	-1.03	77
A0A5C7GZU4_M1_1	UID222	0.95	0.89	0.86	-0.62	-1.13	-0.95	78
A0A2N9H2A0_M827_1	UID94	0.94	0.9	0.89	-0.84	-1.08	-0.81	79
A0A2N9IVB5_M74_1	UID147	0.91	0.95	0.86	-0.78	-1.1	-0.84	80
A0A5C7GRT8_M235_1	UID173	1.02	0.83	0.87	-0.85	-1.01	-0.87	81
A0A5C7IFM5_M129_2	UID1229	0.98	0.88	0.88	-0.82	-0.93	-0.99	82
A0A5C7HXY9_M528_1	UID468	0.96	1	0.73	-0.74	-1.2	-0.75	83
A0A5C7H4P3_M272_1	UID266	1.02	0.97	0.71	-0.82	-1.14	-0.74	84
A0A5C7HLQ9_M19_1	UID391	0.99	1.01	0.71	-0.8	-1.1	-0.81	85
A0A5C7IFM5_M129_1	UID541	1.15	0.9	0.64	-0.71	-1.06	-0.91	86
A0A5C7ILL1_M266_1	UID584	1.02	1.06	0.6	-0.64	-1.01	-1.03	87
A0A5C7HKG3_M124_2	UID1068	0.98	1.06	0.67	-0.77	-1.02	-0.91	88
A0A5C7H9X2_M1400_1	UID304	1.33	0.61	0.71	-0.74	-0.93	-0.98	89
A0A5C7ITA3_M19_1	UID626	1.24	0.68	0.76	-0.73	-1.02	-0.92	90
A0A5C7GZL1_M28_1	UID218	1	0.75	0.97	-0.94	-0.97	-0.81	91
A0A5C7GRT8_M242_1	UID174	1.13	0.67	0.9	-1.03	-0.94	-0.72	92
A0A5C7HNF5_M321_1	UID409	1.12	0.73	0.85	-1.03	-0.93	-0.75	93
A0A2N9F507_M587_1	UID45	1.06	0.69	0.94	-0.88	-1.13	-0.69	94
A0A5C7HAJ8_M200_1	UID308	1.08	0.67	0.95	-0.94	-1.05	-0.7	95
A0A5C7H415_M295_1	UID263	1.07	0.85	0.77	-1	-1.08	-0.61	96
A0A5C7IFM5_M132_2	UID1230	1.17	0.76	0.76	-0.95	-1.04	-0.7	97
A0A5C7GZ64_M170_1	UID214	0.91	0.85	0.89	-0.73	-1.33	-0.59	98
A0A2N9HL54_M105_1	UID120	0.87	1.03	0.72	-0.87	-1.3	-0.45	99
A0A5C7GZ87_M482_1	UID216	0.97	0.92	0.78	-0.88	-1.23	-0.56	100
A0A5C7H8G1_M313_1	UID294	0.95	0.95	0.76	-0.92	-1.22	-0.53	101
A0A5C7GTJ2_M328_1	UID184	1.08	1.02	0.57	-1.1	-0.84	-0.73	102
A0A2N9FT44_M110_1	UID81	1.15	0.85	0.7	-0.93	-0.88	-0.89	103
A0A5C7GZ64_M85_1	UID213	1.13	0.87	0.71	-1.06	-0.86	-0.78	104
A0A5C7HRW5_M21_1	UID430	1.09	0.78	0.77	-1.14	-1.06	-0.45	105
A0A5C7HBQ1_M265_1	UID319	1.07	0.8	0.81	-1.21	-0.79	-0.68	106
A0A2N9E196_M268_1	UID5	0.95	0.81	0.9	-1.24	-0.91	-0.52	107
A0A5C7HRJ0_M208_1	UID428	1.07	0.72	0.82	-1.35	-0.79	-0.46	108
A0A5C7HQL8_M384_1	UID421	0.66	1.05	0.97	-1.01	-1.08	-0.58	109
A0A2N9J0P3_M145_1	UID153	0.89	0.99	0.8	-1.1	-1.06	-0.52	110
A0A5C7ITA3_M18_2	UID1313	0.77	1.13	0.78	-1.15	-0.9	-0.62	111
A0A5C7IWC8_M17_1	UID652	0.84	1.09	0.79	-0.95	-0.97	-0.8	112
A0A5C7H8G1_M316_1	UID295	0.93	0.92	0.88	-1.07	-0.82	-0.84	113
A0A5C7HYU8_M19_1	UID471	0.87	1.02	0.84	-1.02	-0.84	-0.87	114
A0A2N9EV21_M282_1	UID22	0.61	1.12	0.96	-0.99	-0.81	-0.9	115
A0A5C7ITA3_M19_2	UID1314	0.76	1.14	0.77	-1.17	-0.64	-0.87	116
A0A5C7HHV4_M1_1	UID364	0.97	0.7	1.04	-1.05	-0.76	-0.91	117
A0A5C7HMW5_M197_1	UID403	0.91	0.87	0.95	-0.94	-0.88	-0.92	118
A0A5C7IQ10_M452_1	UID610	0.87	0.82	1.05	-0.89	-0.86	-0.98	119
A0A5C7IQF1_M99_1	UID615	0.83	0.86	1.05	-0.89	-0.9	-0.94	120
A0A2N9EX04_M297_1	UID34	0.92	0.82	0.93	-1.14	-0.52	-1.02	121
A0A5C7IJX8_M12_3	UID1949	0.83	0.87	1	-1.17	-0.69	-0.85	122
A0A5C7HIR9_M379_1	UID372	0.8	0.99	0.9	-1.22	-0.69	-0.78	123
A0A5C7INE0_M282_2	UID1283	0.85	0.88	0.96	-1.23	-0.77	-0.69	124
A0A5C7H3K9_M329_1	UID256	0.55	0.77	1.32	-0.97	-0.8	-0.87	125
A0A5C7H8G1_M316_2	UID983	0.69	0.86	1.16	-0.91	-0.9	-0.9	126
A0A5C7GPW9_M54_3	UID1539	0.72	0.72	1.25	-0.95	-0.88	-0.86	127
A0A5C7GPW9_M57_3	UID1540	0.74	0.74	1.17	-1.18	-0.87	-0.6	128
A0A5C7HM75_M79_1	UID397	0.85	0.88	0.99	-0.95	-1.04	-0.73	129
A0A5C7IQ04_M211_1	UID607	0.82	0.84	1.06	-0.96	-1	-0.76	130
A0A5C7H3U3_M275_2	UID947	0.78	0.95	0.98	-1.09	-0.87	-0.76	131
A0A5C7H8G1_M313_2	UID982	0.69	0.86	1.14	-1.04	-0.93	-0.72	132
A0A2N9FXD0_M1_1	UID83	0.95	0.41	1.27	-0.84	-0.81	-0.98	133
A0A5C7H2H1_M68_1	UID237	0.59	0.76	1.28	-0.68	-1.17	-0.78	134
A0A5C7H8I5_M1_1	UID298	0.55	0.97	1.13	-0.75	-1.17	-0.74	135
A0A5C7HB18_M651_1	UID314	0.62	1.05	1.01	-0.59	-1.07	-1.01	136
A0A5C7IWA8_M219_1	UID648	0.6	0.96	1.12	-0.68	-1.08	-0.91	137
A0A5C7IK54_M71_1	UID574	0.59	0.84	1.24	-0.75	-0.89	-1.02	138
A0A5C7GPW9_M60_3	UID1541	0.72	0.73	1.23	-0.7	-0.94	-1.04	139
A0A5C7GXQ0_M582_1	UID197	0.8	0.74	1.15	-0.71	-1.1	-0.88	140
A0A5C7HFK5_M95_1	UID352	0.75	0.83	1.13	-0.76	-0.92	-1.03	141
A0A5C7GZL1_M128_1	UID219	0.83	0.8	1.08	-0.73	-1.01	-0.97	142
A0A5C7HDL0_M130_1	UID332	0.82	0.86	1.05	-0.81	-0.96	-0.96	143
A0A5C7IXI8_M113_1	UID670	0.38	1.03	0.85	-0.25	-0.29	-1.71	144
A0A5C7GYN4_M27_1	UID204	0.43	0.76	1.33	-0.53	-0.66	-1.33	145
A0A5C7IJX8_M4_3	UID1948	0.77	0.81	0.94	-0.45	-0.54	-1.54	146
A0A5C7HDY5_M534_1	UID336	0.75	0.69	0.87	0.21	-1.19	-1.32	147
A0A5C7IFM5_M135_1	UID540	0.29	0.78	1.34	-0.19	-1.28	-0.93	148
A0A5C7I4P4_M369_1	UID496	0.68	0.75	0.74	-1.83	-0.31	-0.03	149
A0A2N9J1I4_M270_1	UID154	0.84	1.08	0.6	-1.45	-0.32	-0.76	150
A0A5C7H8B7_M230_1	UID291	0.7	0.64	1.08	-1.53	-0.14	-0.75	151
A0A5C7H346_M115_1	UID251	0.93	0.75	0.51	-1.25	-1.28	0.33	152
A0A2N9J6T8_M86_1	UID158	0.83	0.78	0.85	-1.32	-1.11	-0.02	153
A0A5C7HSM7_M243_1	UID433	0.85	0.79	0.87	-1.28	-1.12	-0.12	154
A0A2N9EW44_M584_1	UID33	0.66	0.88	0.86	-0.59	-1.63	-0.18	155
A0A2N9E196_M46_2	UID696	0.68	0.94	0.71	-0.69	-1.64	-0.01	156
A0A2N9E196_M49_2	UID697	0.66	0.91	0.7	-0.6	-1.7	0.03	157
A0A5C7IDQ0_M224_1	UID529	0.76	0.75	0.64	-0.2	-1.84	-0.11	158
A0A5C7IN17_M7_1	UID591	0.68	0.84	0.86	-0.15	-1.66	-0.57	159
